# Supplementary material for: ClusTRace, a bioinformatic pipeline for analyzing clusters in virus phylogenies
Source: BMC Bioinformatics. 2022 May 28;23:196. doi: 10.1186/s12859-022-04709-8 (PMC9143711; doi:10.1186/s12859-022-04709-8)
Supplement: Supplementary file 1 — Additional file 1: Table 1. Alfa and Beta sequences from Finland. GISAID accession ids for Alfa and Beta variants of concern genomic sequences from Finland. [file 12859_2022_4709_MOESM1_ESM.xlsx]

## Sheet: B.1.1.7.fasta
#seqid	length	Ncontent	filter
hCoV-19/Finland/4565/2021|EPI_ISL_2258621|2021-03-08	29823	0	passed
hCoV-19/Finland/THL-202117122/2021|EPI_ISL_2363916|2021-05-01	29825	0	passed
hCoV-19/Finland/THL-202117098/2021|EPI_ISL_2363894|2021-04-30	29847	0	passed
hCoV-19/Finland/THL-202111988/2021|EPI_ISL_2507808|2021-04-06	29846	0	passed
hCoV-19/Finland/1211/2021|EPI_ISL_1496852|2021-02-06	29820	0	passed
hCoV-19/Finland/THL-202111592/2021|EPI_ISL_2507506|2021-03-31	29806	0	passed
hCoV-19/Finland/THL-202106244/2021|EPI_ISL_2505382|2021-02-23	29839	0	passed
hCoV-19/Finland/THL-202111488/2021|EPI_ISL_2507414|2021-03-24	29848	0	passed
hCoV-19/Finland/THL-202117230/2021|EPI_ISL_2364001|2021-04-28	29825	0	passed
hCoV-19/Finland/2680/2021|EPI_ISL_1841960|2021-02-19	29849	0	passed
hCoV-19/Finland/THL-202103959/2021|EPI_ISL_2591322|2021-02-01	29847	0	passed
hCoV-19/Finland/THL-202108761/2021|EPI_ISL_2505887|2021-02-25	29827	0	passed
hCoV-19/Finland/2773/2021|EPI_ISL_1841849|2021-02-19	29817	0	passed
hCoV-19/Finland/2881/2021|EPI_ISL_1841900|2021-02-21	29831	0	passed
hCoV-19/Finland/HEL-22-904/2021|EPI_ISL_1279029|2021-02-02	29818	0	passed
hCoV-19/Finland/1684/2021|EPI_ISL_1497083|2021-02-10	29820	0	passed
hCoV-19/Finland/THL-202109865/2021|EPI_ISL_2506743|2021-03-20	29832	0	passed
hCoV-19/Finland/3673/2021|EPI_ISL_1842754|2021-02-26	29814	0.18	passed
hCoV-19/Finland/THL-202102935/2021|EPI_ISL_2590792|2021-02-22	29826	0	passed
hCoV-19/Finland/THL-202103995/2021|EPI_ISL_2591386|2021-02-08	29819	0	passed
hCoV-19/Finland/THL-202105061/2021|EPI_ISL_2505171|2021-02-10	29823	0	passed
hCoV-19/Finland/V8746/2021|EPI_ISL_2609118|2021-03-16	29827	0	passed
hCoV-19/Finland/1584/2021|EPI_ISL_1497025|2021-02-09	29817	0	passed
hCoV-19/Finland/3521/2021|EPI_ISL_2604455|2021-02-26	29821	0	passed
hCoV-19/Finland/THL-202109653/2021|EPI_ISL_2506587|2021-03-17	29795	1.45	passed
hCoV-19/Finland/949/2021|EPI_ISL_1497184|2021-02-03	29824	0	passed
hCoV-19/Finland/2193/2021|EPI_ISL_1841575|2021-02-12	29822	0	passed
hCoV-19/Finland/THL-202111815/2021|EPI_ISL_2507694|2021-04-04	29847	0	passed
hCoV-19/Finland/THL-202117275/2021|EPI_ISL_2364034|2021-05-03	29849	0	passed
hCoV-19/Finland/1346/2021|EPI_ISL_1496882|2021-02-07	29825	0	passed
hCoV-19/Finland/THL-202109801/2021|EPI_ISL_2506688|2021-03-19	29850	0	passed
hCoV-19/Finland/THL-202111777/2021|EPI_ISL_2507664|2021-04-04	29824	0	passed
hCoV-19/Finland/5945/2021|EPI_ISL_2609332|2021-04-09	29840	0	passed
hCoV-19/Finland/2889/2021|EPI_ISL_2258495|2021-02-21	29846	0	passed
hCoV-19/Finland/2855/2021|EPI_ISL_1841875|2021-02-20	29844	0	passed
hCoV-19/Finland/1202/2021|EPI_ISL_1496843|2021-02-06	29828	0	passed
hCoV-19/Finland/3692/2021|EPI_ISL_1842773|2021-02-26	29827	0	passed
hCoV-19/Finland/THL-202109470/2021|EPI_ISL_2506450|2021-03-16	29817	0	passed
hCoV-19/Finland/1230/2021|EPI_ISL_1842247|2021-02-03	29821	0	passed
hCoV-19/Finland/6855/2021|EPI_ISL_2608888|2021-05-06	29849	0	passed
hCoV-19/Finland/THL-202111897/2021|EPI_ISL_2507743|2021-04-01	29851	0	passed
hCoV-19/Finland/THL-202101153/2021|EPI_ISL_2590057|2021-01-11	29852	0	passed
hCoV-19/Finland/THL-202109391/2021|EPI_ISL_2506381|2021-03-11	29819	0	passed
hCoV-19/Finland/THL-202106447/2021|EPI_ISL_2505562|2021-02-18	29824	0	passed
hCoV-19/Finland/5674/2021|EPI_ISL_2604647|2021-03-23	29836	0	passed
hCoV-19/Finland/THL-202112002/2021|EPI_ISL_2507821|2021-04-10	29842	0	passed
hCoV-19/Finland/5641/2021|EPI_ISL_2604628|2021-03-27	29827	0	passed
hCoV-19/Finland/THL-202113933/2021|EPI_ISL_2508293|2021-04-21	29851	0	passed
hCoV-19/Finland/HEL-16-325/2021|EPI_ISL_995858|2021-01-19	29803	0	passed
hCoV-19/Finland/THL-202111520/2021|EPI_ISL_2507443|2021-03-22	29844	0	passed
hCoV-19/Finland/THL-202111489/2021|EPI_ISL_2507415|2021-03-22	29818	0	passed
hCoV-19/Finland/THL-202111911/2021|EPI_ISL_2507757|2021-04-07	29851	0	passed
hCoV-19/Finland/6150/2021|EPI_ISL_2609355|2021-04-17	29847	0	passed
hCoV-19/Finland/THL-202114055/2021|EPI_ISL_2363843|2021-04-26	29835	0	passed
hCoV-19/Finland/V4993/2021|EPI_ISL_2608456|2021-03-01	29846	0	passed
hCoV-19/Finland/THL-202108819/2021|EPI_ISL_2505928|2021-03-02	29847	0	passed
hCoV-19/Finland/2219/2021|EPI_ISL_1841599|2021-02-12	29847	0	passed
hCoV-19/Finland/5535/2021|EPI_ISL_2258823|2021-03-25	29847	0	passed
hCoV-19/Finland/3865/2021|EPI_ISL_2604370|2021-03-02	29822	0	passed
hCoV-19/Finland/HEL-17-513/2021|EPI_ISL_1082099|2021-01-25	29819	0	passed
hCoV-19/Finland/1790/2021|EPI_ISL_1497133|2021-02-11	29833	0	passed
hCoV-19/Finland/4873/2021|EPI_ISL_2608978|2021-03-11	29847	0	passed
hCoV-19/Finland/V8884/2021|EPI_ISL_2609267|2021-03-17	29851	0	passed
hCoV-19/Finland/THL-202113922/2021|EPI_ISL_2363807|2021-04-23	29822	0.47	passed
hCoV-19/Finland/888/2021|EPI_ISL_1842347|2021-02-01	29840	0	passed
hCoV-19/Finland/V8688/2021|EPI_ISL_2609069|2021-03-16	29849	0	passed
hCoV-19/Finland/6609/2021|EPI_ISL_2608849|2021-05-04	29826	0.83	passed
hCoV-19/Finland/V8782/2021|EPI_ISL_2609184|2021-03-17	29851	0	passed
hCoV-19/Finland/THL-202109182/2021|EPI_ISL_2506222|2021-03-10	29819	0	passed
hCoV-19/Finland/V5974/2021|EPI_ISL_2608680|2021-03-05	29846	0.71	passed
hCoV-19/Finland/THL-202109336/2021|EPI_ISL_2506335|2021-03-12	29819	0	passed
hCoV-19/Finland/6138/2021|EPI_ISL_2609351|2021-04-17	29825	0.19	passed
hCoV-19/Finland/THL-202112340/2021|EPI_ISL_2508093|2021-04-14	29848	0	passed
hCoV-19/Finland/5951/2021|EPI_ISL_2609338|2021-04-09	29849	0	passed
hCoV-19/Finland/2682/2021|EPI_ISL_1841962|2021-02-18	29839	0	passed
hCoV-19/Finland/5633/2021|EPI_ISL_2604624|2021-03-28	29850	0	passed
hCoV-19/Finland/6157/2021|EPI_ISL_2609362|2021-04-16	29847	0	passed
hCoV-19/Finland/6600/2021|EPI_ISL_2608843|2021-05-04	29827	0	passed
hCoV-19/Finland/V8732/2021|EPI_ISL_2609105|2021-03-16	29850	0	passed
hCoV-19/Finland/2307/2021|EPI_ISL_1841679|2021-02-14	29824	0	passed
hCoV-19/Finland/THL-202109255/2021|EPI_ISL_2506283|2021-03-11	29818	0	passed
hCoV-19/Finland/2308/2021|EPI_ISL_1841680|2021-02-14	29845	0	passed
hCoV-19/Finland/2964/2021|EPI_ISL_1842174|2021-02-16	29847	0	passed
hCoV-19/Finland/HEL-17-517/2021|EPI_ISL_1082015|2021-01-25	29831	0	passed
hCoV-19/Finland/3850/2021|EPI_ISL_2258608|2021-03-01	29837	0	passed
hCoV-19/Finland/1122/2021|EPI_ISL_1496788|2021-02-05	29821	0	passed
hCoV-19/Finland/4442/2021|EPI_ISL_2608910|2021-03-07	29824	0.62	passed
hCoV-19/Finland/THL-202109305/2021|EPI_ISL_2506308|2021-03-12	29818	0	passed
hCoV-19/Finland/3871/2021|EPI_ISL_2604376|2021-03-02	29840	0	passed
hCoV-19/Finland/HEL4-26/2020|EPI_ISL_833217|2020-12-30	29746	0.88	passed
hCoV-19/Finland/2606/2021|EPI_ISL_1842037|2021-02-17	29845	0.03	passed
hCoV-19/Finland/1238/2021|EPI_ISL_1842254|2021-02-01	29825	0	passed
hCoV-19/Finland/THL-202110395/2021|EPI_ISL_2506997|2021-03-22	29848	0	passed
hCoV-19/Finland/THL-202108813/2021|EPI_ISL_2505924|2021-03-03	29847	0	passed
hCoV-19/Finland/1776/2021|EPI_ISL_1497121|2021-02-11	29823	0.18	passed
hCoV-19/Finland/2099/2021|EPI_ISL_1841489|2021-02-13	29828	0	passed
hCoV-19/Finland/1804/2021|EPI_ISL_1497144|2021-02-11	29845	0	passed
hCoV-19/Finland/V6247/2021|EPI_ISL_2609407|2021-03-05	29848	0	passed
hCoV-19/Finland/THL-202108836/2021|EPI_ISL_2505944|2021-02-27	29822	1.18	passed
hCoV-19/Finland/THL-202109711/2021|EPI_ISL_2506635|2021-03-08	29848	0	passed
hCoV-19/Finland/4869/2021|EPI_ISL_2608974|2021-03-11	29849	0	passed
hCoV-19/Finland/3208/2021|EPI_ISL_2030988|2021-02-22	29817	0	passed
hCoV-19/Finland/2779/2021|EPI_ISL_1841855|2021-02-21	29817	0	passed
hCoV-19/Finland/4137/2021|EPI_ISL_2031056|2021-03-04	29820	0	passed
hCoV-19/Finland/1583/2021|EPI_ISL_1497024|2021-02-09	29825	0	passed
hCoV-19/Finland/1736/2021|EPI_ISL_1842521|2021-02-10	29825	1.31	passed
hCoV-19/Finland/THL-202111906/2021|EPI_ISL_2507752|2021-03-30	29850	0.01	passed
hCoV-19/Finland/2649/2021|EPI_ISL_1842095|2021-02-19	29823	0	passed
hCoV-19/Finland/THL-202108398/2021|EPI_ISL_2505595|2021-03-11	29837	0	passed
hCoV-19/Finland/1901/2021|EPI_ISL_1842551|2021-02-08	29829	0	passed
hCoV-19/Finland/6031/2021|EPI_ISL_2604776|2021-04-10	29824	0.56	passed
hCoV-19/Finland/6134/2021|EPI_ISL_2609347|2021-04-18	29841	0	passed
hCoV-19/Finland/THL-202112120/2021|EPI_ISL_2507921|2021-04-08	29843	0	passed
hCoV-19/Finland/5365/2021|EPI_ISL_2609150|2021-03-20	29846	0	passed
hCoV-19/Finland/2293/2021|EPI_ISL_1841670|2021-02-14	29836	0	passed
hCoV-19/Finland/THL-202112107/2021|EPI_ISL_2507910|2021-04-08	29821	0	passed
hCoV-19/Finland/THL-202109022/2021|EPI_ISL_2506097|2021-03-05	29825	0	passed
hCoV-19/Finland/THL-202103000/2021|EPI_ISL_2590899|2021-02-25	29821	0	passed
hCoV-19/Finland/V6496/2021|EPI_ISL_2608564|2021-03-07	29826	0	passed
hCoV-19/Finland/1288/2021|EPI_ISL_1842397|2021-02-01	29832	0	passed
hCoV-19/Finland/5377/2021|EPI_ISL_2609162|2021-03-20	29849	0	passed
hCoV-19/Finland/HEL-18-461/2021|EPI_ISL_1082037|2021-01-21	29849	0	passed
hCoV-19/Finland/1683/2021|EPI_ISL_1497082|2021-02-10	29841	0	passed
hCoV-19/Finland/3504/2021|EPI_ISL_2604439|2021-02-25	29832	0	passed
hCoV-19/Finland/1175/2021|EPI_ISL_1496819|2021-02-05	29833	0.25	passed
hCoV-19/Finland/THL-202110309/2021|EPI_ISL_2506926|2021-03-18	29819	0	passed
hCoV-19/Finland/THL-202100689/2021|EPI_ISL_2589882|2021-01-13	29845	0	passed
hCoV-19/Finland/THL-202111536/2021|EPI_ISL_2507458|2021-03-30	29823	0.77	passed
hCoV-19/Finland/THL-202117173/2021|EPI_ISL_2363964|2021-04-28	29819	0	passed
hCoV-19/Finland/979/2021|EPI_ISL_1497210|2021-02-03	29819	0	passed
hCoV-19/Finland/V9015/2021|EPI_ISL_2604607|2021-03-18	29826	0	passed
hCoV-19/Finland/THL-202113995/2021|EPI_ISL_2508334|2021-04-19	29847	0	passed
hCoV-19/Finland/6512/2021|EPI_ISL_2608785|2021-05-01	29835	0	passed
hCoV-19/Finland/THL-202111564/2021|EPI_ISL_2507484|2021-03-27	29819	0	passed
hCoV-19/Finland/5989/2021|EPI_ISL_2604752|2021-04-11	29849	0	passed
hCoV-19/Finland/THL-202109221/2021|EPI_ISL_2506258|2021-03-04	29818	0	passed
hCoV-19/Finland/THL-202112495/2021|EPI_ISL_2508209|2021-04-19	29835	0	passed
hCoV-19/Finland/THL-202111749/2021|EPI_ISL_2507641|2021-04-04	29807	0	passed
hCoV-19/Finland/THL-202109100/2021|EPI_ISL_2506162|2021-03-04	29817	0	passed
hCoV-19/Finland/V9066/2021|EPI_ISL_2031210|2021-03-19	29851	0	passed
hCoV-19/Finland/THL-202109512/2021|EPI_ISL_2506483|2021-03-11	29841	0	passed
hCoV-19/Finland/6556/2021|EPI_ISL_2608826|2021-05-01	29827	0	passed
hCoV-19/Finland/THL-202109436/2021|EPI_ISL_2506419|2021-03-06	29818	0	passed
hCoV-19/Finland/5072/2021|EPI_ISL_2258936|2021-03-11	29825	0	passed
hCoV-19/Finland/V5040/2021|EPI_ISL_2608488|2021-03-01	29825	0	passed
hCoV-19/Finland/1231/2021|EPI_ISL_1842248|2021-02-03	29826	0	passed
hCoV-19/Finland/HEL-17-484/2021|EPI_ISL_1082095|2021-01-25	29845	0	passed
hCoV-19/Finland/3796/2021|EPI_ISL_2258565|2021-03-01	29819	0	passed
hCoV-19/Finland/THL-202109216/2021|EPI_ISL_2506254|2021-03-09	29818	0	passed
hCoV-19/Finland/V4981/2021|EPI_ISL_2608445|2021-03-01	29829	0	passed
hCoV-19/Finland/HEL-22-929/2021|EPI_ISL_1279050|2021-01-29	29842	0	passed
hCoV-19/Finland/V5039/2021|EPI_ISL_2608487|2021-03-01	29850	0	passed
hCoV-19/Finland/6260/2021|EPI_ISL_2608542|2021-04-24	29820	0	passed
hCoV-19/Finland/6069/2021|EPI_ISL_2609021|2021-04-14	29836	1.46	passed
hCoV-19/Finland/3540/2021|EPI_ISL_2258437|2021-02-27	29823	0	passed
hCoV-19/Finland/THL-202111503/2021|EPI_ISL_2507428|2021-03-25	29827	0	passed
hCoV-19/Finland/THL-202109919/2021|EPI_ISL_2506786|2021-03-17	29820	0	passed
hCoV-19/Finland/HEL-19-546/2021|EPI_ISL_1082051|2021-01-25	29845	0	passed
hCoV-19/Finland/2174/2021|EPI_ISL_1841557|2021-02-14	29846	0	passed
hCoV-19/Finland/THL-202108738/2021|EPI_ISL_2505869|2021-02-26	29821	0	passed
hCoV-19/Finland/THL-202102297/2021|EPI_ISL_2590777|2021-01-25	29851	0	passed
hCoV-19/Finland/THL-202109887/2021|EPI_ISL_2506754|2021-03-15	29836	0	passed
hCoV-19/Finland/1816/2021|EPI_ISL_1497151|2021-02-11	29823	0.21	passed
hCoV-19/Finland/THL-202112405/2021|EPI_ISL_2508144|2021-04-14	29845	0	passed
hCoV-19/Finland/V1419/2021|EPI_ISL_1842638|2021-02-12	29825	0	passed
hCoV-19/Finland/3562/2021|EPI_ISL_2258458|2021-02-26	29824	0	passed
hCoV-19/Finland/3513/2021|EPI_ISL_2604447|2021-02-25	29826	0	passed
hCoV-19/Finland/4030/2021|EPI_ISL_2604283|2021-03-03	29850	0	passed
hCoV-19/Finland/THL-202114048/2021|EPI_ISL_2363837|2021-04-26	29842	0	passed
hCoV-19/Finland/V8985/2021|EPI_ISL_2604583|2021-03-18	29847	0	passed
hCoV-19/Finland/THL-202109806/2021|EPI_ISL_2506693|2021-03-19	29847	0	passed
hCoV-19/Finland/3685/2021|EPI_ISL_1842766|2021-02-26	29846	0	passed
hCoV-19/Finland/THL-202110313/2021|EPI_ISL_2506930|2021-03-26	29846	0	passed
hCoV-19/Finland/2254/2021|EPI_ISL_1841632|2021-02-11	29845	0	passed
hCoV-19/Finland/THL-202105060/2021|EPI_ISL_2505170|2021-02-08	29845	0	passed
hCoV-19/Finland/THL-202109252/2021|EPI_ISL_2506281|2021-03-10	29843	0	passed
hCoV-19/Finland/THL-202112489/2021|EPI_ISL_2508203|2021-04-22	29851	0	passed
hCoV-19/Finland/THL-202110345/2021|EPI_ISL_2506959|2021-03-22	29836	0	passed
hCoV-19/Finland/HEL-14-340/2021|EPI_ISL_1082071|2021-01-22	29817	0	passed
hCoV-19/Finland/2098/2021|EPI_ISL_1841488|2021-02-13	29823	0	passed
hCoV-19/Finland/2796/2021|EPI_ISL_1841871|2021-02-21	29831	0	passed
hCoV-19/Finland/THL-202108882/2021|EPI_ISL_2505984|2021-03-03	29832	0	passed
hCoV-19/Finland/5005/2021|EPI_ISL_2259013|2021-03-10	29824	0	passed
hCoV-19/Finland/THL-202112150/2021|EPI_ISL_2507942|2021-04-13	29847	0	passed
hCoV-19/Finland/4955/2021|EPI_ISL_2258974|2021-03-10	29825	0	passed
hCoV-19/Finland/HEL-22-931/2021|EPI_ISL_1279052|2021-01-29	29844	0	passed
hCoV-19/Finland/5892/2021|EPI_ISL_2609313|2021-04-05	29843	0	passed
hCoV-19/Finland/THL-202106176/2021|EPI_ISL_2505329|2021-02-19	29826	0	passed
hCoV-19/Finland/THL-202106201/2021|EPI_ISL_2505345|2021-02-19	29836	0	passed
hCoV-19/Finland/3371/2021|EPI_ISL_2604345|2021-02-25	29836	0	passed
hCoV-19/Finland/3010/2021|EPI_ISL_1841772|2021-02-22	29839	0	passed
hCoV-19/Finland/THL-202117151/2021|EPI_ISL_2363943|2021-04-28	29846	0	passed
hCoV-19/Finland/5182/2021|EPI_ISL_2030931|2021-03-12	29817	0	passed
hCoV-19/Finland/THL-202112116/2021|EPI_ISL_2507918|2021-04-08	29851	0	passed
hCoV-19/Finland/HEL-23-1037/2021|EPI_ISL_1279005|2021-01-30	29820	0	passed
hCoV-19/Finland/HEL-16-306/2021|EPI_ISL_995842|2021-01-11	29803	0	passed
hCoV-19/Finland/THL-202106228/2021|EPI_ISL_2505367|2021-03-06	29819	0	passed
hCoV-19/Finland/THL-202112587/2021|EPI_ISL_2363804|2021-04-24	29822	0	passed
hCoV-19/Finland/V8875/2021|EPI_ISL_2609259|2021-03-17	29826	0	passed
hCoV-19/Finland/3103/2021|EPI_ISL_2031269|2021-02-22	29827	0.75	passed
hCoV-19/Finland/2283/2021|EPI_ISL_1841660|2021-02-12	29835	0	passed
hCoV-19/Finland/THL-202111456/2021|EPI_ISL_2507389|2021-03-19	29818	0	passed
hCoV-19/Finland/2790/2021|EPI_ISL_1841866|2021-02-20	29851	0	passed
hCoV-19/Finland/1920/2021|EPI_ISL_1842567|2021-02-10	29847	0	passed
hCoV-19/Finland/1932/2021|EPI_ISL_1842633|2021-02-11	29832	0	passed
hCoV-19/Finland/2781/2021|EPI_ISL_1841857|2021-02-19	29817	0	passed
hCoV-19/Finland/2185/2021|EPI_ISL_1841567|2021-02-12	29847	0	passed
hCoV-19/Finland/6316/2021|EPI_ISL_2608747|2021-04-26	29822	0	passed
hCoV-19/Finland/1147/2021|EPI_ISL_1496805|2021-02-05	29841	0.03	passed
hCoV-19/Finland/2725/2021|EPI_ISL_1841928|2021-02-19	29817	0.84	passed
hCoV-19/Finland/2176/2021|EPI_ISL_1841558|2021-02-14	29841	0	passed
hCoV-19/Finland/THL-202112058/2021|EPI_ISL_2507865|2021-04-10	29817	1.51	passed
hCoV-19/Finland/5448/2021|EPI_ISL_2258791|2021-03-23	29844	0	passed
hCoV-19/Finland/6035/2021|EPI_ISL_2604780|2021-04-12	29849	0	passed
hCoV-19/Finland/6163/2021|EPI_ISL_2609368|2021-04-17	29827	0.48	passed
hCoV-19/Finland/808/2021|EPI_ISL_1842480|2021-02-02	29826	0	passed
hCoV-19/Finland/1449/2021|EPI_ISL_1496929|2021-02-08	29833	0	passed
hCoV-19/Finland/3721/2021|EPI_ISL_2258679|2021-02-28	29826	0	passed
hCoV-19/Finland/5051/2021|EPI_ISL_2258927|2021-03-11	29838	0	passed
hCoV-19/Finland/2227/2021|EPI_ISL_1841607|2021-02-13	29825	1.83	passed
hCoV-19/Finland/THL-202112118/2021|EPI_ISL_2507919|2021-04-08	29846	0	passed
hCoV-19/Finland/THL-202117263/2021|EPI_ISL_2364027|2021-05-05	29849	0	passed
hCoV-19/Finland/864/2021|EPI_ISL_1842326|2021-01-29	29841	0	passed
hCoV-19/Finland/1592/2021|EPI_ISL_1497032|2021-02-09	29849	0	passed
hCoV-19/Finland/6086/2021|EPI_ISL_2609028|2021-04-14	29854	0.06	passed
hCoV-19/Finland/THL-202108769/2021|EPI_ISL_2505892|2021-02-25	29840	0	passed
hCoV-19/Finland/THL-202111681/2021|EPI_ISL_2507584|2021-04-04	29846	0	passed
hCoV-19/Finland/V6310/2021|EPI_ISL_2609462|2021-03-05	29851	0	passed
hCoV-19/Finland/HEL-17-515/2021|EPI_ISL_1081973|2021-01-24	29828	1.54	passed
hCoV-19/Finland/2693/2021|EPI_ISL_1841972|2021-02-20	29846	0	passed
hCoV-19/Finland/1140/2021|EPI_ISL_1496799|2021-02-05	29847	0	passed
hCoV-19/Finland/V9006/2021|EPI_ISL_2604601|2021-03-18	29848	0	passed
hCoV-19/Finland/1320/2021|EPI_ISL_1496861|2021-02-07	29822	0	passed
hCoV-19/Finland/807/2021|EPI_ISL_1842479|2021-02-02	29825	0	passed
hCoV-19/Finland/2129/2021|EPI_ISL_1841516|2021-02-13	29825	0.19	passed
hCoV-19/Finland/THL-202108587/2021|EPI_ISL_2505749|2021-02-26	29843	0	passed
hCoV-19/Finland/1729/2021|EPI_ISL_1842514|2021-02-09	29825	0	passed
hCoV-19/Finland/THL-202112451/2021|EPI_ISL_2508177|2021-04-13	29819	0	passed
hCoV-19/Finland/THL-202111959/2021|EPI_ISL_2507784|2021-04-07	29847	0	passed
hCoV-19/Finland/5760/2021|EPI_ISL_2604675|2021-04-01	29840	0	passed
hCoV-19/Finland/V6269/2021|EPI_ISL_2609426|2021-03-06	29812	0	passed
hCoV-19/Finland/THL-202113994/2021|EPI_ISL_2363811|2021-04-23	29845	0	passed
hCoV-19/Finland/5844/2021|EPI_ISL_2604702|2021-04-05	29827	0.92	passed
hCoV-19/Finland/V4990/2021|EPI_ISL_2608453|2021-03-02	29825	0	passed
hCoV-19/Finland/5542/2021|EPI_ISL_2258830|2021-03-27	29849	0	passed
hCoV-19/Finland/4587/2021|EPI_ISL_2258640|2021-03-08	29819	0	passed
hCoV-19/Finland/THL-202109598/2021|EPI_ISL_2506543|2021-03-16	29819	2.05	passed
hCoV-19/Finland/3479/2021|EPI_ISL_2604417|2021-02-25	29827	0	passed
hCoV-19/Finland/V982/2021|EPI_ISL_2608719|2021-02-07	29849	0	passed
hCoV-19/Finland/THL-202109496/2021|EPI_ISL_2506476|2021-03-10	29817	0	passed
hCoV-19/Finland/V8755/2021|EPI_ISL_2609127|2021-03-16	29842	0	passed
hCoV-19/Finland/THL-202109491/2021|EPI_ISL_2506471|2021-03-13	29818	0	passed
hCoV-19/Finland/V6293/2021|EPI_ISL_2609447|2021-03-03	29827	0	passed
hCoV-19/Finland/THL-202106352/2021|EPI_ISL_2505473|2021-02-14	29838	0	passed
hCoV-19/Finland/THL-202112001/2021|EPI_ISL_2507820|2021-04-07	29823	0	passed
hCoV-19/Finland/V9223/2021|EPI_ISL_2258542|2021-03-22	29822	0	passed
hCoV-19/Finland/THL-202109059/2021|EPI_ISL_2506128|2021-03-04	29819	0	passed
hCoV-19/Finland/THL-202110230/2021|EPI_ISL_2506857|2021-03-22	29824	0	passed
hCoV-19/Finland/THL-202109562/2021|EPI_ISL_2506524|2021-03-12	29850	0	passed
hCoV-19/Finland/V8774/2021|EPI_ISL_2609178|2021-03-17	29827	0	passed
hCoV-19/Finland/THL-202108863/2021|EPI_ISL_2505967|2021-03-05	29833	0	passed
hCoV-19/Finland/V8696/2021|EPI_ISL_2609077|2021-03-16	29849	0	passed
hCoV-19/Finland/3037/2021|EPI_ISL_1841799|2021-02-22	29843	0	passed
hCoV-19/Finland/4468/2021|EPI_ISL_2608930|2021-03-05	29827	0	passed
hCoV-19/Finland/V8543/2021|EPI_ISL_2608655|2021-03-14	29827	0	passed
hCoV-19/Finland/THL-202109077/2021|EPI_ISL_2506143|2021-03-04	29818	0	passed
hCoV-19/Finland/THL-202111384/2021|EPI_ISL_2507047|2021-03-26	29821	0	passed
hCoV-19/Finland/6082/2021|EPI_ISL_2609024|2021-04-15	29834	0.03	passed
hCoV-19/Finland/THL-202110233/2021|EPI_ISL_2506860|2021-03-19	29824	0	passed
hCoV-19/Finland/6033/2021|EPI_ISL_2604778|2021-04-12	29822	0	passed
hCoV-19/Finland/6611/2021|EPI_ISL_2608851|2021-05-04	29838	0	passed
hCoV-19/Finland/5161/2021|EPI_ISL_2258747|2021-03-13	29814	0	passed
hCoV-19/Finland/HEL-19-553/2021|EPI_ISL_1082055|2021-01-25	29820	0	passed
hCoV-19/Finland/THL-202117222/2021|EPI_ISL_2363993|2021-04-27	29822	0	passed
hCoV-19/Finland/THL-202105797/2021|EPI_ISL_2505313|2021-02-18	29823	1.73	passed
hCoV-19/Finland/1706/2021|EPI_ISL_1497102|2021-02-10	29825	0	passed
hCoV-19/Finland/2811/2021|EPI_ISL_1841734|2021-02-18	29844	0	passed
hCoV-19/Finland/HEL-18-468/2021|EPI_ISL_1082117|2021-01-21	29843	0	passed
hCoV-19/Finland/1547/2021|EPI_ISL_1496997|2021-02-09	29823	0	passed
hCoV-19/Finland/V5289/2021|EPI_ISL_2031173|2021-03-02	29815	0.43	passed
hCoV-19/Finland/1483/2021|EPI_ISL_1496957|2021-02-08	29825	0	passed
hCoV-19/Finland/5065/2021|EPI_ISL_2258932|2021-03-11	29822	0	passed
hCoV-19/Finland/THL-202102996/2021|EPI_ISL_2590893|2021-02-18	29819	0	passed
hCoV-19/Finland/THL-202117079/2021|EPI_ISL_2363880|2021-05-02	29848	0	passed
hCoV-19/Finland/2590/2021|EPI_ISL_1842022|2021-02-18	29824	0	passed
hCoV-19/Finland/THL-202109080/2021|EPI_ISL_2506146|2021-03-03	29830	0	passed
hCoV-19/Finland/1677/2021|EPI_ISL_1497076|2021-02-10	29823	0	passed
hCoV-19/Finland/1710/2021|EPI_ISL_1497106|2021-02-10	29821	0	passed
hCoV-19/Finland/5086/2021|EPI_ISL_2258946|2021-03-12	29818	0	passed
hCoV-19/Finland/3333/2021|EPI_ISL_2258401|2021-02-24	29843	0	passed
hCoV-19/Finland/THL-202110323/2021|EPI_ISL_2506939|2021-03-23	29845	0	passed
hCoV-19/Finland/V9072/2021|EPI_ISL_2031215|2021-03-19	29843	0	passed
hCoV-19/Finland/1911/2021|EPI_ISL_1842558|2021-02-06	29827	0	passed
hCoV-19/Finland/HEL-19-585/2021|EPI_ISL_1082059|2021-01-26	29844	0	passed
hCoV-19/Finland/4972/2021|EPI_ISL_2258987|2021-03-10	29829	1.92	passed
hCoV-19/Finland/1679/2021|EPI_ISL_1497078|2021-02-10	29847	0	passed
hCoV-19/Finland/4454/2021|EPI_ISL_2608920|2021-03-05	29846	0	passed
hCoV-19/Finland/6424/2021|EPI_ISL_2608625|2021-04-26	29847	0	passed
hCoV-19/Finland/4017/2021|EPI_ISL_2604272|2021-03-03	29851	0	passed
hCoV-19/Finland/HEL-18-463/2021|EPI_ISL_1082115|2021-01-21	29832	0	passed
hCoV-19/Finland/THL-202109617/2021|EPI_ISL_2506562|2021-03-15	29839	0	passed
hCoV-19/Finland/6613/2021|EPI_ISL_2608853|2021-05-04	29842	0	passed
hCoV-19/Finland/1598/2021|EPI_ISL_1497037|2021-02-09	29821	0	passed
hCoV-19/Finland/THL-202117240/2021|EPI_ISL_2364008|2021-04-25	29822	0	passed
hCoV-19/Finland/3271/2021|EPI_ISL_2604325|2021-02-24	29847	0	passed
hCoV-19/Finland/V9120/2021|EPI_ISL_2031222|2021-03-20	29811	0	passed
hCoV-19/Finland/2203/2021|EPI_ISL_1841585|2021-02-12	29849	0	passed
hCoV-19/Finland/1358/2021|EPI_ISL_1496893|2021-02-07	29844	0	passed
hCoV-19/Finland/2563/2021|EPI_ISL_1841996|2021-02-17	29848	0	passed
hCoV-19/Finland/2570/2021|EPI_ISL_1842002|2021-02-17	29847	0	passed
hCoV-19/Finland/887/2021|EPI_ISL_1842346|2021-02-01	29823	0	passed
hCoV-19/Finland/THL-202112148/2021|EPI_ISL_2507941|2021-04-09	29845	0	passed
hCoV-19/Finland/3013/2021|EPI_ISL_1841775|2021-02-22	29817	1.67	passed
hCoV-19/Finland/THL-202105788/2021|EPI_ISL_2505308|2021-02-21	29820	0.36	passed
hCoV-19/Finland/3892/2021|EPI_ISL_2604395|2021-03-02	29820	0	passed
hCoV-19/Finland/6482/2021|EPI_ISL_2608769|2021-04-27	29847	0	passed
hCoV-19/Finland/2827/2021|EPI_ISL_1841742|2021-02-18	29832	0	passed
hCoV-19/Finland/3063/2021|EPI_ISL_2031244|2021-02-22	29839	0	passed
hCoV-19/Finland/1438/2021|EPI_ISL_1496918|2021-02-08	29846	0	passed
hCoV-19/Finland/THL-202106310/2021|EPI_ISL_2505435|2021-02-20	29821	1.38	passed
hCoV-19/Finland/HEL-16-303/2021|EPI_ISL_995840|2021-01-13	29805	0	passed
hCoV-19/Finland/THL-202108949/2021|EPI_ISL_2506048|2021-02-25	29838	0	passed
hCoV-19/Finland/2564/2021|EPI_ISL_1841997|2021-02-17	29822	0	passed
hCoV-19/Finland/5788/2021|EPI_ISL_2604485|2021-03-31	29821	1.38	passed
hCoV-19/Finland/1573/2021|EPI_ISL_1497016|2021-02-09	29823	0	passed
hCoV-19/Finland/2202/2021|EPI_ISL_1841584|2021-02-12	29824	1.16	passed
hCoV-19/Finland/4584/2021|EPI_ISL_2258637|2021-03-07	29834	0	passed
hCoV-19/Finland/THL-202117078/2021|EPI_ISL_2363879|2021-05-02	29850	0	passed
hCoV-19/Finland/3581/2021|EPI_ISL_2258475|2021-02-26	29825	0	passed
hCoV-19/Finland/1214/2021|EPI_ISL_1497247|2021-02-03	29837	0	passed
hCoV-19/Finland/5623/2021|EPI_ISL_2604543|2021-03-28	29823	0.66	passed
hCoV-19/Finland/THL-202109992/2021|EPI_ISL_2506845|2021-03-19	29819	0	passed
hCoV-19/Finland/5300/2021|EPI_ISL_2258851|2021-03-18	29835	0	passed
hCoV-19/Finland/THL-202112297/2021|EPI_ISL_2508058|2021-04-16	29843	0	passed
hCoV-19/Finland/6177/2021|EPI_ISL_2609380|2021-04-18	29835	0	passed
hCoV-19/Finland/5059/2021|EPI_ISL_2258929|2021-03-11	29840	0	passed
hCoV-19/Finland/5380/2021|EPI_ISL_2609165|2021-03-19	29839	0	passed
hCoV-19/Finland/THL-202108803/2021|EPI_ISL_2505917|2021-02-26	29847	0	passed
hCoV-19/Finland/2260/2021|EPI_ISL_1841638|2021-02-12	29841	0	passed
hCoV-19/Finland/4946/2021|EPI_ISL_2258966|2021-03-13	29838	0	passed
hCoV-19/Finland/THL-202111464/2021|EPI_ISL_2507394|2021-03-24	29847	0	passed
hCoV-19/Finland/THL-202109638/2021|EPI_ISL_2506578|2021-03-13	29837	0	passed
hCoV-19/Finland/1669/2021|EPI_ISL_1497070|2021-02-10	29837	0	passed
hCoV-19/Finland/THL-202109320/2021|EPI_ISL_2506321|2021-03-14	29837	0	passed
hCoV-19/Finland/HEL-16-322/2021|EPI_ISL_995856|2021-01-17	29803	0	passed
hCoV-19/Finland/6854/2021|EPI_ISL_2608887|2021-05-07	29838	0	passed
hCoV-19/Finland/1268/2021|EPI_ISL_1842281|2021-02-01	29833	0	passed
hCoV-19/Finland/785/2021|EPI_ISL_1842460|2021-02-01	29832	0	passed
hCoV-19/Finland/1340/2021|EPI_ISL_1496876|2021-02-07	29845	0.26	passed
hCoV-19/Finland/THL-202111842/2021|EPI_ISL_2507715|2021-03-27	29839	0	passed
hCoV-19/Finland/THL-202108634/2021|EPI_ISL_2505785|2021-02-26	29849	0	passed
hCoV-19/Finland/THL-202109101/2021|EPI_ISL_2506163|2021-02-28	29845	0	passed
hCoV-19/Finland/4592/2021|EPI_ISL_2258645|2021-03-08	29838	0	passed
hCoV-19/Finland/THL-202103953/2021|EPI_ISL_2591314|2021-01-18	29825	0.76	passed
hCoV-19/Finland/4959/2021|EPI_ISL_2258978|2021-03-10	29817	0	passed
hCoV-19/Finland/5513/2021|EPI_ISL_2604533|2021-03-25	29831	0	passed
hCoV-19/Finland/V8850/2021|EPI_ISL_2609238|2021-03-17	29849	0	passed
hCoV-19/Finland/THL-202109454/2021|EPI_ISL_2506436|2021-03-12	29846	0	passed
hCoV-19/Finland/THL-202109906/2021|EPI_ISL_2506773|2021-03-18	29835	0	passed
hCoV-19/Finland/2828/2021|EPI_ISL_1841743|2021-02-18	29833	0	passed
hCoV-19/Finland/HEL-22-928/2021|EPI_ISL_1279049|2021-01-30	29817	0	passed
hCoV-19/Finland/THL-202108726/2021|EPI_ISL_2505860|2021-02-24	29845	0	passed
hCoV-19/Finland/HEL-13-193/2021|EPI_ISL_995970|2021-01-20	29818	0	passed
hCoV-19/Finland/3872/2021|EPI_ISL_2604377|2021-03-02	29817	0.02	passed
hCoV-19/Finland/HEL-20-708/2021|EPI_ISL_1279082|2021-01-28	29817	0	passed
hCoV-19/Finland/1082/2021|EPI_ISL_1496766|2021-02-04	29821	0	passed
hCoV-19/Finland/2616/2021|EPI_ISL_1842063|2021-02-18	29845	0	passed
hCoV-19/Finland/THL-202108784/2021|EPI_ISL_2505902|2021-02-28	29817	0.71	passed
hCoV-19/Finland/2887/2021|EPI_ISL_2258494|2021-02-20	29845	0	passed
hCoV-19/Finland/THL-202111833/2021|EPI_ISL_2507708|2021-03-27	29842	0	passed
hCoV-19/Finland/THL-202117172/2021|EPI_ISL_2363963|2021-05-01	29845	0	passed
hCoV-19/Finland/4466/2021|EPI_ISL_2608928|2021-03-03	29825	0	passed
hCoV-19/Finland/THL-202109955/2021|EPI_ISL_2506815|2021-03-17	29846	0	passed
hCoV-19/Finland/1321/2021|EPI_ISL_1496862|2021-02-07	29826	0	passed
hCoV-19/Finland/3121/2021|EPI_ISL_1842212|2021-02-17	29849	0	passed
hCoV-19/Finland/1132/2021|EPI_ISL_1496792|2021-02-05	29845	0	passed
hCoV-19/Finland/2747/2021|EPI_ISL_1841827|2021-02-19	29842	0	passed
hCoV-19/Finland/THL-202112465/2021|EPI_ISL_2508189|2021-04-18	29847	0	passed
hCoV-19/Finland/2631/2021|EPI_ISL_1842078|2021-02-18	29846	0	passed
hCoV-19/Finland/V9191/2021|EPI_ISL_2258520|2021-03-22	29821	0	passed
hCoV-19/Finland/2201/2021|EPI_ISL_1841583|2021-02-12	29834	0	passed
hCoV-19/Finland/THL-202108724/2021|EPI_ISL_2505858|2021-02-25	29837	0	passed
hCoV-19/Finland/HEL-21-673/2021|EPI_ISL_1279083|2021-01-29	29844	0	passed
hCoV-19/Finland/1441/2021|EPI_ISL_1496921|2021-02-08	29821	0	passed
hCoV-19/Finland/6169/2021|EPI_ISL_2609374|2021-04-16	29827	0	passed
hCoV-19/Finland/THL-202109017/2021|EPI_ISL_2506092|2021-03-05	29832	0	passed
hCoV-19/Finland/1602/2021|EPI_ISL_1497041|2021-02-09	29821	0	passed
hCoV-19/Finland/HEL-19-V237/2021|EPI_ISL_1082065|2021-01-26	29842	0	passed
hCoV-19/Finland/THL-202112280/2021|EPI_ISL_2508042|2021-04-16	29822	0	passed
hCoV-19/Finland/THL-202109833/2021|EPI_ISL_2506718|2021-03-18	29848	0	passed
hCoV-19/Finland/2138/2021|EPI_ISL_1841525|2021-02-13	29844	0	passed
hCoV-19/Finland/THL-202112356/2021|EPI_ISL_2508108|2021-04-07	29819	0	passed
hCoV-19/Finland/4595/2021|EPI_ISL_2258648|2021-03-08	29823	0	passed
hCoV-19/Finland/1182/2021|EPI_ISL_1496826|2021-02-06	29821	0	passed
hCoV-19/Finland/HEL4-25/2020|EPI_ISL_833211|2020-12-29	29746	0.04	passed
hCoV-19/Finland/THL-202112071/2021|EPI_ISL_2507877|2021-04-04	29848	0	passed
hCoV-19/Finland/2231/2021|EPI_ISL_1841611|2021-02-13	29824	0	passed
hCoV-19/Finland/HEL-18-455/2021|EPI_ISL_1082034|2021-01-20	29817	0	passed
hCoV-19/Finland/5679/2021|EPI_ISL_2258770|2021-03-29	29843	0	passed
hCoV-19/Finland/939/2021|EPI_ISL_1497175|2021-02-03	29841	0.15	passed
hCoV-19/Finland/V8946/2021|EPI_ISL_2604552|2021-03-17	29849	0	passed
hCoV-19/Finland/THL-202111636/2021|EPI_ISL_2507548|2021-04-05	29819	0	passed
hCoV-19/Finland/91HEL/2020|EPI_ISL_766024|2020-12-22	29749	0	passed
hCoV-19/Finland/THL-202114009/2021|EPI_ISL_2508340|2021-04-21	29837	0	passed
hCoV-19/Finland/THL-202109970/2021|EPI_ISL_2506828|2021-03-19	29841	0	passed
hCoV-19/Finland/V3840/2021|EPI_ISL_2031172|2021-02-25	29811	0	passed
hCoV-19/Finland/1789/2021|EPI_ISL_1497132|2021-02-11	29823	0	passed
hCoV-19/Finland/3342/2021|EPI_ISL_2258408|2021-02-24	29833	0	passed
hCoV-19/Finland/THL-202108703/2021|EPI_ISL_2505841|2021-02-21	29841	0	passed
hCoV-19/Finland/962/2021|EPI_ISL_1497195|2021-02-03	29847	0	passed
hCoV-19/Finland/THL-202112075/2021|EPI_ISL_2507881|2021-04-06	29847	0	passed
hCoV-19/Finland/V8593/2021|EPI_ISL_2608597|2021-03-15	29844	0	passed
hCoV-19/Finland/4699/2021|EPI_ISL_1842689|2021-03-08	29827	0	passed
hCoV-19/Finland/1562/2021|EPI_ISL_1497007|2021-02-09	29839	0	passed
hCoV-19/Finland/4729/2021|EPI_ISL_1842719|2021-03-09	29844	0	passed
hCoV-19/Finland/1196/2021|EPI_ISL_1496839|2021-02-06	29820	0	passed
hCoV-19/Finland/3235/2021|EPI_ISL_2031012|2021-02-21	29817	0.23	passed
hCoV-19/Finland/2177/2021|EPI_ISL_1841559|2021-02-14	29822	0	passed
hCoV-19/Finland/4755/2021|EPI_ISL_2031066|2021-03-10	29817	0.55	passed
hCoV-19/Finland/V8715/2021|EPI_ISL_2609090|2021-03-16	29845	0	passed
hCoV-19/Finland/THL-202106349/2021|EPI_ISL_2505470|2021-02-14	29819	0	passed
hCoV-19/Finland/THL-202112505/2021|EPI_ISL_2508219|2021-04-23	29835	0.29	passed
hCoV-19/Finland/V6305/2021|EPI_ISL_2609457|2021-03-06	29847	0	passed
hCoV-19/Finland/THL-202105710/2021|EPI_ISL_2505253|2021-02-14	29850	0	passed
hCoV-19/Finland/3548/2021|EPI_ISL_2258445|2021-02-26	29845	0	passed
hCoV-19/Finland/6223/2021|EPI_ISL_2608522|2021-04-21	29823	0	passed
hCoV-19/Finland/THL-202113934/2021|EPI_ISL_2508294|2021-04-20	29823	0	passed
hCoV-19/Finland/6251/2021|EPI_ISL_2608535|2021-04-22	29820	0	passed
hCoV-19/Finland/1614/2021|EPI_ISL_1497051|2021-02-07	29843	0	passed
hCoV-19/Finland/6505/2021|EPI_ISL_2608781|2021-04-29	29839	0	passed
hCoV-19/Finland/THL-202109988/2021|EPI_ISL_2506844|2021-03-22	29833	0	passed
hCoV-19/Finland/3370/2021|EPI_ISL_2604344|2021-02-25	29827	0	passed
hCoV-19/Finland/THL-202109025/2021|EPI_ISL_2506100|2021-03-04	29823	0	passed
hCoV-19/Finland/1263/2021|EPI_ISL_1842277|2021-02-01	29828	0	passed
hCoV-19/Finland/THL-202108771/2021|EPI_ISL_2505894|2021-02-26	29837	0	passed
hCoV-19/Finland/THL-202109438/2021|EPI_ISL_2506421|2021-03-06	29836	0	passed
hCoV-19/Finland/V8959/2021|EPI_ISL_2604564|2021-03-19	29833	0	passed
hCoV-19/Finland/V6307/2021|EPI_ISL_2609459|2021-03-05	29847	0	passed
hCoV-19/Finland/V8798/2021|EPI_ISL_2609198|2021-03-17	29849	0	passed
hCoV-19/Finland/THL-202109419/2021|EPI_ISL_2506404|2021-03-11	29831	0	passed
hCoV-19/Finland/4947/2021|EPI_ISL_2258967|2021-03-10	29846	0	passed
hCoV-19/Finland/882/2021|EPI_ISL_1842344|2021-02-02	29824	0.41	passed
hCoV-19/Finland/3543/2021|EPI_ISL_2258440|2021-02-27	29822	0	passed
hCoV-19/Finland/963/2021|EPI_ISL_1497196|2021-02-03	29828	0	passed
hCoV-19/Finland/2810/2021|EPI_ISL_1841733|2021-02-18	29836	0	passed
hCoV-19/Finland/2143/2021|EPI_ISL_1841530|2021-02-13	29834	0	passed
hCoV-19/Finland/THL-202117147/2021|EPI_ISL_2363939|2021-04-27	29843	0	passed
hCoV-19/Finland/1605/2021|EPI_ISL_1497043|2021-02-09	29822	0	passed
hCoV-19/Finland/3348/2021|EPI_ISL_2258414|2021-02-23	29846	0	passed
hCoV-19/Finland/THL-202109369/2021|EPI_ISL_2506365|2021-03-12	29842	0	passed
hCoV-19/Finland/V9051/2021|EPI_ISL_2031197|2021-03-19	29825	0.63	passed
hCoV-19/Finland/6005/2021|EPI_ISL_2604766|2021-04-11	29849	0	passed
hCoV-19/Finland/4858/2021|EPI_ISL_2608964|2021-03-11	29843	0	passed
hCoV-19/Finland/3140/2021|EPI_ISL_1842231|2021-02-15	29847	0	passed
hCoV-19/Finland/4707/2021|EPI_ISL_1842697|2021-03-08	29835	0	passed
hCoV-19/Finland/HEL-20-711/2021|EPI_ISL_1279021|2021-01-27	29845	0	passed
hCoV-19/Finland/THL-202108802/2021|EPI_ISL_2505916|2021-02-27	29837	0	passed
hCoV-19/Finland/5699/2021|EPI_ISL_2604657|2021-03-30	29821	0	passed
hCoV-19/Finland/THL-202105081/2021|EPI_ISL_2505185|2021-02-09	29844	0	passed
hCoV-19/Finland/4044/2021|EPI_ISL_2031147|2021-03-02	29812	0.9	passed
hCoV-19/Finland/V9137/2021|EPI_ISL_2031228|2021-03-20	29851	0	passed
hCoV-19/Finland/THL-202109529/2021|EPI_ISL_2506497|2021-03-06	29854	0.01	passed
hCoV-19/Finland/2885/2021|EPI_ISL_2258492|2021-02-21	29823	0	passed
hCoV-19/Finland/6734/2021|EPI_ISL_2608863|2021-05-05	29851	0	passed
hCoV-19/Finland/4694/2021|EPI_ISL_1842684|2021-03-08	29823	0	passed
hCoV-19/Finland/THL-202112414/2021|EPI_ISL_2508150|2021-03-26	29849	0	passed
hCoV-19/Finland/6567/2021|EPI_ISL_2608831|2021-05-03	29848	0	passed
hCoV-19/Finland/THL-202106350/2021|EPI_ISL_2505471|2021-02-14	29818	0	passed
hCoV-19/Finland/THL-202111460/2021|EPI_ISL_2507392|2021-03-26	29824	0	passed
hCoV-19/Finland/2573/2021|EPI_ISL_1842005|2021-02-17	29822	0	passed
hCoV-19/Finland/THL-202112526/2021|EPI_ISL_2508231|2021-04-23	29846	0	passed
hCoV-19/Finland/V8919/2021|EPI_ISL_2609295|2021-03-18	29848	0	passed
hCoV-19/Finland/THL-202112241/2021|EPI_ISL_2508009|2021-04-14	29844	0	passed
hCoV-19/Finland/3817/2021|EPI_ISL_2258584|2021-03-01	29847	0	passed
hCoV-19/Finland/HEL4-49/2020|EPI_ISL_833215|2020-12-21	29746	0	passed
hCoV-19/Finland/1670/2021|EPI_ISL_1497071|2021-02-10	29823	0.27	passed
hCoV-19/Finland/THL-202101822/2021|EPI_ISL_2590295|2021-01-18	29821	0	passed
hCoV-19/Finland/1918/2021|EPI_ISL_1842565|2021-02-10	29849	0	passed
hCoV-19/Finland/THL-202114002/2021|EPI_ISL_2363812|2021-04-20	29831	0	passed
hCoV-19/Finland/THL-202110411/2021|EPI_ISL_2507012|2021-03-22	29849	0	passed
hCoV-19/Finland/994/2021|EPI_ISL_1497216|2021-02-02	29825	0.45	passed
hCoV-19/Finland/THL-202117080/2021|EPI_ISL_2363881|2021-05-01	29849	0	passed
hCoV-19/Finland/2594/2021|EPI_ISL_1842026|2021-02-18	29822	0	passed
hCoV-19/Finland/V8947/2021|EPI_ISL_2604553|2021-03-18	29833	0	passed
hCoV-19/Finland/TRE26444_2/2021|EPI_ISL_2467797|2021-05-19	29830	0	passed
hCoV-19/Finland/THL-202112567/2021|EPI_ISL_2508263|2021-04-23	29850	0	passed
hCoV-19/Finland/3570/2021|EPI_ISL_2258466|2021-02-27	29845	0	passed
hCoV-19/Finland/1341/2021|EPI_ISL_1496877|2021-02-07	29845	0	passed
hCoV-19/Finland/1661/2021|EPI_ISL_1497064|2021-02-10	29824	0	passed
hCoV-19/Finland/4618/2021|EPI_ISL_2608954|2021-03-09	29810	0	passed
hCoV-19/Finland/THL-202111585/2021|EPI_ISL_2507500|2021-04-01	29848	0	passed
hCoV-19/Finland/THL-202109209/2021|EPI_ISL_2506247|2021-03-10	29819	0	passed
hCoV-19/Finland/THL-202105800/2021|EPI_ISL_2505316|2021-02-15	29818	0	passed
hCoV-19/Finland/THL-202111994/2021|EPI_ISL_2507813|2021-04-06	29845	0	passed
hCoV-19/Finland/HEL-23-1014/2021|EPI_ISL_1278986|2021-01-29	29820	0	passed
hCoV-19/Finland/THL-202108907/2021|EPI_ISL_2506008|2021-03-03	29847	0	passed
hCoV-19/Finland/THL-202109405/2021|EPI_ISL_2506391|2021-03-17	29843	0	passed
hCoV-19/Finland/THL-202108760/2021|EPI_ISL_2505886|2021-02-26	29845	0	passed
hCoV-19/Finland/THL-202112231/2021|EPI_ISL_2508000|2021-04-14	29838	0	passed
hCoV-19/Finland/4698/2021|EPI_ISL_1842688|2021-03-08	29833	0	passed
hCoV-19/Finland/1274/2021|EPI_ISL_1842286|2021-02-01	29824	0	passed
hCoV-19/Finland/THL-202109374/2021|EPI_ISL_2506369|2021-03-12	29837	0	passed
hCoV-19/Finland/THL-202109054/2021|EPI_ISL_2506124|2021-03-04	29845	0	passed
hCoV-19/Finland/2237/2021|EPI_ISL_1841616|2021-02-13	29838	0.64	passed
hCoV-19/Finland/V6257/2021|EPI_ISL_2609417|2021-03-05	29826	0	passed
hCoV-19/Finland/THL-202109976/2021|EPI_ISL_2506834|2021-03-23	29823	0	passed
hCoV-19/Finland/2149/2021|EPI_ISL_1841535|2021-02-13	29847	0	passed
hCoV-19/Finland/2162/2021|EPI_ISL_1841547|2021-02-13	29842	0	passed
hCoV-19/Finland/819/2021|EPI_ISL_1842490|2021-02-02	29825	0	passed
hCoV-19/Finland/THL-202109060/2021|EPI_ISL_2506129|2021-03-04	29818	0	passed
hCoV-19/Finland/3052/2021|EPI_ISL_2031238|2021-02-21	29851	0	passed
hCoV-19/Finland/3341/2021|EPI_ISL_2258407|2021-02-24	29821	0	passed
hCoV-19/Finland/THL-202112185/2021|EPI_ISL_2507970|2021-04-14	29850	0	passed
hCoV-19/Finland/2160/2021|EPI_ISL_1841545|2021-02-13	29823	0.24	passed
hCoV-19/Finland/2271/2021|EPI_ISL_1841649|2021-02-12	29848	0	passed
hCoV-19/Finland/2294/2021|EPI_ISL_1841671|2021-02-14	29826	0	passed
hCoV-19/Finland/5384/2021|EPI_ISL_2609168|2021-03-21	29819	0	passed
hCoV-19/Finland/THL-202112384/2021|EPI_ISL_2508124|2021-04-24	29844	0	passed
hCoV-19/Finland/1502/2021|EPI_ISL_1496971|2021-02-08	29820	0	passed
hCoV-19/Finland/1357/2021|EPI_ISL_1496892|2021-02-07	29847	0	passed
hCoV-19/Finland/THL-202112091/2021|EPI_ISL_2507894|2021-04-09	29848	0	passed
hCoV-19/Finland/1178/2021|EPI_ISL_1496822|2021-02-06	29834	0	passed
hCoV-19/Finland/5889/2021|EPI_ISL_2609310|2021-04-06	29827	0	passed
hCoV-19/Finland/V9061/2021|EPI_ISL_2031205|2021-03-19	29812	0	passed
hCoV-19/Finland/2190/2021|EPI_ISL_1841572|2021-02-12	29847	0	passed
hCoV-19/Finland/THL-202112086/2021|EPI_ISL_2507890|2021-04-09	29822	0	passed
hCoV-19/Finland/THL-202112284/2021|EPI_ISL_2508046|2021-04-14	29848	0	passed
hCoV-19/Finland/THL-202109108/2021|EPI_ISL_2506169|2021-03-04	29845	0	passed
hCoV-19/Finland/3316/2021|EPI_ISL_2258385|2021-02-24	29824	0	passed
hCoV-19/Finland/HEL-19-556/2021|EPI_ISL_1082056|2021-01-25	29844	0	passed
hCoV-19/Finland/1335/2021|EPI_ISL_1496872|2021-02-07	29822	0	passed
hCoV-19/Finland/THL-202109720/2021|EPI_ISL_2506642|2021-03-13	29845	0	passed
hCoV-19/Finland/THL-202112319/2021|EPI_ISL_2508077|2021-04-15	29845	0	passed
hCoV-19/Finland/THL-202112290/2021|EPI_ISL_2508051|2021-04-16	29848	0	passed
hCoV-19/Finland/2863/2021|EPI_ISL_1841883|2021-02-21	29817	0	passed
hCoV-19/Finland/3090/2021|EPI_ISL_2031261|2021-02-22	29844	0	passed
hCoV-19/Finland/THL-202117077/2021|EPI_ISL_2363878|2021-05-03	29834	0	passed
hCoV-19/Finland/THL-202105101/2021|EPI_ISL_2505201|2021-02-11	29822	0	passed
hCoV-19/Finland/3471/2021|EPI_ISL_2604410|2021-02-25	29825	0	passed
hCoV-19/Finland/5153/2021|EPI_ISL_2258740|2021-03-12	29839	0	passed
hCoV-19/Finland/THL-202109075/2021|EPI_ISL_2506142|2021-03-04	29817	0	passed
hCoV-19/Finland/2898/2021|EPI_ISL_2258500|2021-02-21	29842	0	passed
hCoV-19/Finland/V8788/2021|EPI_ISL_2609190|2021-03-17	29847	0	passed
hCoV-19/Finland/1963/2021|EPI_ISL_1842602|2021-02-12	29824	0	passed
hCoV-19/Finland/THL-202105114/2021|EPI_ISL_2505212|2021-01-17	29847	0.06	passed
hCoV-19/Finland/4677/2021|EPI_ISL_1842670|2021-03-09	29825	0	passed
hCoV-19/Finland/HEL-18-438/2021|EPI_ISL_1082025|2021-01-21	29817	0	passed
hCoV-19/Finland/6489/2021|EPI_ISL_2608772|2021-04-29	29850	0	passed
hCoV-19/Finland/THL-202100690/2021|EPI_ISL_2589884|2021-01-17	29821	0.25	passed
hCoV-19/Finland/THL-202112538/2021|EPI_ISL_2508240|2021-04-23	29849	0	passed
hCoV-19/Finland/3277/2021|EPI_ISL_2604330|2021-02-24	29827	0	passed
hCoV-19/Finland/THL-202117135/2021|EPI_ISL_2363927|2021-04-26	29845	0	passed
hCoV-19/Finland/THL-202112343/2021|EPI_ISL_2508096|2021-04-18	29847	0	passed
hCoV-19/Finland/THL-202114023/2021|EPI_ISL_2363819|2021-05-03	29849	0	passed
hCoV-19/Finland/THL-202117236/2021|EPI_ISL_2364005|2021-04-30	29849	0	passed
hCoV-19/Finland/1724/2021|EPI_ISL_1842510|2021-02-09	29844	0	passed
hCoV-19/Finland/THL-202109666/2021|EPI_ISL_2506598|2021-03-11	29846	0	passed
hCoV-19/Finland/4629/2021|EPI_ISL_2030903|2021-03-09	29817	1.4	passed
hCoV-19/Finland/THL-202111744/2021|EPI_ISL_2507637|2021-04-02	29840	0	passed
hCoV-19/Finland/1720/2021|EPI_ISL_1497114|2021-02-10	29825	0	passed
hCoV-19/Finland/THL-202109925/2021|EPI_ISL_2506792|2021-03-20	29839	0	passed
hCoV-19/Finland/THL-202109430/2021|EPI_ISL_2506415|2021-03-06	29818	0	passed
hCoV-19/Finland/THL-202109756/2021|EPI_ISL_2506665|2021-03-18	29830	0	passed
hCoV-19/Finland/5758/2021|EPI_ISL_2604673|2021-04-01	29829	0	passed
hCoV-19/Finland/THL-202108820/2021|EPI_ISL_2505929|2021-02-26	29847	0	passed
hCoV-19/Finland/2076/2021|EPI_ISL_1841467|2021-02-14	29838	0	passed
hCoV-19/Finland/3672/2021|EPI_ISL_1842753|2021-02-26	29808	0.04	passed
hCoV-19/Finland/2208/2021|EPI_ISL_1841590|2021-02-12	29849	0	passed
hCoV-19/Finland/THL-202117155/2021|EPI_ISL_2363946|2021-04-28	29834	0	passed
hCoV-19/Finland/5852/2021|EPI_ISL_2604708|2021-04-04	29835	0	passed
hCoV-19/Finland/THL-202109892/2021|EPI_ISL_2506759|2021-03-20	29846	0	passed
hCoV-19/Finland/1276/2021|EPI_ISL_1842288|2021-02-01	29825	0	passed
hCoV-19/Finland/1352/2021|EPI_ISL_1496888|2021-02-07	29841	0	passed
hCoV-19/Finland/THL-202109670/2021|EPI_ISL_2506602|2021-03-08	29848	0	passed
hCoV-19/Finland/THL-202109995/2021|EPI_ISL_2506848|2021-03-19	29835	0	passed
hCoV-19/Finland/V5970/2021|EPI_ISL_2608676|2021-03-03	29843	0	passed
hCoV-19/Finland/THL-202105110/2021|EPI_ISL_2505209|2021-01-17	29839	0.08	passed
hCoV-19/Finland/THL-202111888/2021|EPI_ISL_2507734|2021-03-31	29838	0	passed
hCoV-19/Finland/944/2021|EPI_ISL_1497179|2021-02-03	29823	0	passed
hCoV-19/Finland/951/2021|EPI_ISL_1497186|2021-02-03	29824	0	passed
hCoV-19/Finland/THL-202109092/2021|EPI_ISL_2506157|2021-03-05	29821	0	passed
hCoV-19/Finland/1938/2021|EPI_ISL_1842582|2021-02-09	29818	1.68	passed
hCoV-19/Finland/2587/2021|EPI_ISL_1842019|2021-02-18	29844	0	passed
hCoV-19/Finland/4790/2021|EPI_ISL_2031092|2021-03-10	29817	0.84	passed
hCoV-19/Finland/2766/2021|EPI_ISL_1841844|2021-02-21	29847	0	passed
hCoV-19/Finland/V8857/2021|EPI_ISL_2609244|2021-03-17	29848	0	passed
hCoV-19/Finland/THL-202113948/2021|EPI_ISL_2508308|2021-04-22	29822	0	passed
hCoV-19/Finland/THL-202117190/2021|EPI_ISL_2363981|2021-04-25	29849	0	passed
hCoV-19/Finland/THL-202114051/2021|EPI_ISL_2363840|2021-04-30	29846	0	passed
hCoV-19/Finland/1717/2021|EPI_ISL_1497112|2021-02-10	29833	0	passed
hCoV-19/Finland/5715/2021|EPI_ISL_2258784|2021-03-30	29812	0.88	passed
hCoV-19/Finland/THL-202109881/2021|EPI_ISL_2506750|2021-03-19	29834	0	passed
hCoV-19/Finland/HEL-18-449/2021|EPI_ISL_1082111|2021-01-20	29817	0	passed
hCoV-19/Finland/THL-202109343/2021|EPI_ISL_2506342|2021-03-11	29817	0	passed
hCoV-19/Finland/HEL-21-678/2021|EPI_ISL_1279087|2021-01-29	29817	0	passed
hCoV-19/Finland/THL-202114017/2021|EPI_ISL_2508346|2021-04-27	29823	0	passed
hCoV-19/Finland/1578/2021|EPI_ISL_1497020|2021-02-09	29838	0	passed
hCoV-19/Finland/THL-202108655/2021|EPI_ISL_2505801|2021-02-25	29824	0	passed
hCoV-19/Finland/THL-202108431/2021|EPI_ISL_2505624|2021-03-05	29825	0	passed
hCoV-19/Finland/4985/2021|EPI_ISL_2258995|2021-03-10	29825	0	passed
hCoV-19/Finland/3228/2021|EPI_ISL_2031006|2021-02-22	29818	0.6	passed
hCoV-19/Finland/HEL4-45/2020|EPI_ISL_833212|2020-12-29	29746	0	passed
hCoV-19/Finland/V8779/2021|EPI_ISL_2609181|2021-03-17	29796	0	passed
hCoV-19/Finland/2225/2021|EPI_ISL_1841605|2021-02-12	29833	0	passed
hCoV-19/Finland/THL-202108924/2021|EPI_ISL_2506024|2021-03-03	29824	0	passed
hCoV-19/Finland/3473/2021|EPI_ISL_2604412|2021-02-26	29823	0	passed
hCoV-19/Finland/THL-202109687/2021|EPI_ISL_2506613|2021-03-10	29845	0	passed
hCoV-19/Finland/HEL-19-V213/2021|EPI_ISL_1082125|2021-01-25	29845	0	passed
hCoV-19/Finland/V4983/2021|EPI_ISL_2608447|2021-03-01	29847	0	passed
hCoV-19/Finland/V8775/2021|EPI_ISL_2609179|2021-03-17	29827	0	passed
hCoV-19/Finland/1601/2021|EPI_ISL_1497040|2021-02-09	29846	0	passed
hCoV-19/Finland/1839/2021|EPI_ISL_1497170|2021-02-11	29823	0	passed
hCoV-19/Finland/3015/2021|EPI_ISL_1841777|2021-02-22	29845	0	passed
hCoV-19/Finland/966/2021|EPI_ISL_1497199|2021-02-03	29826	0	passed
hCoV-19/Finland/THL-202109066/2021|EPI_ISL_2506134|2021-03-01	29842	0	passed
hCoV-19/Finland/4977/2021|EPI_ISL_2258990|2021-03-11	29826	0	passed
hCoV-19/Finland/2618/2021|EPI_ISL_1842065|2021-02-18	29847	0	passed
hCoV-19/Finland/1522/2021|EPI_ISL_1496743|2021-02-08	29816	0	passed
hCoV-19/Finland/TRE23196_9/2021|EPI_ISL_1663234|2021-03-13	29830	0	passed
hCoV-19/Finland/4604/2021|EPI_ISL_2258655|2021-03-08	29822	0	passed
hCoV-19/Finland/HEL4-18/2021|EPI_ISL_833206|2021-01-04	29746	1.14	passed
hCoV-19/Finland/HEL-19-558/2021|EPI_ISL_1082123|2021-01-25	29845	0	passed
hCoV-19/Finland/THL-202104105/2021|EPI_ISL_2591586|2021-02-05	29822	0	passed
hCoV-19/Finland/5186/2021|EPI_ISL_2030935|2021-03-14	29817	1.55	passed
hCoV-19/Finland/THL-202113923/2021|EPI_ISL_2363808|2021-04-23	29825	0	passed
hCoV-19/Finland/4991/2021|EPI_ISL_2259001|2021-03-09	29839	0	passed
hCoV-19/Finland/5287/2021|EPI_ISL_2258842|2021-03-18	29817	0	passed
hCoV-19/Finland/THL-202108860/2021|EPI_ISL_2505964|2021-03-01	29841	0	passed
hCoV-19/Finland/2644/2021|EPI_ISL_1842091|2021-02-18	29652	1.49	passed
hCoV-19/Finland/2253/2021|EPI_ISL_1841631|2021-02-12	29827	0	passed
hCoV-19/Finland/THL-202108522/2021|EPI_ISL_2505694|2021-02-26	29850	0	passed
hCoV-19/Finland/6608/2021|EPI_ISL_2608848|2021-05-04	29826	0	passed
hCoV-19/Finland/HEL4-33/2021|EPI_ISL_833225|2021-01-03	29746	0	passed
hCoV-19/Finland/3468/2021|EPI_ISL_2604408|2021-02-26	29819	0	passed
hCoV-19/Finland/THL-202117187/2021|EPI_ISL_2363978|2021-04-25	29827	0	passed
hCoV-19/Finland/THL-202105099/2021|EPI_ISL_2505199|2021-02-12	29844	0	passed
hCoV-19/Finland/2151/2021|EPI_ISL_1841537|2021-02-13	29847	0	passed
hCoV-19/Finland/THL-202102976/2021|EPI_ISL_2590856|2021-02-24	29820	0	passed
hCoV-19/Finland/THL-202109538/2021|EPI_ISL_2506505|2021-03-06	29844	0	passed
hCoV-19/Finland/HEL-23-1025/2021|EPI_ISL_1278994|2021-01-31	29832	0	passed
hCoV-19/Finland/THL-202112233/2021|EPI_ISL_2508002|2021-04-14	29843	0	passed
hCoV-19/Finland/5494/2021|EPI_ISL_2258807|2021-03-24	29827	0	passed
hCoV-19/Finland/5137/2021|EPI_ISL_2258727|2021-03-12	29810	0.77	passed
hCoV-19/Finland/THL-202110400/2021|EPI_ISL_2507002|2021-03-23	29820	0	passed
hCoV-19/Finland/3255/2021|EPI_ISL_2031029|2021-02-23	29817	0	passed
hCoV-19/Finland/1785/2021|EPI_ISL_1497128|2021-02-11	29821	0	passed
hCoV-19/Finland/THL-202109584/2021|EPI_ISL_2506531|2021-03-15	29839	0	passed
hCoV-19/Finland/THL-202109117/2021|EPI_ISL_2506175|2021-03-04	29819	0.52	passed
hCoV-19/Finland/3110/2021|EPI_ISL_1842203|2021-02-17	29823	0	passed
hCoV-19/Finland/5135/2021|EPI_ISL_2258726|2021-03-13	29842	0	passed
hCoV-19/Finland/3537/2021|EPI_ISL_2258434|2021-02-26	29839	0	passed
hCoV-19/Finland/2061/2021|EPI_ISL_1841453|2021-02-13	29824	0	passed
hCoV-19/Finland/4820/2021|EPI_ISL_2031118|2021-03-09	29819	0.2	passed
hCoV-19/Finland/THL-202108904/2021|EPI_ISL_2506005|2021-03-05	29821	0	passed
hCoV-19/Finland/2072/2021|EPI_ISL_1841463|2021-02-14	29826	0	passed
hCoV-19/Finland/2102/2021|EPI_ISL_1841492|2021-02-13	29839	0	passed
hCoV-19/Finland/5819/2021|EPI_ISL_2604686|2021-04-05	29851	0	passed
hCoV-19/Finland/2799/2021|EPI_ISL_1841873|2021-02-17	29837	0	passed
hCoV-19/Finland/1151/2021|EPI_ISL_1496809|2021-02-05	29842	0	passed
hCoV-19/Finland/6438/2021|EPI_ISL_2608749|2021-04-27	29846	0	passed
hCoV-19/Finland/1108/2021|EPI_ISL_1496777|2021-02-05	29832	0	passed
hCoV-19/Finland/2804/2021|EPI_ISL_1841727|2021-02-18	29841	0	passed
hCoV-19/Finland/4675/2021|EPI_ISL_1842668|2021-03-09	29812	0	passed
hCoV-19/Finland/HEL-16-338/2021|EPI_ISL_995871|2021-01-19	29803	0	passed
hCoV-19/Finland/THL-202109371/2021|EPI_ISL_2506367|2021-03-12	29818	0	passed
hCoV-19/Finland/5795/2021|EPI_ISL_2604489|2021-04-01	29819	0	passed
hCoV-19/Finland/4409/2021|EPI_ISL_2604311|2021-03-07	29827	0	passed
hCoV-19/Finland/THL-202112039/2021|EPI_ISL_2507851|2021-04-10	29840	0	passed
hCoV-19/Finland/THL-202117138/2021|EPI_ISL_2363930|2021-04-27	29846	0	passed
hCoV-19/Finland/2613/2021|EPI_ISL_1842060|2021-02-19	29847	0	passed
hCoV-19/Finland/THL-202111787/2021|EPI_ISL_2507673|2021-04-04	29840	0	passed
hCoV-19/Finland/THL-202112555/2021|EPI_ISL_2508254|2021-04-24	29821	0	passed
hCoV-19/Finland/THL-202108983/2021|EPI_ISL_2506063|2021-03-03	29839	0	passed
hCoV-19/Finland/2677/2021|EPI_ISL_1841957|2021-02-19	29839	0	passed
hCoV-19/Finland/1437/2021|EPI_ISL_1496917|2021-02-08	29832	0	passed
hCoV-19/Finland/5125/2021|EPI_ISL_2258716|2021-03-12	29813	0	passed
hCoV-19/Finland/V8982/2021|EPI_ISL_2604581|2021-03-18	29800	0	passed
hCoV-19/Finland/5352/2021|EPI_ISL_2609138|2021-03-21	29850	0	passed
hCoV-19/Finland/2786/2021|EPI_ISL_1841862|2021-02-21	29844	0	passed
hCoV-19/Finland/THL-202108713/2021|EPI_ISL_2505850|2021-02-26	29822	0.38	passed
hCoV-19/Finland/THL-202108902/2021|EPI_ISL_2506003|2021-03-02	29848	0	passed
hCoV-19/Finland/THL-202111638/2021|EPI_ISL_2507550|2021-04-05	29822	0.81	passed
hCoV-19/Finland/5403/2021|EPI_ISL_2258887|2021-03-21	29849	0	passed
hCoV-19/Finland/THL-202111961/2021|EPI_ISL_2507786|2021-04-11	29826	0	passed
hCoV-19/Finland/3714/2021|EPI_ISL_2258672|2021-02-28	29821	0	passed
hCoV-19/Finland/5502/2021|EPI_ISL_2604527|2021-03-25	29823	1.5	passed
hCoV-19/Finland/V8675/2021|EPI_ISL_2609060|2021-03-16	29825	0	passed
hCoV-19/Finland/HEL-14-385/2021|EPI_ISL_1081995|2021-01-23	29819	0	passed
hCoV-19/Finland/2086/2021|EPI_ISL_1841476|2021-02-14	29847	0	passed
hCoV-19/Finland/1058/2021|EPI_ISL_1496751|2021-02-04	29839	0	passed
hCoV-19/Finland/2344/2021|EPI_ISL_1841712|2021-02-14	29848	0	passed
hCoV-19/Finland/THL-202103022/2021|EPI_ISL_2590944|2021-02-26	29837	0	passed
hCoV-19/Finland/HEL-17-494/2021|EPI_ISL_1082096|2021-01-26	29842	0	passed
hCoV-19/Finland/THL-202117131/2021|EPI_ISL_2363923|2021-05-01	29823	0	passed
hCoV-19/Finland/THL-202101994/2021|EPI_ISL_2590456|2021-01-19	29833	0	passed
hCoV-19/Finland/THL-202103001/2021|EPI_ISL_2590901|2021-02-24	29825	0	passed
hCoV-19/Finland/V8865/2021|EPI_ISL_2609251|2021-03-17	29846	0	passed
hCoV-19/Finland/THL-202109014/2021|EPI_ISL_2506089|2021-03-05	29844	0	passed
hCoV-19/Finland/3222/2021|EPI_ISL_2031000|2021-02-22	29819	0	passed
hCoV-19/Finland/THL-202111754/2021|EPI_ISL_2507644|2021-04-01	29849	0	passed
hCoV-19/Finland/THL-202108508/2021|EPI_ISL_2505683|2021-02-25	29823	0	passed
hCoV-19/Finland/6303/2021|EPI_ISL_2608620|2021-04-25	29847	0	passed
hCoV-19/Finland/THL-202114082/2021|EPI_ISL_2363859|2021-05-04	29851	0	passed
hCoV-19/Finland/4704/2021|EPI_ISL_1842694|2021-03-08	29826	0	passed
hCoV-19/Finland/3118/2021|EPI_ISL_1842209|2021-02-17	29826	0	passed
hCoV-19/Finland/THL-202113984/2021|EPI_ISL_2508327|2021-04-22	29846	0	passed
hCoV-19/Finland/THL-202109539/2021|EPI_ISL_2506506|2021-03-08	29839	0	passed
hCoV-19/Finland/V2819/2021|EPI_ISL_2031154|2021-02-20	29844	0	passed
hCoV-19/Finland/THL-202109093/2021|EPI_ISL_2506158|2021-03-05	29845	0.53	passed
hCoV-19/Finland/THL-202101509/2021|EPI_ISL_2590161|2021-01-14	29819	0	passed
hCoV-19/Finland/THL-202111575/2021|EPI_ISL_2507494|2021-03-29	29827	0	passed
hCoV-19/Finland/THL-202108925/2021|EPI_ISL_2506025|2021-03-04	29824	0	passed
hCoV-19/Finland/V9032/2021|EPI_ISL_2031194|2021-03-19	29832	0	passed
hCoV-19/Finland/4772/2021|EPI_ISL_2031082|2021-03-10	29817	0.57	passed
hCoV-19/Finland/1497/2021|EPI_ISL_1496967|2021-02-08	29824	0	passed
hCoV-19/Finland/THL-202117277/2021|EPI_ISL_2364036|2021-05-04	29847	0	passed
hCoV-19/Finland/THL-202108484/2021|EPI_ISL_2505670|2021-03-04	29824	0	passed
hCoV-19/Finland/2975/2021|EPI_ISL_1842185|2021-02-17	29834	0	passed
hCoV-19/Finland/6569/2021|EPI_ISL_2608833|2021-05-03	29827	0	passed
hCoV-19/Finland/THL-202108698/2021|EPI_ISL_2505836|2021-02-28	29848	0	passed
hCoV-19/Finland/THL-202111573/2021|EPI_ISL_2507492|2021-03-29	29823	0	passed
hCoV-19/Finland/945/2021|EPI_ISL_1497180|2021-02-03	29821	0	passed
hCoV-19/Finland/THL-202111616/2021|EPI_ISL_2507528|2021-03-31	29847	0	passed
hCoV-19/Finland/THL-202109308/2021|EPI_ISL_2506311|2021-03-10	29850	0	passed
hCoV-19/Finland/4597/2021|EPI_ISL_2258650|2021-03-08	29822	0	passed
hCoV-19/Finland/THL-202117091/2021|EPI_ISL_2363888|2021-04-30	29846	0	passed
hCoV-19/Finland/THL-202109890/2021|EPI_ISL_2506757|2021-03-15	29839	0	passed
hCoV-19/Finland/THL-202112437/2021|EPI_ISL_2508167|2021-04-15	29851	0	passed
hCoV-19/Finland/2678/2021|EPI_ISL_1841958|2021-02-19	29834	0	passed
hCoV-19/Finland/1161/2021|EPI_ISL_1496730|2021-02-05	29824	1.62	passed
hCoV-19/Finland/1089/2021|EPI_ISL_1496772|2021-02-03	29824	0	passed
hCoV-19/Finland/V8988/2021|EPI_ISL_2604586|2021-03-18	29827	0	passed
hCoV-19/Finland/THL-202117150/2021|EPI_ISL_2363942|2021-04-28	29833	0	passed
hCoV-19/Finland/HEL-18-447/2021|EPI_ISL_1082030|2021-01-21	29844	0	passed
hCoV-19/Finland/THL-202109860/2021|EPI_ISL_2506740|2021-03-20	29850	0	passed
hCoV-19/Finland/1165/2021|EPI_ISL_1496815|2021-02-07	29823	0	passed
hCoV-19/Finland/1577/2021|EPI_ISL_1497019|2021-02-09	29820	0	passed
hCoV-19/Finland/1546/2021|EPI_ISL_1496996|2021-02-09	29825	0	passed
hCoV-19/Finland/5382/2021|EPI_ISL_2609167|2021-03-19	29849	0	passed
hCoV-19/Finland/4034/2021|EPI_ISL_2604286|2021-03-03	29847	0	passed
hCoV-19/Finland/THL-202108767/2021|EPI_ISL_2505890|2021-02-26	29821	0	passed
hCoV-19/Finland/THL-202108640/2021|EPI_ISL_2505790|2021-02-26	29847	0	passed
hCoV-19/Finland/1351/2021|EPI_ISL_1496887|2021-02-07	29839	0	passed
hCoV-19/Finland/2772/2021|EPI_ISL_1841848|2021-02-19	29832	0	passed
hCoV-19/Finland/V8763/2021|EPI_ISL_2609133|2021-03-16	29827	0	passed
hCoV-19/Finland/THL-202117121/2021|EPI_ISL_2363915|2021-05-01	29846	0	passed
hCoV-19/Finland/804/2021|EPI_ISL_1842476|2021-02-02	29825	0	passed
hCoV-19/Finland/1240/2021|EPI_ISL_1842256|2021-02-01	29839	0	passed
hCoV-19/Finland/THL-202111731/2021|EPI_ISL_2507626|2021-03-31	29848	0	passed
hCoV-19/Finland/THL-202112457/2021|EPI_ISL_2508182|2021-04-13	29820	0	passed
hCoV-19/Finland/4083/2021|EPI_ISL_2608734|2021-03-02	29827	0	passed
hCoV-19/Finland/THL-202112192/2021|EPI_ISL_2507974|2021-04-12	29851	0	passed
hCoV-19/Finland/5115/2021|EPI_ISL_2258707|2021-03-12	29839	0	passed
hCoV-19/Finland/THL-202111540/2021|EPI_ISL_2507462|2021-03-30	29848	0	passed
hCoV-19/Finland/V1019/2021|EPI_ISL_2608806|2021-02-08	29835	0.81	passed
hCoV-19/Finland/THL-202105744/2021|EPI_ISL_2505275|2021-02-18	29849	0	passed
hCoV-19/Finland/6746/2021|EPI_ISL_2608865|2021-05-05	29819	0	passed
hCoV-19/Finland/V6488/2021|EPI_ISL_2608558|2021-03-06	29849	0	passed
hCoV-19/Finland/V6226/2021|EPI_ISL_2609397|2021-03-05	29827	0	passed
hCoV-19/Finland/2126/2021|EPI_ISL_1841513|2021-02-13	29825	0	passed
hCoV-19/Finland/3200/2021|EPI_ISL_1842745|2021-02-10	29817	0	passed
hCoV-19/Finland/V6506/2021|EPI_ISL_2608571|2021-03-07	29847	0	passed
hCoV-19/Finland/3054/2021|EPI_ISL_2031240|2021-02-21	29826	0	passed
hCoV-19/Finland/1694/2021|EPI_ISL_1497092|2021-02-10	29838	0	passed
hCoV-19/Finland/THL-202111603/2021|EPI_ISL_2507515|2021-04-01	29847	0	passed
hCoV-19/Finland/THL-202111883/2021|EPI_ISL_2507729|2021-04-02	29846	0	passed
hCoV-19/Finland/2671/2021|EPI_ISL_1841951|2021-02-19	29825	0	passed
hCoV-19/Finland/2240/2021|EPI_ISL_1841619|2021-02-13	29825	0	passed
hCoV-19/Finland/THL-202111495/2021|EPI_ISL_2507421|2021-03-24	29825	0	passed
hCoV-19/Finland/6615/2021|EPI_ISL_2608854|2021-05-03	29847	0	passed
hCoV-19/Finland/2284/2021|EPI_ISL_1841661|2021-02-12	29844	0	passed
hCoV-19/Finland/2576/2021|EPI_ISL_1842008|2021-02-17	29845	0	passed
hCoV-19/Finland/1318/2021|EPI_ISL_1496859|2021-02-07	29832	0	passed
hCoV-19/Finland/THL-202109086/2021|EPI_ISL_2506151|2021-03-02	29842	0	passed
hCoV-19/Finland/2966/2021|EPI_ISL_1842176|2021-02-11	29825	0	passed
hCoV-19/Finland/1778/2021|EPI_ISL_1497123|2021-02-11	29847	0	passed
hCoV-19/Finland/V9203/2021|EPI_ISL_2258524|2021-03-22	29817	0	passed
hCoV-19/Finland/THL-202109500/2021|EPI_ISL_2506480|2021-03-12	29818	0	passed
hCoV-19/Finland/5814/2021|EPI_ISL_2604503|2021-04-04	29821	0.8	passed
hCoV-19/Finland/V8776/2021|EPI_ISL_2609180|2021-03-17	29835	0	passed
hCoV-19/Finland/THL-202113936/2021|EPI_ISL_2508296|2021-04-22	29848	0	passed
hCoV-19/Finland/THL-202105741/2021|EPI_ISL_2505272|2021-02-22	29849	0	passed
hCoV-19/Finland/V9058/2021|EPI_ISL_2031202|2021-03-19	29845	0	passed
hCoV-19/Finland/4122/2021|EPI_ISL_2031045|2021-03-04	29820	0	passed
hCoV-19/Finland/THL-202108897/2021|EPI_ISL_2505998|2021-03-05	29841	0	passed
hCoV-19/Finland/1001/2021|EPI_ISL_1496745|2021-02-03	29821	0	passed
hCoV-19/Finland/5619/2021|EPI_ISL_2604540|2021-03-26	29843	0.8	passed
hCoV-19/Finland/THL-202109395/2021|EPI_ISL_2506384|2021-03-12	29818	0	passed
hCoV-19/Finland/2877/2021|EPI_ISL_1841896|2021-02-21	29817	0	passed
hCoV-19/Finland/2904/2021|EPI_ISL_2258505|2021-02-20	29844	0	passed
hCoV-19/Finland/1544/2021|EPI_ISL_1496994|2021-02-09	29818	0.05	passed
hCoV-19/Finland/THL-202108712/2021|EPI_ISL_2505849|2021-02-15	29822	0	passed
hCoV-19/Finland/6544/2021|EPI_ISL_2608820|2021-05-01	29820	0	passed
hCoV-19/Finland/V6238/2021|EPI_ISL_2609400|2021-03-04	29849	0	passed
hCoV-19/Finland/5143/2021|EPI_ISL_2258733|2021-03-12	29811	0	passed
hCoV-19/Finland/THL-202109758/2021|EPI_ISL_2506667|2021-03-15	29851	0	passed
hCoV-19/Finland/4617/2021|EPI_ISL_2608953|2021-03-09	29812	0	passed
hCoV-19/Finland/HEL-21-674/2021|EPI_ISL_1279084|2021-01-30	29850	0	passed
hCoV-19/Finland/2334/2021|EPI_ISL_1841705|2021-02-14	29836	0	passed
hCoV-19/Finland/THL-202111596/2021|EPI_ISL_2507509|2021-03-30	29836	0	passed
hCoV-19/Finland/4585/2021|EPI_ISL_2258638|2021-03-07	29825	0	passed
hCoV-19/Finland/4413/2021|EPI_ISL_2604315|2021-03-05	29848	0	passed
hCoV-19/Finland/3007/2021|EPI_ISL_1841769|2021-02-22	29821	0	passed
hCoV-19/Finland/4395/2021|EPI_ISL_2604301|2021-03-07	29822	1.99	passed
hCoV-19/Finland/THL-202117193/2021|EPI_ISL_2363984|2021-04-26	29823	0	passed
hCoV-19/Finland/HEL-15-256/2021|EPI_ISL_1082007|2021-01-22	29820	0	passed
hCoV-19/Finland/HEL-18-443/2021|EPI_ISL_1082110|2021-01-21	29817	0	passed
hCoV-19/Finland/2880/2021|EPI_ISL_1841899|2021-02-21	29835	0	passed
hCoV-19/Finland/5649/2021|EPI_ISL_2604634|2021-03-27	29821	0	passed
hCoV-19/Finland/THL-202103917/2021|EPI_ISL_2591281|2021-02-04	29825	0	passed
hCoV-19/Finland/HEL-16-329/2021|EPI_ISL_995862|2021-01-18	29803	0	passed
hCoV-19/Finland/THL-202102988/2021|EPI_ISL_2590876|2021-02-25	29837	0.16	passed
hCoV-19/Finland/5960/2021|EPI_ISL_2609345|2021-04-09	29835	0	passed
hCoV-19/Finland/2603/2021|EPI_ISL_1842035|2021-01-12	29824	0	passed
hCoV-19/Finland/3867/2021|EPI_ISL_2604372|2021-03-02	29842	0	passed
hCoV-19/Finland/HEL-11-127/2021|EPI_ISL_1279092|2021-01-15	29830	0	passed
hCoV-19/Finland/THL-202117157/2021|EPI_ISL_2363948|2021-04-29	29820	0	passed
hCoV-19/Finland/THL-202117124/2021|EPI_ISL_2363917|2021-05-01	29846	0	passed
hCoV-19/Finland/5454/2021|EPI_ISL_2258797|2021-03-23	29849	0	passed
hCoV-19/Finland/5817/2021|EPI_ISL_2604505|2021-04-04	29818	0.67	passed
hCoV-19/Finland/THL-202106278/2021|EPI_ISL_2505408|2021-03-09	29817	0	passed
hCoV-19/Finland/V8955/2021|EPI_ISL_2604561|2021-03-17	29848	0	passed
hCoV-19/Finland/3518/2021|EPI_ISL_2604452|2021-02-26	29826	0	passed
hCoV-19/Finland/THL-202111702/2021|EPI_ISL_2507600|2021-04-07	29851	0	passed
hCoV-19/Finland/THL-202109561/2021|EPI_ISL_2506523|2021-03-12	29848	0	passed
hCoV-19/Finland/V8795/2021|EPI_ISL_2609197|2021-03-17	29827	0	passed
hCoV-19/Finland/3694/2021|EPI_ISL_1842775|2021-02-28	29841	0	passed
hCoV-19/Finland/2290/2021|EPI_ISL_1841667|2021-02-14	29825	0	passed
hCoV-19/Finland/THL-202110378/2021|EPI_ISL_2506990|2021-03-22	29847	0	passed
hCoV-19/Finland/V9215/2021|EPI_ISL_2258535|2021-03-22	29820	0	passed
hCoV-19/Finland/2655/2021|EPI_ISL_1842101|2021-02-19	29847	0	passed
hCoV-19/Finland/5411/2021|EPI_ISL_2258893|2021-03-22	29847	0	passed
hCoV-19/Finland/THL-202109799/2021|EPI_ISL_2506687|2021-03-19	29822	0	passed
hCoV-19/Finland/THL-202111788/2021|EPI_ISL_2507674|2021-04-03	29822	0	passed
hCoV-19/Finland/THL-202117159/2021|EPI_ISL_2363950|2021-04-29	29823	0	passed
hCoV-19/Finland/THL-202112351/2021|EPI_ISL_2508103|2021-04-18	29847	0	passed
hCoV-19/Finland/THL-202111773/2021|EPI_ISL_2507661|2021-04-03	29851	0	passed
hCoV-19/Finland/3533/2021|EPI_ISL_2258430|2021-02-26	29833	0	passed
hCoV-19/Finland/THL-202102298/2021|EPI_ISL_2590780|2021-01-28	29851	0	passed
hCoV-19/Finland/V5943/2021|EPI_ISL_2608663|2021-03-04	29849	0	passed
hCoV-19/Finland/897/2021|EPI_ISL_1842356|2021-01-30	29846	0.22	passed
hCoV-19/Finland/6848/2021|EPI_ISL_2608881|2021-05-07	29818	0	passed
hCoV-19/Finland/4708/2021|EPI_ISL_1842698|2021-03-08	29825	0	passed
hCoV-19/Finland/HEL-23-1045/2021|EPI_ISL_1279013|2021-01-30	29818	0.84	passed
hCoV-19/Finland/THL-202108992/2021|EPI_ISL_2506071|2021-03-04	29837	0	passed
hCoV-19/Finland/1784/2021|EPI_ISL_1497127|2021-02-11	29823	0	passed
hCoV-19/Finland/2324/2021|EPI_ISL_1841696|2021-02-14	29825	0	passed
hCoV-19/Finland/THL-202111696/2021|EPI_ISL_2507595|2021-04-07	29847	0	passed
hCoV-19/Finland/3840/2021|EPI_ISL_2258599|2021-03-01	29847	0	passed
hCoV-19/Finland/V8780/2021|EPI_ISL_2609182|2021-03-17	29849	0	passed
hCoV-19/Finland/2239/2021|EPI_ISL_1841618|2021-02-13	29824	0	passed
hCoV-19/Finland/6254/2021|EPI_ISL_2608538|2021-04-22	29824	0	passed
hCoV-19/Finland/THL-202111989/2021|EPI_ISL_2507809|2021-04-12	29848	0	passed
hCoV-19/Finland/1709/2021|EPI_ISL_1497105|2021-02-10	29837	0	passed
hCoV-19/Finland/THL-202108852/2021|EPI_ISL_2505958|2021-03-03	29823	0	passed
hCoV-19/Finland/HEL-20-706/2021|EPI_ISL_1279080|2021-01-26	29843	0	passed
hCoV-19/Finland/V5001/2021|EPI_ISL_2608461|2021-03-01	29851	0	passed
hCoV-19/Finland/2282/2021|EPI_ISL_1841659|2021-02-12	29845	0	passed
hCoV-19/Finland/2139/2021|EPI_ISL_1841526|2021-02-13	29847	0	passed
hCoV-19/Finland/3737/2021|EPI_ISL_2258688|2021-02-28	29837	0	passed
hCoV-19/Finland/2180/2021|EPI_ISL_1841562|2021-02-12	29824	0	passed
hCoV-19/Finland/THL-202112249/2021|EPI_ISL_2508016|2021-04-14	29817	0	passed
hCoV-19/Finland/5461/2021|EPI_ISL_2258802|2021-03-23	29825	0	passed
hCoV-19/Finland/HEL-23-1042/2021|EPI_ISL_1279010|2021-01-31	29844	0	passed
hCoV-19/Finland/81HEL/2020|EPI_ISL_766018|2020-12-22	29751	0	passed
hCoV-19/Finland/1144/2021|EPI_ISL_1496802|2021-02-05	29846	0	passed
hCoV-19/Finland/3485/2021|EPI_ISL_2604422|2021-02-26	29825	0	passed
hCoV-19/Finland/3026/2021|EPI_ISL_1841788|2021-02-22	29833	0	passed
hCoV-19/Finland/5371/2021|EPI_ISL_2609156|2021-03-20	29827	0	passed
hCoV-19/Finland/THL-202108833/2021|EPI_ISL_2505941|2021-03-03	29851	0	passed
hCoV-19/Finland/THL-202109731/2021|EPI_ISL_2506650|2021-03-18	29843	0	passed
hCoV-19/Finland/4397/2021|EPI_ISL_2604303|2021-03-07	29840	0	passed
hCoV-19/Finland/2267/2021|EPI_ISL_1841645|2021-02-12	29847	0	passed
hCoV-19/Finland/THL-202103881/2021|EPI_ISL_2591227|2021-01-28	29821	0	passed
hCoV-19/Finland/THL-202112600/2021|EPI_ISL_2508286|2021-04-23	29819	0	passed
hCoV-19/Finland/THL-202109557/2021|EPI_ISL_2506522|2021-03-11	29848	0	passed
hCoV-19/Finland/V8999/2021|EPI_ISL_2604595|2021-03-18	29849	0	passed
hCoV-19/Finland/THL-202117276/2021|EPI_ISL_2364035|2021-05-03	29848	0	passed
hCoV-19/Finland/1617/2021|EPI_ISL_1497054|2021-02-09	29823	0	passed
hCoV-19/Finland/THL-202117233/2021|EPI_ISL_2364002|2021-04-30	29837	0	passed
hCoV-19/Finland/THL-202112380/2021|EPI_ISL_2363792|2021-04-21	29846	0	passed
hCoV-19/Finland/3723/2021|EPI_ISL_2258681|2021-02-27	29827	0	passed
hCoV-19/Finland/THL-202109533/2021|EPI_ISL_2506501|2021-03-08	29819	0	passed
hCoV-19/Finland/6307/2021|EPI_ISL_2608623|2021-04-25	29826	0	passed
hCoV-19/Finland/2667/2021|EPI_ISL_1841947|2021-02-19	29847	0	passed
hCoV-19/Finland/THL-202112344/2021|EPI_ISL_2508097|2021-04-16	29825	0	passed
hCoV-19/Finland/1812/2021|EPI_ISL_1497149|2021-02-11	29821	0	passed
hCoV-19/Finland/5790/2021|EPI_ISL_2604487|2021-03-31	29820	0.81	passed
hCoV-19/Finland/2620/2021|EPI_ISL_1842067|2021-02-18	29835	0.88	passed
hCoV-19/Finland/THL-202109121/2021|EPI_ISL_2506178|2021-03-03	29842	0	passed
hCoV-19/Finland/THL-202112121/2021|EPI_ISL_2507922|2021-04-08	29847	0	passed
hCoV-19/Finland/THL-202112379/2021|EPI_ISL_2363791|2021-04-23	29821	0	passed
hCoV-19/Finland/5541/2021|EPI_ISL_2258829|2021-03-26	29826	0	passed
hCoV-19/Finland/V8945/2021|EPI_ISL_2604551|2021-03-19	29849	0	passed
hCoV-19/Finland/THL-202111999/2021|EPI_ISL_2507818|2021-04-08	29821	0	passed
hCoV-19/Finland/THL-202109915/2021|EPI_ISL_2506782|2021-03-16	29848	0	passed
hCoV-19/Finland/1701/2021|EPI_ISL_1497099|2021-02-10	29845	0	passed
hCoV-19/Finland/THL-202112113/2021|EPI_ISL_2507915|2021-04-10	29849	0	passed
hCoV-19/Finland/THL-202108991/2021|EPI_ISL_2506070|2021-03-03	29824	0	passed
hCoV-19/Finland/THL-202102084/2021|EPI_ISL_2590584|2021-01-19	29845	0.78	passed
hCoV-19/Finland/THL-202112403/2021|EPI_ISL_2508142|2021-04-14	29819	0	passed
hCoV-19/Finland/1587/2021|EPI_ISL_1497028|2021-02-09	29823	0	passed
hCoV-19/Finland/V6274/2021|EPI_ISL_2609430|2021-03-05	29851	0	passed
hCoV-19/Finland/HEL-14-350/2021|EPI_ISL_1082078|2021-01-22	29845	0	passed
hCoV-19/Finland/5683/2021|EPI_ISL_2258774|2021-03-29	29805	2.02	passed
hCoV-19/Finland/THL-202111786/2021|EPI_ISL_2507672|2021-04-04	29851	0	passed
hCoV-19/Finland/6851/2021|EPI_ISL_2608884|2021-05-05	29820	0	passed
hCoV-19/Finland/THL-202112159/2021|EPI_ISL_2507949|2021-04-09	29838	0	passed
hCoV-19/Finland/V1051/2021|EPI_ISL_2608814|2021-02-08	29841	0	passed
hCoV-19/Finland/THL-202108785/2021|EPI_ISL_2505903|2021-02-26	29817	0.65	passed
hCoV-19/Finland/2808/2021|EPI_ISL_1841731|2021-02-18	29817	0	passed
hCoV-19/Finland/THL-202111644/2021|EPI_ISL_2507555|2021-03-30	29823	0	passed
hCoV-19/Finland/THL-202110339/2021|EPI_ISL_2506954|2021-03-25	29822	0	passed
hCoV-19/Finland/THL-202102982/2021|EPI_ISL_2590870|2021-02-23	29822	0	passed
hCoV-19/Finland/THL-202106259/2021|EPI_ISL_2505391|2021-03-09	29837	0	passed
hCoV-19/Finland/6246/2021|EPI_ISL_2608531|2021-04-21	29827	0	passed
hCoV-19/Finland/4108/2021|EPI_ISL_2031034|2021-03-04	29820	0	passed
hCoV-19/Finland/THL-202109543/2021|EPI_ISL_2506509|2021-03-12	29818	0	passed
hCoV-19/Finland/V8894/2021|EPI_ISL_2609276|2021-03-13	29835	0	passed
hCoV-19/Finland/THL-202117192/2021|EPI_ISL_2363983|2021-04-27	29849	0	passed
hCoV-19/Finland/THL-202113991/2021|EPI_ISL_2363810|2021-04-23	29844	0	passed
hCoV-19/Finland/6595/2021|EPI_ISL_2608841|2021-05-04	29844	0	passed
hCoV-19/Finland/THL-202112294/2021|EPI_ISL_2508055|2021-04-16	29822	0	passed
hCoV-19/Finland/5314/2021|EPI_ISL_2258863|2021-03-16	29846	0.16	passed
hCoV-19/Finland/5630/2021|EPI_ISL_2604622|2021-03-26	29848	0	passed
hCoV-19/Finland/6495/2021|EPI_ISL_2608775|2021-04-29	29839	0	passed
hCoV-19/Finland/3799/2021|EPI_ISL_2258568|2021-03-01	29817	0	passed
hCoV-19/Finland/1184/2021|EPI_ISL_1496828|2021-02-06	29836	0	passed
hCoV-19/Finland/5183/2021|EPI_ISL_2030932|2021-03-12	29817	0.5	passed
hCoV-19/Finland/1611/2021|EPI_ISL_1497048|2021-02-08	29847	0	passed
hCoV-19/Finland/1327/2021|EPI_ISL_1496865|2021-02-07	29819	0	passed
hCoV-19/Finland/5473/2021|EPI_ISL_2604517|2021-03-24	29839	0	passed
hCoV-19/Finland/V6513/2021|EPI_ISL_2608577|2021-03-07	29826	0	passed
hCoV-19/Finland/THL-202109043/2021|EPI_ISL_2506114|2021-03-04	29842	0	passed
hCoV-19/Finland/THL-202108709/2021|EPI_ISL_2505846|2021-02-18	29826	0	passed
hCoV-19/Finland/5091/2021|EPI_ISL_2258951|2021-03-11	29827	0	passed
hCoV-19/Finland/HEL-23-1039/2021|EPI_ISL_1279007|2021-01-30	29847	0	passed
hCoV-19/Finland/THL-202109827/2021|EPI_ISL_2506712|2021-03-18	29842	0	passed
hCoV-19/Finland/THL-202109676/2021|EPI_ISL_2506604|2021-03-13	29819	0	passed
hCoV-19/Finland/THL-202108812/2021|EPI_ISL_2505923|2021-02-26	29838	0	passed
hCoV-19/Finland/THL-202109497/2021|EPI_ISL_2506477|2021-03-10	29851	0	passed
hCoV-19/Finland/HEL-11-40/2021|EPI_ISL_995899|2021-01-12	29844	0	passed
hCoV-19/Finland/V8699/2021|EPI_ISL_2609079|2021-03-16	29838	0	passed
hCoV-19/Finland/3839/2021|EPI_ISL_2258598|2021-03-01	29833	0	passed
hCoV-19/Finland/1269/2021|EPI_ISL_1842282|2021-02-01	29827	0	passed
hCoV-19/Finland/2127/2021|EPI_ISL_1841514|2021-02-13	29825	0	passed
hCoV-19/Finland/4596/2021|EPI_ISL_2258649|2021-03-08	29832	0	passed
hCoV-19/Finland/4671/2021|EPI_ISL_1842664|2021-03-08	29826	0	passed
hCoV-19/Finland/THL-202111445/2021|EPI_ISL_2507379|2021-03-24	29820	0	passed
hCoV-19/Finland/THL-202112142/2021|EPI_ISL_2507935|2021-04-09	29836	0	passed
hCoV-19/Finland/THL-202112317/2021|EPI_ISL_2508075|2021-04-16	29819	0.84	passed
hCoV-19/Finland/6514/2021|EPI_ISL_2608786|2021-05-01	29846	0	passed
hCoV-19/Finland/THL-202112503/2021|EPI_ISL_2508217|2021-04-25	29847	0	passed
hCoV-19/Finland/1461/2021|EPI_ISL_1496937|2021-02-08	29821	0	passed
hCoV-19/Finland/2897/2021|EPI_ISL_2258499|2021-02-21	29844	0.76	passed
hCoV-19/Finland/THL-202109268/2021|EPI_ISL_2506295|2021-03-15	29818	0	passed
hCoV-19/Finland/5116/2021|EPI_ISL_2258708|2021-03-12	29813	0	passed
hCoV-19/Finland/THL-202103954/2021|EPI_ISL_2591315|2021-01-25	29823	0.25	passed
hCoV-19/Finland/3209/2021|EPI_ISL_2030989|2021-02-22	29817	0	passed
hCoV-19/Finland/THL-202109105/2021|EPI_ISL_2506166|2021-03-05	29818	0	passed
hCoV-19/Finland/1314/2021|EPI_ISL_1496857|2021-02-07	29819	0	passed
hCoV-19/Finland/4840/2021|EPI_ISL_2031135|2021-03-09	29644	1.04	passed
hCoV-19/Finland/THL-202111768/2021|EPI_ISL_2507657|2021-04-02	29823	0	passed
hCoV-19/Finland/4435/2021|EPI_ISL_2608904|2021-03-06	29851	0	passed
hCoV-19/Finland/1243/2021|EPI_ISL_1842258|2021-02-01	29821	0	passed
hCoV-19/Finland/6529/2021|EPI_ISL_2608816|2021-05-02	29831	0	passed
hCoV-19/Finland/3574/2021|EPI_ISL_2258470|2021-02-26	29825	0	passed
hCoV-19/Finland/2971/2021|EPI_ISL_1842181|2021-02-10	29822	0.26	passed
hCoV-19/Finland/1792/2021|EPI_ISL_1497135|2021-02-11	29843	0	passed
hCoV-19/Finland/1361/2021|EPI_ISL_1496895|2021-02-07	29837	0	passed
hCoV-19/Finland/THL-202106372/2021|EPI_ISL_2505493|2021-02-18	29840	0	passed
hCoV-19/Finland/THL-202111502/2021|EPI_ISL_2507427|2021-03-23	29848	0	passed
hCoV-19/Finland/THL-202109023/2021|EPI_ISL_2506098|2021-03-05	29824	0	passed
hCoV-19/Finland/1209/2021|EPI_ISL_1496850|2021-02-06	29822	0	passed
hCoV-19/Finland/1783/2021|EPI_ISL_1497126|2021-02-11	29820	0	passed
hCoV-19/Finland/THL-202109962/2021|EPI_ISL_2506820|2021-03-23	29819	0.68	passed
hCoV-19/Finland/THL-202109056/2021|EPI_ISL_2506126|2021-03-04	29844	0.57	passed
hCoV-19/Finland/2289/2021|EPI_ISL_1841666|2021-02-14	29832	0	passed
hCoV-19/Finland/2081/2021|EPI_ISL_1841471|2021-02-14	29842	0	passed
hCoV-19/Finland/V9053/2021|EPI_ISL_2031199|2021-03-19	29833	0	passed
hCoV-19/Finland/4577/2021|EPI_ISL_2258631|2021-03-08	29820	0	passed
hCoV-19/Finland/V3818/2021|EPI_ISL_2031170|2021-02-25	29796	0	passed
hCoV-19/Finland/5525/2021|EPI_ISL_2258816|2021-03-24	29847	0	passed
hCoV-19/Finland/THL-202108922/2021|EPI_ISL_2506022|2021-03-02	29825	0	passed
hCoV-19/Finland/6214/2021|EPI_ISL_2608516|2021-04-19	29834	0	passed
hCoV-19/Finland/THL-202112485/2021|EPI_ISL_2508200|2021-04-21	29849	0	passed
hCoV-19/Finland/1158/2021|EPI_ISL_1496813|2021-02-05	29848	0	passed
hCoV-19/Finland/HEL-22-926/2021|EPI_ISL_1279047|2021-01-29	29843	0	passed
hCoV-19/Finland/THL-202108652/2021|EPI_ISL_2505799|2021-02-26	29823	0	passed
hCoV-19/Finland/THL-202109191/2021|EPI_ISL_2506231|2021-03-10	29838	0	passed
hCoV-19/Finland/5944/2021|EPI_ISL_2609331|2021-04-08	29851	0	passed
hCoV-19/Finland/THL-202111648/2021|EPI_ISL_2507558|2021-03-29	29844	0	passed
hCoV-19/Finland/THL-202117194/2021|EPI_ISL_2363985|2021-04-26	29850	0	passed
hCoV-19/Finland/2873/2021|EPI_ISL_1841892|2021-02-20	29817	0	passed
hCoV-19/Finland/4615/2021|EPI_ISL_2608952|2021-03-09	29812	0	passed
hCoV-19/Finland/6555/2021|EPI_ISL_2608825|2021-05-01	29821	0.56	passed
hCoV-19/Finland/1477/2021|EPI_ISL_1496951|2021-02-08	29842	0	passed
hCoV-19/Finland/1841/2021|EPI_ISL_1497172|2021-02-11	29846	0.11	passed
hCoV-19/Finland/THL-202112264/2021|EPI_ISL_2508030|2021-04-15	29845	0	passed
hCoV-19/Finland/1515/2021|EPI_ISL_1496981|2021-02-08	29820	0	passed
hCoV-19/Finland/2292/2021|EPI_ISL_1841669|2021-02-14	29824	0	passed
hCoV-19/Finland/6838/2021|EPI_ISL_2608878|2021-05-06	29842	0	passed
hCoV-19/Finland/3079/2021|EPI_ISL_2030985|2021-02-22	29849	0	passed
hCoV-19/Finland/2206/2021|EPI_ISL_1841588|2021-02-12	29825	0.76	passed
hCoV-19/Finland/THL-202109360/2021|EPI_ISL_2506356|2021-03-13	29817	0	passed
hCoV-19/Finland/2574/2021|EPI_ISL_1842006|2021-02-17	29822	0	passed
hCoV-19/Finland/V5344/2021|EPI_ISL_2031176|2021-03-02	29836	0	passed
hCoV-19/Finland/HEL-23-1024/2021|EPI_ISL_1278993|2021-01-31	29843	0	passed
hCoV-19/Finland/THL-202105024/2021|EPI_ISL_2591667|2021-01-29	29844	0	passed
hCoV-19/Finland/5666/2021|EPI_ISL_2604642|2021-03-29	29821	0	passed
hCoV-19/Finland/THL-202112491/2021|EPI_ISL_2508205|2021-04-19	29846	0	passed
hCoV-19/Finland/THL-202112460/2021|EPI_ISL_2508185|2021-04-16	29830	0	passed
hCoV-19/Finland/THL-202102219/2021|EPI_ISL_2590686|2021-01-27	29861	0	passed
hCoV-19/Finland/V6300/2021|EPI_ISL_2609453|2021-03-05	29843	0	passed
hCoV-19/Finland/3472/2021|EPI_ISL_2604411|2021-02-25	29846	0	passed
hCoV-19/Finland/3810/2021|EPI_ISL_2258577|2021-03-01	29847	0	passed
hCoV-19/Finland/V5010/2021|EPI_ISL_2608467|2021-03-02	29825	0	passed
hCoV-19/Finland/THL-202106275/2021|EPI_ISL_2505405|2021-03-10	29822	0	passed
hCoV-19/Finland/3368/2021|EPI_ISL_2604342|2021-02-25	29848	0.25	passed
hCoV-19/Finland/V8498/2021|EPI_ISL_2031186|2021-03-13	29803	0.55	passed
hCoV-19/Finland/THL-202109728/2021|EPI_ISL_2506648|2021-03-09	29851	0	passed
hCoV-19/Finland/V6248/2021|EPI_ISL_2609408|2021-03-05	29849	0	passed
hCoV-19/Finland/THL-202105769/2021|EPI_ISL_2505296|2021-02-17	29848	0	passed
hCoV-19/Finland/THL-202108502/2021|EPI_ISL_2505677|2021-02-25	29825	0	passed
hCoV-19/Finland/2782/2021|EPI_ISL_1841858|2021-02-19	29817	0	passed
hCoV-19/Finland/5998/2021|EPI_ISL_2604759|2021-04-09	29850	0	passed
hCoV-19/Finland/1059/2021|EPI_ISL_1496752|2021-02-04	29844	0	passed
hCoV-19/Finland/V6505/2021|EPI_ISL_2608570|2021-03-07	29850	0	passed
hCoV-19/Finland/3038/2021|EPI_ISL_1841800|2021-02-22	29818	0.25	passed
hCoV-19/Finland/6847/2021|EPI_ISL_2608880|2021-05-06	29823	0	passed
hCoV-19/Finland/2296/2021|EPI_ISL_1841673|2021-02-14	29824	0	passed
hCoV-19/Finland/2316/2021|EPI_ISL_1841688|2021-02-14	29824	1.66	passed
hCoV-19/Finland/THL-202111563/2021|EPI_ISL_2507483|2021-03-26	29848	0	passed
hCoV-19/Finland/THL-202101824/2021|EPI_ISL_2590298|2021-01-14	29817	0	passed
hCoV-19/Finland/HEL-14-273/2021|EPI_ISL_1082067|2021-01-23	29818	0.86	passed
hCoV-19/Finland/1835/2021|EPI_ISL_1497167|2021-02-11	29832	0	passed
hCoV-19/Finland/THL-202112438/2021|EPI_ISL_2508168|2021-04-13	29818	0	passed
hCoV-19/Finland/3693/2021|EPI_ISL_1842774|2021-02-28	29847	0	passed
hCoV-19/Finland/THL-202109410/2021|EPI_ISL_2506395|2021-03-12	29832	0	passed
hCoV-19/Finland/5925/2021|EPI_ISL_2604742|2021-04-08	29838	0.25	passed
hCoV-19/Finland/THL-202105696/2021|EPI_ISL_2505241|2021-02-11	29825	0	passed
hCoV-19/Finland/5358/2021|EPI_ISL_2609143|2021-03-19	29831	0	passed
hCoV-19/Finland/1342/2021|EPI_ISL_1496878|2021-02-07	29824	0	passed
hCoV-19/Finland/THL-202114091/2021|EPI_ISL_2363868|2021-05-03	29824	0	passed
hCoV-19/Finland/HEL4-52/2021|EPI_ISL_833226|2021-01-03	29746	0.06	passed
hCoV-19/Finland/2676/2021|EPI_ISL_1841956|2021-02-19	29845	0	passed
hCoV-19/Finland/1260/2021|EPI_ISL_1842274|2021-02-01	29839	0	passed
hCoV-19/Finland/HEL4-37/2020|EPI_ISL_833203|2020-12-21	29746	1.15	passed
hCoV-19/Finland/THL-202109918/2021|EPI_ISL_2506785|2021-03-18	29843	0	passed
hCoV-19/Finland/1328/2021|EPI_ISL_1496866|2021-02-07	29820	0	passed
hCoV-19/Finland/2562/2021|EPI_ISL_1841995|2021-02-17	29845	0	passed
hCoV-19/Finland/V6491/2021|EPI_ISL_2608561|2021-03-06	29849	0	passed
hCoV-19/Finland/1672/2021|EPI_ISL_1497073|2021-02-10	29825	0	passed
hCoV-19/Finland/HEL-18-459/2021|EPI_ISL_1082036|2021-01-20	29817	0	passed
hCoV-19/Finland/THL-202108754/2021|EPI_ISL_2505881|2021-02-26	29821	0	passed
hCoV-19/Finland/3510/2021|EPI_ISL_2604444|2021-02-26	29822	0	passed
hCoV-19/Finland/1581/2021|EPI_ISL_1497022|2021-02-09	29823	0	passed
hCoV-19/Finland/2315/2021|EPI_ISL_1841687|2021-02-14	29845	0	passed
hCoV-19/Finland/803/2021|EPI_ISL_1842475|2021-02-02	29825	0	passed
hCoV-19/Finland/95HEL/2020|EPI_ISL_766027|2020-12-28	29751	0	passed
hCoV-19/Finland/5902/2021|EPI_ISL_2604729|2021-04-06	29827	0	passed
hCoV-19/Finland/HEL-18-456/2021|EPI_ISL_1082114|2021-01-21	29817	0	passed
hCoV-19/Finland/HEL-15-171/2021|EPI_ISL_1082002|2021-01-15	29849	0	passed
hCoV-19/Finland/6087/2021|EPI_ISL_2609029|2021-04-14	29850	0.62	passed
hCoV-19/Finland/THL-202108826/2021|EPI_ISL_2505935|2021-02-26	29824	0	passed
hCoV-19/Finland/HEL-14-365/2021|EPI_ISL_1081986|2021-01-24	29819	0	passed
hCoV-19/Finland/HEL-19-V227/2021|EPI_ISL_1082062|2021-01-25	29818	0	passed
hCoV-19/Finland/THL-202109327/2021|EPI_ISL_2506328|2021-03-12	29842	0	passed
hCoV-19/Finland/THL-202109742/2021|EPI_ISL_2506657|2021-03-18	29841	0	passed
hCoV-19/Finland/5047/2021|EPI_ISL_2258923|2021-03-11	29823	0	passed
hCoV-19/Finland/THL-202112256/2021|EPI_ISL_2508023|2021-04-14	29847	0	passed
hCoV-19/Finland/5710/2021|EPI_ISL_2258779|2021-03-29	29819	0	passed
hCoV-19/Finland/THL-202112466/2021|EPI_ISL_2508190|2021-04-17	29820	0	passed
hCoV-19/Finland/THL-202108791/2021|EPI_ISL_2505906|2021-02-27	29830	0	passed
hCoV-19/Finland/2722/2021|EPI_ISL_1841925|2021-02-19	29845	0	passed
hCoV-19/Finland/5943/2021|EPI_ISL_2609330|2021-04-09	29841	0	passed
hCoV-19/Finland/2207/2021|EPI_ISL_1841589|2021-02-12	29839	0	passed
hCoV-19/Finland/V1681/2021|EPI_ISL_1842655|2021-02-15	29824	0	passed
hCoV-19/Finland/3884/2021|EPI_ISL_2604388|2021-03-02	29847	0	passed
hCoV-19/Finland/4582/2021|EPI_ISL_2258635|2021-03-07	29833	0	passed
hCoV-19/Finland/HEL-23-1043/2021|EPI_ISL_1279011|2021-01-30	29840	0	passed
hCoV-19/Finland/THL-202117142/2021|EPI_ISL_2363934|2021-04-27	29819	0	passed
hCoV-19/Finland/3078/2021|EPI_ISL_2030984|2021-02-21	29826	0	passed
hCoV-19/Finland/4536/2021|EPI_ISL_2608939|2021-03-08	29836	0	passed
hCoV-19/Finland/3307/2021|EPI_ISL_2258376|2021-02-23	29839	0.83	passed
hCoV-19/Finland/THL-202109707/2021|EPI_ISL_2506631|2021-03-08	29824	0	passed
hCoV-19/Finland/6589/2021|EPI_ISL_2608838|2021-05-04	29849	0	passed
hCoV-19/Finland/4428/2021|EPI_ISL_2608899|2021-03-05	29849	0	passed
hCoV-19/Finland/THL-202103973/2021|EPI_ISL_2591344|2021-02-02	29831	0	passed
hCoV-19/Finland/3190/2021|EPI_ISL_1842735|2021-02-23	29817	0.16	passed
hCoV-19/Finland/6111/2021|EPI_ISL_2609046|2021-04-15	29858	0.04	passed
hCoV-19/Finland/2179/2021|EPI_ISL_1841561|2021-02-12	29811	0	passed
hCoV-19/Finland/THL-202112197/2021|EPI_ISL_2507976|2021-04-15	29802	0	passed
hCoV-19/Finland/3083/2021|EPI_ISL_2031254|2021-02-22	29849	0	passed
hCoV-19/Finland/TRE23196_10/2021|EPI_ISL_1663556|2021-03-14	29830	0	passed
hCoV-19/Finland/4680/2021|EPI_ISL_1842673|2021-03-09	29825	1.03	passed
hCoV-19/Finland/1504/2021|EPI_ISL_1496972|2021-02-08	29826	0.2	passed
hCoV-19/Finland/6245/2021|EPI_ISL_2608530|2021-04-21	29820	0	passed
hCoV-19/Finland/801/2021|EPI_ISL_1842473|2021-02-02	29825	0	passed
hCoV-19/Finland/TRE23196_4/2021|EPI_ISL_1585687|2021-03-18	29830	0	passed
hCoV-19/Finland/5220/2021|EPI_ISL_2030961|2021-03-14	29817	0	passed
hCoV-19/Finland/2746/2021|EPI_ISL_1841826|2021-02-19	29817	1.1	passed
hCoV-19/Finland/1054/2021|EPI_ISL_1496747|2021-02-04	29832	0	passed
hCoV-19/Finland/6835/2021|EPI_ISL_2608875|2021-05-04	29844	0	passed
hCoV-19/Finland/1702/2021|EPI_ISL_1497100|2021-02-10	29846	0	passed
hCoV-19/Finland/V6253/2021|EPI_ISL_2609413|2021-03-03	29849	0	passed
hCoV-19/Finland/THL-202109338/2021|EPI_ISL_2506337|2021-03-13	29844	0	passed
hCoV-19/Finland/THL-202110420/2021|EPI_ISL_2507018|2021-03-25	29844	0	passed
hCoV-19/Finland/4974/2021|EPI_ISL_2258989|2021-03-10	29821	0.47	passed
hCoV-19/Finland/THL-202112355/2021|EPI_ISL_2508107|2021-04-17	29845	0	passed
hCoV-19/Finland/THL-202111551/2021|EPI_ISL_2507471|2021-03-29	29847	0	passed
hCoV-19/Finland/THL-202109074/2021|EPI_ISL_2506141|2021-03-04	29839	0	passed
hCoV-19/Finland/THL-202108506/2021|EPI_ISL_2505681|2021-02-22	29833	0	passed
hCoV-19/Finland/THL-202108410/2021|EPI_ISL_2505605|2021-03-01	29837	0	passed
hCoV-19/Finland/V940/2021|EPI_ISL_2608692|2021-02-05	29828	0	passed
hCoV-19/Finland/THL-202112320/2021|EPI_ISL_2508078|2021-04-17	29843	0	passed
hCoV-19/Finland/THL-202111941/2021|EPI_ISL_2507776|2021-04-12	29849	0	passed
hCoV-19/Finland/HEL-16-326/2021|EPI_ISL_995859|2021-01-19	29803	0	passed
hCoV-19/Finland/THL-202109600/2021|EPI_ISL_2506545|2021-03-13	29817	0	passed
hCoV-19/Finland/1549/2021|EPI_ISL_1496999|2021-02-09	29847	0	passed
hCoV-19/Finland/THL-202108710/2021|EPI_ISL_2505847|2021-02-26	29844	0	passed
hCoV-19/Finland/V8585/2021|EPI_ISL_2608592|2021-03-15	29827	0	passed
hCoV-19/Finland/THL-202109065/2021|EPI_ISL_2506133|2021-03-03	29839	0	passed
hCoV-19/Finland/THL-202111991/2021|EPI_ISL_2507811|2021-04-06	29851	0	passed
hCoV-19/Finland/3866/2021|EPI_ISL_2604371|2021-03-02	29821	0.77	passed
hCoV-19/Finland/5463/2021|EPI_ISL_2258804|2021-03-23	29846	0	passed
hCoV-19/Finland/THL-202108505/2021|EPI_ISL_2505680|2021-02-20	29845	0	passed
hCoV-19/Finland/THL-202109010/2021|EPI_ISL_2506085|2021-03-05	29823	0	passed
hCoV-19/Finland/HEL-17-514/2021|EPI_ISL_1082014|2021-01-25	29818	0	passed
hCoV-19/Finland/2258/2021|EPI_ISL_1841636|2021-02-12	29826	0	passed
hCoV-19/Finland/2679/2021|EPI_ISL_1841959|2021-02-19	29843	0	passed
hCoV-19/Finland/THL-202111756/2021|EPI_ISL_2507646|2021-04-02	29819	0	passed
hCoV-19/Finland/5779/2021|EPI_ISL_2604479|2021-03-31	29821	0.31	passed
hCoV-19/Finland/HEL-22-906/2021|EPI_ISL_1279031|2021-02-01	29833	0	passed
hCoV-19/Finland/2134/2021|EPI_ISL_1841521|2021-02-13	29844	0	passed
hCoV-19/Finland/V8494/2021|EPI_ISL_2608629|2021-03-13	29851	0	passed
hCoV-19/Finland/2096/2021|EPI_ISL_1841486|2021-02-14	29825	0	passed
hCoV-19/Finland/THL-202112012/2021|EPI_ISL_2507830|2021-04-09	29823	0	passed
hCoV-19/Finland/THL-202106305/2021|EPI_ISL_2505431|2021-02-18	29821	0	passed
hCoV-19/Finland/4685/2021|EPI_ISL_1842678|2021-03-09	29824	0	passed
hCoV-19/Finland/5897/2021|EPI_ISL_2609317|2021-04-06	29827	0	passed
hCoV-19/Finland/1212/2021|EPI_ISL_1496853|2021-02-06	29844	0	passed
hCoV-19/Finland/4446/2021|EPI_ISL_2608913|2021-03-05	29847	0	passed
hCoV-19/Finland/THL-202106218/2021|EPI_ISL_2505358|2021-02-15	29836	0	passed
hCoV-19/Finland/5896/2021|EPI_ISL_2609316|2021-04-05	29814	0	passed
hCoV-19/Finland/3812/2021|EPI_ISL_2258579|2021-02-28	29821	0	passed
hCoV-19/Finland/THL-202117128/2021|EPI_ISL_2363921|2021-05-01	29838	0	passed
hCoV-19/Finland/THL-202108875/2021|EPI_ISL_2505978|2021-03-02	29848	0	passed
hCoV-19/Finland/5210/2021|EPI_ISL_2030953|2021-03-12	29830	0	passed
hCoV-19/Finland/THL-202109987/2021|EPI_ISL_2506843|2021-03-20	29844	0	passed
hCoV-19/Finland/THL-202113983/2021|EPI_ISL_2508326|2021-04-24	29822	0	passed
hCoV-19/Finland/5909/2021|EPI_ISL_2604733|2021-04-06	29827	0	passed
hCoV-19/Finland/810/2021|EPI_ISL_1842482|2021-02-02	29822	0	passed
hCoV-19/Finland/THL-202101527/2020|EPI_ISL_2537344|2020-12-21	29817	0	passed
hCoV-19/Finland/3571/2021|EPI_ISL_2258467|2021-02-27	29816	0	passed
hCoV-19/Finland/4771/2021|EPI_ISL_2031081|2021-03-10	29819	0.81	passed
hCoV-19/Finland/THL-202109435/2021|EPI_ISL_2506418|2021-03-06	29819	0	passed
hCoV-19/Finland/THL-202108607/2021|EPI_ISL_2505763|2021-02-25	29823	0	passed
hCoV-19/Finland/HEL-15-255/2021|EPI_ISL_1082006|2021-01-20	29836	0	passed
hCoV-19/Finland/THL-202117102/2021|EPI_ISL_2363898|2021-04-30	29821	0	passed
hCoV-19/Finland/1620/2021|EPI_ISL_1497056|2021-02-09	29839	0	passed
hCoV-19/Finland/THL-202100085/2021|EPI_ISL_2589818|2021-01-03	29852	0.01	passed
hCoV-19/Finland/THL-202112328/2021|EPI_ISL_2508084|2021-04-14	29844	0	passed
hCoV-19/Finland/THL-202117092/2021|EPI_ISL_2363889|2021-04-30	29821	0	passed
hCoV-19/Finland/1326/2021|EPI_ISL_1496864|2021-02-07	29837	0	passed
hCoV-19/Finland/V6265/2021|EPI_ISL_2609423|2021-03-05	29827	0	passed
hCoV-19/Finland/4851/2021|EPI_ISL_2608961|2021-03-10	29841	0	passed
hCoV-19/Finland/THL-202109502/2021|EPI_ISL_2506482|2021-03-16	29818	0	passed
hCoV-19/Finland/3816/2021|EPI_ISL_2258583|2021-03-01	29818	0	passed
hCoV-19/Finland/797/2021|EPI_ISL_1842470|2021-02-01	29826	0	passed
hCoV-19/Finland/V9122/2021|EPI_ISL_2031223|2021-03-20	29843	0.61	passed
hCoV-19/Finland/THL-202108825/2021|EPI_ISL_2505934|2021-03-02	29845	0	passed
hCoV-19/Finland/3703/2021|EPI_ISL_2258669|2021-02-28	29820	0	passed
hCoV-19/Finland/HEL-23-1029/2021|EPI_ISL_1278997|2021-01-30	29846	0	passed
hCoV-19/Finland/1616/2021|EPI_ISL_1497053|2021-02-09	29824	0	passed
hCoV-19/Finland/V6259/2021|EPI_ISL_2609419|2021-03-04	29847	0	passed
hCoV-19/Finland/HEL-23-1031/2021|EPI_ISL_1278999|2021-01-31	29818	0.63	passed
hCoV-19/Finland/HEL-19-V228/2021|EPI_ISL_1082127|2021-01-25	29845	0	passed
hCoV-19/Finland/1454/2021|EPI_ISL_1496933|2021-02-08	29847	0	passed
hCoV-19/Finland/3196/2021|EPI_ISL_1842741|2021-02-23	29817	0.54	passed
hCoV-19/Finland/THL-202108915/2021|EPI_ISL_2506015|2021-03-04	29832	0	passed
hCoV-19/Finland/V8596/2021|EPI_ISL_2608600|2021-03-15	29850	0	passed
hCoV-19/Finland/3572/2021|EPI_ISL_2258468|2021-02-26	29834	0	passed
hCoV-19/Finland/1740/2021|EPI_ISL_1842524|2021-02-09	29825	0	passed
hCoV-19/Finland/THL-202117179/2021|EPI_ISL_2363970|2021-04-28	29845	0	passed
hCoV-19/Finland/THL-202113935/2021|EPI_ISL_2508295|2021-04-20	29848	0	passed
hCoV-19/Finland/V9247/2021|EPI_ISL_2258559|2021-03-22	29809	0	passed
hCoV-19/Finland/1548/2021|EPI_ISL_1496998|2021-02-09	29845	0	passed
hCoV-19/Finland/V958/2021|EPI_ISL_2608705|2021-02-07	29825	0	passed
hCoV-19/Finland/5912/2021|EPI_ISL_2604736|2021-04-06	29851	0	passed
hCoV-19/Finland/3719/2021|EPI_ISL_2258677|2021-02-28	29826	0	passed
hCoV-19/Finland/THL-202108772/2021|EPI_ISL_2505895|2021-02-26	29819	0	passed
hCoV-19/Finland/V9235/2021|EPI_ISL_2258547|2021-03-22	29820	0	passed
hCoV-19/Finland/3559/2021|EPI_ISL_2258455|2021-02-26	29825	0	passed
hCoV-19/Finland/THL-202111475/2021|EPI_ISL_2507402|2021-03-25	29820	0	passed
hCoV-19/Finland/HEL4-44/2020|EPI_ISL_833202|2020-12-30	29746	1.87	passed
hCoV-19/Finland/THL-202106242/2021|EPI_ISL_2505380|2021-02-22	29847	0	passed
hCoV-19/Finland/1432/2021|EPI_ISL_1496912|2021-02-08	29820	0	passed
hCoV-19/Finland/THL-202108567/2021|EPI_ISL_2505737|2021-02-26	29840	0	passed
hCoV-19/Finland/THL-202103918/2021|EPI_ISL_2591283|2021-02-02	29823	0	passed
hCoV-19/Finland/5354/2021|EPI_ISL_2609140|2021-03-21	29811	0	passed
hCoV-19/Finland/THL-202111406/2021|EPI_ISL_2507065|2021-03-24	29846	0	passed
hCoV-19/Finland/THL-202111671/2021|EPI_ISL_2507580|2021-04-01	29822	0	passed
hCoV-19/Finland/THL-202111979/2021|EPI_ISL_2507802|2021-04-11	29823	0	passed
hCoV-19/Finland/THL-202117076/2021|EPI_ISL_2363877|2021-05-02	29821	0	passed
hCoV-19/Finland/THL-202108841/2021|EPI_ISL_2505948|2021-03-02	29824	0	passed
hCoV-19/Finland/THL-202102985/2021|EPI_ISL_2590874|2021-02-22	29849	0	passed
hCoV-19/Finland/4712/2021|EPI_ISL_1842702|2021-03-08	29824	0	passed
hCoV-19/Finland/2226/2021|EPI_ISL_1841606|2021-02-13	29851	0	passed
hCoV-19/Finland/5680/2021|EPI_ISL_2258771|2021-03-29	29821	0	passed
hCoV-19/Finland/THL-202109358/2021|EPI_ISL_2506354|2021-03-12	29835	0	passed
hCoV-19/Finland/2220/2021|EPI_ISL_1841600|2021-02-12	29834	0	passed
hCoV-19/Finland/THL-202103738/2021|EPI_ISL_2591026|2021-02-05	29845	0	passed
hCoV-19/Finland/2565/2021|EPI_ISL_1841998|2021-02-17	29821	0	passed
hCoV-19/Finland/5975/2021|EPI_ISL_2604751|2021-04-11	29827	0	passed
hCoV-19/Finland/822/2021|EPI_ISL_1842491|2021-02-02	29835	0	passed
hCoV-19/Finland/THL-202112557/2021|EPI_ISL_2508256|2021-04-24	29838	0	passed
hCoV-19/Finland/V6483/2021|EPI_ISL_2608555|2021-03-07	29826	0.64	passed
hCoV-19/Finland/5353/2021|EPI_ISL_2609139|2021-03-21	29845	0	passed
hCoV-19/Finland/V8533/2021|EPI_ISL_2608646|2021-03-14	29847	0	passed
hCoV-19/Finland/2645/2021|EPI_ISL_1842092|2021-02-19	29844	0	passed
hCoV-19/Finland/5773/2021|EPI_ISL_2604476|2021-03-31	29821	0	passed
hCoV-19/Finland/THL-202108871/2021|EPI_ISL_2505975|2021-03-01	29824	0.71	passed
hCoV-19/Finland/THL-202112258/2021|EPI_ISL_2508025|2021-04-15	29842	0	passed
hCoV-19/Finland/THL-202112542/2021|EPI_ISL_2508244|2021-04-23	29821	0	passed
hCoV-19/Finland/1092/2021|EPI_ISL_1496774|2021-02-04	29832	0	passed
hCoV-19/Finland/THL-202113986/2021|EPI_ISL_2508329|2021-04-20	29842	0	passed
hCoV-19/Finland/V8861/2021|EPI_ISL_2609248|2021-03-17	29850	0	passed
hCoV-19/Finland/954/2021|EPI_ISL_1497188|2021-02-03	29823	0	passed
hCoV-19/Finland/THL-202106299/2021|EPI_ISL_2505425|2021-02-18	29822	0	passed
hCoV-19/Finland/THL-202108591/2021|EPI_ISL_2505752|2021-02-26	29846	0	passed
hCoV-19/Finland/3565/2021|EPI_ISL_2258461|2021-02-26	29845	0	passed
hCoV-19/Finland/TRE24386_4/2021|EPI_ISL_2153432|2021-04-06	29811	0.08	passed
hCoV-19/Finland/HEL-16-333/2021|EPI_ISL_995866|2021-01-19	29803	0	passed
hCoV-19/Finland/2580/2021|EPI_ISL_1842012|2021-02-17	29847	0	passed
hCoV-19/Finland/THL-202109253/2021|EPI_ISL_2506282|2021-03-10	29817	1.15	passed
hCoV-19/Finland/THL-202105034/2021|EPI_ISL_2591687|2021-02-05	29821	0	passed
hCoV-19/Finland/4714/2021|EPI_ISL_1842704|2021-03-08	29827	0	passed
hCoV-19/Finland/1787/2021|EPI_ISL_1497130|2021-02-11	29845	0	passed
hCoV-19/Finland/THL-202109067/2021|EPI_ISL_2506135|2021-03-04	29845	0.26	passed
hCoV-19/Finland/80HEL/2020|EPI_ISL_766017|2020-12-22	29751	0	passed
hCoV-19/Finland/THL-202112243/2021|EPI_ISL_2508011|2021-04-13	29847	0	passed
hCoV-19/Finland/THL-202108831/2021|EPI_ISL_2505939|2021-03-03	29846	0	passed
hCoV-19/Finland/1817/2021|EPI_ISL_1497152|2021-02-11	29844	0	passed
hCoV-19/Finland/94HEL/2020|EPI_ISL_766026|2020-12-22	29751	0	passed
hCoV-19/Finland/4632/2021|EPI_ISL_2030906|2021-03-09	29847	0	passed
hCoV-19/Finland/1280/2021|EPI_ISL_1842291|2021-02-01	29825	0.68	passed
hCoV-19/Finland/THL-202112570/2021|EPI_ISL_2508265|2021-04-24	29841	0	passed
hCoV-19/Finland/4986/2021|EPI_ISL_2258996|2021-03-10	29843	0	passed
hCoV-19/Finland/6857/2021|EPI_ISL_2608890|2021-05-08	29823	0.82	passed
hCoV-19/Finland/5652/2021|EPI_ISL_2604637|2021-03-27	29829	0	passed
hCoV-19/Finland/THL-202117196/2021|EPI_ISL_2363986|2021-04-27	29821	0	passed
hCoV-19/Finland/3569/2021|EPI_ISL_2258465|2021-02-27	29844	0	passed
hCoV-19/Finland/1142/2021|EPI_ISL_1496736|2021-02-05	29832	1.2	passed
hCoV-19/Finland/HEL-19-V236/2021|EPI_ISL_1082064|2021-01-26	29818	0	passed
hCoV-19/Finland/HEL-18-477/2021|EPI_ISL_1082120|2021-01-22	29845	0	passed
hCoV-19/Finland/HEL4-15/2021|EPI_ISL_833209|2021-01-03	29746	0.02	passed
hCoV-19/Finland/THL-202109090/2021|EPI_ISL_2506155|2021-03-01	29836	0	passed
hCoV-19/Finland/5934/2021|EPI_ISL_2604748|2021-04-07	29828	0	passed
hCoV-19/Finland/THL-202110346/2021|EPI_ISL_2506960|2021-03-22	29826	0	passed
hCoV-19/Finland/THL-202110406/2021|EPI_ISL_2507007|2021-03-20	29849	0	passed
hCoV-19/Finland/4559/2021|EPI_ISL_2258618|2021-03-08	29821	0	passed
hCoV-19/Finland/2246/2021|EPI_ISL_1841625|2021-02-13	29848	0	passed
hCoV-19/Finland/4705/2021|EPI_ISL_1842695|2021-03-08	29820	0	passed
hCoV-19/Finland/THL-202102941/2021|EPI_ISL_2590813|2021-02-20	29822	0	passed
hCoV-19/Finland/2758/2021|EPI_ISL_1841837|2021-02-21	29838	0	passed
hCoV-19/Finland/833/2021|EPI_ISL_1842502|2021-02-02	29824	0	passed
hCoV-19/Finland/THL-202106366/2021|EPI_ISL_2505487|2021-02-18	29819	0	passed
hCoV-19/Finland/THL-202112499/2021|EPI_ISL_2508213|2021-04-22	29847	0	passed
hCoV-19/Finland/V5946/2021|EPI_ISL_2608665|2021-03-04	29851	0	passed
hCoV-19/Finland/THL-202104017/2021|EPI_ISL_2591430|2021-02-05	29845	0	passed
hCoV-19/Finland/THL-202112571/2021|EPI_ISL_2508266|2021-04-24	29840	0	passed
hCoV-19/Finland/THL-202111978/2021|EPI_ISL_2507801|2021-04-06	29850	0	passed
hCoV-19/Finland/5855/2021|EPI_ISL_2604506|2021-04-05	29819	0.49	passed
hCoV-19/Finland/V8853/2021|EPI_ISL_2609241|2021-03-18	29848	0	passed
hCoV-19/Finland/THL-202112592/2021|EPI_ISL_2508279|2021-04-23	29849	0	passed
hCoV-19/Finland/HEL-19-551/2021|EPI_ISL_1082133|2021-01-25	29847	0	passed
hCoV-19/Finland/THL-202109384/2021|EPI_ISL_2506376|2021-03-12	29818	0	passed
hCoV-19/Finland/THL-202111604/2021|EPI_ISL_2507516|2021-03-30	29848	0	passed
hCoV-19/Finland/THL-202109190/2021|EPI_ISL_2506230|2021-03-10	29835	0	passed
hCoV-19/Finland/4830/2021|EPI_ISL_2031126|2021-03-10	29818	0	passed
hCoV-19/Finland/HEL-18-466/2021|EPI_ISL_1082040|2021-01-21	29832	0	passed
hCoV-19/Finland/6834/2021|EPI_ISL_2608874|2021-05-05	29849	0	passed
hCoV-19/Finland/THL-202111685/2021|EPI_ISL_2507586|2021-03-31	29830	0	passed
hCoV-19/Finland/THL-202108451/2021|EPI_ISL_2505642|2021-03-05	29826	0	passed
hCoV-19/Finland/3093/2021|EPI_ISL_2031264|2021-02-18	29834	0	passed
hCoV-19/Finland/6088/2021|EPI_ISL_2609030|2021-04-14	29864	1.32	passed
hCoV-19/Finland/THL-202101021/2021|EPI_ISL_2590019|2021-01-10	29852	0	passed
hCoV-19/Finland/5123/2021|EPI_ISL_2258714|2021-03-12	29823	0	passed
hCoV-19/Finland/HEL-19-560/2021|EPI_ISL_1082058|2021-01-25	29843	0	passed
hCoV-19/Finland/THL-202112488/2021|EPI_ISL_2508202|2021-04-21	29850	0	passed
hCoV-19/Finland/V8866/2021|EPI_ISL_2609252|2021-03-17	29827	0	passed
hCoV-19/Finland/V8811/2021|EPI_ISL_2609208|2021-03-17	29833	0	passed
hCoV-19/Finland/HEL-14-295/2021|EPI_ISL_1082068|2021-01-23	29844	0	passed
hCoV-19/Finland/THL-202112492/2021|EPI_ISL_2508206|2021-04-22	29850	0	passed
hCoV-19/Finland/3134/2021|EPI_ISL_1842225|2021-02-16	29827	0	passed
hCoV-19/Finland/THL-202108901/2021|EPI_ISL_2506002|2021-03-04	29825	0	passed
hCoV-19/Finland/1947/2021|EPI_ISL_1842589|2021-02-09	29833	0	passed
hCoV-19/Finland/6191/2021|EPI_ISL_2609385|2021-04-19	29837	0	passed
hCoV-19/Finland/2080/2021|EPI_ISL_1841470|2021-02-14	29824	0	passed
hCoV-19/Finland/HEL-14-391/2021|EPI_ISL_1082087|2021-01-24	29845	0	passed
hCoV-19/Finland/THL-202109726/2021|EPI_ISL_2506646|2021-03-10	29851	0	passed
hCoV-19/Finland/5869/2021|EPI_ISL_2604711|2021-04-06	29827	0	passed
hCoV-19/Finland/4723/2021|EPI_ISL_1842713|2021-03-09	29822	0	passed
hCoV-19/Finland/THL-202106291/2021|EPI_ISL_2505419|2021-02-14	29820	0	passed
hCoV-19/Finland/875/2021|EPI_ISL_1842337|2021-01-31	29837	0	passed
hCoV-19/Finland/4807/2021|EPI_ISL_2031106|2021-03-10	29817	0.84	passed
hCoV-19/Finland/THL-202111714/2021|EPI_ISL_2507612|2021-04-06	29851	0	passed
hCoV-19/Finland/THL-202110368/2021|EPI_ISL_2506981|2021-03-25	29827	0	passed
hCoV-19/Finland/1467/2021|EPI_ISL_1496941|2021-02-08	29846	0	passed
hCoV-19/Finland/2915/2021|EPI_ISL_2604403|2021-02-20	29821	0.25	passed
hCoV-19/Finland/THL-202109894/2021|EPI_ISL_2506761|2021-03-20	29819	0	passed
hCoV-19/Finland/5338/2021|EPI_ISL_2258880|2021-03-15	29831	0	passed
hCoV-19/Finland/5366/2021|EPI_ISL_2609151|2021-03-21	29827	0	passed
hCoV-19/Finland/6442/2021|EPI_ISL_2608751|2021-04-27	29836	0	passed
hCoV-19/Finland/824/2021|EPI_ISL_1842493|2021-02-02	29823	0	passed
hCoV-19/Finland/HEL-16-312/2021|EPI_ISL_995848|2021-01-16	29803	0	passed
hCoV-19/Finland/V6251/2021|EPI_ISL_2609411|2021-03-03	29827	0	passed
hCoV-19/Finland/V8757/2021|EPI_ISL_2609129|2021-03-16	29851	0	passed
hCoV-19/Finland/1360/2021|EPI_ISL_1496894|2021-02-07	29824	0	passed
hCoV-19/Finland/V8683/2021|EPI_ISL_2609067|2021-03-16	29827	0	passed
hCoV-19/Finland/THL-202111811/2021|EPI_ISL_2507691|2021-04-02	29824	0	passed
hCoV-19/Finland/THL-202111918/2021|EPI_ISL_2507762|2021-04-04	29849	0	passed
hCoV-19/Finland/THL-202108672/2021|EPI_ISL_2505816|2021-02-24	29822	0	passed
hCoV-19/Finland/THL-202111455/2021|EPI_ISL_2507388|2021-03-25	29843	0	passed
hCoV-19/Finland/V9013/2021|EPI_ISL_2604606|2021-03-19	29839	0	passed
hCoV-19/Finland/THL-202109762/2021|EPI_ISL_2506670|2021-03-23	29844	0	passed
hCoV-19/Finland/THL-202109516/2021|EPI_ISL_2506486|2021-03-08	29837	0	passed
hCoV-19/Finland/THL-202111812/2021|EPI_ISL_2507692|2021-04-04	29821	0	passed
hCoV-19/Finland/4527/2021|EPI_ISL_2608933|2021-03-08	29846	0	passed
hCoV-19/Finland/4099/2021|EPI_ISL_2608742|2021-03-02	29827	0	passed
hCoV-19/Finland/1482/2021|EPI_ISL_1496956|2021-02-08	29851	0	passed
hCoV-19/Finland/THL-202109859/2021|EPI_ISL_2506739|2021-03-18	29848	0	passed
hCoV-19/Finland/THL-202117126/2021|EPI_ISL_2363919|2021-05-01	29823	0	passed
hCoV-19/Finland/THL-202111554/2021|EPI_ISL_2507474|2021-03-25	29826	0	passed
hCoV-19/Finland/HEL-20-702/2021|EPI_ISL_1279076|2021-01-27	29817	0	passed
hCoV-19/Finland/THL-202108859/2021|EPI_ISL_2505963|2021-03-01	29821	0	passed
hCoV-19/Finland/HEL-14-349/2021|EPI_ISL_1082077|2021-01-24	29843	0	passed
hCoV-19/Finland/THL-202111974/2021|EPI_ISL_2507798|2021-04-06	29846	0	passed
hCoV-19/Finland/THL-202109460/2021|EPI_ISL_2506442|2021-03-12	29825	0	passed
hCoV-19/Finland/5918/2021|EPI_ISL_2609320|2021-04-07	29826	0	passed
hCoV-19/Finland/HEL-17-509/2021|EPI_ISL_1082013|2021-01-25	29833	0	passed
hCoV-19/Finland/THL-202109222/2021|EPI_ISL_2506259|2021-03-05	29819	0	passed
hCoV-19/Finland/THL-202112031/2021|EPI_ISL_2507846|2021-04-10	29851	0	passed
hCoV-19/Finland/4981/2021|EPI_ISL_2258991|2021-03-10	29845	0	passed
hCoV-19/Finland/THL-202108440/2021|EPI_ISL_2505632|2021-03-04	29823	0	passed
hCoV-19/Finland/1188/2021|EPI_ISL_1496832|2021-02-06	29821	0	passed
hCoV-19/Finland/THL-202112352/2021|EPI_ISL_2508104|2021-04-18	29848	0	passed
hCoV-19/Finland/2229/2021|EPI_ISL_1841609|2021-02-13	29846	0	passed
hCoV-19/Finland/1676/2021|EPI_ISL_1497075|2021-02-10	29820	0	passed
hCoV-19/Finland/HEL-19-579/2021|EPI_ISL_1279068|2021-01-27	29817	0	passed
hCoV-19/Finland/V9073/2021|EPI_ISL_2031216|2021-03-19	29812	0.07	passed
hCoV-19/Finland/4982/2021|EPI_ISL_2258992|2021-03-10	29837	0	passed
hCoV-19/Finland/THL-202105754/2021|EPI_ISL_2505282|2021-02-18	29821	0	passed
hCoV-19/Finland/THL-202106237/2021|EPI_ISL_2505375|2021-03-04	29818	0	passed
hCoV-19/Finland/3053/2021|EPI_ISL_2031239|2021-02-20	29848	0	passed
hCoV-19/Finland/THL-202112161/2021|EPI_ISL_2507951|2021-04-07	29821	0	passed
hCoV-19/Finland/2862/2021|EPI_ISL_1841882|2021-02-21	29818	0	passed
hCoV-19/Finland/THL-202110398/2021|EPI_ISL_2507000|2021-03-22	29850	0	passed
hCoV-19/Finland/792/2021|EPI_ISL_1842466|2021-02-01	29824	0	passed
hCoV-19/Finland/V6273/2021|EPI_ISL_2609429|2021-03-05	29846	0	passed
hCoV-19/Finland/5420/2021|EPI_ISL_2258902|2021-03-22	29851	0	passed
hCoV-19/Finland/THL-202102947/2021|EPI_ISL_2590823|2021-02-23	29821	0	passed
hCoV-19/Finland/1800/2021|EPI_ISL_1497142|2021-02-11	29828	0	passed
hCoV-19/Finland/1621/2021|EPI_ISL_1497057|2021-02-09	29834	0	passed
hCoV-19/Finland/HEL-22-911/2021|EPI_ISL_1279036|2021-02-01	29843	0	passed
hCoV-19/Finland/V1680/2021|EPI_ISL_1842654|2021-02-15	29841	0	passed
hCoV-19/Finland/THL-202109131/2021|EPI_ISL_2506186|2021-02-28	29818	0	passed
hCoV-19/Finland/THL-202109623/2021|EPI_ISL_2506568|2021-03-13	29827	0	passed
hCoV-19/Finland/HEL-21-679/2021|EPI_ISL_1279088|2021-01-29	29845	0	passed
hCoV-19/Finland/TRE23196_3/2021|EPI_ISL_1585686|2021-03-18	29830	0	passed
hCoV-19/Finland/4638/2021|EPI_ISL_2030911|2021-03-09	29817	0.74	passed
hCoV-19/Finland/THL-202108972/2021|EPI_ISL_2506056|2021-03-05	29847	0	passed
hCoV-19/Finland/6577/2021|EPI_ISL_2608836|2021-05-03	29824	0	passed
hCoV-19/Finland/HEL-23-1017/2021|EPI_ISL_1278988|2021-01-31	29836	0	passed
hCoV-19/Finland/977/2021|EPI_ISL_1497208|2021-02-03	29818	0	passed
hCoV-19/Finland/THL-202112586/2021|EPI_ISL_2363803|2021-04-24	29844	0	passed
hCoV-19/Finland/THL-202109968/2021|EPI_ISL_2506826|2021-03-22	29848	0	passed
hCoV-19/Finland/V8547/2021|EPI_ISL_2608658|2021-03-13	29847	0	passed
hCoV-19/Finland/THL-202110316/2021|EPI_ISL_2506933|2021-03-26	29835	0	passed
hCoV-19/Finland/THL-202111415/2021|EPI_ISL_2507073|2021-03-27	29843	0	passed
hCoV-19/Finland/THL-202108953/2021|EPI_ISL_2506050|2021-02-25	29822	0	passed
hCoV-19/Finland/THL-202106463/2021|EPI_ISL_2505574|2021-02-22	29845	0	passed
hCoV-19/Finland/4416/2021|EPI_ISL_2604317|2021-03-05	29823	0	passed
hCoV-19/Finland/2585/2021|EPI_ISL_1842017|2021-02-18	29846	0	passed
hCoV-19/Finland/2270/2021|EPI_ISL_1841648|2021-02-12	29847	0	passed
hCoV-19/Finland/4008/2021|EPI_ISL_2604263|2021-03-03	29845	0	passed
hCoV-19/Finland/2630/2021|EPI_ISL_1842077|2021-02-18	29823	0.71	passed
hCoV-19/Finland/5405/2021|EPI_ISL_2258889|2021-03-19	29843	0	passed
hCoV-19/Finland/THL-202112007/2021|EPI_ISL_2507825|2021-04-07	29847	0	passed
hCoV-19/Finland/THL-202112242/2021|EPI_ISL_2508010|2021-04-13	29835	0	passed
hCoV-19/Finland/3873/2021|EPI_ISL_2604378|2021-03-02	29842	0	passed
hCoV-19/Finland/5410/2021|EPI_ISL_2258892|2021-03-21	29846	0	passed
hCoV-19/Finland/V8511/2021|EPI_ISL_2608641|2021-03-14	29827	0	passed
hCoV-19/Finland/V5014/2021|EPI_ISL_2608471|2021-03-02	29827	0	passed
hCoV-19/Finland/5886/2021|EPI_ISL_2604725|2021-04-06	29827	0	passed
hCoV-19/Finland/4107/2021|EPI_ISL_2031033|2021-03-03	29819	0	passed
hCoV-19/Finland/2213/2021|EPI_ISL_1841595|2021-02-12	29841	0	passed
hCoV-19/Finland/2191/2021|EPI_ISL_1841573|2021-02-12	29834	0	passed
hCoV-19/Finland/V9062/2021|EPI_ISL_2031206|2021-03-20	29843	0.4	passed
hCoV-19/Finland/THL-202112506/2021|EPI_ISL_2508220|2021-04-23	29849	0	passed
hCoV-19/Finland/THL-202112310/2021|EPI_ISL_2508069|2021-04-17	29819	0	passed
hCoV-19/Finland/V8809/2021|EPI_ISL_2609207|2021-03-17	29849	0	passed
hCoV-19/Finland/THL-202111413/2021|EPI_ISL_2507071|2021-03-25	29819	0	passed
hCoV-19/Finland/THL-202111778/2021|EPI_ISL_2507665|2021-04-03	29824	0	passed
hCoV-19/Finland/V8815/2021|EPI_ISL_2609211|2021-03-17	29827	0	passed
hCoV-19/Finland/THL-202109546/2021|EPI_ISL_2506511|2021-03-11	29835	0	passed
hCoV-19/Finland/812/2021|EPI_ISL_1842484|2021-02-02	29821	0	passed
hCoV-19/Finland/1189/2021|EPI_ISL_1496833|2021-02-06	29824	0	passed
hCoV-19/Finland/4386/2021|EPI_ISL_2604296|2021-03-07	29849	0	passed
hCoV-19/Finland/5361/2021|EPI_ISL_2609146|2021-03-21	29848	0	passed
hCoV-19/Finland/THL-202113999/2021|EPI_ISL_2508337|2021-04-23	29848	0	passed
hCoV-19/Finland/THL-202108430/2021|EPI_ISL_2505623|2021-03-04	29824	0	passed
hCoV-19/Finland/THL-202109321/2021|EPI_ISL_2506322|2021-03-11	29838	0	passed
hCoV-19/Finland/3503/2021|EPI_ISL_2604438|2021-02-25	29824	0	passed
hCoV-19/Finland/HEL-14-296/2021|EPI_ISL_1082069|2021-01-23	29846	0	passed
hCoV-19/Finland/V5029/2021|EPI_ISL_2608483|2021-03-02	29847	0	passed
hCoV-19/Finland/HEL-20-710/2021|EPI_ISL_1279020|2021-01-29	29819	0.12	passed
hCoV-19/Finland/3557/2021|EPI_ISL_2258453|2021-02-26	29825	0	passed
hCoV-19/Finland/V6486/2021|EPI_ISL_2608557|2021-03-06	29847	0	passed
hCoV-19/Finland/1595/2021|EPI_ISL_1497035|2021-02-09	29822	0	passed
hCoV-19/Finland/THL-202111550/2021|EPI_ISL_2507470|2021-03-26	29846	0	passed
hCoV-19/Finland/THL-202109975/2021|EPI_ISL_2506833|2021-03-22	29846	0	passed
hCoV-19/Finland/2778/2021|EPI_ISL_1841854|2021-02-19	29843	0.26	passed
hCoV-19/Finland/THL-202111608/2021|EPI_ISL_2507520|2021-03-31	29834	0	passed
hCoV-19/Finland/5784/2021|EPI_ISL_2604483|2021-03-31	29817	0.84	passed
hCoV-19/Finland/HEL-22-907/2021|EPI_ISL_1279032|2021-02-01	29843	0	passed
hCoV-19/Finland/2626/2021|EPI_ISL_1842073|2021-02-18	29834	0	passed
hCoV-19/Finland/THL-202108896/2021|EPI_ISL_2505997|2021-03-05	29822	0	passed
hCoV-19/Finland/1248/2021|EPI_ISL_1842262|2021-02-01	29841	0.03	passed
hCoV-19/Finland/5460/2021|EPI_ISL_2258801|2021-03-23	29827	0.01	passed
hCoV-19/Finland/3500/2021|EPI_ISL_2604435|2021-02-26	29840	0	passed
hCoV-19/Finland/4996/2021|EPI_ISL_2259006|2021-03-11	29827	1.62	passed
hCoV-19/Finland/THL-202109641/2021|EPI_ISL_2506581|2021-03-08	29818	0	passed
hCoV-19/Finland/1933/2021|EPI_ISL_1842634|2021-02-13	29818	0	passed
hCoV-19/Finland/HEL-20-709/2021|EPI_ISL_1279019|2021-01-26	29821	0	passed
hCoV-19/Finland/3819/2021|EPI_ISL_2258586|2021-02-28	29821	0	passed
hCoV-19/Finland/V4991/2021|EPI_ISL_2608454|2021-03-01	29843	0	passed
hCoV-19/Finland/V8943/2021|EPI_ISL_2604549|2021-03-17	29827	0	passed
hCoV-19/Finland/5885/2021|EPI_ISL_2604724|2021-04-06	29827	0	passed
hCoV-19/Finland/THL-202108498/2021|EPI_ISL_2505676|2021-02-27	29846	0	passed
hCoV-19/Finland/HEL-16-330/2021|EPI_ISL_995863|2021-01-18	29803	0	passed
hCoV-19/Finland/THL-202113950/2021|EPI_ISL_2508310|2021-04-24	29819	0	passed
hCoV-19/Finland/THL-202111431/2021|EPI_ISL_2507365|2021-03-25	29830	0	passed
hCoV-19/Finland/THL-202109985/2021|EPI_ISL_2506841|2021-03-20	29823	0	passed
hCoV-19/Finland/HEL-14-353/2021|EPI_ISL_1082079|2021-01-24	29827	0	passed
hCoV-19/Finland/V9244/2021|EPI_ISL_2258556|2021-03-22	29840	0	passed
hCoV-19/Finland/5280/2021|EPI_ISL_2258838|2021-03-17	29847	0	passed
hCoV-19/Finland/HEL-23-1035/2021|EPI_ISL_1279003|2021-01-31	29820	0	passed
hCoV-19/Finland/THL-202112578/2021|EPI_ISL_2508272|2021-04-24	29827	0	passed
hCoV-19/Finland/5391/2021|EPI_ISL_2258881|2021-03-21	29821	0	passed
hCoV-19/Finland/972/2021|EPI_ISL_1497203|2021-02-03	29827	0	passed
hCoV-19/Finland/3009/2021|EPI_ISL_1841771|2021-02-22	29818	0	passed
hCoV-19/Finland/1138/2021|EPI_ISL_1496797|2021-02-05	29847	0	passed
hCoV-19/Finland/5653/2021|EPI_ISL_2258759|2021-03-27	29814	1.09	passed
hCoV-19/Finland/THL-202117189/2021|EPI_ISL_2363980|2021-04-25	29822	0	passed
hCoV-19/Finland/THL-202114035/2021|EPI_ISL_2363828|2021-04-30	29846	0	passed
hCoV-19/Finland/THL-202106450/2021|EPI_ISL_2505565|2021-02-19	29833	0	passed
hCoV-19/Finland/4644/2021|EPI_ISL_2030916|2021-03-09	29845	0.09	passed
hCoV-19/Finland/1185/2021|EPI_ISL_1496829|2021-02-06	29822	0	passed
hCoV-19/Finland/HEL-17-518/2021|EPI_ISL_1082100|2021-01-25	29830	0	passed
hCoV-19/Finland/HEL-21-681/2021|EPI_ISL_1279090|2021-01-21	29822	0	passed
hCoV-19/Finland/3008/2021|EPI_ISL_1841770|2021-02-22	29832	0	passed
hCoV-19/Finland/825/2021|EPI_ISL_1842494|2021-02-02	29823	0	passed
hCoV-19/Finland/1521/2021|EPI_ISL_1496987|2021-02-08	29842	0	passed
hCoV-19/Finland/THL-202112353/2021|EPI_ISL_2508105|2021-04-13	29818	0	passed
hCoV-19/Finland/THL-202112469/2021|EPI_ISL_2508193|2021-04-20	29851	0	passed
hCoV-19/Finland/THL-202111420/2021|EPI_ISL_2507077|2021-03-25	29818	0	passed
hCoV-19/Finland/V2221/2021|EPI_ISL_2031149|2021-02-17	29827	0	passed
hCoV-19/Finland/2323/2021|EPI_ISL_1841695|2021-02-14	29825	0	passed
hCoV-19/Finland/THL-202114077/2021|EPI_ISL_2363854|2021-05-03	29850	0	passed
hCoV-19/Finland/HEL-23-1023/2021|EPI_ISL_1278992|2021-01-30	29843	0	passed
hCoV-19/Finland/THL-202105747/2021|EPI_ISL_2505278|2021-02-18	29826	0	passed
hCoV-19/Finland/THL-202112127/2021|EPI_ISL_2507927|2021-04-08	29847	0	passed
hCoV-19/Finland/HEL-15-239/2021|EPI_ISL_1082003|2021-01-20	29845	0	passed
hCoV-19/Finland/THL-202108574/2021|EPI_ISL_2505744|2021-02-22	29821	0	passed
hCoV-19/Finland/THL-202111478/2021|EPI_ISL_2507405|2021-03-25	29843	0	passed
hCoV-19/Finland/5156/2021|EPI_ISL_2258743|2021-03-13	29848	0.64	passed
hCoV-19/Finland/THL-202109862/2021|EPI_ISL_2506742|2021-03-18	29823	0	passed
hCoV-19/Finland/1148/2021|EPI_ISL_1496806|2021-02-05	29849	0	passed
hCoV-19/Finland/3804/2021|EPI_ISL_2258572|2021-02-28	29847	0	passed
hCoV-19/Finland/THL-202108905/2021|EPI_ISL_2506006|2021-03-05	29823	0	passed
hCoV-19/Finland/3508/2021|EPI_ISL_2604442|2021-02-26	29823	0	passed
hCoV-19/Finland/5881/2021|EPI_ISL_2604720|2021-04-06	29849	0	passed
hCoV-19/Finland/THL-202113961/2021|EPI_ISL_2508311|2021-04-27	29823	0.76	passed
hCoV-19/Finland/2188/2021|EPI_ISL_1841570|2021-02-12	29847	0	passed
hCoV-19/Finland/1198/2021|EPI_ISL_1496841|2021-02-06	29833	0	passed
hCoV-19/Finland/THL-202103865/2021|EPI_ISL_2591210|2021-01-29	29851	0	passed
hCoV-19/Finland/THL-202111733/2021|EPI_ISL_2507627|2021-04-01	29847	0	passed
hCoV-19/Finland/2065/2021|EPI_ISL_1841457|2021-02-13	29846	0	passed
hCoV-19/Finland/1516/2021|EPI_ISL_1496982|2021-02-08	29824	0	passed
hCoV-19/Finland/4444/2021|EPI_ISL_2608912|2021-03-03	29840	0	passed
hCoV-19/Finland/2642/2021|EPI_ISL_1842089|2021-02-18	29847	0	passed
hCoV-19/Finland/HEL-14-378/2021|EPI_ISL_1081989|2021-01-22	29845	0	passed
hCoV-19/Finland/3733/2021|EPI_ISL_2258684|2021-02-28	29821	0	passed
hCoV-19/Finland/2107/2021|EPI_ISL_1841497|2021-02-13	29828	0	passed
hCoV-19/Finland/3532/2021|EPI_ISL_2604465|2021-02-26	29826	0.01	passed
hCoV-19/Finland/2277/2021|EPI_ISL_1841654|2021-02-12	29825	0	passed
hCoV-19/Finland/THL-202111967/2021|EPI_ISL_2507792|2021-04-11	29849	0	passed
hCoV-19/Finland/THL-202108894/2021|EPI_ISL_2505995|2021-03-05	29824	0	passed
hCoV-19/Finland/3223/2021|EPI_ISL_2031001|2021-02-22	29817	0	passed
hCoV-19/Finland/2205/2021|EPI_ISL_1841587|2021-02-12	29846	0	passed
hCoV-19/Finland/THL-202111802/2021|EPI_ISL_2507685|2021-04-02	29849	0	passed
hCoV-19/Finland/THL-202109618/2021|EPI_ISL_2506563|2021-03-11	29842	0	passed
hCoV-19/Finland/4640/2021|EPI_ISL_2030912|2021-03-09	29817	0	passed
hCoV-19/Finland/THL-202109188/2021|EPI_ISL_2506228|2021-03-10	29817	0	passed
hCoV-19/Finland/V9124/2021|EPI_ISL_2031225|2021-03-20	29811	0	passed
hCoV-19/Finland/HEL-14-380/2021|EPI_ISL_1081991|2021-01-22	29839	0	passed
hCoV-19/Finland/V6282/2021|EPI_ISL_2609437|2021-03-06	29841	0	passed
hCoV-19/Finland/6534/2021|EPI_ISL_2608818|2021-05-02	29818	0.83	passed
hCoV-19/Finland/THL-202109534/2021|EPI_ISL_2506502|2021-03-09	29845	0	passed
hCoV-19/Finland/THL-202109733/2021|EPI_ISL_2506652|2021-03-16	29851	0	passed
hCoV-19/Finland/5865/2021|EPI_ISL_2604515|2021-03-22	29820	0.8	passed
hCoV-19/Finland/V8869/2021|EPI_ISL_2609254|2021-03-17	29849	0	passed
hCoV-19/Finland/2561/2021|EPI_ISL_1841994|2021-02-17	29849	0	passed
hCoV-19/Finland/6588/2021|EPI_ISL_2608837|2021-05-04	29824	2.04	passed
hCoV-19/Finland/THL-202108861/2021|EPI_ISL_2505965|2021-03-06	29821	0	passed
hCoV-19/Finland/1966/2021|EPI_ISL_1842605|2021-02-12	29833	0	passed
hCoV-19/Finland/THL-202109032/2021|EPI_ISL_2506105|2021-03-04	29837	0	passed
hCoV-19/Finland/THL-202111414/2021|EPI_ISL_2507072|2021-03-25	29848	0	passed
hCoV-19/Finland/THL-202104121/2021|EPI_ISL_2591622|2021-02-05	29821	0	passed
hCoV-19/Finland/V8984/2021|EPI_ISL_2604582|2021-03-18	29827	0	passed
hCoV-19/Finland/3900/2021|EPI_ISL_2604398|2021-03-02	29822	0	passed
hCoV-19/Finland/THL-202117200/2021|EPI_ISL_2363990|2021-04-26	29825	0	passed
hCoV-19/Finland/V9189/2021|EPI_ISL_2258518|2021-03-22	29820	0	passed
hCoV-19/Finland/THL-202108405/2021|EPI_ISL_2505601|2021-03-06	29835	0	passed
hCoV-19/Finland/THL-202114008/2021|EPI_ISL_2363817|2021-04-22	29847	0	passed
hCoV-19/Finland/THL-202105084/2021|EPI_ISL_2505188|2021-02-15	29839	0	passed
hCoV-19/Finland/V8803/2021|EPI_ISL_2609202|2021-03-17	29851	0	passed
hCoV-19/Finland/THL-202112082/2021|EPI_ISL_2507887|2021-04-09	29842	0	passed
hCoV-19/Finland/THL-202109134/2021|EPI_ISL_2506189|2021-02-28	29817	0	passed
hCoV-19/Finland/THL-202111461/2021|EPI_ISL_2507393|2021-03-25	29848	0	passed
hCoV-19/Finland/V5986/2021|EPI_ISL_2608687|2021-03-05	29849	0	passed
hCoV-19/Finland/THL-202112016/2021|EPI_ISL_2507834|2021-04-08	29820	0	passed
hCoV-19/Finland/1909/2021|EPI_ISL_1842556|2021-02-08	29835	0	passed
hCoV-19/Finland/THL-202117119/2021|EPI_ISL_2363913|2021-05-01	29850	0	passed
hCoV-19/Finland/HEL-14-384/2021|EPI_ISL_1081994|2021-01-22	29821	0	passed
hCoV-19/Finland/THL-202106333/2021|EPI_ISL_2505454|2021-02-15	29820	0	passed
hCoV-19/Finland/THL-202108807/2021|EPI_ISL_2505919|2021-02-26	29848	0	passed
hCoV-19/Finland/THL-202111753/2021|EPI_ISL_2507643|2021-04-03	29851	0	passed
hCoV-19/Finland/THL-202111798/2021|EPI_ISL_2507681|2021-04-01	29846	0	passed
hCoV-19/Finland/V8859/2021|EPI_ISL_2609246|2021-03-17	29835	0	passed
hCoV-19/Finland/2074/2021|EPI_ISL_1841465|2021-02-14	29839	0	passed
hCoV-19/Finland/2609/2021|EPI_ISL_1842056|2021-02-19	29823	0	passed
hCoV-19/Finland/1688/2021|EPI_ISL_1497087|2021-02-10	29847	0	passed
hCoV-19/Finland/THL-202109444/2021|EPI_ISL_2506426|2021-03-06	29835	0	passed
hCoV-19/Finland/4458/2021|EPI_ISL_2608923|2021-03-07	29850	0	passed
hCoV-19/Finland/5783/2021|EPI_ISL_2604482|2021-03-31	29819	1.28	passed
hCoV-19/Finland/THL-202109355/2021|EPI_ISL_2506351|2021-03-10	29819	0	passed
hCoV-19/Finland/90HEL/2020|EPI_ISL_766023|2020-12-27	29751	0	passed
hCoV-19/Finland/6140/2021|EPI_ISL_2609353|2021-04-16	29825	0	passed
hCoV-19/Finland/V5955/2021|EPI_ISL_2608673|2021-03-04	29849	0	passed
hCoV-19/Finland/HEL-12-98/2021|EPI_ISL_995969|2021-01-15	29817	0	passed
hCoV-19/Finland/4735/2021|EPI_ISL_1842725|2021-03-08	29846	0	passed
hCoV-19/Finland/1244/2021|EPI_ISL_1842259|2021-02-01	29827	0	passed
hCoV-19/Finland/1914/2021|EPI_ISL_1842561|2021-02-07	29827	0	passed
hCoV-19/Finland/3699/2021|EPI_ISL_2258668|2021-02-27	29820	0	passed
hCoV-19/Finland/4133/2021|EPI_ISL_2031053|2021-03-04	29820	1.43	passed
hCoV-19/Finland/THL-202105789/2021|EPI_ISL_2505309|2021-02-21	29823	0	passed
hCoV-19/Finland/3560/2021|EPI_ISL_2258456|2021-02-26	29824	0	passed
hCoV-19/Finland/THL-202111921/2021|EPI_ISL_2507765|2021-04-09	29847	0	passed
hCoV-19/Finland/THL-202111726/2021|EPI_ISL_2507622|2021-03-29	29850	0	passed
hCoV-19/Finland/4078/2021|EPI_ISL_2608731|2021-03-02	29829	0	passed
hCoV-19/Finland/V9239/2021|EPI_ISL_2258551|2021-03-22	29824	0	passed
hCoV-19/Finland/THL-202111600/2021|EPI_ISL_2507512|2021-03-30	29825	0	passed
hCoV-19/Finland/THL-202106177/2021|EPI_ISL_2505330|2021-02-17	29822	0.22	passed
hCoV-19/Finland/THL-202112512/2021|EPI_ISL_2508226|2021-04-27	29822	0	passed
hCoV-19/Finland/6508/2021|EPI_ISL_2608783|2021-04-30	29837	0	passed
hCoV-19/Finland/THL-202111446/2021|EPI_ISL_2507380|2021-03-25	29822	0	passed
hCoV-19/Finland/1179/2021|EPI_ISL_1496823|2021-02-06	29838	0	passed
hCoV-19/Finland/5003/2021|EPI_ISL_2259011|2021-03-08	29846	0	passed
hCoV-19/Finland/THL-202105792/2021|EPI_ISL_2505310|2021-02-23	29836	0	passed
hCoV-19/Finland/THL-202104039/2021|EPI_ISL_2591469|2021-02-09	29840	0	passed
hCoV-19/Finland/725/2021|EPI_ISL_1841810|2021-01-29	29824	0	passed
hCoV-19/Finland/1802/2021|EPI_ISL_1497143|2021-02-11	29833	0	passed
hCoV-19/Finland/THL-202117140/2021|EPI_ISL_2363932|2021-04-27	29849	0	passed
hCoV-19/Finland/2105/2021|EPI_ISL_1841495|2021-02-13	29837	0	passed
hCoV-19/Finland/6160/2021|EPI_ISL_2609365|2021-04-17	29827	0	passed
hCoV-19/Finland/1128/2021|EPI_ISL_1496790|2021-02-05	29836	0	passed
hCoV-19/Finland/THL-202109610/2021|EPI_ISL_2506555|2021-03-17	29817	0	passed
hCoV-19/Finland/3021/2021|EPI_ISL_1841783|2021-02-22	29845	0	passed
hCoV-19/Finland/THL-202112399/2021|EPI_ISL_2508138|2021-04-22	29840	0	passed
hCoV-19/Finland/THL-202106226/2021|EPI_ISL_2505366|2021-03-01	29819	0	passed
hCoV-19/Finland/1465/2021|EPI_ISL_1496939|2021-02-08	29831	0	passed
hCoV-19/Finland/V9071/2021|EPI_ISL_2031214|2021-03-19	29843	0	passed
hCoV-19/Finland/THL-202109051/2021|EPI_ISL_2506121|2021-03-04	29817	0	passed
hCoV-19/Finland/V5051/2021|EPI_ISL_2608497|2021-03-03	29825	0	passed
hCoV-19/Finland/V8611/2021|EPI_ISL_2608614|2021-03-15	29835	0	passed
hCoV-19/Finland/HEL-12-65/2021|EPI_ISL_995952|2021-01-11	29849	0	passed
hCoV-19/Finland/5049/2021|EPI_ISL_2258925|2021-03-11	29817	0	passed
hCoV-19/Finland/2209/2021|EPI_ISL_1841591|2021-02-12	29839	0	passed
hCoV-19/Finland/5400/2021|EPI_ISL_2258886|2021-03-19	29817	0	passed
hCoV-19/Finland/5110/2021|EPI_ISL_2258703|2021-03-13	29843	0	passed
hCoV-19/Finland/THL-202108997/2021|EPI_ISL_2506075|2021-03-04	29847	0	passed
hCoV-19/Finland/1716/2021|EPI_ISL_1497111|2021-02-10	29842	0	passed
hCoV-19/Finland/THL-202112109/2021|EPI_ISL_2507911|2021-04-09	29819	0	passed
hCoV-19/Finland/1619/2021|EPI_ISL_1497055|2021-02-09	29835	0.25	passed
hCoV-19/Finland/HEL-19-576/2021|EPI_ISL_1279066|2021-01-26	29817	0	passed
hCoV-19/Finland/4077/2021|EPI_ISL_2608730|2021-03-02	29847	0	passed
hCoV-19/Finland/1958/2021|EPI_ISL_1842599|2021-02-11	29821	0.26	passed
hCoV-19/Finland/2686/2021|EPI_ISL_1841965|2021-02-20	29824	0	passed
hCoV-19/Finland/2111/2021|EPI_ISL_1841501|2021-02-13	29824	0	passed
hCoV-19/Finland/THL-202113924/2021|EPI_ISL_2363809|2021-04-24	29849	0	passed
hCoV-19/Finland/3400/2021|EPI_ISL_2604363|2021-02-25	29827	0	passed
hCoV-19/Finland/THL-202109868/2021|EPI_ISL_2506746|2021-03-19	29822	0	passed
hCoV-19/Finland/THL-202112362/2021|EPI_ISL_2508114|2021-04-18	29840	0	passed
hCoV-19/Finland/2062/2021|EPI_ISL_1841454|2021-02-13	29824	0.13	passed
hCoV-19/Finland/V8773/2021|EPI_ISL_2609177|2021-03-17	29827	0	passed
hCoV-19/Finland/1955/2021|EPI_ISL_1842596|2021-02-11	29821	0	passed
hCoV-19/Finland/4958/2021|EPI_ISL_2258977|2021-03-10	29828	0.06	passed
hCoV-19/Finland/THL-202109036/2021|EPI_ISL_2506108|2021-03-04	29848	0	passed
hCoV-19/Finland/THL-202112527/2021|EPI_ISL_2508232|2021-04-23	29822	0	passed
hCoV-19/Finland/THL-202111467/2021|EPI_ISL_2507397|2021-03-25	29845	0	passed
hCoV-19/Finland/HEL4-29/2021|EPI_ISL_833213|2021-01-04	29746	0	passed
hCoV-19/Finland/THL-202109710/2021|EPI_ISL_2506634|2021-03-14	29842	0	passed
hCoV-19/Finland/THL-202112316/2021|EPI_ISL_2508074|2021-04-18	29847	0	passed
hCoV-19/Finland/THL-202112081/2021|EPI_ISL_2507886|2021-04-09	29822	0	passed
hCoV-19/Finland/5478/2021|EPI_ISL_2604520|2021-03-24	29833	0	passed
hCoV-19/Finland/1600/2021|EPI_ISL_1497039|2021-02-09	29821	0	passed
hCoV-19/Finland/V4989/2021|EPI_ISL_2608452|2021-03-01	29823	0	passed
hCoV-19/Finland/THL-202109223/2021|EPI_ISL_2506260|2021-03-10	29844	0	passed
hCoV-19/Finland/HEL-16-320/2021|EPI_ISL_995854|2021-01-12	29802	0	passed
hCoV-19/Finland/3883/2021|EPI_ISL_2604387|2021-03-02	29821	0	passed
hCoV-19/Finland/THL-202109845/2021|EPI_ISL_2506730|2021-03-17	29848	0	passed
hCoV-19/Finland/6167/2021|EPI_ISL_2609372|2021-04-16	29833	0	passed
hCoV-19/Finland/3809/2021|EPI_ISL_2258576|2021-03-01	29847	0	passed
hCoV-19/Finland/THL-202109368/2021|EPI_ISL_2506364|2021-03-11	29827	0	passed
hCoV-19/Finland/THL-202112400/2021|EPI_ISL_2508139|2021-04-23	29836	0	passed
hCoV-19/Finland/1204/2021|EPI_ISL_1496845|2021-02-06	29845	0	passed
hCoV-19/Finland/THL-202108899/2021|EPI_ISL_2506000|2021-03-03	29825	0	passed
hCoV-19/Finland/1285/2021|EPI_ISL_1842394|2021-02-01	29820	0	passed
hCoV-19/Finland/5122/2021|EPI_ISL_2258713|2021-03-12	29840	0	passed
hCoV-19/Finland/V8840/2021|EPI_ISL_2609229|2021-03-16	29851	0	passed
hCoV-19/Finland/HEL-22-920/2021|EPI_ISL_1279042|2021-01-30	29843	0	passed
hCoV-19/Finland/THL-202109073/2021|EPI_ISL_2506140|2021-03-04	29840	0	passed
hCoV-19/Finland/THL-202106214/2021|EPI_ISL_2505354|2021-02-21	29820	0	passed
hCoV-19/Finland/THL-202117258/2021|EPI_ISL_2364022|2021-05-10	29822	0	passed
hCoV-19/Finland/5363/2021|EPI_ISL_2609148|2021-03-19	29827	0	passed
hCoV-19/Finland/V5953/2021|EPI_ISL_2608671|2021-03-05	29847	0	passed
hCoV-19/Finland/3844/2021|EPI_ISL_2258602|2021-03-01	29824	0	passed
hCoV-19/Finland/TRE23403_5/2021|EPI_ISL_1663572|2021-03-18	29830	0.04	passed
hCoV-19/Finland/THL-202109528/2021|EPI_ISL_2506496|2021-03-06	29851	0	passed
hCoV-19/Finland/THL-202111579/2021|EPI_ISL_2507495|2021-04-01	29822	0	passed
hCoV-19/Finland/6185/2021|EPI_ISL_2609390|2021-04-18	29841	0	passed
hCoV-19/Finland/THL-202106170/2021|EPI_ISL_2505324|2021-02-18	29821	0	passed
hCoV-19/Finland/THL-202105774/2021|EPI_ISL_2505301|2021-02-17	29824	0	passed
hCoV-19/Finland/THL-202111892/2021|EPI_ISL_2507738|2021-04-03	29851	0	passed
hCoV-19/Finland/6209/2021|EPI_ISL_2608511|2021-04-19	29818	0	passed
hCoV-19/Finland/3225/2021|EPI_ISL_2031003|2021-02-22	29822	1.17	passed
hCoV-19/Finland/THL-202110399/2021|EPI_ISL_2507001|2021-03-26	29847	0	passed
hCoV-19/Finland/HEL-17-538/2021|EPI_ISL_1082105|2021-01-26	29842	0	passed
hCoV-19/Finland/814/2021|EPI_ISL_1842486|2021-02-02	29823	0	passed
hCoV-19/Finland/THL-202111511/2021|EPI_ISL_2507435|2021-03-25	29847	0	passed
hCoV-19/Finland/THL-202109214/2021|EPI_ISL_2506252|2021-03-08	29848	0	passed
hCoV-19/Finland/V5980/2021|EPI_ISL_2608684|2021-03-04	29849	0	passed
hCoV-19/Finland/HEL-18-481/2021|EPI_ISL_1082048|2021-01-23	29817	0.7	passed
hCoV-19/Finland/THL-202108602/2021|EPI_ISL_2505760|2021-02-25	29825	0	passed
hCoV-19/Finland/1206/2021|EPI_ISL_1496847|2021-02-06	29822	0	passed
hCoV-19/Finland/THL-202109945/2021|EPI_ISL_2506806|2021-03-18	29851	0	passed
hCoV-19/Finland/4892/2021|EPI_ISL_2608988|2021-03-10	29827	0	passed
hCoV-19/Finland/THL-202114026/2021|EPI_ISL_2363822|2021-04-29	29820	0	passed
hCoV-19/Finland/THL-202112396/2021|EPI_ISL_2508135|2021-04-22	29821	0	passed
hCoV-19/Finland/1152/2021|EPI_ISL_1496810|2021-02-05	29823	0.38	passed
hCoV-19/Finland/THL-202113972/2021|EPI_ISL_2508319|2021-04-25	29847	0	passed
hCoV-19/Finland/3128/2021|EPI_ISL_1842219|2021-02-16	29838	0	passed
hCoV-19/Finland/1251/2021|EPI_ISL_1842265|2021-02-01	29840	0	passed
hCoV-19/Finland/1654/2021|EPI_ISL_1497062|2021-01-21	29821	0	passed
hCoV-19/Finland/THL-202109124/2021|EPI_ISL_2506179|2021-03-08	29817	0	passed
hCoV-19/Finland/2337/2021|EPI_ISL_1841708|2021-02-14	29824	0	passed
hCoV-19/Finland/3259/2021|EPI_ISL_2604320|2021-02-24	29838	0	passed
hCoV-19/Finland/4943/2021|EPI_ISL_2258963|2021-03-10	29825	0	passed
hCoV-19/Finland/5539/2021|EPI_ISL_2258827|2021-03-26	29817	0	passed
hCoV-19/Finland/1568/2021|EPI_ISL_1497012|2021-02-09	29845	0	passed
hCoV-19/Finland/V9017/2021|EPI_ISL_2604609|2021-03-19	29847	0	passed
hCoV-19/Finland/V6485/2021|EPI_ISL_2608556|2021-03-05	29849	0	passed
hCoV-19/Finland/THL-202112449/2021|EPI_ISL_2508175|2021-04-15	29818	0	passed
hCoV-19/Finland/2632/2021|EPI_ISL_1842079|2021-02-18	29847	0	passed
hCoV-19/Finland/THL-202108990/2021|EPI_ISL_2506069|2021-03-04	29847	0	passed
hCoV-19/Finland/3070/2021|EPI_ISL_2031247|2021-02-21	29847	0	passed
hCoV-19/Finland/5498/2021|EPI_ISL_2258810|2021-03-23	29820	0	passed
hCoV-19/Finland/THL-202117242/2021|EPI_ISL_2364010|2021-04-25	29845	0	passed
hCoV-19/Finland/69HEL/2020|EPI_ISL_738135|2020-12-18	29764	1.41	passed
hCoV-19/Finland/HEL-19-V219/2021|EPI_ISL_1082061|2021-01-25	29835	0	passed
hCoV-19/Finland/THL-202111601/2021|EPI_ISL_2507513|2021-04-06	29821	0	passed
hCoV-19/Finland/THL-202109231/2021|EPI_ISL_2506265|2021-03-08	29844	0	passed
hCoV-19/Finland/HEL-14-393/2021|EPI_ISL_1082000|2021-01-24	29824	0	passed
hCoV-19/Finland/1294/2021|EPI_ISL_1842402|2021-02-04	29830	0	passed
hCoV-19/Finland/1774/2021|EPI_ISL_1497119|2021-02-11	29824	0	passed
hCoV-19/Finland/THL-202109367/2021|EPI_ISL_2506363|2021-03-12	29820	0	passed
hCoV-19/Finland/3586/2021|EPI_ISL_2258480|2021-02-26	29840	0	passed
hCoV-19/Finland/V5972/2021|EPI_ISL_2608678|2021-03-04	29827	0	passed
hCoV-19/Finland/V6525/2021|EPI_ISL_2608584|2021-03-07	29834	0	passed
hCoV-19/Finland/THL-202111984/2021|EPI_ISL_2507806|2021-04-07	29850	0	passed
hCoV-19/Finland/THL-202110385/2021|EPI_ISL_2506996|2021-03-22	29850	0	passed
hCoV-19/Finland/HEL-22-938/2021|EPI_ISL_1279058|2021-01-31	29845	0	passed
hCoV-19/Finland/6249/2021|EPI_ISL_2608533|2021-04-21	29823	0	passed
hCoV-19/Finland/THL-202108808/2021|EPI_ISL_2505920|2021-02-26	29841	0	passed
hCoV-19/Finland/823/2021|EPI_ISL_1842492|2021-02-02	29848	0.11	passed
hCoV-19/Finland/THL-202108906/2021|EPI_ISL_2506007|2021-03-05	29826	0	passed
hCoV-19/Finland/THL-202108937/2021|EPI_ISL_2506032|2021-03-06	29845	0	passed
hCoV-19/Finland/THL-202112368/2021|EPI_ISL_2508120|2021-04-16	29808	0	passed
hCoV-19/Finland/HEL-22-914/2021|EPI_ISL_1279038|2021-01-29	29838	0	passed
hCoV-19/Finland/THL-202117167/2021|EPI_ISL_2363958|2021-04-30	29821	0	passed
hCoV-19/Finland/V8952/2021|EPI_ISL_2604558|2021-03-19	29843	0	passed
hCoV-19/Finland/V4987/2021|EPI_ISL_2608451|2021-03-02	29835	0	passed
hCoV-19/Finland/V6275/2021|EPI_ISL_2609431|2021-03-05	29851	0	passed
hCoV-19/Finland/5214/2021|EPI_ISL_2030957|2021-03-12	29822	0	passed
hCoV-19/Finland/THL-202112479/2021|EPI_ISL_2508195|2021-04-20	29851	0	passed
hCoV-19/Finland/2763/2021|EPI_ISL_1841841|2021-02-21	29839	0	passed
hCoV-19/Finland/4080/2021|EPI_ISL_2608732|2021-03-02	29843	0	passed
hCoV-19/Finland/1150/2021|EPI_ISL_1496808|2021-02-05	29845	0	passed
hCoV-19/Finland/6301/2021|EPI_ISL_2608618|2021-04-24	29848	0	passed
hCoV-19/Finland/4387/2021|EPI_ISL_2604297|2021-03-07	29825	1.98	passed
hCoV-19/Finland/4022/2021|EPI_ISL_2604277|2021-03-03	29843	0	passed
hCoV-19/Finland/2388/2021|EPI_ISL_1841721|2021-02-15	29847	0	passed
hCoV-19/Finland/THL-202108589/2021|EPI_ISL_2505750|2021-02-26	29822	0	passed
hCoV-19/Finland/THL-202109318/2021|EPI_ISL_2506319|2021-03-11	29819	0	passed
hCoV-19/Finland/3845/2021|EPI_ISL_2258603|2021-03-01	29840	0	passed
hCoV-19/Finland/THL-202109266/2021|EPI_ISL_2506293|2021-03-11	29842	0	passed
hCoV-19/Finland/V9020/2021|EPI_ISL_2604611|2021-03-14	29819	0	passed
hCoV-19/Finland/HEL-18-434/2021|EPI_ISL_1082023|2021-01-19	29822	0	passed
hCoV-19/Finland/THL-202109396/2021|EPI_ISL_2506385|2021-03-11	29842	0	passed
hCoV-19/Finland/THL-202117154/2021|EPI_ISL_2363945|2021-04-28	29844	0	passed
hCoV-19/Finland/1671/2021|EPI_ISL_1497072|2021-02-10	29820	0	passed
hCoV-19/Finland/5131/2021|EPI_ISL_2258722|2021-03-12	29807	1.28	passed
hCoV-19/Finland/THL-202112293/2021|EPI_ISL_2508054|2021-04-16	29838	0	passed
hCoV-19/Finland/5807/2021|EPI_ISL_2604498|2021-04-03	29819	0.2	passed
hCoV-19/Finland/THL-202111662/2021|EPI_ISL_2507572|2021-03-30	29849	0	passed
hCoV-19/Finland/3881/2021|EPI_ISL_2604385|2021-03-02	29846	0.25	passed
hCoV-19/Finland/866/2021|EPI_ISL_1842328|2021-01-29	29824	0	passed
hCoV-19/Finland/2668/2021|EPI_ISL_1841948|2021-02-19	29821	0	passed
hCoV-19/Finland/TRE24149_2/2021|EPI_ISL_2466671|2021-04-03	29830	0	passed
hCoV-19/Finland/4956/2021|EPI_ISL_2258975|2021-03-10	29825	0	passed
hCoV-19/Finland/HEL-22-910/2021|EPI_ISL_1279035|2021-02-01	29843	0	passed
hCoV-19/Finland/5893/2021|EPI_ISL_2609314|2021-04-06	29849	0	passed
hCoV-19/Finland/THL-202104003/2021|EPI_ISL_2591404|2021-02-08	29821	0	passed
hCoV-19/Finland/2892/2021|EPI_ISL_2031142|2021-02-20	29843	0	passed
hCoV-19/Finland/THL-202109301/2021|EPI_ISL_2506304|2021-03-06	29832	0	passed
hCoV-19/Finland/3534/2021|EPI_ISL_2258431|2021-02-27	29845	0	passed
hCoV-19/Finland/HEL-12-78/2021|EPI_ISL_995963|2021-01-16	29817	0	passed
hCoV-19/Finland/THL-202109220/2021|EPI_ISL_2506257|2021-03-10	29817	0	passed
hCoV-19/Finland/5413/2021|EPI_ISL_2258895|2021-03-22	29843	0	passed
hCoV-19/Finland/1445/2021|EPI_ISL_1496925|2021-02-08	29822	0	passed
hCoV-19/Finland/THL-202112005/2021|EPI_ISL_2507823|2021-04-07	29838	0	passed
hCoV-19/Finland/THL-202111901/2021|EPI_ISL_2507747|2021-04-02	29850	0	passed
hCoV-19/Finland/V6254/2021|EPI_ISL_2609414|2021-03-03	29827	0	passed
hCoV-19/Finland/HEL-16-336/2021|EPI_ISL_995869|2021-01-18	29803	0	passed
hCoV-19/Finland/2577/2021|EPI_ISL_1842009|2021-02-17	29833	0	passed
hCoV-19/Finland/V8848/2021|EPI_ISL_2609237|2021-03-18	29847	0	passed
hCoV-19/Finland/HEL-19-V243/2021|EPI_ISL_1082129|2021-01-25	29840	0	passed
hCoV-19/Finland/1203/2021|EPI_ISL_1496844|2021-02-06	29838	0	passed
hCoV-19/Finland/THL-202117113/2021|EPI_ISL_2363908|2021-05-01	29844	0	passed
hCoV-19/Finland/THL-202110429/2021|EPI_ISL_2507025|2021-03-23	29846	0	passed
hCoV-19/Finland/1713/2021|EPI_ISL_1497109|2021-02-10	29839	0	passed
hCoV-19/Finland/4802/2021|EPI_ISL_2031101|2021-03-09	29818	0.06	passed
hCoV-19/Finland/2976/2021|EPI_ISL_1842186|2021-02-16	29847	0	passed
hCoV-19/Finland/THL-202108750/2021|EPI_ISL_2505878|2021-02-26	29840	0	passed
hCoV-19/Finland/THL-202109228/2021|EPI_ISL_2506263|2021-03-04	29831	0	passed
hCoV-19/Finland/4731/2021|EPI_ISL_1842721|2021-03-09	29832	0	passed
hCoV-19/Finland/2793/2021|EPI_ISL_1841868|2021-02-19	29821	0.08	passed
hCoV-19/Finland/1552/2021|EPI_ISL_1497001|2021-02-09	29817	0.26	passed
hCoV-19/Finland/V984/2021|EPI_ISL_2608720|2021-02-07	29826	0	passed
hCoV-19/Finland/V5050/2021|EPI_ISL_2608496|2021-03-02	29850	0	passed
hCoV-19/Finland/THL-202105793/2021|EPI_ISL_2505311|2021-02-23	29840	0	passed
hCoV-19/Finland/V9131/2021|EPI_ISL_2031227|2021-03-20	29836	0	passed
hCoV-19/Finland/THL-202110314/2021|EPI_ISL_2506931|2021-03-26	29819	0	passed
hCoV-19/Finland/THL-202112255/2021|EPI_ISL_2508022|2021-04-16	29831	0	passed
hCoV-19/Finland/V9031/2021|EPI_ISL_2031193|2021-03-19	29805	0	passed
hCoV-19/Finland/THL-202104040/2021|EPI_ISL_2591471|2021-02-10	29845	0	passed
hCoV-19/Finland/THL-202109614/2021|EPI_ISL_2506559|2021-03-11	29818	0	passed
hCoV-19/Finland/5296/2021|EPI_ISL_2258847|2021-03-18	29842	0	passed
hCoV-19/Finland/THL-202103997/2021|EPI_ISL_2591390|2021-02-07	29824	0	passed
hCoV-19/Finland/3491/2021|EPI_ISL_2031146|2021-02-25	29851	0	passed
hCoV-19/Finland/THL-202114040/2021|EPI_ISL_2363832|2021-05-03	29835	0	passed
hCoV-19/Finland/THL-202108704/2021|EPI_ISL_2505842|2021-02-25	29849	0	passed
hCoV-19/Finland/4095/2021|EPI_ISL_2608739|2021-03-02	29849	0	passed
hCoV-19/Finland/THL-202112314/2021|EPI_ISL_2508072|2021-04-15	29821	0	passed
hCoV-19/Finland/1448/2021|EPI_ISL_1496928|2021-02-08	29821	0	passed
hCoV-19/Finland/THL-202109495/2021|EPI_ISL_2506475|2021-03-10	29849	0	passed
hCoV-19/Finland/1594/2021|EPI_ISL_1497034|2021-02-09	29847	0.11	passed
hCoV-19/Finland/6257/2021|EPI_ISL_2608540|2021-04-23	29847	0	passed
hCoV-19/Finland/HEL-14-373/2021|EPI_ISL_1082085|2021-01-22	29848	0	passed
hCoV-19/Finland/3047/2021|EPI_ISL_2030975|2021-02-22	29847	0	passed
hCoV-19/Finland/THL-202111837/2021|EPI_ISL_2507711|2021-04-01	29849	0	passed
hCoV-19/Finland/5101/2021|EPI_ISL_2258697|2021-03-13	29805	0	passed
hCoV-19/Finland/876/2021|EPI_ISL_1842338|2021-01-30	29821	0	passed
hCoV-19/Finland/5455/2021|EPI_ISL_2258798|2021-03-23	29827	0	passed
hCoV-19/Finland/THL-202110447/2021|EPI_ISL_2507041|2021-03-22	29824	0	passed
hCoV-19/Finland/1129/2021|EPI_ISL_1496791|2021-02-05	29824	0.81	passed
hCoV-19/Finland/4860/2021|EPI_ISL_2608966|2021-03-11	29827	0	passed
hCoV-19/Finland/3525/2021|EPI_ISL_2604459|2021-02-25	29832	0	passed
hCoV-19/Finland/5200/2021|EPI_ISL_2030946|2021-03-12	29827	0	passed
hCoV-19/Finland/3186/2021|EPI_ISL_1842731|2021-02-23	29817	0.08	passed
hCoV-19/Finland/5990/2021|EPI_ISL_2604753|2021-04-09	29847	0	passed
hCoV-19/Finland/6093/2021|EPI_ISL_2609033|2021-04-15	29855	1.57	passed
hCoV-19/Finland/4673/2021|EPI_ISL_1842666|2021-03-08	29832	0	passed
hCoV-19/Finland/3469/2021|EPI_ISL_2604409|2021-02-25	29823	0	passed
hCoV-19/Finland/THL-202112365/2021|EPI_ISL_2508117|2021-04-18	29830	0	passed
hCoV-19/Finland/V8827/2021|EPI_ISL_2609220|2021-03-17	29839	0	passed
hCoV-19/Finland/4072/2021|EPI_ISL_2608725|2021-03-02	29827	0	passed
hCoV-19/Finland/5923/2021|EPI_ISL_2604740|2021-04-08	29825	0.19	passed
hCoV-19/Finland/THL-202108830/2021|EPI_ISL_2505938|2021-02-25	29825	0	passed
hCoV-19/Finland/HEL-16-319/2021|EPI_ISL_995853|2021-01-17	29802	0	passed
hCoV-19/Finland/THL-202109520/2021|EPI_ISL_2506490|2021-03-10	29824	0	passed
hCoV-19/Finland/4035/2021|EPI_ISL_2604287|2021-03-03	29851	0	passed
hCoV-19/Finland/THL-202112104/2021|EPI_ISL_2507907|2021-04-09	29822	0	passed
hCoV-19/Finland/V8605/2021|EPI_ISL_2608608|2021-03-15	29847	0	passed
hCoV-19/Finland/5650/2021|EPI_ISL_2604635|2021-03-26	29849	0	passed
hCoV-19/Finland/6304/2021|EPI_ISL_2608621|2021-04-25	29847	0	passed
hCoV-19/Finland/4091/2021|EPI_ISL_2608737|2021-03-02	29836	0	passed
hCoV-19/Finland/1222/2021|EPI_ISL_1842241|2021-02-03	29846	0	passed
hCoV-19/Finland/1479/2021|EPI_ISL_1496953|2021-02-08	29833	0	passed
hCoV-19/Finland/HEL-22-915/2021|EPI_ISL_1279039|2021-01-30	29846	0	passed
hCoV-19/Finland/967/2021|EPI_ISL_1497200|2021-02-03	29824	0	passed
hCoV-19/Finland/V6490/2021|EPI_ISL_2608560|2021-03-06	29826	0	passed
hCoV-19/Finland/1363/2021|EPI_ISL_1496896|2021-02-07	29839	0	passed
hCoV-19/Finland/4390/2021|EPI_ISL_2604300|2021-03-05	29847	0	passed
hCoV-19/Finland/THL-202112298/2021|EPI_ISL_2508059|2021-04-16	29850	0	passed
hCoV-19/Finland/3824/2021|EPI_ISL_2258590|2021-03-01	29820	0	passed
hCoV-19/Finland/2200/2021|EPI_ISL_1841582|2021-02-12	29824	0	passed
hCoV-19/Finland/V8855/2021|EPI_ISL_2609242|2021-03-17	29829	0	passed
hCoV-19/Finland/2633/2021|EPI_ISL_1842080|2021-02-18	29841	0	passed
hCoV-19/Finland/1618/2021|EPI_ISL_1496735|2021-02-09	29824	1.31	passed
hCoV-19/Finland/2688/2021|EPI_ISL_1841967|2021-02-20	29823	0	passed
hCoV-19/Finland/THL-202109531/2021|EPI_ISL_2506499|2021-03-08	29818	0	passed
hCoV-19/Finland/HEL-18-482/2021|EPI_ISL_1082049|2021-01-22	29845	0	passed
hCoV-19/Finland/THL-202112535/2021|EPI_ISL_2508238|2021-04-23	29821	0	passed
hCoV-19/Finland/HEL-11-19/2021|EPI_ISL_995900|2021-01-11	29849	0	passed
hCoV-19/Finland/4795/2021|EPI_ISL_2031095|2021-03-10	29818	0.51	passed
hCoV-19/Finland/THL-202102080/2021|EPI_ISL_2590576|2021-01-25	29837	0	passed
hCoV-19/Finland/HEL-14-341/2021|EPI_ISL_1082072|2021-01-22	29817	0.78	passed
hCoV-19/Finland/HEL-16-315/2021|EPI_ISL_995850|2021-01-17	29804	0	passed
hCoV-19/Finland/4806/2021|EPI_ISL_2031105|2021-03-10	29820	1.17	passed
hCoV-19/Finland/5445/2021|EPI_ISL_2258789|2021-03-23	29844	0	passed
hCoV-19/Finland/4634/2021|EPI_ISL_2030908|2021-03-09	29817	0	passed
hCoV-19/Finland/THL-202109829/2021|EPI_ISL_2506714|2021-03-19	29850	0	passed
hCoV-19/Finland/V5948/2021|EPI_ISL_2608666|2021-03-04	29826	0	passed
hCoV-19/Finland/V8904/2021|EPI_ISL_2609281|2021-03-18	29825	0	passed
hCoV-19/Finland/4006/2021|EPI_ISL_2604261|2021-03-03	29850	0	passed
hCoV-19/Finland/THL-202110405/2021|EPI_ISL_2507006|2021-03-22	29848	0	passed
hCoV-19/Finland/THL-202109527/2021|EPI_ISL_2506495|2021-03-05	29851	0.04	passed
hCoV-19/Finland/5070/2021|EPI_ISL_2258935|2021-03-11	29824	0	passed
hCoV-19/Finland/THL-202111784/2021|EPI_ISL_2507671|2021-04-02	29834	0	passed
hCoV-19/Finland/5408/2021|EPI_ISL_2258890|2021-03-21	29820	0	passed
hCoV-19/Finland/THL-202112502/2021|EPI_ISL_2508216|2021-04-24	29821	0	passed
hCoV-19/Finland/THL-202109112/2021|EPI_ISL_2506172|2021-03-04	29817	0	passed
hCoV-19/Finland/3365/2021|EPI_ISL_2604339|2021-02-25	29834	0	passed
hCoV-19/Finland/THL-202104025/2021|EPI_ISL_2591442|2021-02-06	29832	0	passed
hCoV-19/Finland/3818/2021|EPI_ISL_2258585|2021-02-28	29845	0	passed
hCoV-19/Finland/THL-202104022/2021|EPI_ISL_2591436|2021-02-06	29772	0	passed
hCoV-19/Finland/THL-202112028/2021|EPI_ISL_2507843|2021-04-08	29824	0	passed
hCoV-19/Finland/4995/2021|EPI_ISL_2259005|2021-03-09	29847	0	passed
hCoV-19/Finland/2717/2021|EPI_ISL_1841920|2021-02-20	29817	1.93	passed
hCoV-19/Finland/THL-202109759/2021|EPI_ISL_2506668|2021-03-12	29846	0	passed
hCoV-19/Finland/5915/2021|EPI_ISL_2604739|2021-04-06	29850	0	passed
hCoV-19/Finland/THL-202111841/2021|EPI_ISL_2507714|2021-04-01	29850	0	passed
hCoV-19/Finland/THL-202113947/2021|EPI_ISL_2508307|2021-04-23	29847	0	passed
hCoV-19/Finland/THL-202110328/2021|EPI_ISL_2506944|2021-03-18	29830	0	passed
hCoV-19/Finland/4722/2021|EPI_ISL_1842712|2021-03-09	29841	0	passed
hCoV-19/Finland/THL-202105113/2021|EPI_ISL_2505211|2021-01-17	29823	0.26	passed
hCoV-19/Finland/V8980/2021|EPI_ISL_2604580|2021-03-18	29848	0	passed
hCoV-19/Finland/HEL-19-573/2021|EPI_ISL_1279063|2021-01-25	29818	0	passed
hCoV-19/Finland/3185/2021|EPI_ISL_1842730|2021-02-23	29814	0	passed
hCoV-19/Finland/1622/2021|EPI_ISL_1497058|2021-02-09	29824	0.78	passed
hCoV-19/Finland/5514/2021|EPI_ISL_2604534|2021-03-25	29822	0.2	passed
hCoV-19/Finland/THL-202111670/2021|EPI_ISL_2507579|2021-04-01	29832	0	passed
hCoV-19/Finland/1199/2021|EPI_ISL_1496842|2021-02-06	29838	0	passed
hCoV-19/Finland/3358/2021|EPI_ISL_2258421|2021-02-24	29822	0.77	passed
hCoV-19/Finland/5074/2021|EPI_ISL_2258938|2021-03-12	29831	0	passed
hCoV-19/Finland/4732/2021|EPI_ISL_1842722|2021-03-09	29844	0	passed
hCoV-19/Finland/5952/2021|EPI_ISL_2609339|2021-04-09	29851	0	passed
hCoV-19/Finland/6833/2021|EPI_ISL_2608873|2021-05-05	29833	0	passed
hCoV-19/Finland/THL-202112125/2021|EPI_ISL_2507925|2021-04-08	29840	0	passed
hCoV-19/Finland/2332/2021|EPI_ISL_1841703|2021-02-14	29824	1.88	passed
hCoV-19/Finland/V8837/2021|EPI_ISL_2609226|2021-03-17	29849	0	passed
hCoV-19/Finland/2103/2021|EPI_ISL_1841493|2021-02-13	29846	0	passed
hCoV-19/Finland/THL-202112423/2021|EPI_ISL_2508155|2021-04-18	29819	0	passed
hCoV-19/Finland/THL-202111465/2021|EPI_ISL_2507395|2021-03-19	29846	0	passed
hCoV-19/Finland/THL-202109830/2021|EPI_ISL_2506715|2021-03-19	29850	0	passed
hCoV-19/Finland/THL-202109409/2021|EPI_ISL_2506394|2021-03-13	29818	0	passed
hCoV-19/Finland/V8862/2021|EPI_ISL_2609249|2021-03-17	29839	0	passed
hCoV-19/Finland/THL-202113942/2021|EPI_ISL_2508302|2021-04-21	29850	0	passed
hCoV-19/Finland/4532/2021|EPI_ISL_2608937|2021-03-08	29847	0	passed
hCoV-19/Finland/THL-202109898/2021|EPI_ISL_2506765|2021-03-22	29844	0	passed
hCoV-19/Finland/THL-202109303/2021|EPI_ISL_2506306|2021-03-12	29827	0	passed
hCoV-19/Finland/V8507/2021|EPI_ISL_2608637|2021-03-14	29849	0	passed
hCoV-19/Finland/HEL-17-500/2021|EPI_ISL_1082011|2021-01-25	29831	0	passed
hCoV-19/Finland/1819/2021|EPI_ISL_1497154|2021-02-11	29845	0	passed
hCoV-19/Finland/3811/2021|EPI_ISL_2258578|2021-02-28	29847	0	passed
hCoV-19/Finland/V6308/2021|EPI_ISL_2609460|2021-03-05	29848	0	passed
hCoV-19/Finland/THL-202109879/2021|EPI_ISL_2506748|2021-03-19	29844	0	passed
hCoV-19/Finland/HEL-19-545/2021|EPI_ISL_1082050|2021-01-25	29844	0	passed
hCoV-19/Finland/2095/2021|EPI_ISL_1841485|2021-02-14	29847	0	passed
hCoV-19/Finland/V8816/2021|EPI_ISL_2609212|2021-03-17	29846	0	passed
hCoV-19/Finland/V6501/2021|EPI_ISL_2608568|2021-03-07	29850	0	passed
hCoV-19/Finland/1475/2021|EPI_ISL_1496949|2021-02-08	29820	0	passed
hCoV-19/Finland/2597/2021|EPI_ISL_1842029|2021-02-18	29835	0	passed
hCoV-19/Finland/THL-202117251/2021|EPI_ISL_2364017|2021-04-30	29848	0	passed
hCoV-19/Finland/2263/2021|EPI_ISL_1841641|2021-02-12	29849	0	passed
hCoV-19/Finland/3891/2021|EPI_ISL_2604394|2021-03-02	29822	1.62	passed
hCoV-19/Finland/THL-202109978/2021|EPI_ISL_2506836|2021-03-22	29847	0	passed
hCoV-19/Finland/828/2021|EPI_ISL_1842497|2021-02-02	29824	0	passed
hCoV-19/Finland/THL-202112504/2021|EPI_ISL_2508218|2021-04-22	29840	0	passed
hCoV-19/Finland/6050/2021|EPI_ISL_2609007|2021-04-12	29860	0.04	passed
hCoV-19/Finland/THL-202111549/2021|EPI_ISL_2507469|2021-03-24	29827	0	passed
hCoV-19/Finland/2978/2021|EPI_ISL_1842188|2021-02-12	29826	0	passed
hCoV-19/Finland/THL-202108884/2021|EPI_ISL_2505986|2021-03-04	29834	0	passed
hCoV-19/Finland/6125/2021|EPI_ISL_2609346|2021-04-19	29847	0	passed
hCoV-19/Finland/4578/2021|EPI_ISL_2258632|2021-03-08	29846	0	passed
hCoV-19/Finland/HEL-18-446/2021|EPI_ISL_1082029|2021-01-19	29830	0	passed
hCoV-19/Finland/2607/2021|EPI_ISL_1842038|2021-02-18	29823	0	passed
hCoV-19/Finland/832/2021|EPI_ISL_1842501|2021-02-02	29821	0	passed
hCoV-19/Finland/2858/2021|EPI_ISL_1841878|2021-02-19	29817	0	passed
hCoV-19/Finland/HEL-15-419/2021|EPI_ISL_1082094|2021-01-18	29840	0	passed
hCoV-19/Finland/V8508/2021|EPI_ISL_2608638|2021-03-14	29847	0	passed
hCoV-19/Finland/1115/2021|EPI_ISL_1496782|2021-02-05	29846	0	passed
hCoV-19/Finland/THL-202111725/2021|EPI_ISL_2507621|2021-03-28	29831	0	passed
hCoV-19/Finland/2067/2021|EPI_ISL_1841458|2021-02-13	29851	0	passed
hCoV-19/Finland/THL-202109373/2021|EPI_ISL_2506368|2021-03-12	29839	0	passed
hCoV-19/Finland/960/2021|EPI_ISL_1497193|2021-02-03	29838	0.49	passed
hCoV-19/Finland/THL-202106269/2021|EPI_ISL_2505399|2021-03-03	29836	0	passed
hCoV-19/Finland/1355/2021|EPI_ISL_1496891|2021-02-07	29826	0	passed
hCoV-19/Finland/2230/2021|EPI_ISL_1841610|2021-02-13	29847	0	passed
hCoV-19/Finland/THL-202106395/2021|EPI_ISL_2505515|2021-02-20	29822	0	passed
hCoV-19/Finland/2196/2021|EPI_ISL_1841578|2021-02-12	29846	0	passed
hCoV-19/Finland/1680/2021|EPI_ISL_1497079|2021-02-10	29825	0.76	passed
hCoV-19/Finland/HEL-23-1038/2021|EPI_ISL_1279006|2021-01-30	29840	0	passed
hCoV-19/Finland/2954/2021|EPI_ISL_1842168|2021-02-16	29837	0	passed
hCoV-19/Finland/HEL-20-695/2021|EPI_ISL_1279098|2021-01-27	29831	0	passed
hCoV-19/Finland/2982/2021|EPI_ISL_1842192|2021-02-11	29822	0	passed
hCoV-19/Finland/6836/2021|EPI_ISL_2608876|2021-05-04	29849	0	passed
hCoV-19/Finland/5415/2021|EPI_ISL_2258897|2021-03-22	29845	0	passed
hCoV-19/Finland/THL-202114086/2021|EPI_ISL_2363863|2021-05-02	29819	0	passed
hCoV-19/Finland/3347/2021|EPI_ISL_2258413|2021-02-24	29839	0	passed
hCoV-19/Finland/HEL-17-504/2021|EPI_ISL_1082012|2021-01-25	29836	0	passed
hCoV-19/Finland/2817/2021|EPI_ISL_1841738|2021-02-17	29845	0	passed
hCoV-19/Finland/THL-202106424/2021|EPI_ISL_2505543|2021-02-21	29845	0	passed
hCoV-19/Finland/V9227/2021|EPI_ISL_2258544|2021-03-22	29821	0	passed
hCoV-19/Finland/1286/2021|EPI_ISL_1842395|2021-02-04	29818	0	passed
hCoV-19/Finland/2184/2021|EPI_ISL_1841566|2021-02-12	29845	0	passed
hCoV-19/Finland/THL-202112209/2021|EPI_ISL_2507984|2021-04-13	29849	0	passed
hCoV-19/Finland/5828/2021|EPI_ISL_2604695|2021-04-04	29849	0	passed
hCoV-19/Finland/3901/2021|EPI_ISL_2604399|2021-03-02	29845	0.77	passed
hCoV-19/Finland/THL-202112563/2021|EPI_ISL_2508260|2021-04-24	29838	0	passed
hCoV-19/Finland/6749/2021|EPI_ISL_2608866|2021-05-05	29825	0	passed
hCoV-19/Finland/THL-202112088/2021|EPI_ISL_2507892|2021-04-08	29844	0	passed
hCoV-19/Finland/THL-202112101/2021|EPI_ISL_2507904|2021-04-08	29823	0	passed
hCoV-19/Finland/1469/2021|EPI_ISL_1496943|2021-02-08	29840	0	passed
hCoV-19/Finland/5002/2021|EPI_ISL_2259010|2021-03-10	29821	0	passed
hCoV-19/Finland/2619/2021|EPI_ISL_1842066|2021-02-18	29845	0	passed
hCoV-19/Finland/2183/2021|EPI_ISL_1841565|2021-02-12	29823	0	passed
hCoV-19/Finland/THL-202109388/2021|EPI_ISL_2506378|2021-03-11	29836	0	passed
hCoV-19/Finland/5006/2021|EPI_ISL_2259014|2021-03-11	29826	0	passed
hCoV-19/Finland/5167/2021|EPI_ISL_2258751|2021-03-13	29813	0	passed
hCoV-19/Finland/THL-202109587/2021|EPI_ISL_2506534|2021-03-15	29818	0	passed
hCoV-19/Finland/THL-202109302/2021|EPI_ISL_2506305|2021-03-12	29808	0	passed
hCoV-19/Finland/5672/2021|EPI_ISL_2604645|2021-03-29	29844	0	passed
hCoV-19/Finland/THL-202109078/2021|EPI_ISL_2506144|2021-03-05	29818	0	passed
hCoV-19/Finland/THL-202109611/2021|EPI_ISL_2506556|2021-03-11	29837	0	passed
hCoV-19/Finland/THL-202112093/2021|EPI_ISL_2507896|2021-04-08	29822	0	passed
hCoV-19/Finland/V6271/2021|EPI_ISL_2609428|2021-03-06	29846	0	passed
hCoV-19/Finland/THL-202112331/2021|EPI_ISL_2508087|2021-04-14	29820	0	passed
hCoV-19/Finland/1968/2021|EPI_ISL_1842607|2021-02-12	29847	0	passed
hCoV-19/Finland/THL-202112391/2021|EPI_ISL_2508130|2021-04-23	29849	0	passed
hCoV-19/Finland/2650/2021|EPI_ISL_1842096|2021-02-19	29847	0	passed
hCoV-19/Finland/3367/2021|EPI_ISL_2604341|2021-02-25	29825	0	passed
hCoV-19/Finland/HEL-22-930/2021|EPI_ISL_1279051|2021-01-29	29820	0	passed
hCoV-19/Finland/HEL-16-321/2021|EPI_ISL_995855|2021-01-17	29802	0	passed
hCoV-19/Finland/THL-202111922/2021|EPI_ISL_2507766|2021-04-09	29846	0	passed
hCoV-19/Finland/THL-202102950/2021|EPI_ISL_2590829|2021-02-26	29820	0	passed
hCoV-19/Finland/THL-202111574/2021|EPI_ISL_2507493|2021-03-26	29826	0	passed
hCoV-19/Finland/3564/2021|EPI_ISL_2258460|2021-02-26	29828	0	passed
hCoV-19/Finland/3267/2021|EPI_ISL_2604322|2021-02-24	29827	0.68	passed
hCoV-19/Finland/HEL-18-476/2021|EPI_ISL_1082046|2021-01-24	29818	0	passed
hCoV-19/Finland/2141/2021|EPI_ISL_1841528|2021-02-13	29825	0	passed
hCoV-19/Finland/V8698/2021|EPI_ISL_2609078|2021-03-16	29848	0	passed
hCoV-19/Finland/940/2021|EPI_ISL_1497176|2021-02-03	29824	0	passed
hCoV-19/Finland/4730/2021|EPI_ISL_1842720|2021-03-09	29821	0	passed
hCoV-19/Finland/5283/2021|EPI_ISL_2258840|2021-03-18	29835	0	passed
hCoV-19/Finland/THL-202101528/2020|EPI_ISL_2537345|2020-12-21	29830	0	passed
hCoV-19/Finland/THL-202108706/2021|EPI_ISL_2505843|2021-02-26	29839	0	passed
hCoV-19/Finland/5299/2021|EPI_ISL_2258850|2021-03-18	29827	0	passed
hCoV-19/Finland/THL-202112259/2021|EPI_ISL_2508026|2021-04-14	29844	0	passed
hCoV-19/Finland/1820/2021|EPI_ISL_1497155|2021-02-11	29823	0	passed
hCoV-19/Finland/THL-202111537/2021|EPI_ISL_2507459|2021-03-30	29819	0	passed
hCoV-19/Finland/5050/2021|EPI_ISL_2258926|2021-03-11	29844	0	passed
hCoV-19/Finland/THL-202113997/2021|EPI_ISL_2508335|2021-04-25	29822	0	passed
hCoV-19/Finland/3808/2021|EPI_ISL_2258575|2021-03-01	29819	0.55	passed
hCoV-19/Finland/5522/2021|EPI_ISL_2258813|2021-03-24	29827	0	passed
hCoV-19/Finland/THL-202103007/2021|EPI_ISL_2590913|2021-02-24	29820	0	passed
hCoV-19/Finland/1153/2021|EPI_ISL_1496733|2021-02-05	29842	1.47	passed
hCoV-19/Finland/HEL-16-337/2021|EPI_ISL_995870|2021-01-19	29803	0	passed
hCoV-19/Finland/THL-202108707/2021|EPI_ISL_2505844|2021-02-26	29833	0	passed
hCoV-19/Finland/4100/2021|EPI_ISL_2608743|2021-03-03	29827	0	passed
hCoV-19/Finland/THL-202114057/2021|EPI_ISL_2363844|2021-04-28	29822	0	passed
hCoV-19/Finland/4138/2021|EPI_ISL_2031057|2021-03-04	29512	1.33	passed
hCoV-19/Finland/1574/2021|EPI_ISL_1497017|2021-02-09	29845	0	passed
hCoV-19/Finland/V9210/2021|EPI_ISL_2258530|2021-03-22	29819	0	passed
hCoV-19/Finland/V6225/2021|EPI_ISL_2609396|2021-03-05	29841	0	passed
[truncated: 3,380 more rows]

## Sheet: B.1.351.fasta
#seqid	length	Ncontent	filter
hCoV-19/Finland/THL-202109953/2021|EPI_ISL_2506813|2021-03-17	29840	0.68	passed
hCoV-19/Finland/5947/2021|EPI_ISL_2609334|2021-04-08	29830	0	passed
hCoV-19/Finland/THL-202110245/2021|EPI_ISL_2506872|2021-03-19	29820	0.85	passed
hCoV-19/Finland/3885/2021|EPI_ISL_2604389|2021-03-02	29825	1.04	passed
hCoV-19/Finland/5754/2021|EPI_ISL_2604670|2021-04-01	29852	0	passed
hCoV-19/Finland/THL-202109377/2021|EPI_ISL_2506371|2021-03-11	29819	1.41	passed
hCoV-19/Finland/6308/2021|EPI_ISL_2608624|2021-04-25	29837	0	passed
hCoV-19/Finland/THL-202110289/2021|EPI_ISL_2506909|2021-03-19	29837	0.35	passed
hCoV-19/Finland/THL-202111525/2021|EPI_ISL_2507448|2021-03-24	29842	0	passed
hCoV-19/Finland/THL-202112419/2021|EPI_ISL_2508153|2021-04-18	29849	0	passed
hCoV-19/Finland/THL-202112094/2021|EPI_ISL_2507897|2021-04-10	29847	0	passed
hCoV-19/Finland/V5057/2021|EPI_ISL_2608502|2021-03-01	29826	0	passed
hCoV-19/Finland/4439/2021|EPI_ISL_2608908|2021-03-05	29828	0	passed
hCoV-19/Finland/THL-202111482/2021|EPI_ISL_2507409|2021-03-28	29841	0.26	passed
hCoV-19/Finland/3336/2021|EPI_ISL_2258404|2021-02-23	29833	0.56	passed
hCoV-19/Finland/THL-202114083/2021|EPI_ISL_2363860|2021-05-01	29824	0	passed
hCoV-19/Finland/THL-202112112/2021|EPI_ISL_2507914|2021-04-09	29821	0.52	passed
hCoV-19/Finland/4808/2021|EPI_ISL_2031107|2021-03-09	29818	1.68	passed
hCoV-19/Finland/2854/2021|EPI_ISL_1842142|2021-02-18	29848	0.57	passed
hCoV-19/Finland/THL-202110282/2021|EPI_ISL_2506904|2021-03-26	29833	0.56	passed
hCoV-19/Finland/5140/2021|EPI_ISL_2258730|2021-03-12	29829	0.58	passed
hCoV-19/Finland/3131/2021|EPI_ISL_1842222|2021-02-16	29825	0.54	passed
hCoV-19/Finland/THL-202112333/2021|EPI_ISL_2508088|2021-04-15	29819	0.56	passed
hCoV-19/Finland/THL-202109158/2021|EPI_ISL_2506212|2021-03-05	29819	1.07	passed
hCoV-19/Finland/THL-202112208/2021|EPI_ISL_2507983|2021-04-16	29849	0	passed
hCoV-19/Finland/THL-202112054/2021|EPI_ISL_2507862|2021-04-09	29827	0.54	passed
hCoV-19/Finland/6852/2021|EPI_ISL_2608885|2021-05-07	29823	1.41	passed
hCoV-19/Finland/4570/2021|EPI_ISL_2258625|2021-03-08	29824	0.56	passed
hCoV-19/Finland/3545/2021|EPI_ISL_2258442|2021-02-25	29825	0.56	passed
hCoV-19/Finland/3553/2021|EPI_ISL_2258449|2021-02-26	29807	0.56	passed
hCoV-19/Finland/5477/2021|EPI_ISL_2604519|2021-03-24	29824	0.69	passed
hCoV-19/Finland/V8832/2021|EPI_ISL_2609224|2021-03-17	29848	0	passed
hCoV-19/Finland/THL-202109324/2021|EPI_ISL_2506325|2021-03-12	29819	0.57	passed
hCoV-19/Finland/V8881/2021|EPI_ISL_2609264|2021-03-18	29843	0	passed
hCoV-19/Finland/5234/2021|EPI_ISL_2258834|2021-03-13	29822	0.79	passed
hCoV-19/Finland/4643/2021|EPI_ISL_2030915|2021-03-09	29818	0.57	passed
hCoV-19/Finland/2998/2021|EPI_ISL_1841762|2021-02-13	29843	0.57	passed
hCoV-19/Finland/5224/2021|EPI_ISL_2030964|2021-03-13	29818	0.57	passed
hCoV-19/Finland/1690/2021|EPI_ISL_1497259|2021-02-10	29821	0.57	passed
hCoV-19/Finland/V5022/2021|EPI_ISL_2608477|2021-03-01	29843	0	passed
hCoV-19/Finland/THL-202108687/2021|EPI_ISL_2505830|2021-02-25	29840	0	passed
hCoV-19/Finland/5759/2021|EPI_ISL_2604674|2021-04-01	29826	0.55	passed
hCoV-19/Finland/HEL4-5/2020|EPI_ISL_833227|2020-12-28	29747	0	passed
hCoV-19/Finland/4658/2021|EPI_ISL_2030928|2021-03-09	29840	0.18	passed
hCoV-19/Finland/5698/2021|EPI_ISL_2604656|2021-03-29	29835	0.56	passed
hCoV-19/Finland/THL-202109463/2021|EPI_ISL_2506444|2021-03-12	29818	1.57	passed
hCoV-19/Finland/5414/2021|EPI_ISL_2258896|2021-03-22	29839	0	passed
hCoV-19/Finland/4987/2021|EPI_ISL_2258997|2021-03-11	29824	0.56	passed
hCoV-19/Finland/THL-202111395/2021|EPI_ISL_2507057|2021-03-26	29820	1.32	passed
hCoV-19/Finland/THL-202109897/2021|EPI_ISL_2506764|2021-03-22	29848	0	passed
hCoV-19/Finland/THL-202111627/2021|EPI_ISL_2507539|2021-04-07	29847	0	passed
hCoV-19/Finland/3352/2021|EPI_ISL_2258417|2021-02-24	29836	0.57	passed
hCoV-19/Finland/V8910/2021|EPI_ISL_2609286|2021-03-18	29828	0.77	passed
hCoV-19/Finland/THL-202111919/2021|EPI_ISL_2507763|2021-04-03	29850	0	passed
hCoV-19/Finland/5031/2021|EPI_ISL_2258915|2021-03-11	29825	0	passed
hCoV-19/Finland/1298/2021|EPI_ISL_1842426|2021-02-05	29807	0.31	passed
hCoV-19/Finland/THL-202112110/2021|EPI_ISL_2507912|2021-04-09	29824	0.55	passed
hCoV-19/Finland/5092/2021|EPI_ISL_2258952|2021-03-11	29828	0	passed
hCoV-19/Finland/5832/2021|EPI_ISL_2604698|2021-04-04	29850	0	passed
hCoV-19/Finland/2558/2021|EPI_ISL_1841992|2021-02-17	29834	0	passed
hCoV-19/Finland/THL-202109956/2021|EPI_ISL_2506816|2021-03-17	29842	0.52	passed
hCoV-19/Finland/V9008/2021|EPI_ISL_2604602|2021-03-18	29828	1.29	passed
hCoV-19/Finland/THL-202109346/2021|EPI_ISL_2506345|2021-03-12	29841	0.51	passed
hCoV-19/Finland/THL-202112338/2021|EPI_ISL_2508091|2021-04-14	29847	0.46	passed
hCoV-19/Finland/4837/2021|EPI_ISL_2031132|2021-03-09	29818	0.18	passed
hCoV-19/Finland/THL-202112056/2021|EPI_ISL_2507864|2021-04-10	29818	0	passed
hCoV-19/Finland/5109/2021|EPI_ISL_2258702|2021-03-13	29811	0.6	passed
hCoV-19/Finland/3337/2021|EPI_ISL_2258405|2021-02-23	29821	0.56	passed
hCoV-19/Finland/THL-202111758/2021|EPI_ISL_2507648|2021-04-01	29842	0.57	passed
hCoV-19/Finland/THL-202111667/2021|EPI_ISL_2507576|2021-04-02	29850	0.56	passed
hCoV-19/Finland/1896/2021|EPI_ISL_1842548|2021-02-10	29827	0.53	passed
hCoV-19/Finland/THL-202105001/2021|EPI_ISL_2591642|2021-02-07	29846	0.45	passed
hCoV-19/Finland/THL-202105697/2021|EPI_ISL_2505242|2021-02-13	29826	0	passed
hCoV-19/Finland/THL-202112065/2021|EPI_ISL_2507871|2021-04-06	29823	0.5	passed
hCoV-19/Finland/6475/2021|EPI_ISL_2608764|2021-04-27	29825	1.66	passed
hCoV-19/Finland/5766/2021|EPI_ISL_2604681|2021-03-28	29852	0	passed
hCoV-19/Finland/THL-202110325/2021|EPI_ISL_2506941|2021-03-27	29821	0.37	passed
hCoV-19/Finland/TRE24178_7/2021|EPI_ISL_2153104|2021-04-07	29831	0.13	passed
hCoV-19/Finland/THL-202110358/2021|EPI_ISL_2506971|2021-03-27	29835	0.46	passed
hCoV-19/Finland/V8831/2021|EPI_ISL_2609223|2021-03-17	29825	0	passed
hCoV-19/Finland/5308/2021|EPI_ISL_2258859|2021-03-18	29826	0.56	passed
hCoV-19/Finland/V9236/2021|EPI_ISL_2258548|2021-03-22	29821	0.56	passed
hCoV-19/Finland/5378/2021|EPI_ISL_2609163|2021-03-21	29828	0	passed
hCoV-19/Finland/THL-202109961/2021|EPI_ISL_2506819|2021-03-22	29822	0.55	passed
hCoV-19/Finland/V8729/2021|EPI_ISL_2609102|2021-03-15	29847	0	passed
hCoV-19/Finland/THL-202105688/2021|EPI_ISL_2505236|2021-02-10	29850	0	passed
hCoV-19/Finland/5306/2021|EPI_ISL_2258857|2021-03-17	29847	0.56	passed
hCoV-19/Finland/THL-202112221/2021|EPI_ISL_2507992|2021-04-02	29847	0	passed
hCoV-19/Finland/THL-202104074/2021|EPI_ISL_2591526|2021-02-05	29822	0.54	passed
hCoV-19/Finland/4641/2021|EPI_ISL_2030913|2021-03-09	29818	0.18	passed
hCoV-19/Finland/V6241/2021|EPI_ISL_2609403|2021-03-03	29837	0	passed
hCoV-19/Finland/2615/2021|EPI_ISL_1842062|2021-02-18	29824	0.18	passed
hCoV-19/Finland/5642/2021|EPI_ISL_2604629|2021-03-26	29848	0	passed
hCoV-19/Finland/V8752/2021|EPI_ISL_2609124|2021-03-16	29828	0.5	passed
hCoV-19/Finland/3335/2021|EPI_ISL_2258403|2021-02-23	29838	0.57	passed
hCoV-19/Finland/THL-202104065/2021|EPI_ISL_2591507|2021-02-05	29822	0.56	passed
hCoV-19/Finland/THL-202106290/2021|EPI_ISL_2505418|2021-02-16	29823	0.86	passed
hCoV-19/Finland/THL-202108539/2021|EPI_ISL_2505710|2021-02-23	29824	0.82	passed
hCoV-19/Finland/V8734/2021|EPI_ISL_2609107|2021-03-16	29837	0.53	passed
hCoV-19/Finland/1801/2021|EPI_ISL_1497260|2021-02-11	29843	0.56	passed
hCoV-19/Finland/THL-202110360/2021|EPI_ISL_2506973|2021-03-27	29849	0	passed
hCoV-19/Finland/V8583/2021|EPI_ISL_2608590|2021-03-15	29828	0.52	passed
hCoV-19/Finland/THL-202109325/2021|EPI_ISL_2506326|2021-03-12	29819	0.57	passed
hCoV-19/Finland/THL-202110258/2021|EPI_ISL_2506883|2021-03-17	29851	0	passed
hCoV-19/Finland/THL-202110287/2021|EPI_ISL_2506907|2021-03-19	29847	0.52	passed
hCoV-19/Finland/5040/2021|EPI_ISL_2258921|2021-03-12	29835	0	passed
hCoV-19/Finland/5216/2021|EPI_ISL_2030959|2021-03-13	29838	0.27	passed
hCoV-19/Finland/THL-202109511/2021|EPI_ISL_1443156|2021-03-14	29825	0.79	passed
hCoV-19/Finland/THL-202109114/2021|EPI_ISL_2506173|2021-03-04	29847	0.5	passed
hCoV-19/Finland/THL-202109957/2021|EPI_ISL_2506817|2021-03-17	29840	0.55	passed
hCoV-19/Finland/4664/2021|EPI_ISL_2030929|2021-03-03	29849	0	passed
hCoV-19/Finland/THL-202109492/2021|EPI_ISL_2506472|2021-03-11	29822	0.56	passed
hCoV-19/Finland/4636/2021|EPI_ISL_2030910|2021-03-09	29847	0.18	passed
hCoV-19/Finland/THL-202112170/2021|EPI_ISL_2507958|2021-04-12	29823	0.52	passed
hCoV-19/Finland/THL-202112452/2021|EPI_ISL_2508178|2021-04-14	29838	0.57	passed
hCoV-19/Finland/THL-202111444/2021|EPI_ISL_2507378|2021-03-25	29850	0.21	passed
hCoV-19/Finland/V6287/2021|EPI_ISL_2609441|2021-03-06	29845	0.56	passed
hCoV-19/Finland/THL-202117265/2021|EPI_ISL_2364029|2021-05-03	29824	0.46	passed
hCoV-19/Finland/4451/2021|EPI_ISL_2608917|2021-03-05	29849	0.25	passed
hCoV-19/Finland/5359/2021|EPI_ISL_2609144|2021-03-20	29828	0	passed
hCoV-19/Finland/V9003/2021|EPI_ISL_2604598|2021-03-18	29848	0	passed
hCoV-19/Finland/THL-202111719/2021|EPI_ISL_2507616|2021-04-01	29823	0	passed
hCoV-19/Finland/5531/2021|EPI_ISL_2258820|2021-03-25	29825	0.56	passed
hCoV-19/Finland/6263/2021|EPI_ISL_2608545|2021-04-24	29824	0.55	passed
hCoV-19/Finland/6459/2021|EPI_ISL_2608761|2021-04-28	29822	0.53	passed
hCoV-19/Finland/THL-202110263/2021|EPI_ISL_2506888|2021-03-15	29833	0.17	passed
hCoV-19/Finland/THL-202103984/2021|EPI_ISL_2591365|2021-02-08	29846	0.86	passed
hCoV-19/Finland/V8989/2021|EPI_ISL_2604587|2021-03-18	29851	0	passed
hCoV-19/Finland/THL-202110404/2021|EPI_ISL_2507005|2021-03-19	29836	0.56	passed
hCoV-19/Finland/4001/2021|EPI_ISL_2604256|2021-03-03	29852	0	passed
hCoV-19/Finland/THL-202112061/2021|EPI_ISL_2507867|2021-04-07	29850	0	passed
hCoV-19/Finland/3554/2021|EPI_ISL_2258450|2021-02-26	29846	0.17	passed
hCoV-19/Finland/THL-202112145/2021|EPI_ISL_2507938|2021-04-10	29845	0	passed
hCoV-19/Finland/THL-202111629/2021|EPI_ISL_2507541|2021-04-07	29849	0	passed
hCoV-19/Finland/THL-202108443/2021|EPI_ISL_2505635|2021-03-04	29838	0.56	passed
hCoV-19/Finland/V8932/2021|EPI_ISL_2609307|2021-03-18	29849	0.33	passed
hCoV-19/Finland/THL-202112357/2021|EPI_ISL_2508109|2021-04-16	29836	0	passed
hCoV-19/Finland/THL-202109981/2021|EPI_ISL_2506839|2021-03-22	29835	0.34	passed
hCoV-19/Finland/2866/2021|EPI_ISL_1841886|2021-02-21	29845	0	passed
hCoV-19/Finland/THL-202112038/2021|EPI_ISL_2507850|2021-04-11	29849	0	passed
hCoV-19/Finland/THL-202110277/2021|EPI_ISL_2506899|2021-03-15	29826	0.98	passed
hCoV-19/Finland/HEL-9-23/2021|EPI_ISL_995882|2021-01-11	29738	0.06	passed
hCoV-19/Finland/5289/2021|EPI_ISL_2258843|2021-03-18	29822	0.57	passed
hCoV-19/Finland/4961/2021|EPI_ISL_2258979|2021-03-10	29843	0.14	passed
hCoV-19/Finland/THL-202114084/2021|EPI_ISL_2363861|2021-05-02	29836	0	passed
hCoV-19/Finland/4085/2021|EPI_ISL_2608735|2021-03-02	29836	0	passed
hCoV-19/Finland/THL-202112214/2021|EPI_ISL_2507986|2021-04-01	29825	0	passed
hCoV-19/Finland/THL-202110273/2021|EPI_ISL_2506897|2021-03-15	29838	0.57	passed
hCoV-19/Finland/THL-202109622/2021|EPI_ISL_2506567|2021-03-15	29820	0.57	passed
hCoV-19/Finland/THL-202111683/2021|EPI_ISL_2507585|2021-03-30	29843	0.01	passed
hCoV-19/Finland/THL-202112268/2021|EPI_ISL_2508034|2021-04-15	29825	0	passed
hCoV-19/Finland/V8906/2021|EPI_ISL_2609283|2021-03-13	29837	0.75	passed
hCoV-19/Finland/THL-202111508/2021|EPI_ISL_2507433|2021-03-27	29845	0.32	passed
hCoV-19/Finland/V8957/2021|EPI_ISL_2604563|2021-03-19	29848	0	passed
hCoV-19/Finland/THL-202109581/2021|EPI_ISL_2506529|2021-03-15	29845	0.57	passed
hCoV-19/Finland/V8707/2021|EPI_ISL_2609083|2021-03-15	29845	0	passed
hCoV-19/Finland/THL-202111747/2021|EPI_ISL_2507639|2021-04-04	29819	0.85	passed
hCoV-19/Finland/4630/2021|EPI_ISL_2030904|2021-03-09	29818	0.57	passed
hCoV-19/Finland/5165/2021|EPI_ISL_2258750|2021-03-13	29823	0	passed
hCoV-19/Finland/V8852/2021|EPI_ISL_2609240|2021-03-19	29838	0.26	passed
hCoV-19/Finland/5079/2021|EPI_ISL_2258942|2021-03-11	29826	0	passed
hCoV-19/Finland/5687/2021|EPI_ISL_2604652|2021-03-30	29823	0.17	passed
hCoV-19/Finland/THL-202102234/2021|EPI_ISL_2590697|2021-01-31	29852	0	passed
hCoV-19/Finland/THL-202110244/2021|EPI_ISL_2506871|2021-03-16	29852	0.24	passed
hCoV-19/Finland/THL-202113932/2021|EPI_ISL_2508292|2021-04-20	29823	0.56	passed
hCoV-19/Finland/THL-202112573/2021|EPI_ISL_2508268|2021-04-24	29823	0.56	passed
hCoV-19/Finland/1937/2021|EPI_ISL_1842637|2021-02-12	29826	0.55	passed
hCoV-19/Finland/THL-202112484/2021|EPI_ISL_2508199|2021-04-25	29822	0.56	passed
hCoV-19/Finland/THL-202111736/2021|EPI_ISL_2507630|2021-03-31	29835	0.36	passed
hCoV-19/Finland/3725/2021|EPI_ISL_2258683|2021-02-28	29821	0.57	passed
hCoV-19/Finland/THL-202111612/2021|EPI_ISL_2507524|2021-04-01	29849	0.18	passed
hCoV-19/Finland/THL-202110241/2021|EPI_ISL_2506868|2021-03-19	29822	0.76	passed
hCoV-19/Finland/THL-202112533/2021|EPI_ISL_2508237|2021-04-21	29852	0.1	passed
hCoV-19/Finland/4727/2021|EPI_ISL_1842717|2021-03-09	29824	0.35	passed
hCoV-19/Finland/5449/2021|EPI_ISL_2258792|2021-03-23	29838	0.19	passed
hCoV-19/Finland/THL-202110260/2021|EPI_ISL_2506885|2021-03-19	29848	0.36	passed
hCoV-19/Finland/THL-202110355/2021|EPI_ISL_2506968|2021-03-25	29821	0.21	passed
hCoV-19/Finland/THL-202111929/2021|EPI_ISL_2507770|2021-04-05	29850	0	passed
hCoV-19/Finland/TRE24178_4/2021|EPI_ISL_2153098|2021-04-07	29831	0.13	passed
hCoV-19/Finland/V9190/2021|EPI_ISL_2258519|2021-03-21	29826	0.57	passed
hCoV-19/Finland/THL-202112584/2021|EPI_ISL_2363802|2021-04-23	29824	0.51	passed
hCoV-19/Finland/THL-202112341/2021|EPI_ISL_2508094|2021-04-18	29819	0.54	passed
hCoV-19/Finland/THL-202112225/2021|EPI_ISL_2507995|2021-04-01	29844	0	passed
hCoV-19/Finland/6477/2021|EPI_ISL_2608765|2021-04-27	29822	0.57	passed
hCoV-19/Finland/THL-202112021/2021|EPI_ISL_2507838|2021-04-10	29820	0.52	passed
hCoV-19/Finland/2748/2021|EPI_ISL_1841828|2021-02-19	29819	0.57	passed
hCoV-19/Finland/5419/2021|EPI_ISL_2258901|2021-03-22	29820	0.17	passed
hCoV-19/Finland/5441/2021|EPI_ISL_2258786|2021-03-23	29839	0	passed
hCoV-19/Finland/3497/2021|EPI_ISL_2604432|2021-02-26	29826	1.1	passed
hCoV-19/Finland/THL-202109553/2021|EPI_ISL_2506518|2021-03-08	29845	0.57	passed
hCoV-19/Finland/THL-202111739/2021|EPI_ISL_2507633|2021-04-04	29827	0.21	passed
hCoV-19/Finland/2849/2021|EPI_ISL_1842137|2021-02-19	29845	0.57	passed
hCoV-19/Finland/THL-202112206/2021|EPI_ISL_2507982|2021-04-16	29822	0.57	passed
hCoV-19/Finland/6264/2021|EPI_ISL_2608546|2021-04-23	29820	0.56	passed
hCoV-19/Finland/4983/2021|EPI_ISL_2258993|2021-03-11	29828	0.55	passed
hCoV-19/Finland/THL-202112462/2021|EPI_ISL_2508187|2021-04-21	29821	0.56	passed
hCoV-19/Finland/V8823/2021|EPI_ISL_2609217|2021-03-17	29828	0.02	passed
hCoV-19/Finland/V9251/2021|EPI_ISL_2258563|2021-03-22	29824	0.56	passed
hCoV-19/Finland/THL-202111907/2021|EPI_ISL_2507753|2021-04-12	29849	0.3	passed
hCoV-19/Finland/3547/2021|EPI_ISL_2258444|2021-02-27	29824	0.56	passed
hCoV-19/Finland/THL-202104078/2021|EPI_ISL_2591534|2021-02-05	29822	0.17	passed
hCoV-19/Finland/THL-202111750/2021|EPI_ISL_2507642|2021-04-02	29821	0.56	passed
hCoV-19/Finland/THL-202110250/2021|EPI_ISL_2506876|2021-03-17	29851	0.55	passed
hCoV-19/Finland/THL-202110257/2021|EPI_ISL_2506882|2021-03-17	29848	0.52	passed
hCoV-19/Finland/2611/2021|EPI_ISL_1842058|2021-02-19	29846	0	passed
hCoV-19/Finland/THL-202112412/2021|EPI_ISL_2508148|2021-04-15	29847	0	passed
hCoV-19/Finland/THL-202112048/2021|EPI_ISL_2507858|2021-04-07	29819	0.94	passed
hCoV-19/Finland/5491/2021|EPI_ISL_2258806|2021-03-23	29822	1.41	passed
hCoV-19/Finland/6622/2021|EPI_ISL_2608861|2021-05-03	29820	0.57	passed
hCoV-19/Finland/THL-202103027/2021|EPI_ISL_2590954|2021-02-22	29847	0	passed
hCoV-19/Finland/74HEL/2020|EPI_ISL_738136|2020-12-19	29765	0.81	passed
hCoV-19/Finland/THL-202109509/2021|EPI_ISL_1443154|2021-03-13	29827	0.95	passed
hCoV-19/Finland/TRE23403_3/2021|EPI_ISL_1663568|2021-03-15	29831	0	passed
hCoV-19/Finland/V8677/2021|EPI_ISL_2609062|2021-03-16	29828	0.55	passed
hCoV-19/Finland/THL-202101825/2021|EPI_ISL_2590300|2021-01-18	29852	0	passed
hCoV-19/Finland/V8949/2021|EPI_ISL_2604555|2021-03-16	29852	0	passed
hCoV-19/Finland/2749/2021|EPI_ISL_1841829|2021-02-19	29844	0.57	passed
hCoV-19/Finland/1730/2021|EPI_ISL_1842515|2021-02-09	29823	0.56	passed
hCoV-19/Finland/THL-202104080/2021|EPI_ISL_2591538|2021-02-05	29825	0.17	passed
hCoV-19/Finland/V6309/2021|EPI_ISL_2609461|2021-03-05	29827	0.54	passed
hCoV-19/Finland/THL-202105695/2021|EPI_ISL_2505240|2021-02-09	29827	0	passed
hCoV-19/Finland/THL-202113944/2021|EPI_ISL_2508304|2021-04-21	29835	0.19	passed
hCoV-19/Finland/THL-202110354/2021|EPI_ISL_2506967|2021-03-28	29820	0.51	passed
hCoV-19/Finland/THL-202112407/2021|EPI_ISL_2508146|2021-04-15	29820	0.57	passed
hCoV-19/Finland/THL-202105700/2021|EPI_ISL_2505244|2021-02-09	29827	0.53	passed
hCoV-19/Finland/5396/2021|EPI_ISL_2258883|2021-03-22	29822	0.56	passed
hCoV-19/Finland/THL-202117261/2021|EPI_ISL_2364025|2021-05-03	29847	0.5	passed
hCoV-19/Finland/THL-202112525/2021|EPI_ISL_2508230|2021-04-26	29782	0	passed
hCoV-19/Finland/THL-202109971/2021|EPI_ISL_2506829|2021-03-20	29848	0.27	passed
hCoV-19/Finland/THL-202112549/2021|EPI_ISL_2508249|2021-04-20	29845	0	passed
hCoV-19/Finland/THL-202109846/2021|EPI_ISL_2506731|2021-03-19	29825	0.56	passed
hCoV-19/Finland/4541/2021|EPI_ISL_2608942|2021-03-08	29850	0.5	passed
hCoV-19/Finland/THL-202103991/2021|EPI_ISL_2591377|2021-02-08	29823	0.82	passed
hCoV-19/Finland/THL-202111900/2021|EPI_ISL_2507746|2021-04-03	29852	0	passed
hCoV-19/Finland/5770/2021|EPI_ISL_2604685|2021-03-24	29828	0	passed
hCoV-19/Finland/THL-202109547/2021|EPI_ISL_2506512|2021-03-13	29833	0.72	passed
hCoV-19/Finland/THL-202111390/2021|EPI_ISL_2507053|2021-03-24	29834	0.46	passed
hCoV-19/Finland/4734/2021|EPI_ISL_1842724|2021-03-08	29827	0.75	passed
hCoV-19/Finland/3344/2021|EPI_ISL_2258410|2021-02-23	29823	0.56	passed
hCoV-19/Finland/THL-202112053/2021|EPI_ISL_2507861|2021-04-09	29849	0	passed
hCoV-19/Finland/THL-202108399/2021|EPI_ISL_2505596|2021-03-11	29846	0.57	passed
hCoV-19/Finland/THL-202110284/2021|EPI_ISL_2506905|2021-03-18	29821	0.61	passed
hCoV-19/Finland/4635/2021|EPI_ISL_2030909|2021-03-09	29838	0.57	passed
hCoV-19/Finland/6247/2021|EPI_ISL_2608532|2021-04-20	29828	0.55	passed
hCoV-19/Finland/THL-202109972/2021|EPI_ISL_2506830|2021-03-23	29821	1.31	passed
hCoV-19/Finland/THL-202105005/2021|EPI_ISL_2591650|2021-02-05	29823	1.52	passed
hCoV-19/Finland/3318/2021|EPI_ISL_2258387|2021-02-24	29834	0.16	passed
hCoV-19/Finland/THL-202112025/2021|EPI_ISL_2507841|2021-04-11	29819	0.19	passed
hCoV-19/Finland/5647/2021|EPI_ISL_2604632|2021-03-27	29850	0	passed
hCoV-19/Finland/THL-202112237/2021|EPI_ISL_2508005|2021-04-13	29847	0	passed
hCoV-19/Finland/THL-202102076/2021|EPI_ISL_2590567|2021-01-23	29839	0.57	passed
hCoV-19/Finland/V6508/2021|EPI_ISL_2608573|2021-03-07	29843	0.11	passed
hCoV-19/Finland/THL-202110441/2021|EPI_ISL_2507035|2021-03-26	29820	0.78	passed
hCoV-19/Finland/4622/2021|EPI_ISL_2030896|2021-03-09	29818	0.57	passed
hCoV-19/Finland/V8588/2021|EPI_ISL_2608593|2021-03-15	29846	0	passed
hCoV-19/Finland/THL-202104061/2021|EPI_ISL_2591501|2021-02-05	29822	0.57	passed
hCoV-19/Finland/THL-202103777/2021|EPI_ISL_2591070|2021-02-03	29838	0.35	passed
hCoV-19/Finland/THL-202113966/2021|EPI_ISL_2508315|2021-04-27	29822	0.55	passed
hCoV-19/Finland/V8931/2021|EPI_ISL_2609306|2021-03-18	29846	0.52	passed
hCoV-19/Finland/THL-202103981/2021|EPI_ISL_2591358|2021-02-04	29835	0	passed
hCoV-19/Finland/3051/2021|EPI_ISL_2031237|2021-02-22	29850	0	passed
hCoV-19/Finland/4697/2021|EPI_ISL_1842687|2021-03-08	29813	0	passed
hCoV-19/Finland/THL-202112299/2021|EPI_ISL_2508060|2021-04-16	29819	0.52	passed
hCoV-19/Finland/THL-202110288/2021|EPI_ISL_2506908|2021-03-20	29850	0.01	passed
hCoV-19/Finland/THL-202111762/2021|EPI_ISL_2507651|2021-04-04	29836	0.21	passed
hCoV-19/Finland/THL-202102294/2021|EPI_ISL_2293639|2021-01-29	29855	0	passed
hCoV-19/Finland/V6261/2021|EPI_ISL_2609420|2021-03-05	29850	0	passed
hCoV-19/Finland/THL-202111701/2021|EPI_ISL_2507599|2021-04-03	29833	0.57	passed
hCoV-19/Finland/4437/2021|EPI_ISL_2608906|2021-03-05	29827	0	passed
hCoV-19/Finland/6448/2021|EPI_ISL_2608753|2021-04-26	29849	0.25	passed
hCoV-19/Finland/THL-202111705/2021|EPI_ISL_2507603|2021-04-01	29819	0.56	passed
hCoV-19/Finland/HEL-9-22/2021|EPI_ISL_995881|2021-01-11	29776	0	passed
hCoV-19/Finland/6792/2021|EPI_ISL_2608872|2021-05-05	29846	0.57	passed
hCoV-19/Finland/V9060/2021|EPI_ISL_2031204|2021-03-19	29799	0.58	passed
hCoV-19/Finland/THL-202105683/2021|EPI_ISL_2505232|2021-02-13	29844	0	passed
hCoV-19/Finland/THL-202112305/2021|EPI_ISL_2508065|2021-04-15	29836	0.56	passed
hCoV-19/Finland/5228/2021|EPI_ISL_2030968|2021-03-13	29844	0.57	passed
hCoV-19/Finland/5315/2021|EPI_ISL_2258864|2021-03-16	29848	0.15	passed
hCoV-19/Finland/THL-202112404/2021|EPI_ISL_2508143|2021-04-15	29824	0.57	passed
hCoV-19/Finland/V8920/2021|EPI_ISL_2609296|2021-03-18	29850	0	passed
hCoV-19/Finland/1673/2021|EPI_ISL_1497258|2021-02-10	29850	0	passed
hCoV-19/Finland/THL-202112011/2021|EPI_ISL_2507829|2021-04-09	29849	0	passed
hCoV-19/Finland/THL-202112219/2021|EPI_ISL_2507991|2021-04-12	29849	0.51	passed
hCoV-19/Finland/HEL-12-93/2021|EPI_ISL_995931|2021-01-15	29839	0.3	passed
hCoV-19/Finland/THL-202110352/2021|EPI_ISL_2506965|2021-03-27	29824	0.56	passed
hCoV-19/Finland/THL-202104046/2021|EPI_ISL_2591481|2021-02-09	29823	0.56	passed
hCoV-19/Finland/THL-202111958/2021|EPI_ISL_2507783|2021-04-09	29846	0.19	passed
hCoV-19/Finland/THL-202111925/2021|EPI_ISL_2507768|2021-04-09	29822	0	passed
hCoV-19/Finland/THL-202103990/2021|EPI_ISL_2591375|2021-02-07	29825	0.17	passed
hCoV-19/Finland/V8723/2021|EPI_ISL_2609096|2021-03-15	29836	0	passed
hCoV-19/Finland/THL-202110353/2021|EPI_ISL_2506966|2021-03-27	29820	0.56	passed
hCoV-19/Finland/4554/2021|EPI_ISL_2608948|2021-03-08	29828	0	passed
hCoV-19/Finland/4009/2021|EPI_ISL_2604264|2021-03-03	29851	0	passed
hCoV-19/Finland/5751/2021|EPI_ISL_2604669|2021-04-02	29828	0.53	passed
hCoV-19/Finland/THL-202110268/2021|EPI_ISL_2506892|2021-03-15	29841	0	passed
hCoV-19/Finland/V5012/2021|EPI_ISL_2608469|2021-03-01	29828	0	passed
hCoV-19/Finland/THL-202109316/2021|EPI_ISL_2506317|2021-03-05	29846	0	passed
hCoV-19/Finland/THL-202105706/2021|EPI_ISL_2505249|2021-02-09	29852	0	passed
hCoV-19/Finland/V8787/2021|EPI_ISL_2609189|2021-03-17	29845	0	passed
hCoV-19/Finland/6428/2021|EPI_ISL_2608628|2021-04-25	29839	1.31	passed
hCoV-19/Finland/HEL-14-290/2021|EPI_ISL_1082174|2021-01-22	29822	0.42	passed
hCoV-19/Finland/4666/2021|EPI_ISL_1842659|2021-03-09	29827	0.54	passed
hCoV-19/Finland/THL-202111388/2021|EPI_ISL_2507051|2021-03-24	29838	0.16	passed
hCoV-19/Finland/THL-202109642/2021|EPI_ISL_2506582|2021-03-09	29843	0.57	passed
hCoV-19/Finland/4114/2021|EPI_ISL_2031038|2021-03-04	29821	0.85	passed
hCoV-19/Finland/THL-202113938/2021|EPI_ISL_2508298|2021-04-20	29850	0	passed
hCoV-19/Finland/THL-202111759/2021|EPI_ISL_2507649|2021-04-01	29852	0	passed
hCoV-19/Finland/THL-202111665/2021|EPI_ISL_2507574|2021-04-06	29834	0	passed
hCoV-19/Finland/THL-202111654/2021|EPI_ISL_2507564|2021-04-04	29847	0.31	passed
hCoV-19/Finland/THL-202110351/2021|EPI_ISL_2506964|2021-03-27	29845	0	passed
hCoV-19/Finland/THL-202117160/2021|EPI_ISL_2363951|2021-04-29	29824	0.56	passed
hCoV-19/Finland/THL-202111962/2021|EPI_ISL_2507787|2021-04-11	29818	1.32	passed
hCoV-19/Finland/THL-202109415/2021|EPI_ISL_2506400|2021-03-08	29823	0.56	passed
hCoV-19/Finland/3017/2021|EPI_ISL_1841779|2021-02-22	29848	0	passed
hCoV-19/Finland/V6276/2021|EPI_ISL_2609432|2021-03-06	29826	0	passed
hCoV-19/Finland/3488/2021|EPI_ISL_2604425|2021-02-26	29822	0.17	passed
hCoV-19/Finland/THL-202109375/2021|EPI_ISL_2506370|2021-03-12	29820	0.57	passed
hCoV-19/Finland/5309/2021|EPI_ISL_2258860|2021-03-18	29828	0.54	passed
hCoV-19/Finland/THL-202112252/2021|EPI_ISL_2508019|2021-04-12	29850	0	passed
hCoV-19/Finland/2442/2021|EPI_ISL_1841903|2021-02-17	29818	0.57	passed
hCoV-19/Finland/THL-202112064/2021|EPI_ISL_2507870|2021-04-06	29848	0	passed
hCoV-19/Finland/3888/2021|EPI_ISL_2604391|2021-03-02	29823	0.84	passed
hCoV-19/Finland/V8739/2021|EPI_ISL_2609112|2021-03-15	29841	0	passed
hCoV-19/Finland/THL-202112424/2021|EPI_ISL_2508156|2021-04-14	29850	0.56	passed
hCoV-19/Finland/2683/2021|EPI_ISL_1841963|2021-02-20	29847	0	passed
hCoV-19/Finland/6103/2021|EPI_ISL_2609039|2021-04-14	29865	0.63	passed
hCoV-19/Finland/4670/2021|EPI_ISL_1842663|2021-03-09	29828	0.55	passed
hCoV-19/Finland/4113/2021|EPI_ISL_2031037|2021-03-04	29839	0.56	passed
hCoV-19/Finland/THL-202103008/2021|EPI_ISL_2590915|2021-02-25	29822	0.56	passed
hCoV-19/Finland/V8839/2021|EPI_ISL_2609228|2021-03-17	29837	0	passed
hCoV-19/Finland/THL-202109554/2021|EPI_ISL_2506519|2021-03-10	29847	0.52	passed
hCoV-19/Finland/THL-202111694/2021|EPI_ISL_2507593|2021-04-05	29847	0.48	passed
hCoV-19/Finland/THL-202117175/2021|EPI_ISL_2363966|2021-04-30	29819	0.19	passed
hCoV-19/Finland/THL-202110421/2021|EPI_ISL_2507019|2021-03-22	29825	1.57	passed
hCoV-19/Finland/THL-202103986/2021|EPI_ISL_2591369|2021-02-10	29821	0.57	passed
hCoV-19/Finland/THL-202112026/2021|EPI_ISL_2507842|2021-04-10	29845	0.14	passed
hCoV-19/Finland/4657/2021|EPI_ISL_2030927|2021-03-09	29819	0.57	passed
hCoV-19/Finland/5874/2021|EPI_ISL_2604716|2021-04-06	29848	0	passed
hCoV-19/Finland/THL-202111817/2021|EPI_ISL_2507696|2021-04-03	29822	0	passed
hCoV-19/Finland/2872/2021|EPI_ISL_1841891|2021-02-21	29825	0.57	passed
hCoV-19/Finland/THL-202111895/2021|EPI_ISL_2507741|2021-03-31	29846	0	passed
hCoV-19/Finland/THL-202112132/2021|EPI_ISL_2507930|2021-04-13	29849	0.35	passed
hCoV-19/Finland/THL-202112371/2021|EPI_ISL_2508121|2021-04-24	29851	0	passed
hCoV-19/Finland/5036/2021|EPI_ISL_2258919|2021-03-11	29818	1.27	passed
hCoV-19/Finland/2995/2021|EPI_ISL_1841759|2021-02-13	29821	0.57	passed
hCoV-19/Finland/2875/2021|EPI_ISL_1841894|2021-02-21	29818	0	passed
hCoV-19/Finland/THL-202110332/2021|EPI_ISL_2506948|2021-03-21	29822	0.56	passed
hCoV-19/Finland/THL-202110266/2021|EPI_ISL_2506891|2021-03-15	29836	0.75	passed
hCoV-19/Finland/2973/2021|EPI_ISL_1842183|2021-02-17	29826	0.16	passed
hCoV-19/Finland/THL-202111779/2021|EPI_ISL_2507666|2021-04-02	29846	0.52	passed
hCoV-19/Finland/5858/2021|EPI_ISL_2604509|2021-04-05	29820	0.17	passed
hCoV-19/Finland/THL-202109888/2021|EPI_ISL_2506755|2021-03-15	29840	0.5	passed
hCoV-19/Finland/V8793/2021|EPI_ISL_2609195|2021-03-16	29849	0	passed
hCoV-19/Finland/THL-202111703/2021|EPI_ISL_2507601|2021-04-06	29823	0.56	passed
hCoV-19/Finland/THL-202105711/2021|EPI_ISL_2505254|2021-02-14	29850	0	passed
hCoV-19/Finland/6097/2021|EPI_ISL_2609036|2021-04-15	29861	0.22	passed
hCoV-19/Finland/2905/2021|EPI_ISL_2258506|2021-02-20	29826	0.32	passed
hCoV-19/Finland/V8751/2021|EPI_ISL_2609123|2021-03-16	29849	0.36	passed
hCoV-19/Finland/4537/2021|EPI_ISL_2608940|2021-03-08	29849	0.16	passed
hCoV-19/Finland/V8733/2021|EPI_ISL_2609106|2021-03-16	29827	0.53	passed
hCoV-19/Finland/THL-202112043/2021|EPI_ISL_2507855|2021-04-06	29843	0	passed
hCoV-19/Finland/THL-202110413/2021|EPI_ISL_2507014|2021-03-21	29847	0.14	passed
hCoV-19/Finland/3386/2021|EPI_ISL_2604354|2021-02-25	29836	0.98	passed
hCoV-19/Finland/THL-202109467/2021|EPI_ISL_2506447|2021-03-13	29839	0.27	passed
hCoV-19/Finland/THL-202111523/2021|EPI_ISL_2507446|2021-03-22	29841	0.14	passed
hCoV-19/Finland/THL-202109224/2021|EPI_ISL_2506261|2021-03-06	29821	0.85	passed
hCoV-19/Finland/THL-202105692/2021|EPI_ISL_2505237|2021-02-09	29825	0	passed
hCoV-19/Finland/3115/2021|EPI_ISL_1842206|2021-02-17	29846	0	passed
hCoV-19/Finland/5684/2021|EPI_ISL_2604649|2021-03-29	29822	0.56	passed
hCoV-19/Finland/THL-202112461/2021|EPI_ISL_2508186|2021-04-20	29808	0.5	passed
hCoV-19/Finland/5496/2021|EPI_ISL_2258809|2021-03-23	29844	0.17	passed
hCoV-19/Finland/3328/2021|EPI_ISL_2258396|2021-02-23	29824	0.55	passed
hCoV-19/Finland/3886/2021|EPI_ISL_2604390|2021-03-02	29834	0.57	passed
hCoV-19/Finland/THL-202112322/2021|EPI_ISL_2508080|2021-04-14	29832	0	passed
hCoV-19/Finland/1732/2021|EPI_ISL_1842517|2021-02-09	29822	0.56	passed
hCoV-19/Finland/THL-202110434/2021|EPI_ISL_2507029|2021-03-22	29820	0.56	passed
hCoV-19/Finland/5379/2021|EPI_ISL_2609164|2021-03-19	29852	0	passed
hCoV-19/Finland/V9064/2021|EPI_ISL_2031208|2021-03-20	29816	0.6	passed
hCoV-19/Finland/3331/2021|EPI_ISL_2258399|2021-02-24	29833	0.55	passed
hCoV-19/Finland/5703/2021|EPI_ISL_2604661|2021-03-30	29842	0	passed
hCoV-19/Finland/THL-202106460/2021|EPI_ISL_2505571|2021-02-19	29833	0.56	passed
hCoV-19/Finland/V6510/2021|EPI_ISL_2608575|2021-03-07	29827	0.55	passed
hCoV-19/Finland/THL-202111569/2021|EPI_ISL_2507488|2021-03-29	29846	0.52	passed
hCoV-19/Finland/V8706/2021|EPI_ISL_2609082|2021-03-15	29827	0.53	passed
hCoV-19/Finland/THL-202112551/2021|EPI_ISL_2508251|2021-04-19	29844	0	passed
hCoV-19/Finland/THL-202111664/2021|EPI_ISL_2507573|2021-04-03	29820	0.82	passed
hCoV-19/Finland/5227/2021|EPI_ISL_2030967|2021-03-14	29841	0.57	passed
hCoV-19/Finland/THL-202111712/2021|EPI_ISL_2507610|2021-03-30	29820	0.52	passed
hCoV-19/Finland/2771/2021|EPI_ISL_1841847|2021-02-19	29846	0.04	passed
hCoV-19/Finland/THL-202111505/2021|EPI_ISL_2507430|2021-03-26	29832	0.26	passed
hCoV-19/Finland/V8819/2021|EPI_ISL_2609215|2021-03-17	29827	0	passed
hCoV-19/Finland/THL-202109931/2021|EPI_ISL_2506797|2021-03-21	29851	0	passed
hCoV-19/Finland/4464/2021|EPI_ISL_2608926|2021-03-06	29826	0.55	passed
hCoV-19/Finland/THL-202109421/2021|EPI_ISL_2506406|2021-03-11	29819	0.57	passed
hCoV-19/Finland/V6242/2021|EPI_ISL_2609404|2021-03-03	29837	0.7	passed
hCoV-19/Finland/THL-202112313/2021|EPI_ISL_2508071|2021-04-16	29821	0.56	passed
hCoV-19/Finland/2604/2021|EPI_ISL_1842036|2021-01-09	29824	0.56	passed
hCoV-19/Finland/THL-202114042/2021|EPI_ISL_2363833|2021-04-29	29826	0.53	passed
hCoV-19/Finland/THL-202111708/2021|EPI_ISL_2507606|2021-03-31	29820	0.55	passed
hCoV-19/Finland/V8747/2021|EPI_ISL_2609119|2021-03-16	29848	0	passed
hCoV-19/Finland/THL-202111623/2021|EPI_ISL_2507535|2021-03-23	29840	0.56	passed
hCoV-19/Finland/4811/2021|EPI_ISL_2031110|2021-03-09	29818	1.4	passed
hCoV-19/Finland/V5023/2021|EPI_ISL_2608478|2021-03-01	29852	0	passed
hCoV-19/Finland/5695/2021|EPI_ISL_2604654|2021-03-30	29828	0.53	passed
hCoV-19/Finland/THL-202112254/2021|EPI_ISL_2508021|2021-04-14	29825	0.52	passed
hCoV-19/Finland/THL-202112318/2021|EPI_ISL_2508076|2021-04-17	29821	0.57	passed
hCoV-19/Finland/4721/2021|EPI_ISL_1842711|2021-03-09	29826	0.03	passed
hCoV-19/Finland/V9199/2021|EPI_ISL_2258522|2021-03-22	29822	0.57	passed
hCoV-19/Finland/2843/2021|EPI_ISL_1842131|2021-01-21	29843	0.57	passed
hCoV-19/Finland/THL-202110336/2021|EPI_ISL_2506951|2021-03-18	29826	0.55	passed
hCoV-19/Finland/V6240/2021|EPI_ISL_2609402|2021-03-03	29823	0.97	passed
hCoV-19/Finland/THL-202111852/2021|EPI_ISL_2507721|2021-03-30	29838	0	passed
hCoV-19/Finland/THL-202104087/2021|EPI_ISL_2591551|2021-02-05	29824	1.39	passed
hCoV-19/Finland/THL-202108402/2021|EPI_ISL_2505598|2021-03-06	29818	0.57	passed
hCoV-19/Finland/THL-202105701/2021|EPI_ISL_2505245|2021-02-12	29851	0.21	passed
hCoV-19/Finland/5824/2021|EPI_ISL_2604691|2021-04-05	29842	0.18	passed
hCoV-19/Finland/THL-202109936/2021|EPI_ISL_2506802|2021-03-21	29851	0	passed
hCoV-19/Finland/5927/2021|EPI_ISL_2604744|2021-04-08	29852	0	passed
hCoV-19/Finland/THL-202112240/2021|EPI_ISL_2508008|2021-04-12	29845	0.16	passed
hCoV-19/Finland/THL-202109849/2021|EPI_ISL_2506733|2021-03-19	29822	0.52	passed
hCoV-19/Finland/4703/2021|EPI_ISL_1842693|2021-03-08	29827	0.55	passed
hCoV-19/Finland/THL-202111886/2021|EPI_ISL_2507732|2021-03-29	29822	0	passed
hCoV-19/Finland/5424/2021|EPI_ISL_2258906|2021-03-22	29846	0	passed
hCoV-19/Finland/2669/2021|EPI_ISL_1841949|2021-02-19	29840	0.15	passed
hCoV-19/Finland/3544/2021|EPI_ISL_2258441|2021-02-25	29846	0.56	passed
hCoV-19/Finland/THL-202105712/2021|EPI_ISL_2505255|2021-02-10	29828	0.39	passed
hCoV-19/Finland/THL-202112572/2021|EPI_ISL_2508267|2021-04-24	29825	0.52	passed
hCoV-19/Finland/4679/2021|EPI_ISL_1842672|2021-03-09	29816	0.83	passed
hCoV-19/Finland/THL-202104079/2021|EPI_ISL_2591536|2021-02-05	29827	0.17	passed
hCoV-19/Finland/THL-202112342/2021|EPI_ISL_2508095|2021-04-14	29820	0.19	passed
hCoV-19/Finland/5495/2021|EPI_ISL_2258808|2021-03-24	29845	0	passed
hCoV-19/Finland/THL-202110321/2021|EPI_ISL_2506937|2021-03-24	29837	0	passed
hCoV-19/Finland/2761/2021|EPI_ISL_1841840|2021-02-21	29818	0.57	passed
hCoV-19/Finland/THL-202110446/2021|EPI_ISL_2507040|2021-03-23	29822	0.55	passed
hCoV-19/Finland/3029/2021|EPI_ISL_1841791|2021-02-22	29819	0.57	passed
hCoV-19/Finland/THL-202104068/2021|EPI_ISL_2591514|2021-02-05	29822	0.56	passed
hCoV-19/Finland/THL-202110256/2021|EPI_ISL_2506881|2021-03-17	29823	0.56	passed
hCoV-19/Finland/V1160/2021|EPI_ISL_1842569|2021-02-10	29842	0.52	passed
hCoV-19/Finland/THL-202109510/2021|EPI_ISL_1443155|2021-03-11	29838	0.57	passed
hCoV-19/Finland/TRE23196_7/2021|EPI_ISL_1663231|2021-03-14	29831	0.05	passed
hCoV-19/Finland/TRE23403_4/2021|EPI_ISL_1663570|2021-03-17	29831	0	passed
hCoV-19/Finland/5387/2021|EPI_ISL_2609171|2021-03-21	29852	0	passed
hCoV-19/Finland/4870/2021|EPI_ISL_2608975|2021-03-11	29827	0.54	passed
hCoV-19/Finland/THL-202108404/2021|EPI_ISL_2505600|2021-03-06	29834	0.51	passed
hCoV-19/Finland/THL-202111504/2021|EPI_ISL_2507429|2021-03-27	29847	0.56	passed
hCoV-19/Finland/THL-202117255/2021|EPI_ISL_2364019|2021-05-10	29850	0.27	passed
hCoV-19/Finland/THL-202112097/2021|EPI_ISL_2507900|2021-04-09	29851	0.52	passed
hCoV-19/Finland/THL-202105702/2021|EPI_ISL_2505246|2021-02-10	29826	0	passed
hCoV-19/Finland/4548/2021|EPI_ISL_2608943|2021-03-08	29849	0	passed
hCoV-19/Finland/THL-202112483/2021|EPI_ISL_2508198|2021-04-25	29798	0	passed
hCoV-19/Finland/THL-202111628/2021|EPI_ISL_2507540|2021-04-07	29850	0	passed
hCoV-19/Finland/THL-202109272/2021|EPI_ISL_2506297|2021-03-12	29818	1.4	passed
hCoV-19/Finland/5484/2021|EPI_ISL_2604523|2021-03-24	29834	0.43	passed
hCoV-19/Finland/5486/2021|EPI_ISL_2604524|2021-03-24	29839	0.16	passed
hCoV-19/Finland/4992/2021|EPI_ISL_2259002|2021-03-09	29792	0.91	passed
hCoV-19/Finland/4678/2021|EPI_ISL_1842671|2021-03-09	29827	0.53	passed
hCoV-19/Finland/THL-202110372/2021|EPI_ISL_2506984|2021-03-26	29820	0.32	passed
hCoV-19/Finland/THL-202112137/2021|EPI_ISL_2507933|2021-04-13	29850	0	passed
hCoV-19/Finland/V8901/2021|EPI_ISL_2609279|2021-03-13	29837	0	passed
hCoV-19/Finland/THL-202111772/2021|EPI_ISL_2507660|2021-04-04	29848	0.57	passed
hCoV-19/Finland/3869/2021|EPI_ISL_2604374|2021-03-02	29846	0.57	passed
hCoV-19/Finland/3221/2021|EPI_ISL_2030999|2021-02-22	29819	1.24	passed
hCoV-19/Finland/3717/2021|EPI_ISL_2258675|2021-02-22	29821	0.56	passed
hCoV-19/Finland/3859/2021|EPI_ISL_2604366|2021-03-02	29842	0.57	passed
hCoV-19/Finland/THL-202109508/2021|EPI_ISL_1443153|2021-03-10	29832	0.83	passed
hCoV-19/Finland/THL-202104054/2021|EPI_ISL_2591494|2021-02-05	29823	0.97	passed
hCoV-19/Finland/THL-202111800/2021|EPI_ISL_2507683|2021-04-02	29847	0	passed
hCoV-19/Finland/THL-202108472/2021|EPI_ISL_2505661|2021-03-04	29836	0	passed
hCoV-19/Finland/THL-202111437/2021|EPI_ISL_2507371|2021-03-25	29820	0.56	passed
hCoV-19/Finland/THL-202109153/2021|EPI_ISL_2506207|2021-03-03	29838	0.57	passed
hCoV-19/Finland/THL-202109602/2021|EPI_ISL_2506547|2021-03-16	29831	0.56	passed
hCoV-19/Finland/5381/2021|EPI_ISL_2609166|2021-03-20	29828	0.54	passed
hCoV-19/Finland/THL-202110344/2021|EPI_ISL_2506958|2021-03-27	29836	0	passed
hCoV-19/Finland/THL-202111806/2021|EPI_ISL_2507688|2021-04-03	29826	0.55	passed
hCoV-19/Finland/THL-202111902/2021|EPI_ISL_2507748|2021-03-29	29852	0	passed
hCoV-19/Finland/THL-202111410/2021|EPI_ISL_2507069|2021-03-22	29824	0.83	passed
hCoV-19/Finland/THL-202111717/2021|EPI_ISL_2507614|2021-03-30	29820	0.57	passed
hCoV-19/Finland/3577/2021|EPI_ISL_2258472|2021-02-27	29828	0.56	passed
hCoV-19/Finland/THL-202110235/2021|EPI_ISL_2506862|2021-03-19	29820	1.37	passed
hCoV-19/Finland/THL-202111655/2021|EPI_ISL_2507565|2021-04-05	29849	0	passed
hCoV-19/Finland/THL-202110319/2021|EPI_ISL_2506935|2021-03-25	29847	0.56	passed
hCoV-19/Finland/V9243/2021|EPI_ISL_2258555|2021-03-22	29821	0.57	passed
hCoV-19/Finland/THL-202109850/2021|EPI_ISL_2506734|2021-03-19	29848	0	passed
hCoV-19/Finland/THL-202109935/2021|EPI_ISL_2506801|2021-03-20	29852	0	passed
hCoV-19/Finland/THL-202114000/2021|EPI_ISL_2508338|2021-04-15	29825	0.53	passed
hCoV-19/Finland/6480/2021|EPI_ISL_2608767|2021-04-28	29823	0.54	passed
hCoV-19/Finland/6618/2021|EPI_ISL_2608857|2021-05-04	29848	0	passed
hCoV-19/Finland/2399/2021|EPI_ISL_1841724|2021-02-16	29846	0.56	passed
hCoV-19/Finland/1965/2021|EPI_ISL_1842604|2021-02-12	29819	1.5	passed
hCoV-19/Finland/2850/2021|EPI_ISL_1842138|2021-02-18	29846	0.57	passed
hCoV-19/Finland/THL-202110364/2021|EPI_ISL_2506977|2021-03-27	29845	0	passed
hCoV-19/Finland/THL-202109950/2021|EPI_ISL_2506810|2021-03-16	29849	0.47	passed
hCoV-19/Finland/THL-202111931/2021|EPI_ISL_2507771|2021-04-08	29849	0.57	passed
hCoV-19/Finland/THL-202109362/2021|EPI_ISL_2506358|2021-03-11	29819	0.57	passed
hCoV-19/Finland/2820/2021|EPI_ISL_1841741|2021-02-17	29825	0.57	passed
hCoV-19/Finland/4710/2021|EPI_ISL_1842700|2021-03-08	29826	0	passed
hCoV-19/Finland/4877/2021|EPI_ISL_2608981|2021-03-11	29827	0.53	passed
hCoV-19/Finland/THL-202104076/2021|EPI_ISL_2591530|2021-02-04	29822	0.56	passed
hCoV-19/Finland/6315/2021|EPI_ISL_2608746|2021-04-26	29843	0	passed
hCoV-19/Finland/THL-202109755/2021|EPI_ISL_2506664|2021-03-14	29820	0.55	passed
hCoV-19/Finland/2968/2021|EPI_ISL_1842178|2021-02-11	29844	0.57	passed
hCoV-19/Finland/THL-202112184/2021|EPI_ISL_2507969|2021-04-14	29852	0	passed
hCoV-19/Finland/THL-202109979/2021|EPI_ISL_2506837|2021-03-18	29821	0.2	passed
hCoV-19/Finland/6455/2021|EPI_ISL_2608759|2021-04-26	29825	0.52	passed
hCoV-19/Finland/V8510/2021|EPI_ISL_2608640|2021-03-14	29828	0.51	passed
hCoV-19/Finland/THL-202111443/2021|EPI_ISL_2507377|2021-03-25	29825	0.55	passed
hCoV-19/Finland/5821/2021|EPI_ISL_2604688|2021-04-05	29842	0.55	passed
hCoV-19/Finland/2658/2021|EPI_ISL_1842104|2021-02-19	29848	0	passed
hCoV-19/Finland/THL-202111953/2021|EPI_ISL_2507778|2021-04-12	29821	0.56	passed
hCoV-19/Finland/V8512/2021|EPI_ISL_2608642|2021-03-14	29836	0	passed
hCoV-19/Finland/THL-202112114/2021|EPI_ISL_2507916|2021-04-08	29826	0.45	passed
hCoV-19/Finland/THL-202110409/2021|EPI_ISL_2507010|2021-03-21	29852	0.52	passed
hCoV-19/Finland/THL-202110269/2021|EPI_ISL_2506893|2021-03-15	29852	0.31	passed
hCoV-19/Finland/V9022/2021|EPI_ISL_2604612|2021-03-11	29852	0	passed
hCoV-19/Finland/3585/2021|EPI_ISL_2258479|2021-02-27	29846	0.13	passed
hCoV-19/Finland/V6479/2021|EPI_ISL_2608551|2021-03-06	29819	0.57	passed
hCoV-19/Finland/THL-202112175/2021|EPI_ISL_2507961|2021-04-15	29844	0.18	passed
hCoV-19/Finland/THL-202106320/2021|EPI_ISL_2505443|2021-02-19	29821	0.57	passed
hCoV-19/Finland/V8771/2021|EPI_ISL_2609176|2021-03-17	29824	0.75	passed
hCoV-19/Finland/5462/2021|EPI_ISL_2258803|2021-03-23	29836	0.18	passed
hCoV-19/Finland/THL-202112032/2021|EPI_ISL_2507847|2021-04-10	29825	0	passed
hCoV-19/Finland/THL-202110326/2021|EPI_ISL_2506942|2021-03-24	29846	0	passed
hCoV-19/Finland/THL-202112010/2021|EPI_ISL_2507828|2021-04-09	29846	0	passed
hCoV-19/Finland/5884/2021|EPI_ISL_2604723|2021-04-06	29852	0	passed
hCoV-19/Finland/3315/2021|EPI_ISL_2258384|2021-02-19	29833	0.57	passed
hCoV-19/Finland/THL-202112106/2021|EPI_ISL_2507909|2021-04-08	29845	0.57	passed
hCoV-19/Finland/V8722/2021|EPI_ISL_2609095|2021-03-15	29826	0.51	passed
hCoV-19/Finland/THL-202110271/2021|EPI_ISL_2506895|2021-03-15	29835	0.56	passed
hCoV-19/Finland/THL-202110356/2021|EPI_ISL_2506969|2021-03-27	29844	0.18	passed
hCoV-19/Finland/5483/2021|EPI_ISL_2604522|2021-03-24	29822	0.39	passed
hCoV-19/Finland/5871/2021|EPI_ISL_2604713|2021-04-06	29829	1.18	passed
hCoV-19/Finland/4566/2021|EPI_ISL_2258622|2021-03-08	29824	0.55	passed
hCoV-19/Finland/5651/2021|EPI_ISL_2604636|2021-03-27	29848	0.56	passed
hCoV-19/Finland/3797/2021|EPI_ISL_2258566|2021-03-01	29838	0.57	passed
hCoV-19/Finland/THL-202109556/2021|EPI_ISL_2506521|2021-03-12	29818	1.48	passed
hCoV-19/Finland/4011/2021|EPI_ISL_2604266|2021-03-03	29861	0	passed
hCoV-19/Finland/5812/2021|EPI_ISL_2604501|2021-04-04	29820	0.96	passed
hCoV-19/Finland/4403/2021|EPI_ISL_2604306|2021-03-06	29852	0	passed
hCoV-19/Finland/THL-202117259/2021|EPI_ISL_2364023|2021-05-10	29843	0.56	passed
hCoV-19/Finland/3550/2021|EPI_ISL_2258447|2021-02-27	29827	0.55	passed
hCoV-19/Finland/THL-202110347/2021|EPI_ISL_2506961|2021-03-27	29848	0	passed
hCoV-19/Finland/THL-202110443/2021|EPI_ISL_2507037|2021-03-24	29820	0.57	passed
hCoV-19/Finland/4949/2021|EPI_ISL_2258968|2021-03-07	29826	0	passed
hCoV-19/Finland/V8701/2021|EPI_ISL_2609081|2021-03-16	29848	0	passed
hCoV-19/Finland/V9123/2021|EPI_ISL_2031224|2021-03-20	29807	1.18	passed
hCoV-19/Finland/V8880/2021|EPI_ISL_2609263|2021-03-18	29827	0.8	passed
hCoV-19/Finland/V8925/2021|EPI_ISL_2609301|2021-03-18	29833	0	passed
hCoV-19/Finland/4647/2021|EPI_ISL_2030919|2021-03-09	29844	0.47	passed
hCoV-19/Finland/THL-202111434/2021|EPI_ISL_2507368|2021-03-26	29849	0	passed
hCoV-19/Finland/THL-202111794/2021|EPI_ISL_2507677|2021-04-02	29823	0.16	passed
hCoV-19/Finland/5712/2021|EPI_ISL_2258781|2021-03-30	29844	0	passed
hCoV-19/Finland/THL-202112302/2021|EPI_ISL_2508063|2021-04-17	29837	0.26	passed
hCoV-19/Finland/V9206/2021|EPI_ISL_2258527|2021-03-22	29823	0.57	passed
hCoV-19/Finland/THL-202110272/2021|EPI_ISL_2506896|2021-03-15	29847	0.52	passed
hCoV-19/Finland/3321/2021|EPI_ISL_2258390|2021-02-23	29819	0.8	passed
hCoV-19/Finland/V8965/2021|EPI_ISL_2604570|2021-03-18	29842	0	passed
hCoV-19/Finland/THL-202110286/2021|EPI_ISL_2506906|2021-03-19	29832	0.96	passed
hCoV-19/Finland/6451/2021|EPI_ISL_2608755|2021-04-24	29824	0.5	passed
hCoV-19/Finland/THL-202109727/2021|EPI_ISL_2506647|2021-03-09	29842	0.51	passed
hCoV-19/Finland/THL-202108462/2021|EPI_ISL_2505651|2021-03-04	29836	0.56	passed
hCoV-19/Finland/4674/2021|EPI_ISL_1842667|2021-03-09	29842	0	passed
hCoV-19/Finland/4812/2021|EPI_ISL_2031111|2021-03-09	29818	1.7	passed
hCoV-19/Finland/3323/2021|EPI_ISL_2258392|2021-02-23	29825	0.57	passed
hCoV-19/Finland/V8600/2021|EPI_ISL_2608603|2021-03-15	29827	0.26	passed
hCoV-19/Finland/V8934/2021|EPI_ISL_2609309|2021-03-18	29851	0	passed
hCoV-19/Finland/THL-202111881/2021|EPI_ISL_2507727|2021-03-28	29827	0.17	passed
hCoV-19/Finland/4013/2021|EPI_ISL_2604268|2021-03-03	29851	0	passed
hCoV-19/Finland/THL-202106341/2021|EPI_ISL_2505462|2021-02-15	29821	0.56	passed
hCoV-19/Finland/3558/2021|EPI_ISL_2258454|2021-02-26	29826	0.82	passed
hCoV-19/Finland/THL-202111716/2021|EPI_ISL_2507613|2021-04-02	29850	0	passed
hCoV-19/Finland/THL-202112212/2021|EPI_ISL_2507985|2021-04-12	29822	0	passed
hCoV-19/Finland/V8509/2021|EPI_ISL_2608639|2021-03-14	29849	0	passed
hCoV-19/Finland/THL-202112257/2021|EPI_ISL_2508024|2021-04-14	29845	0.57	passed
hCoV-19/Finland/THL-202109927/2021|EPI_ISL_2506793|2021-03-20	29848	0	passed
hCoV-19/Finland/THL-202111606/2021|EPI_ISL_2507518|2021-03-28	29824	0.53	passed
hCoV-19/Finland/THL-202106421/2021|EPI_ISL_2505540|2021-02-22	29824	0.8	passed
hCoV-19/Finland/5134/2021|EPI_ISL_2258725|2021-03-13	29843	0.61	passed
hCoV-19/Finland/THL-202112222/2021|EPI_ISL_2507993|2021-03-31	29823	0.27	passed
hCoV-19/Finland/4725/2021|EPI_ISL_1842715|2021-03-09	29834	0	passed
hCoV-19/Finland/THL-202100364/2021|EPI_ISL_2589823|2021-01-04	29657	0	passed
hCoV-19/Finland/6501/2021|EPI_ISL_2608779|2021-04-29	29822	0.52	passed
hCoV-19/Finland/THL-202112051/2021|EPI_ISL_2507860|2021-04-09	29824	0.54	passed
hCoV-19/Finland/4868/2021|EPI_ISL_2608973|2021-03-11	29828	0.51	passed
hCoV-19/Finland/5772/2021|EPI_ISL_2604475|2021-03-31	29821	1.02	passed
hCoV-19/Finland/THL-202111686/2021|EPI_ISL_2507587|2021-04-03	29847	0	passed
hCoV-19/Finland/THL-202109551/2021|EPI_ISL_2506516|2021-03-12	29833	0.53	passed
hCoV-19/Finland/THL-202110292/2021|EPI_ISL_2506911|2021-03-19	29836	0.17	passed
hCoV-19/Finland/THL-202111524/2021|EPI_ISL_2507447|2021-03-22	29844	0.56	passed
hCoV-19/Finland/V9125/2021|EPI_ISL_2031226|2021-03-20	29848	0.59	passed
hCoV-19/Finland/V950/2021|EPI_ISL_2608699|2021-02-06	29851	0	passed
hCoV-19/Finland/THL-202112062/2021|EPI_ISL_2507868|2021-04-10	29822	0.51	passed
hCoV-19/Finland/THL-202110242/2021|EPI_ISL_2506869|2021-03-19	29845	0.47	passed
hCoV-19/Finland/3890/2021|EPI_ISL_2604393|2021-03-02	29824	0.56	passed
hCoV-19/Finland/THL-202111789/2021|EPI_ISL_2507675|2021-04-04	29820	0	passed
hCoV-19/Finland/THL-202108485/2021|EPI_ISL_2505671|2021-03-04	29813	0.15	passed
hCoV-19/Finland/4628/2021|EPI_ISL_2030902|2021-03-09	29818	0.57	passed
hCoV-19/Finland/5798/2021|EPI_ISL_2604491|2021-04-02	29820	0.21	passed
hCoV-19/Finland/TRE24178_8/2021|EPI_ISL_2153107|2021-04-01	29831	0.01	passed
hCoV-19/Finland/6016/2021|EPI_ISL_2604774|2021-04-11	29827	0.24	passed
hCoV-19/Finland/TRE23403_8/2021|EPI_ISL_1663575|2021-03-23	29831	0	passed
hCoV-19/Finland/V9242/2021|EPI_ISL_2258554|2021-03-22	29823	0.57	passed
hCoV-19/Finland/THL-202112481/2021|EPI_ISL_2508196|2021-04-23	29842	0	passed
hCoV-19/Finland/THL-202112261/2021|EPI_ISL_2508027|2021-04-17	29846	0.52	passed
hCoV-19/Finland/V9241/2021|EPI_ISL_2258553|2021-03-22	29819	0.57	passed
hCoV-19/Finland/THL-202113931/2021|EPI_ISL_2508291|2021-04-21	29824	0.52	passed
hCoV-19/Finland/THL-202104086/2021|EPI_ISL_2591548|2021-02-05	29822	0.54	passed
hCoV-19/Finland/THL-202110231/2021|EPI_ISL_2506858|2021-03-19	29826	0.52	passed
hCoV-19/Finland/THL-202111650/2021|EPI_ISL_2507560|2021-04-06	29836	0.56	passed
hCoV-19/Finland/V8712/2021|EPI_ISL_2609087|2021-03-16	29852	0	passed
hCoV-19/Finland/3392/2021|EPI_ISL_2604359|2021-02-25	29826	1.17	passed
hCoV-19/Finland/5677/2021|EPI_ISL_2258768|2021-03-29	29824	1.48	passed
hCoV-19/Finland/THL-202112561/2021|EPI_ISL_2508258|2021-04-24	29849	0.38	passed
hCoV-19/Finland/V8766/2021|EPI_ISL_2609173|2021-03-17	29846	0	passed
hCoV-19/Finland/THL-202112156/2021|EPI_ISL_2507947|2021-04-10	29846	0.54	passed
hCoV-19/Finland/V8918/2021|EPI_ISL_2609294|2021-03-18	29840	0	passed
hCoV-19/Finland/3030/2021|EPI_ISL_1841792|2021-02-22	29844	0	passed
hCoV-19/Finland/V8961/2021|EPI_ISL_2604566|2021-03-18	29848	0	passed
hCoV-19/Finland/1126/2021|EPI_ISL_1497257|2021-02-05	29843	0.56	passed
hCoV-19/Finland/THL-202112246/2021|EPI_ISL_2508013|2021-04-13	29845	0	passed
hCoV-19/Finland/5330/2021|EPI_ISL_2258874|2021-03-15	29828	0.56	passed
hCoV-19/Finland/THL-202109841/2021|EPI_ISL_2506726|2021-03-18	29847	0.52	passed
hCoV-19/Finland/THL-202117241/2021|EPI_ISL_2364009|2021-04-19	29825	1.87	passed
hCoV-19/Finland/5158/2021|EPI_ISL_2258745|2021-03-13	29838	0.61	passed
hCoV-19/Finland/THL-202111887/2021|EPI_ISL_2507733|2021-03-31	29827	0	passed
hCoV-19/Finland/THL-202112247/2021|EPI_ISL_2508014|2021-04-16	29822	0.56	passed
hCoV-19/Finland/THL-202105018/2021|EPI_ISL_2591659|2021-02-06	29824	0.56	passed
hCoV-19/Finland/6020/2021|EPI_ISL_2604775|2021-04-10	29826	0.8	passed
hCoV-19/Finland/THL-202110298/2021|EPI_ISL_2506917|2021-03-16	29848	0.46	passed
hCoV-19/Finland/THL-202110370/2021|EPI_ISL_2506982|2021-03-24	29823	0.46	passed
hCoV-19/Finland/THL-202103987/2021|EPI_ISL_2591371|2021-02-10	29824	1.37	passed
hCoV-19/Finland/THL-202112330/2021|EPI_ISL_2508086|2021-04-15	29819	0.57	passed
hCoV-19/Finland/3520/2021|EPI_ISL_2604454|2021-02-26	29825	0.46	passed
hCoV-19/Finland/THL-202109855/2021|EPI_ISL_2506737|2021-03-19	29832	0.38	passed
hCoV-19/Finland/THL-202110304/2021|EPI_ISL_2506922|2021-03-19	29844	0.54	passed
hCoV-19/Finland/THL-202111630/2021|EPI_ISL_2507542|2021-04-06	29852	0	passed
hCoV-19/Finland/THL-202111780/2021|EPI_ISL_2507667|2021-04-01	29824	0	passed
hCoV-19/Finland/THL-202109449/2021|EPI_ISL_2506431|2021-03-19	29852	0	passed
hCoV-19/Finland/3246/2021|EPI_ISL_2031022|2021-02-23	29820	1.41	passed
hCoV-19/Finland/V9221/2021|EPI_ISL_2258540|2021-03-21	29822	0.55	passed
hCoV-19/Finland/5362/2021|EPI_ISL_2609147|2021-03-19	29826	0	passed
hCoV-19/Finland/THL-202111905/2021|EPI_ISL_2507751|2021-04-03	29861	0.42	passed
hCoV-19/Finland/3137/2021|EPI_ISL_1842228|2021-02-15	29834	0	passed
hCoV-19/Finland/THL-202104059/2021|EPI_ISL_2591496|2021-02-03	29834	0	passed
hCoV-19/Finland/2957/2021|EPI_ISL_1842170|2021-02-16	29822	0.81	passed
hCoV-19/Finland/V8725/2021|EPI_ISL_2609098|2021-03-15	29848	0.55	passed
hCoV-19/Finland/6452/2021|EPI_ISL_2608756|2021-04-26	29850	0.27	passed
hCoV-19/Finland/THL-202110246/2021|EPI_ISL_2506873|2021-03-16	29821	0.55	passed
hCoV-19/Finland/THL-202109721/2021|EPI_ISL_2506643|2021-03-09	29825	0.57	passed
hCoV-19/Finland/1956/2021|EPI_ISL_1842597|2021-02-11	29821	0.87	passed
hCoV-19/Finland/THL-202110259/2021|EPI_ISL_2506884|2021-03-16	29840	0.46	passed
hCoV-19/Finland/THL-202112167/2021|EPI_ISL_2507956|2021-04-09	29850	0.46	passed
hCoV-19/Finland/3578/2021|EPI_ISL_2258473|2021-02-27	29827	0.82	passed
hCoV-19/Finland/4463/2021|EPI_ISL_2608925|2021-03-07	29830	0.55	passed
hCoV-19/Finland/2917/2021|EPI_ISL_1842144|2021-02-14	29818	0.57	passed
hCoV-19/Finland/THL-202108434/2021|EPI_ISL_2505627|2021-03-03	29822	0.24	passed
hCoV-19/Finland/THL-202112595/2021|EPI_ISL_2508281|2021-04-20	29845	0	passed
hCoV-19/Finland/THL-202112267/2021|EPI_ISL_2508033|2021-04-14	29847	0.52	passed
hCoV-19/Finland/THL-202110363/2021|EPI_ISL_2506976|2021-03-27	29847	0	passed
hCoV-19/Finland/6042/2021|EPI_ISL_2608999|2021-04-13	29843	0.63	passed
hCoV-19/Finland/THL-202112146/2021|EPI_ISL_2507939|2021-04-10	29850	0.18	passed
hCoV-19/Finland/3112/2021|EPI_ISL_1842205|2021-02-17	29841	0	passed
hCoV-19/Finland/V8548/2021|EPI_ISL_2608659|2021-03-13	29828	0.54	passed
hCoV-19/Finland/V5002/2021|EPI_ISL_2608462|2021-03-01	29842	0	passed
hCoV-19/Finland/THL-202108746/2021|EPI_ISL_2505874|2021-02-26	29821	0.57	passed
hCoV-19/Finland/V8807/2021|EPI_ISL_2609205|2021-03-17	29847	0	passed
hCoV-19/Finland/THL-202109265/2021|EPI_ISL_2506292|2021-03-09	29841	0.57	passed
hCoV-19/Finland/5757/2021|EPI_ISL_2604672|2021-04-01	29851	0	passed
hCoV-19/Finland/6616/2021|EPI_ISL_2608855|2021-05-04	29824	1.38	passed
hCoV-19/Finland/6617/2021|EPI_ISL_2608856|2021-05-03	29845	0.48	passed
hCoV-19/Finland/THL-202109944/2021|EPI_ISL_2506805|2021-03-17	29835	0.55	passed
hCoV-19/Finland/THL-202108601/2021|EPI_ISL_2505759|2021-02-25	29842	0	passed
hCoV-19/Finland/THL-202112215/2021|EPI_ISL_2507987|2021-04-10	29846	0.12	passed
hCoV-19/Finland/5048/2021|EPI_ISL_2258924|2021-03-11	29826	0.17	passed
hCoV-19/Finland/THL-202109555/2021|EPI_ISL_2506520|2021-03-10	29847	0.26	passed
hCoV-19/Finland/THL-202110362/2021|EPI_ISL_2506975|2021-03-27	29837	0.51	passed
hCoV-19/Finland/THL-202110318/2021|EPI_ISL_2506934|2021-03-27	29848	0	passed
hCoV-19/Finland/V8941/2021|EPI_ISL_2604547|2021-03-16	29850	0	passed
hCoV-19/Finland/V8694/2021|EPI_ISL_2609075|2021-03-16	29850	0.16	passed
hCoV-19/Finland/V8917/2021|EPI_ISL_2609293|2021-03-18	29827	0.72	passed
hCoV-19/Finland/5008/2021|EPI_ISL_2259016|2021-03-09	29827	0.55	passed
hCoV-19/Finland/5516/2021|EPI_ISL_2604536|2021-03-25	29821	0	passed
hCoV-19/Finland/THL-202110264/2021|EPI_ISL_2506889|2021-03-15	29837	0.56	passed
hCoV-19/Finland/THL-202112265/2021|EPI_ISL_2508031|2021-04-12	29831	0	passed
hCoV-19/Finland/4098/2021|EPI_ISL_2608741|2021-03-02	29827	0	passed
hCoV-19/Finland/V5021/2021|EPI_ISL_2608476|2021-03-01	29827	0	passed
hCoV-19/Finland/V8927/2021|EPI_ISL_2609303|2021-03-18	29844	0.48	passed
hCoV-19/Finland/THL-202109457/2021|EPI_ISL_2506439|2021-03-14	29836	0.15	passed
hCoV-19/Finland/THL-202112162/2021|EPI_ISL_2507952|2021-04-11	29849	0	passed
hCoV-19/Finland/THL-202112018/2021|EPI_ISL_2507836|2021-04-10	29848	0	passed
hCoV-19/Finland/THL-202111767/2021|EPI_ISL_2507656|2021-04-03	29823	0.52	passed
hCoV-19/Finland/5879/2021|EPI_ISL_2604719|2021-04-06	29849	0	passed
hCoV-19/Finland/THL-202106240/2021|EPI_ISL_2505378|2021-03-04	29819	0.57	passed
hCoV-19/Finland/3476/2021|EPI_ISL_2604415|2021-02-26	29824	0.56	passed
hCoV-19/Finland/5922/2021|EPI_ISL_2609324|2021-04-06	29831	0	passed
hCoV-19/Finland/THL-202109378/2021|EPI_ISL_2506372|2021-03-11	29832	0.57	passed
hCoV-19/Finland/THL-202112055/2021|EPI_ISL_2507863|2021-04-09	29825	0.85	passed
hCoV-19/Finland/5660/2021|EPI_ISL_2258765|2021-03-28	29813	1.25	passed
hCoV-19/Finland/V9216/2021|EPI_ISL_2258536|2021-03-22	29822	0.57	passed
hCoV-19/Finland/THL-202109949/2021|EPI_ISL_2506809|2021-03-19	29846	0.57	passed
hCoV-19/Finland/5416/2021|EPI_ISL_2258898|2021-03-22	29846	0	passed
hCoV-19/Finland/3253/2021|EPI_ISL_2031028|2021-02-23	29818	1.41	passed
hCoV-19/Finland/6853/2021|EPI_ISL_2608886|2021-05-06	29848	0	passed
hCoV-19/Finland/4655/2021|EPI_ISL_2030926|2021-03-09	29818	0.57	passed
hCoV-19/Finland/6441/2021|EPI_ISL_2608750|2021-04-27	29852	0.26	passed
hCoV-19/Finland/V8942/2021|EPI_ISL_2604548|2021-03-19	29842	0	passed
hCoV-19/Finland/3502/2021|EPI_ISL_2604437|2021-02-25	29826	0.56	passed
hCoV-19/Finland/THL-202110407/2021|EPI_ISL_2507008|2021-03-20	29847	0.27	passed
hCoV-19/Finland/THL-202109458/2021|EPI_ISL_2506440|2021-03-12	29838	0.57	passed
hCoV-19/Finland/THL-202111602/2021|EPI_ISL_2507514|2021-03-29	29852	0	passed
hCoV-19/Finland/4608/2021|EPI_ISL_2258659|2021-03-08	29822	0.56	passed
hCoV-19/Finland/THL-202112098/2021|EPI_ISL_2507901|2021-04-08	29825	0.2	passed
hCoV-19/Finland/4796/2021|EPI_ISL_2031096|2021-03-09	29819	0.61	passed
hCoV-19/Finland/V8784/2021|EPI_ISL_2609186|2021-03-17	29828	0.53	passed
hCoV-19/Finland/THL-202109934/2021|EPI_ISL_2506800|2021-03-20	29852	0	passed
hCoV-19/Finland/3237/2021|EPI_ISL_2031014|2021-02-23	29820	1.4	passed
hCoV-19/Finland/THL-202111447/2021|EPI_ISL_2507381|2021-03-25	29832	0.24	passed
hCoV-19/Finland/6032/2021|EPI_ISL_2604777|2021-04-12	29838	0	passed
hCoV-19/Finland/6619/2021|EPI_ISL_2608858|2021-05-03	29849	0	passed
hCoV-19/Finland/THL-202111409/2021|EPI_ISL_2507068|2021-03-23	29835	0.96	passed
hCoV-19/Finland/THL-202111547/2021|EPI_ISL_2507467|2021-03-27	29820	0.57	passed
hCoV-19/Finland/6215/2021|EPI_ISL_2608517|2021-04-20	29823	0.47	passed
hCoV-19/Finland/THL-202112044/2021|EPI_ISL_2507856|2021-04-07	29819	0.53	passed
hCoV-19/Finland/THL-202112373/2021|EPI_ISL_2508122|2021-04-24	29847	0.18	passed
hCoV-19/Finland/THL-202111672/2021|EPI_ISL_2507581|2021-03-30	29844	0.27	passed
hCoV-19/Finland/4558/2021|EPI_ISL_2258617|2021-03-08	29827	0.77	passed
hCoV-19/Finland/V5056/2021|EPI_ISL_2608501|2021-03-02	29838	0	passed
hCoV-19/Finland/THL-202114013/2021|EPI_ISL_2508343|2021-04-27	29849	0.57	passed
hCoV-19/Finland/THL-202109339/2021|EPI_ISL_2506338|2021-03-13	29818	0.57	passed
hCoV-19/Finland/THL-202110430/2021|EPI_ISL_2507026|2021-03-22	29834	0.51	passed
hCoV-19/Finland/3490/2021|EPI_ISL_2604427|2021-02-26	29823	0.55	passed
hCoV-19/Finland/THL-202111889/2021|EPI_ISL_2507735|2021-04-01	29852	0	passed
hCoV-19/Finland/THL-202109797/2021|EPI_ISL_2506685|2021-03-19	29823	0.19	passed
hCoV-19/Finland/THL-202109461/2021|EPI_ISL_2506443|2021-03-12	29837	0.57	passed
hCoV-19/Finland/THL-202111896/2021|EPI_ISL_2507742|2021-03-29	29852	0	passed
hCoV-19/Finland/HEL-12-88/2021|EPI_ISL_995905|2021-01-16	29827	0.17	passed
hCoV-19/Finland/3889/2021|EPI_ISL_2604392|2021-03-02	29823	1.36	passed
hCoV-19/Finland/THL-202112263/2021|EPI_ISL_2508029|2021-04-12	29846	0.14	passed
hCoV-19/Finland/V9011/2021|EPI_ISL_2604604|2021-03-19	29828	0.32	passed
hCoV-19/Finland/5148/2021|EPI_ISL_2258736|2021-03-12	29837	0.61	passed
hCoV-19/Finland/THL-202112009/2021|EPI_ISL_2507827|2021-04-09	29850	0	passed
hCoV-19/Finland/5997/2021|EPI_ISL_2604758|2021-04-10	29850	0	passed
hCoV-19/Finland/4733/2021|EPI_ISL_1842723|2021-03-09	29832	0.54	passed
hCoV-19/Finland/THL-202111416/2021|EPI_ISL_2507074|2021-03-26	29843	0.51	passed
hCoV-19/Finland/THL-202111982/2021|EPI_ISL_2507805|2021-04-07	29832	0.54	passed
hCoV-19/Finland/4567/2021|EPI_ISL_2258623|2021-03-08	29820	1.4	passed
hCoV-19/Finland/THL-202117248/2021|EPI_ISL_2364014|2021-04-20	29826	0.53	passed
hCoV-19/Finland/5768/2021|EPI_ISL_2604683|2021-03-25	29848	0	passed
hCoV-19/Finland/THL-202112511/2021|EPI_ISL_2508225|2021-04-23	29843	0.57	passed
hCoV-19/Finland/5100/2021|EPI_ISL_2258696|2021-03-13	29803	0	passed
hCoV-19/Finland/THL-202111721/2021|EPI_ISL_2507618|2021-03-30	29823	0.55	passed
hCoV-19/Finland/THL-202112180/2021|EPI_ISL_2507966|2021-04-13	29850	0.5	passed
hCoV-19/Finland/THL-202111914/2021|EPI_ISL_2507759|2021-04-03	29859	0.01	passed
hCoV-19/Finland/THL-202109838/2021|EPI_ISL_2506723|2021-03-19	29833	0.52	passed
hCoV-19/Finland/THL-202111775/2021|EPI_ISL_2507663|2021-04-03	29846	0	passed
hCoV-19/Finland/V5982/2021|EPI_ISL_2608685|2021-03-05	29850	0	passed
hCoV-19/Finland/THL-202110247/2021|EPI_ISL_2506874|2021-03-16	29823	0.17	passed
hCoV-19/Finland/4571/2021|EPI_ISL_2258626|2021-03-08	29820	0.57	passed
hCoV-19/Finland/THL-202109548/2021|EPI_ISL_2506513|2021-03-12	29849	0.57	passed
hCoV-19/Finland/TRE23403_6/2021|EPI_ISL_1663573|2021-03-19	29831	0.05	passed
hCoV-19/Finland/THL-202112271/2021|EPI_ISL_2508037|2021-04-12	29823	0	passed
hCoV-19/Finland/3474/2021|EPI_ISL_2604413|2021-02-26	29824	0.56	passed
hCoV-19/Finland/4557/2021|EPI_ISL_2608951|2021-03-08	29848	0.55	passed
hCoV-19/Finland/THL-202112060/2021|EPI_ISL_2507866|2021-04-08	29852	0	passed
hCoV-19/Finland/V9226/2021|EPI_ISL_2258543|2021-03-22	29823	1.31	passed
hCoV-19/Finland/THL-202111469/2021|EPI_ISL_2507399|2021-03-25	29848	0.13	passed
hCoV-19/Finland/5014/2021|EPI_ISL_2259022|2021-03-11	29840	0	passed
hCoV-19/Finland/THL-202111680/2021|EPI_ISL_2507583|2021-04-06	29819	0.56	passed
hCoV-19/Finland/5334/2021|EPI_ISL_2258878|2021-03-16	29847	0	passed
hCoV-19/Finland/THL-202109567/2021|EPI_ISL_2506527|2021-03-12	29850	0.57	passed
hCoV-19/Finland/4631/2021|EPI_ISL_2030905|2021-03-09	29846	0.52	passed
hCoV-19/Finland/3227/2021|EPI_ISL_2031005|2021-02-22	29819	0.86	passed
hCoV-19/Finland/5057/2021|EPI_ISL_2258928|2021-03-11	29822	0.57	passed
hCoV-19/Finland/THL-202108792/2021|EPI_ISL_2505907|2021-02-27	29821	0.57	passed
hCoV-19/Finland/5863/2021|EPI_ISL_2604514|2021-04-04	29820	0	passed
hCoV-19/Finland/5417/2021|EPI_ISL_2258899|2021-03-22	29852	0	passed
hCoV-19/Finland/THL-202112292/2021|EPI_ISL_2508053|2021-04-16	29819	0.53	passed
hCoV-19/Finland/3536/2021|EPI_ISL_2258433|2021-02-26	29848	0.17	passed
hCoV-19/Finland/THL-202111589/2021|EPI_ISL_2507503|2021-03-31	29852	0	passed
hCoV-19/Finland/THL-202109549/2021|EPI_ISL_2506514|2021-03-10	29833	0.79	passed
hCoV-19/Finland/4530/2021|EPI_ISL_2608935|2021-03-08	29850	0.44	passed
hCoV-19/Finland/THL-202112154/2021|EPI_ISL_2507945|2021-04-10	29845	0.19	passed
hCoV-19/Finland/V8890/2021|EPI_ISL_2609272|2021-03-18	29848	0.55	passed
hCoV-19/Finland/5697/2021|EPI_ISL_2604655|2021-03-30	29842	0	passed
hCoV-19/Finland/THL-202108627/2021|EPI_ISL_2505778|2021-02-26	29835	0	passed
hCoV-19/Finland/5750/2021|EPI_ISL_2604668|2021-04-03	29852	0	passed
hCoV-19/Finland/THL-202110366/2021|EPI_ISL_2506979|2021-03-26	29851	0	passed
hCoV-19/Finland/THL-202106401/2021|EPI_ISL_2505521|2021-02-22	29822	0.56	passed
hCoV-19/Finland/3012/2021|EPI_ISL_1841774|2021-02-22	29818	1.83	passed
hCoV-19/Finland/THL-202112128/2021|EPI_ISL_2507928|2021-04-08	29823	0.55	passed
hCoV-19/Finland/V5015/2021|EPI_ISL_2608472|2021-03-02	29826	0	passed
hCoV-19/Finland/THL-202112178/2021|EPI_ISL_2507964|2021-04-17	29850	0	passed
hCoV-19/Finland/THL-202104118/2021|EPI_ISL_2591618|2021-02-05	29822	0.56	passed
hCoV-19/Finland/5717/2021|EPI_ISL_2604665|2021-03-31	29846	0	passed
hCoV-19/Finland/4401/2021|EPI_ISL_2604305|2021-03-05	29828	1.32	passed
hCoV-19/Finland/THL-202112455/2021|EPI_ISL_2508180|2021-04-16	29824	0.56	passed
hCoV-19/Finland/V9248/2021|EPI_ISL_2258560|2021-03-22	29821	0.57	passed
hCoV-19/Finland/THL-202112049/2021|EPI_ISL_2507859|2021-04-08	29845	0	passed
hCoV-19/Finland/THL-202110359/2021|EPI_ISL_2506972|2021-03-27	29852	0	passed
hCoV-19/Finland/5625/2021|EPI_ISL_2604617|2021-03-28	29824	0.52	passed
hCoV-19/Finland/V6290/2021|EPI_ISL_2609444|2021-03-06	29844	0.47	passed
hCoV-19/Finland/V8878/2021|EPI_ISL_2609261|2021-03-18	29828	0.76	passed
hCoV-19/Finland/THL-202112140/2021|EPI_ISL_2507934|2021-04-13	29825	0.48	passed
hCoV-19/Finland/V8995/2021|EPI_ISL_2604591|2021-03-16	29828	0.54	passed
hCoV-19/Finland/THL-202117250/2021|EPI_ISL_2364016|2021-04-19	29822	1.38	passed
hCoV-19/Finland/4684/2021|EPI_ISL_1842677|2021-03-09	29824	0.64	passed
hCoV-19/Finland/3506/2021|EPI_ISL_2604441|2021-02-26	29827	0.56	passed
hCoV-19/Finland/5112/2021|EPI_ISL_2258705|2021-03-12	29815	0.61	passed
hCoV-19/Finland/THL-202113943/2021|EPI_ISL_2508303|2021-04-20	29848	0	passed
hCoV-19/Finland/6623/2021|EPI_ISL_2608862|2021-05-03	29849	0	passed
hCoV-19/Finland/V8805/2021|EPI_ISL_2609204|2021-03-17	29843	0	passed
hCoV-19/Finland/4453/2021|EPI_ISL_2608919|2021-03-05	29850	0	passed
hCoV-19/Finland/5430/2021|EPI_ISL_2258513|2021-03-22	29825	0.57	passed
hCoV-19/Finland/THL-202112133/2021|EPI_ISL_2507931|2021-04-13	29849	0.48	passed
hCoV-19/Finland/5446/2021|EPI_ISL_2258790|2021-03-23	29850	0	passed
hCoV-19/Finland/4864/2021|EPI_ISL_2608970|2021-03-11	29852	0.52	passed
hCoV-19/Finland/THL-202111422/2021|EPI_ISL_2507078|2021-03-26	29823	0.53	passed
hCoV-19/Finland/THL-202111417/2021|EPI_ISL_2507075|2021-03-28	29846	0.19	passed
hCoV-19/Finland/V8967/2021|EPI_ISL_2604572|2021-03-18	29851	0	passed
hCoV-19/Finland/HEL-12-102/2021|EPI_ISL_995946|2021-01-15	29847	0	passed
hCoV-19/Finland/V8847/2021|EPI_ISL_2609236|2021-03-17	29842	0.01	passed
hCoV-19/Finland/THL-202111661/2021|EPI_ISL_2507571|2021-04-03	29822	0	passed
hCoV-19/Finland/6116/2021|EPI_ISL_2609051|2021-04-16	29837	0.63	passed
hCoV-19/Finland/2670/2021|EPI_ISL_1841950|2021-02-19	29833	0.36	passed
hCoV-19/Finland/THL-202108433/2021|EPI_ISL_2505626|2021-03-04	29826	1.33	passed
hCoV-19/Finland/THL-202117280/2021|EPI_ISL_2364038|2021-05-03	29825	0.56	passed
hCoV-19/Finland/THL-202111693/2021|EPI_ISL_2507592|2021-04-05	29823	0.46	passed
hCoV-19/Finland/V9252/2021|EPI_ISL_2258564|2021-03-22	29825	0.57	passed
hCoV-19/Finland/V8956/2021|EPI_ISL_2604562|2021-03-19	29828	0.66	passed
hCoV-19/Finland/5450/2021|EPI_ISL_2258793|2021-03-23	29844	0.04	passed
hCoV-19/Finland/1930/2021|EPI_ISL_1842631|2021-02-12	29825	0.56	passed
hCoV-19/Finland/V9219/2021|EPI_ISL_2258538|2021-03-22	29823	0.56	passed
hCoV-19/Finland/THL-202111468/2021|EPI_ISL_2507398|2021-03-28	29841	0.56	passed
hCoV-19/Finland/2651/2021|EPI_ISL_1842097|2021-02-19	29845	0	passed
hCoV-19/Finland/6170/2021|EPI_ISL_2609375|2021-04-16	29849	0	passed
hCoV-19/Finland/THL-202110435/2021|EPI_ISL_2507030|2021-03-22	29835	0.43	passed
hCoV-19/Finland/V945/2021|EPI_ISL_2608696|2021-02-05	29850	0	passed
hCoV-19/Finland/THL-202110374/2021|EPI_ISL_2506986|2021-03-19	29821	0.56	passed
hCoV-19/Finland/4116/2021|EPI_ISL_2031040|2021-03-04	29839	0.57	passed
hCoV-19/Finland/THL-202109392/2021|EPI_ISL_2506382|2021-03-11	29820	0.56	passed
hCoV-19/Finland/3858/2021|EPI_ISL_2604365|2021-03-02	29822	0.52	passed
hCoV-19/Finland/V8717/2021|EPI_ISL_2609091|2021-03-16	29837	0.56	passed
hCoV-19/Finland/V8710/2021|EPI_ISL_2609086|2021-03-15	29840	0	passed
hCoV-19/Finland/V8913/2021|EPI_ISL_2609289|2021-03-13	29835	0.73	passed
hCoV-19/Finland/THL-202112401/2021|EPI_ISL_2508140|2021-04-20	29846	0	passed
hCoV-19/Finland/5331/2021|EPI_ISL_2258875|2021-03-15	29837	0.56	passed
hCoV-19/Finland/THL-202110297/2021|EPI_ISL_2506916|2021-03-17	29851	0.01	passed
hCoV-19/Finland/THL-202106251/2021|EPI_ISL_2505386|2021-03-04	29819	0.19	passed
hCoV-19/Finland/THL-202111485/2021|EPI_ISL_2507411|2021-03-28	29843	0	passed
hCoV-19/Finland/TRE23403_10/2021|EPI_ISL_1663578|2021-03-25	29812	0.02	passed
hCoV-19/Finland/THL-202112402/2021|EPI_ISL_2508141|2021-04-15	29822	0.91	passed
hCoV-19/Finland/3815/2021|EPI_ISL_2258582|2021-03-01	29818	0.57	passed
hCoV-19/Finland/THL-202109803/2021|EPI_ISL_2506690|2021-03-18	29843	0	passed
hCoV-19/Finland/5376/2021|EPI_ISL_2609161|2021-03-19	29845	0	passed
hCoV-19/Finland/THL-202104047/2021|EPI_ISL_2591484|2021-02-09	29822	0.56	passed
hCoV-19/Finland/THL-202102940/2021|EPI_ISL_2590811|2021-02-18	29821	0.56	passed
hCoV-19/Finland/V8891/2021|EPI_ISL_2609273|2021-03-18	29840	0	passed
hCoV-19/Finland/6243/2021|EPI_ISL_2608528|2021-04-22	29820	1.37	passed
hCoV-19/Finland/6262/2021|EPI_ISL_2608544|2021-04-24	29823	0.52	passed
hCoV-19/Finland/THL-202112155/2021|EPI_ISL_2507946|2021-04-10	29827	0.53	passed
hCoV-19/Finland/THL-202110251/2021|EPI_ISL_2506877|2021-03-17	29808	0.56	passed
hCoV-19/Finland/6450/2021|EPI_ISL_2608754|2021-04-26	29842	0.16	passed
hCoV-19/Finland/5025/2021|EPI_ISL_2258910|2021-03-12	29827	0	passed
hCoV-19/Finland/THL-202110361/2021|EPI_ISL_2506974|2021-03-27	29846	0.52	passed
hCoV-19/Finland/V8968/2021|EPI_ISL_2604573|2021-03-18	29840	0.2	passed
hCoV-19/Finland/THL-202111723/2021|EPI_ISL_2507620|2021-04-07	29825	0.55	passed
hCoV-19/Finland/THL-202111438/2021|EPI_ISL_2507372|2021-03-25	29820	0.54	passed
hCoV-19/Finland/THL-202109836/2021|EPI_ISL_2506721|2021-03-18	29841	0.52	passed
hCoV-19/Finland/THL-202102204/2021|EPI_ISL_2590669|2021-01-30	29855	0	passed
hCoV-19/Finland/3330/2021|EPI_ISL_2258398|2021-02-21	29825	0.56	passed
hCoV-19/Finland/2756/2021|EPI_ISL_1841836|2021-02-21	29846	0	passed
hCoV-19/Finland/THL-202103779/2021|EPI_ISL_2591074|2021-02-04	29827	0.56	passed
hCoV-19/Finland/3380/2021|EPI_ISL_2604350|2021-02-25	29828	1.07	passed
hCoV-19/Finland/V8676/2021|EPI_ISL_2609061|2021-03-16	29840	0	passed
hCoV-19/Finland/THL-202113962/2021|EPI_ISL_2508312|2021-04-21	29850	0	passed
hCoV-19/Finland/V8915/2021|EPI_ISL_2609291|2021-03-18	29847	0	passed
hCoV-19/Finland/6015/2021|EPI_ISL_2604773|2021-04-11	29851	0.56	passed
hCoV-19/Finland/THL-202112083/2021|EPI_ISL_2507888|2021-04-09	29848	0	passed
hCoV-19/Finland/THL-202109946/2021|EPI_ISL_2506807|2021-03-17	29847	0.57	passed
hCoV-19/Finland/THL-202111774/2021|EPI_ISL_2507662|2021-04-04	29850	0	passed
hCoV-19/Finland/6096/2021|EPI_ISL_2609035|2021-04-15	29856	0.48	passed
hCoV-19/Finland/THL-202109244/2021|EPI_ISL_2506274|2021-03-15	29819	0.57	passed
hCoV-19/Finland/THL-202108647/2021|EPI_ISL_2505795|2021-02-26	29828	0.17	passed
hCoV-19/Finland/THL-202111885/2021|EPI_ISL_2507731|2021-03-31	29847	0	passed
hCoV-19/Finland/V9055/2021|EPI_ISL_2031201|2021-03-19	29821	0.61	passed
hCoV-19/Finland/1629/2021|EPI_ISL_1496728|2021-02-08	29824	1.76	passed
hCoV-19/Finland/V9068/2021|EPI_ISL_2031211|2021-03-20	29813	0.59	passed
hCoV-19/Finland/THL-202104083/2021|EPI_ISL_2591544|2021-02-05	29822	0.17	passed
hCoV-19/Finland/4120/2021|EPI_ISL_2031044|2021-03-04	29818	1.4	passed
hCoV-19/Finland/THL-202111454/2021|EPI_ISL_2507387|2021-03-25	29823	0.57	passed
hCoV-19/Finland/THL-202112177/2021|EPI_ISL_2507963|2021-04-14	29840	0	passed
hCoV-19/Finland/THL-202112295/2021|EPI_ISL_2508056|2021-04-16	29817	1.13	passed
hCoV-19/Finland/THL-202117110/2021|EPI_ISL_2363905|2021-05-01	29837	0.55	passed
hCoV-19/Finland/THL-202111742/2021|EPI_ISL_2507636|2021-04-01	29826	0.53	passed
hCoV-19/Finland/THL-202104085/2021|EPI_ISL_2591546|2021-02-05	29822	0.29	passed
hCoV-19/Finland/THL-202111572/2021|EPI_ISL_2507491|2021-03-25	29847	0	passed
hCoV-19/Finland/3322/2021|EPI_ISL_2258391|2021-02-23	29847	0.48	passed
hCoV-19/Finland/THL-202112250/2021|EPI_ISL_2508017|2021-04-15	29845	0	passed
hCoV-19/Finland/6558/2021|EPI_ISL_2608828|2021-04-30	29850	0.57	passed
hCoV-19/Finland/5373/2021|EPI_ISL_2609158|2021-03-21	29852	0	passed
hCoV-19/Finland/THL-202112092/2021|EPI_ISL_2507895|2021-04-09	29825	0.55	passed
hCoV-19/Finland/THL-202111765/2021|EPI_ISL_2507654|2021-04-04	29820	0.18	passed
hCoV-19/Finland/5060/2021|EPI_ISL_2258930|2021-03-11	29828	0.5	passed
hCoV-19/Finland/5375/2021|EPI_ISL_2609160|2021-03-20	29848	0	passed
hCoV-19/Finland/5999/2021|EPI_ISL_2604760|2021-04-08	29828	0.97	passed
hCoV-19/Finland/THL-202112248/2021|EPI_ISL_2508015|2021-04-14	29845	0	passed
hCoV-19/Finland/THL-202110365/2021|EPI_ISL_2506978|2021-03-27	29820	0.19	passed
hCoV-19/Finland/5688/2021|EPI_ISL_2604653|2021-03-29	29850	0	passed
hCoV-19/Finland/6001/2021|EPI_ISL_2604762|2021-04-09	29850	0	passed
hCoV-19/Finland/THL-202108442/2021|EPI_ISL_2505634|2021-03-04	29822	0.57	passed
hCoV-19/Finland/5102/2021|EPI_ISL_2258698|2021-03-12	29819	0	passed
hCoV-19/Finland/THL-202112227/2021|EPI_ISL_2507997|2021-04-17	29845	0	passed
hCoV-19/Finland/6479/2021|EPI_ISL_2608766|2021-04-27	29849	0.16	passed
hCoV-19/Finland/V8838/2021|EPI_ISL_2609227|2021-03-17	29847	0	passed
hCoV-19/Finland/THL-202112226/2021|EPI_ISL_2507996|2021-04-17	29848	0	passed
hCoV-19/Finland/THL-202106338/2021|EPI_ISL_2505459|2021-02-15	29820	0.57	passed
hCoV-19/Finland/3226/2021|EPI_ISL_2031004|2021-02-22	29824	1.58	passed
hCoV-19/Finland/5278/2021|EPI_ISL_2258836|2021-03-17	29846	0.18	passed
hCoV-19/Finland/5083/2021|EPI_ISL_2258945|2021-03-11	29818	0.93	passed
hCoV-19/Finland/V6286/2021|EPI_ISL_2609440|2021-03-06	29852	0	passed
hCoV-19/Finland/TRE24178_2/2021|EPI_ISL_2153095|2021-04-04	29821	0.1	passed
hCoV-19/Finland/THL-202109604/2021|EPI_ISL_2506549|2021-03-15	29820	0.57	passed
hCoV-19/Finland/THL-202103946/2021|EPI_ISL_2591301|2021-01-28	29849	0.17	passed
hCoV-19/Finland/3551/2021|EPI_ISL_2258448|2021-02-27	29808	0.52	passed
hCoV-19/Finland/4002/2021|EPI_ISL_2604257|2021-03-03	29861	0	passed
hCoV-19/Finland/THL-202110253/2021|EPI_ISL_2506879|2021-03-16	29837	0.88	passed
hCoV-19/Finland/THL-202110342/2021|EPI_ISL_2506957|2021-03-28	29823	0.17	passed
hCoV-19/Finland/5075/2021|EPI_ISL_2258939|2021-03-12	29827	1.09	passed
hCoV-19/Finland/4526/2021|EPI_ISL_2608932|2021-03-08	29850	0	passed
hCoV-19/Finland/2566/2021|EPI_ISL_1841999|2021-02-17	29822	0	passed
hCoV-19/Finland/5144/2021|EPI_ISL_2258734|2021-03-12	29840	0.61	passed
hCoV-19/Finland/THL-202110349/2021|EPI_ISL_2506963|2021-03-25	29835	0.52	passed
hCoV-19/Finland/5367/2021|EPI_ISL_2609152|2021-03-20	29836	0.17	passed
hCoV-19/Finland/5833/2021|EPI_ISL_2604699|2021-04-05	29850	0	passed
hCoV-19/Finland/5364/2021|EPI_ISL_2609149|2021-03-21	29837	0	passed
hCoV-19/Finland/4646/2021|EPI_ISL_2030918|2021-03-09	29818	0.57	passed
hCoV-19/Finland/THL-202111453/2021|EPI_ISL_2507386|2021-03-24	29820	0	passed
hCoV-19/Finland/4973/2021|EPI_ISL_2258988|2021-03-10	29842	0.57	passed
hCoV-19/Finland/2842/2021|EPI_ISL_1842130|2021-02-17	29844	0.57	passed
hCoV-19/Finland/V8885/2021|EPI_ISL_2609268|2021-03-17	29846	0.52	passed
hCoV-19/Finland/THL-202111891/2021|EPI_ISL_2507737|2021-04-01	29852	0.33	passed
hCoV-19/Finland/V8903/2021|EPI_ISL_2609280|2021-03-13	29828	1.96	passed
hCoV-19/Finland/THL-202112477/2021|EPI_ISL_2508194|2021-04-19	29826	0.49	passed
hCoV-19/Finland/5700/2021|EPI_ISL_2604658|2021-03-30	29827	0.18	passed
hCoV-19/Finland/THL-202110254/2021|EPI_ISL_2506880|2021-03-19	29823	1.4	passed
hCoV-19/Finland/THL-202111954/2021|EPI_ISL_2507779|2021-04-12	29846	0	passed
hCoV-19/Finland/4970/2021|EPI_ISL_2258986|2021-03-10	29827	0.82	passed
hCoV-19/Finland/THL-202112147/2021|EPI_ISL_2507940|2021-04-10	29824	2	passed
hCoV-19/Finland/5856/2021|EPI_ISL_2604507|2021-04-05	29820	0.12	passed
hCoV-19/Finland/6256/2021|EPI_ISL_2608539|2021-04-22	29827	0.51	passed
hCoV-19/Finland/THL-202103778/2021|EPI_ISL_2591072|2021-02-03	29822	0.56	passed
hCoV-19/Finland/2930/2021|EPI_ISL_1842155|2021-02-15	29846	0.57	passed
hCoV-19/Finland/5229/2021|EPI_ISL_2030969|2021-03-12	29818	0.57	passed
hCoV-19/Finland/V9016/2021|EPI_ISL_2604608|2021-03-19	29826	0.54	passed
hCoV-19/Finland/874/2021|EPI_ISL_1842336|2021-02-01	29833	0.16	passed
hCoV-19/Finland/4668/2021|EPI_ISL_1842661|2021-03-09	29838	0	passed
hCoV-19/Finland/V5046/2021|EPI_ISL_2608493|2021-03-01	29827	0.02	passed
hCoV-19/Finland/V9228/2021|EPI_ISL_2258545|2021-03-22	29822	0.57	passed
hCoV-19/Finland/6012/2021|EPI_ISL_2604770|2021-04-08	29828	1.56	passed
hCoV-19/Finland/4888/2021|EPI_ISL_2608984|2021-03-11	29849	0.56	passed
hCoV-19/Finland/THL-202111734/2021|EPI_ISL_2507628|2021-03-29	29822	0.91	passed
hCoV-19/Finland/THL-202112281/2021|EPI_ISL_2508043|2021-04-14	29852	0	passed
hCoV-19/Finland/THL-202109861/2021|EPI_ISL_2506741|2021-03-19	29821	0	passed
hCoV-19/Finland/V5951/2021|EPI_ISL_2608669|2021-03-04	29852	0	passed
hCoV-19/Finland/5917/2021|EPI_ISL_2609319|2021-04-07	29836	0.14	passed
hCoV-19/Finland/TRE24386_8/2021|EPI_ISL_2466830|2021-04-14	29812	0	passed
hCoV-19/Finland/THL-202103988/2021|EPI_ISL_2591373|2021-02-07	29821	0.56	passed
hCoV-19/Finland/4787/2021|EPI_ISL_2031089|2021-03-10	29819	1.69	passed
hCoV-19/Finland/4555/2021|EPI_ISL_2608949|2021-03-08	29847	0.13	passed
hCoV-19/Finland/THL-202110412/2021|EPI_ISL_2507013|2021-03-21	29824	1.55	passed
hCoV-19/Finland/THL-202110348/2021|EPI_ISL_2506962|2021-03-26	29832	0.26	passed
hCoV-19/Finland/THL-202110281/2021|EPI_ISL_2506903|2021-03-26	29825	0.57	passed
hCoV-19/Finland/THL-202105118/2021|EPI_ISL_2505213|2021-01-25	29846	0.56	passed
hCoV-19/Finland/THL-202106239/2021|EPI_ISL_2505377|2021-03-04	29836	0.57	passed
hCoV-19/Finland/THL-202117148/2021|EPI_ISL_2363940|2021-04-27	29849	0.29	passed
hCoV-19/Finland/V5899/2021|EPI_ISL_2608662|2021-03-04	29848	0	passed
hCoV-19/Finland/3582/2021|EPI_ISL_2258476|2021-02-27	29827	0.56	passed
hCoV-19/Finland/THL-202113945/2021|EPI_ISL_2508305|2021-04-20	29844	0.09	passed
hCoV-19/Finland/THL-202109952/2021|EPI_ISL_2506812|2021-03-17	29837	0.95	passed
hCoV-19/Finland/5157/2021|EPI_ISL_2258744|2021-03-13	29815	0.61	passed
hCoV-19/Finland/THL-202109416/2021|EPI_ISL_2506401|2021-03-12	29821	0.57	passed
hCoV-19/Finland/5067/2021|EPI_ISL_2258934|2021-03-11	29827	0.54	passed
hCoV-19/Finland/THL-202111690/2021|EPI_ISL_2507590|2021-04-06	29845	0.11	passed
hCoV-19/Finland/3880/2021|EPI_ISL_2604384|2021-03-02	29838	0.57	passed
hCoV-19/Finland/5543/2021|EPI_ISL_2258831|2021-03-27	29828	0	passed
hCoV-19/Finland/THL-202111441/2021|EPI_ISL_2507375|2021-03-25	29819	0.55	passed
hCoV-19/Finland/V6512/2021|EPI_ISL_2608576|2021-03-07	29827	0.55	passed
hCoV-19/Finland/6051/2021|EPI_ISL_2609008|2021-04-12	29850	0.62	passed
hCoV-19/Finland/4989/2021|EPI_ISL_2258999|2021-03-11	29826	0.56	passed
hCoV-19/Finland/THL-202112201/2021|EPI_ISL_2507978|2021-04-08	29824	0.55	passed
hCoV-19/Finland/5608/2021|EPI_ISL_2604537|2021-03-26	29846	0	passed
hCoV-19/Finland/THL-202110293/2021|EPI_ISL_2506912|2021-03-20	29838	0.57	passed
hCoV-19/Finland/3860/2021|EPI_ISL_2604367|2021-03-02	29829	0.56	passed
hCoV-19/Finland/V8591/2021|EPI_ISL_2608596|2021-03-15	29826	0.5	passed
hCoV-19/Finland/THL-202114059/2021|EPI_ISL_2363846|2021-05-02	29850	0	passed
hCoV-19/Finland/THL-202110296/2021|EPI_ISL_2506915|2021-03-19	29843	0.56	passed
hCoV-19/Finland/2657/2021|EPI_ISL_1842103|2021-02-19	29846	0	passed
hCoV-19/Finland/3073/2021|EPI_ISL_2031249|2021-02-22	29850	0	passed
hCoV-19/Finland/V8944/2021|EPI_ISL_2604550|2021-03-19	29840	0	passed
hCoV-19/Finland/THL-202103985/2021|EPI_ISL_2591367|2021-02-09	29821	0.91	passed
hCoV-19/Finland/THL-202111613/2021|EPI_ISL_2507525|2021-03-30	29843	0	passed
hCoV-19/Finland/V6515/2021|EPI_ISL_2608579|2021-03-07	29847	0	passed
hCoV-19/Finland/5769/2021|EPI_ISL_2604684|2021-03-26	29852	0	passed
hCoV-19/Finland/THL-202112216/2021|EPI_ISL_2507988|2021-03-31	29823	0.57	passed
hCoV-19/Finland/4412/2021|EPI_ISL_2604314|2021-03-07	29851	0.13	passed
hCoV-19/Finland/5027/2021|EPI_ISL_2258912|2021-03-12	29839	0.18	passed
hCoV-19/Finland/V4984/2021|EPI_ISL_2608448|2021-03-01	29841	0	passed
hCoV-19/Finland/THL-202112143/2021|EPI_ISL_2507936|2021-04-08	29825	0.53	passed
hCoV-19/Finland/V8709/2021|EPI_ISL_2609085|2021-03-16	29835	0	passed
hCoV-19/Finland/THL-202111527/2021|EPI_ISL_2507450|2021-03-24	29850	0	passed
hCoV-19/Finland/THL-202110290/2021|EPI_ISL_2506910|2021-03-18	29849	0.56	passed
hCoV-19/Finland/V8749/2021|EPI_ISL_2609121|2021-03-16	29850	0	passed
hCoV-19/Finland/THL-202111626/2021|EPI_ISL_2507538|2021-04-07	29845	0.57	passed
hCoV-19/Finland/4839/2021|EPI_ISL_2031134|2021-03-10	29818	0.91	passed
hCoV-19/Finland/THL-202103025/2021|EPI_ISL_2590950|2021-02-23	29848	0	passed
hCoV-19/Finland/THL-202111748/2021|EPI_ISL_2507640|2021-04-03	29836	0.52	passed
hCoV-19/Finland/THL-202111757/2021|EPI_ISL_2507647|2021-04-03	29852	0.56	passed
hCoV-19/Finland/THL-202112406/2021|EPI_ISL_2508145|2021-04-14	29847	0.57	passed
hCoV-19/Finland/4414/2021|EPI_ISL_2604316|2021-03-07	29852	0	passed
hCoV-19/Finland/THL-202112218/2021|EPI_ISL_2507990|2021-04-07	29843	0.15	passed
hCoV-19/Finland/3496/2021|EPI_ISL_2604431|2021-02-26	29824	0.46	passed
hCoV-19/Finland/V8719/2021|EPI_ISL_2609093|2021-03-16	29851	0	passed
hCoV-19/Finland/THL-202112186/2021|EPI_ISL_2507971|2021-04-12	29822	0.51	passed
hCoV-19/Finland/5429/2021|EPI_ISL_2258512|2021-03-22	29823	0.75	passed
hCoV-19/Finland/THL-202111805/2021|EPI_ISL_2507687|2021-04-02	29823	0.55	passed
hCoV-19/Finland/THL-202109102/2021|EPI_ISL_2506164|2021-03-05	29819	0.57	passed
hCoV-19/Finland/6253/2021|EPI_ISL_2608537|2021-04-21	29838	0	passed
hCoV-19/Finland/V5011/2021|EPI_ISL_2608468|2021-03-01	29828	0	passed
hCoV-19/Finland/5624/2021|EPI_ISL_2604616|2021-03-28	29827	0.53	passed
hCoV-19/Finland/V9230/2021|EPI_ISL_2258546|2021-03-22	29821	0.57	passed
hCoV-19/Finland/3467/2021|EPI_ISL_2604407|2021-02-26	29825	0.56	passed
hCoV-19/Finland/4580/2021|EPI_ISL_2258633|2021-03-08	29821	0.56	passed
hCoV-19/Finland/THL-202103010/2021|EPI_ISL_2590919|2021-02-23	29846	0	passed
hCoV-19/Finland/V6523/2021|EPI_ISL_2608583|2021-03-07	29845	0.77	passed
hCoV-19/Finland/5767/2021|EPI_ISL_2604682|2021-03-29	29850	0	passed
hCoV-19/Finland/4945/2021|EPI_ISL_2258965|2021-03-10	29838	0.06	passed
hCoV-19/Finland/TRE24866_5/2021|EPI_ISL_2466734|2021-04-21	29831	0.13	passed
hCoV-19/Finland/THL-202111781/2021|EPI_ISL_2507668|2021-04-03	29851	0	passed
hCoV-19/Finland/THL-202103021/2021|EPI_ISL_2590942|2021-02-25	29827	0.48	passed
hCoV-19/Finland/THL-202111746/2021|EPI_ISL_2507638|2021-04-02	29825	0.55	passed
hCoV-19/Finland/5192/2021|EPI_ISL_2030941|2021-03-14	29818	0.57	passed
hCoV-19/Finland/THL-202111699/2021|EPI_ISL_2507597|2021-03-31	29845	0.17	passed
hCoV-19/Finland/THL-202110357/2021|EPI_ISL_2506970|2021-03-27	29821	0.56	passed
hCoV-19/Finland/5118/2021|EPI_ISL_2258710|2021-03-13	29815	0.6	passed
hCoV-19/Finland/THL-202112151/2021|EPI_ISL_2507943|2021-04-09	29848	0	passed
hCoV-19/Finland/V5007/2021|EPI_ISL_2608465|2021-03-02	29840	0	passed
hCoV-19/Finland/THL-202112217/2021|EPI_ISL_2507989|2021-04-04	29849	0.18	passed
hCoV-19/Finland/THL-202110265/2021|EPI_ISL_2506890|2021-03-15	29832	0	passed
hCoV-19/Finland/5226/2021|EPI_ISL_2030966|2021-03-12	29844	0.18	passed
hCoV-19/Finland/THL-202110000/2021|EPI_ISL_2506853|2021-03-22	29850	0.57	passed
hCoV-19/Finland/3130/2021|EPI_ISL_1842221|2021-02-16	29828	0.55	passed
hCoV-19/Finland/V8887/2021|EPI_ISL_2609270|2021-03-14	29848	0	passed
