# Supplementary material for: ClusTRace, a bioinformatic pipeline for analyzing clusters in virus phylogenies
Source: BMC Bioinformatics. 2022 May 28;23:196. doi: 10.1186/s12859-022-04709-8 (PMC9143711; doi:10.1186/s12859-022-04709-8)
Supplement: Supplementary file 2 — Additional file 2: ClusTRace results for Alfa and Beta sequences. Includes all files output by ClusTRace. [file 12859_2022_4709_MOESM2_ESM.zip]

Archive with 778 entries (753 files):
- FIN-SC2-acc210624/
- FIN-SC2-acc210624/B.1.1.7/
- FIN-SC2-acc210624/B.1.1.7.cl.xlsx
- FIN-SC2-acc210624/B.1.1.7.cluster_summary.xlsx
- FIN-SC2-acc210624/B.1.1.7.con.tree
- FIN-SC2-acc210624/B.1.1.7.con.tree.mr=10.nex
- FIN-SC2-acc210624/B.1.1.7.con.tree.mr=20.nex
- FIN-SC2-acc210624/B.1.1.7.con.tree.mr=30.nex
- FIN-SC2-acc210624/B.1.1.7.fasta
- FIN-SC2-acc210624/B.1.1.7.fasta.stats
- FIN-SC2-acc210624/B.1.1.7.ml.tree
- FIN-SC2-acc210624/B.1.1.7.msa
- FIN-SC2-acc210624/B.1.1.7.msa.withrefseq
- FIN-SC2-acc210624/B.1.1.7.mutations.html
- FIN-SC2-acc210624/B.1.1.7.mutations_files/
- FIN-SC2-acc210624/B.1.1.7.mutations_files/d3-4.13.0/
- FIN-SC2-acc210624/B.1.1.7.mutations_files/d3-4.13.0/d3/
- FIN-SC2-acc210624/B.1.1.7.mutations_files/d3-4.13.0/d3/d3.v4.min.js
- FIN-SC2-acc210624/B.1.1.7.mutations_files/d3-4.13.0/g3viz/
- FIN-SC2-acc210624/B.1.1.7.mutations_files/d3-4.13.0/g3viz/g3-lollipop.js
- FIN-SC2-acc210624/B.1.1.7.mutations_files/d3-4.13.0/g3viz/g3-lollipop.min.css
- FIN-SC2-acc210624/B.1.1.7.mutations_files/d3-4.13.0/g3viz/g3-lollipop.min.js
- FIN-SC2-acc210624/B.1.1.7.mutations_files/g3Lollipop-binding-1.1.4/
- FIN-SC2-acc210624/B.1.1.7.mutations_files/g3Lollipop-binding-1.1.4/g3Lollipop.js
- FIN-SC2-acc210624/B.1.1.7.mutations_files/g3viz-0.4.0/
- FIN-SC2-acc210624/B.1.1.7.mutations_files/g3viz-0.4.0/d3/
- FIN-SC2-acc210624/B.1.1.7.mutations_files/g3viz-0.4.0/d3/d3.v4.min.js
- FIN-SC2-acc210624/B.1.1.7.mutations_files/g3viz-0.4.0/g3viz/
- FIN-SC2-acc210624/B.1.1.7.mutations_files/g3viz-0.4.0/g3viz/g3-lollipop.js
- FIN-SC2-acc210624/B.1.1.7.mutations_files/g3viz-0.4.0/g3viz/g3-lollipop.min.css
- FIN-SC2-acc210624/B.1.1.7.mutations_files/g3viz-0.4.0/g3viz/g3-lollipop.min.js
- FIN-SC2-acc210624/B.1.1.7.mutations_files/htmlwidgets-1.5.4/
- FIN-SC2-acc210624/B.1.1.7.mutations_files/htmlwidgets-1.5.4/htmlwidgets.js
- FIN-SC2-acc210624/B.1.1.7.vcf
- FIN-SC2-acc210624/B.1.1.7/mr=20/
- FIN-SC2-acc210624/B.1.1.7/mr=20/B.1.1.7.mr=20.cl=-1.msa
- FIN-SC2-acc210624/B.1.1.7/mr=20/B.1.1.7.mr=20.cl=1.msa
- FIN-SC2-acc210624/B.1.1.7/mr=20/B.1.1.7.mr=20.cl=10.msa
- FIN-SC2-acc210624/B.1.1.7/mr=20/B.1.1.7.mr=20.cl=100.msa
- FIN-SC2-acc210624/B.1.1.7/mr=20/B.1.1.7.mr=20.cl=100.vcf
- FIN-SC2-acc210624/B.1.1.7/mr=20/B.1.1.7.mr=20.cl=101.msa
- FIN-SC2-acc210624/B.1.1.7/mr=20/B.1.1.7.mr=20.cl=102.msa
- FIN-SC2-acc210624/B.1.1.7/mr=20/B.1.1.7.mr=20.cl=102.vcf
- FIN-SC2-acc210624/B.1.1.7/mr=20/B.1.1.7.mr=20.cl=103.msa
- FIN-SC2-acc210624/B.1.1.7/mr=20/B.1.1.7.mr=20.cl=105.msa
- FIN-SC2-acc210624/B.1.1.7/mr=20/B.1.1.7.mr=20.cl=105.vcf
- FIN-SC2-acc210624/B.1.1.7/mr=20/B.1.1.7.mr=20.cl=107.msa
- FIN-SC2-acc210624/B.1.1.7/mr=20/B.1.1.7.mr=20.cl=107.vcf
- FIN-SC2-acc210624/B.1.1.7/mr=20/B.1.1.7.mr=20.cl=108.msa
- FIN-SC2-acc210624/B.1.1.7/mr=20/B.1.1.7.mr=20.cl=109.msa
- FIN-SC2-acc210624/B.1.1.7/mr=20/B.1.1.7.mr=20.cl=109.vcf
- FIN-SC2-acc210624/B.1.1.7/mr=20/B.1.1.7.mr=20.cl=11.msa
- FIN-SC2-acc210624/B.1.1.7/mr=20/B.1.1.7.mr=20.cl=11.vcf
- FIN-SC2-acc210624/B.1.1.7/mr=20/B.1.1.7.mr=20.cl=110.msa
- FIN-SC2-acc210624/B.1.1.7/mr=20/B.1.1.7.mr=20.cl=112.msa
- FIN-SC2-acc210624/B.1.1.7/mr=20/B.1.1.7.mr=20.cl=113.msa
- FIN-SC2-acc210624/B.1.1.7/mr=20/B.1.1.7.mr=20.cl=113.vcf
- FIN-SC2-acc210624/B.1.1.7/mr=20/B.1.1.7.mr=20.cl=114.msa
- FIN-SC2-acc210624/B.1.1.7/mr=20/B.1.1.7.mr=20.cl=114.vcf
- FIN-SC2-acc210624/B.1.1.7/mr=20/B.1.1.7.mr=20.cl=115.msa
- FIN-SC2-acc210624/B.1.1.7/mr=20/B.1.1.7.mr=20.cl=115.vcf
- FIN-SC2-acc210624/B.1.1.7/mr=20/B.1.1.7.mr=20.cl=116.msa
- FIN-SC2-acc210624/B.1.1.7/mr=20/B.1.1.7.mr=20.cl=116.vcf
- FIN-SC2-acc210624/B.1.1.7/mr=20/B.1.1.7.mr=20.cl=117.msa
- FIN-SC2-acc210624/B.1.1.7/mr=20/B.1.1.7.mr=20.cl=117.vcf
- FIN-SC2-acc210624/B.1.1.7/mr=20/B.1.1.7.mr=20.cl=118.msa
- FIN-SC2-acc210624/B.1.1.7/mr=20/B.1.1.7.mr=20.cl=119.msa
- FIN-SC2-acc210624/B.1.1.7/mr=20/B.1.1.7.mr=20.cl=119.vcf
- FIN-SC2-acc210624/B.1.1.7/mr=20/B.1.1.7.mr=20.cl=12.msa
- FIN-SC2-acc210624/B.1.1.7/mr=20/B.1.1.7.mr=20.cl=12.vcf
- FIN-SC2-acc210624/B.1.1.7/mr=20/B.1.1.7.mr=20.cl=122.msa
- FIN-SC2-acc210624/B.1.1.7/mr=20/B.1.1.7.mr=20.cl=122.vcf
- FIN-SC2-acc210624/B.1.1.7/mr=20/B.1.1.7.mr=20.cl=123.msa
- FIN-SC2-acc210624/B.1.1.7/mr=20/B.1.1.7.mr=20.cl=123.vcf
- FIN-SC2-acc210624/B.1.1.7/mr=20/B.1.1.7.mr=20.cl=124.msa
- FIN-SC2-acc210624/B.1.1.7/mr=20/B.1.1.7.mr=20.cl=124.vcf
- FIN-SC2-acc210624/B.1.1.7/mr=20/B.1.1.7.mr=20.cl=127.msa
- FIN-SC2-acc210624/B.1.1.7/mr=20/B.1.1.7.mr=20.cl=127.vcf
- FIN-SC2-acc210624/B.1.1.7/mr=20/B.1.1.7.mr=20.cl=129.msa
- FIN-SC2-acc210624/B.1.1.7/mr=20/B.1.1.7.mr=20.cl=129.vcf
- FIN-SC2-acc210624/B.1.1.7/mr=20/B.1.1.7.mr=20.cl=13.msa
- FIN-SC2-acc210624/B.1.1.7/mr=20/B.1.1.7.mr=20.cl=13.vcf
- FIN-SC2-acc210624/B.1.1.7/mr=20/B.1.1.7.mr=20.cl=130.msa
- FIN-SC2-acc210624/B.1.1.7/mr=20/B.1.1.7.mr=20.cl=131.msa
- FIN-SC2-acc210624/B.1.1.7/mr=20/B.1.1.7.mr=20.cl=131.vcf
- FIN-SC2-acc210624/B.1.1.7/mr=20/B.1.1.7.mr=20.cl=132.msa
- FIN-SC2-acc210624/B.1.1.7/mr=20/B.1.1.7.mr=20.cl=133.msa
- FIN-SC2-acc210624/B.1.1.7/mr=20/B.1.1.7.mr=20.cl=133.vcf
- FIN-SC2-acc210624/B.1.1.7/mr=20/B.1.1.7.mr=20.cl=134.msa
- FIN-SC2-acc210624/B.1.1.7/mr=20/B.1.1.7.mr=20.cl=135.msa
- FIN-SC2-acc210624/B.1.1.7/mr=20/B.1.1.7.mr=20.cl=136.msa
- FIN-SC2-acc210624/B.1.1.7/mr=20/B.1.1.7.mr=20.cl=136.vcf
- FIN-SC2-acc210624/B.1.1.7/mr=20/B.1.1.7.mr=20.cl=137.msa
- FIN-SC2-acc210624/B.1.1.7/mr=20/B.1.1.7.mr=20.cl=137.vcf
- FIN-SC2-acc210624/B.1.1.7/mr=20/B.1.1.7.mr=20.cl=138.msa
- FIN-SC2-acc210624/B.1.1.7/mr=20/B.1.1.7.mr=20.cl=138.vcf
- FIN-SC2-acc210624/B.1.1.7/mr=20/B.1.1.7.mr=20.cl=139.msa
- FIN-SC2-acc210624/B.1.1.7/mr=20/B.1.1.7.mr=20.cl=139.vcf
- FIN-SC2-acc210624/B.1.1.7/mr=20/B.1.1.7.mr=20.cl=14.msa
- FIN-SC2-acc210624/B.1.1.7/mr=20/B.1.1.7.mr=20.cl=14.vcf
- FIN-SC2-acc210624/B.1.1.7/mr=20/B.1.1.7.mr=20.cl=140.msa
- FIN-SC2-acc210624/B.1.1.7/mr=20/B.1.1.7.mr=20.cl=140.vcf
- FIN-SC2-acc210624/B.1.1.7/mr=20/B.1.1.7.mr=20.cl=141.msa
- FIN-SC2-acc210624/B.1.1.7/mr=20/B.1.1.7.mr=20.cl=142.msa
- FIN-SC2-acc210624/B.1.1.7/mr=20/B.1.1.7.mr=20.cl=142.vcf
- FIN-SC2-acc210624/B.1.1.7/mr=20/B.1.1.7.mr=20.cl=143.msa
- FIN-SC2-acc210624/B.1.1.7/mr=20/B.1.1.7.mr=20.cl=143.vcf
- FIN-SC2-acc210624/B.1.1.7/mr=20/B.1.1.7.mr=20.cl=144.msa
- FIN-SC2-acc210624/B.1.1.7/mr=20/B.1.1.7.mr=20.cl=144.vcf
- FIN-SC2-acc210624/B.1.1.7/mr=20/B.1.1.7.mr=20.cl=145.msa
- FIN-SC2-acc210624/B.1.1.7/mr=20/B.1.1.7.mr=20.cl=145.vcf
- FIN-SC2-acc210624/B.1.1.7/mr=20/B.1.1.7.mr=20.cl=146.msa
- FIN-SC2-acc210624/B.1.1.7/mr=20/B.1.1.7.mr=20.cl=146.vcf
- FIN-SC2-acc210624/B.1.1.7/mr=20/B.1.1.7.mr=20.cl=147.msa
- FIN-SC2-acc210624/B.1.1.7/mr=20/B.1.1.7.mr=20.cl=147.vcf
- FIN-SC2-acc210624/B.1.1.7/mr=20/B.1.1.7.mr=20.cl=148.msa
- FIN-SC2-acc210624/B.1.1.7/mr=20/B.1.1.7.mr=20.cl=148.vcf
- FIN-SC2-acc210624/B.1.1.7/mr=20/B.1.1.7.mr=20.cl=149.msa
- FIN-SC2-acc210624/B.1.1.7/mr=20/B.1.1.7.mr=20.cl=149.vcf
- FIN-SC2-acc210624/B.1.1.7/mr=20/B.1.1.7.mr=20.cl=150.msa
- FIN-SC2-acc210624/B.1.1.7/mr=20/B.1.1.7.mr=20.cl=150.vcf
- FIN-SC2-acc210624/B.1.1.7/mr=20/B.1.1.7.mr=20.cl=152.msa
- FIN-SC2-acc210624/B.1.1.7/mr=20/B.1.1.7.mr=20.cl=152.vcf
- FIN-SC2-acc210624/B.1.1.7/mr=20/B.1.1.7.mr=20.cl=153.msa
- FIN-SC2-acc210624/B.1.1.7/mr=20/B.1.1.7.mr=20.cl=153.vcf
- FIN-SC2-acc210624/B.1.1.7/mr=20/B.1.1.7.mr=20.cl=154.msa
- FIN-SC2-acc210624/B.1.1.7/mr=20/B.1.1.7.mr=20.cl=154.vcf
- FIN-SC2-acc210624/B.1.1.7/mr=20/B.1.1.7.mr=20.cl=155.msa
- FIN-SC2-acc210624/B.1.1.7/mr=20/B.1.1.7.mr=20.cl=155.vcf
- FIN-SC2-acc210624/B.1.1.7/mr=20/B.1.1.7.mr=20.cl=156.msa
- FIN-SC2-acc210624/B.1.1.7/mr=20/B.1.1.7.mr=20.cl=156.vcf
- FIN-SC2-acc210624/B.1.1.7/mr=20/B.1.1.7.mr=20.cl=157.msa
- FIN-SC2-acc210624/B.1.1.7/mr=20/B.1.1.7.mr=20.cl=158.msa
- FIN-SC2-acc210624/B.1.1.7/mr=20/B.1.1.7.mr=20.cl=159.msa
- FIN-SC2-acc210624/B.1.1.7/mr=20/B.1.1.7.mr=20.cl=159.vcf
- FIN-SC2-acc210624/B.1.1.7/mr=20/B.1.1.7.mr=20.cl=16.msa
- FIN-SC2-acc210624/B.1.1.7/mr=20/B.1.1.7.mr=20.cl=16.vcf
- FIN-SC2-acc210624/B.1.1.7/mr=20/B.1.1.7.mr=20.cl=160.msa
- FIN-SC2-acc210624/B.1.1.7/mr=20/B.1.1.7.mr=20.cl=160.vcf
- FIN-SC2-acc210624/B.1.1.7/mr=20/B.1.1.7.mr=20.cl=161.msa
- FIN-SC2-acc210624/B.1.1.7/mr=20/B.1.1.7.mr=20.cl=161.vcf
- FIN-SC2-acc210624/B.1.1.7/mr=20/B.1.1.7.mr=20.cl=162.msa
- FIN-SC2-acc210624/B.1.1.7/mr=20/B.1.1.7.mr=20.cl=162.vcf
- FIN-SC2-acc210624/B.1.1.7/mr=20/B.1.1.7.mr=20.cl=163.msa
- FIN-SC2-acc210624/B.1.1.7/mr=20/B.1.1.7.mr=20.cl=163.vcf
- FIN-SC2-acc210624/B.1.1.7/mr=20/B.1.1.7.mr=20.cl=164.msa
- FIN-SC2-acc210624/B.1.1.7/mr=20/B.1.1.7.mr=20.cl=165.msa
- FIN-SC2-acc210624/B.1.1.7/mr=20/B.1.1.7.mr=20.cl=165.vcf
- FIN-SC2-acc210624/B.1.1.7/mr=20/B.1.1.7.mr=20.cl=166.msa
- FIN-SC2-acc210624/B.1.1.7/mr=20/B.1.1.7.mr=20.cl=167.msa
- FIN-SC2-acc210624/B.1.1.7/mr=20/B.1.1.7.mr=20.cl=167.vcf
- FIN-SC2-acc210624/B.1.1.7/mr=20/B.1.1.7.mr=20.cl=168.msa
- FIN-SC2-acc210624/B.1.1.7/mr=20/B.1.1.7.mr=20.cl=168.vcf
- FIN-SC2-acc210624/B.1.1.7/mr=20/B.1.1.7.mr=20.cl=169.msa
- FIN-SC2-acc210624/B.1.1.7/mr=20/B.1.1.7.mr=20.cl=169.vcf
- FIN-SC2-acc210624/B.1.1.7/mr=20/B.1.1.7.mr=20.cl=170.msa
- FIN-SC2-acc210624/B.1.1.7/mr=20/B.1.1.7.mr=20.cl=170.vcf
- FIN-SC2-acc210624/B.1.1.7/mr=20/B.1.1.7.mr=20.cl=171.msa
- FIN-SC2-acc210624/B.1.1.7/mr=20/B.1.1.7.mr=20.cl=171.vcf
- FIN-SC2-acc210624/B.1.1.7/mr=20/B.1.1.7.mr=20.cl=172.msa
- FIN-SC2-acc210624/B.1.1.7/mr=20/B.1.1.7.mr=20.cl=172.vcf
- FIN-SC2-acc210624/B.1.1.7/mr=20/B.1.1.7.mr=20.cl=173.msa
- FIN-SC2-acc210624/B.1.1.7/mr=20/B.1.1.7.mr=20.cl=173.vcf
- FIN-SC2-acc210624/B.1.1.7/mr=20/B.1.1.7.mr=20.cl=174.msa
- FIN-SC2-acc210624/B.1.1.7/mr=20/B.1.1.7.mr=20.cl=174.vcf
- FIN-SC2-acc210624/B.1.1.7/mr=20/B.1.1.7.mr=20.cl=175.msa
- FIN-SC2-acc210624/B.1.1.7/mr=20/B.1.1.7.mr=20.cl=175.vcf
- FIN-SC2-acc210624/B.1.1.7/mr=20/B.1.1.7.mr=20.cl=176.msa
- FIN-SC2-acc210624/B.1.1.7/mr=20/B.1.1.7.mr=20.cl=177.msa
- FIN-SC2-acc210624/B.1.1.7/mr=20/B.1.1.7.mr=20.cl=178.msa
- FIN-SC2-acc210624/B.1.1.7/mr=20/B.1.1.7.mr=20.cl=179.msa
- FIN-SC2-acc210624/B.1.1.7/mr=20/B.1.1.7.mr=20.cl=179.vcf
- FIN-SC2-acc210624/B.1.1.7/mr=20/B.1.1.7.mr=20.cl=18.msa
- FIN-SC2-acc210624/B.1.1.7/mr=20/B.1.1.7.mr=20.cl=18.vcf
- FIN-SC2-acc210624/B.1.1.7/mr=20/B.1.1.7.mr=20.cl=180.msa
- FIN-SC2-acc210624/B.1.1.7/mr=20/B.1.1.7.mr=20.cl=180.vcf
- FIN-SC2-acc210624/B.1.1.7/mr=20/B.1.1.7.mr=20.cl=181.msa
- FIN-SC2-acc210624/B.1.1.7/mr=20/B.1.1.7.mr=20.cl=181.vcf
- FIN-SC2-acc210624/B.1.1.7/mr=20/B.1.1.7.mr=20.cl=182.msa
- FIN-SC2-acc210624/B.1.1.7/mr=20/B.1.1.7.mr=20.cl=182.vcf
- FIN-SC2-acc210624/B.1.1.7/mr=20/B.1.1.7.mr=20.cl=184.msa
- FIN-SC2-acc210624/B.1.1.7/mr=20/B.1.1.7.mr=20.cl=184.vcf
- FIN-SC2-acc210624/B.1.1.7/mr=20/B.1.1.7.mr=20.cl=185.msa
- FIN-SC2-acc210624/B.1.1.7/mr=20/B.1.1.7.mr=20.cl=185.vcf
- FIN-SC2-acc210624/B.1.1.7/mr=20/B.1.1.7.mr=20.cl=186.msa
- FIN-SC2-acc210624/B.1.1.7/mr=20/B.1.1.7.mr=20.cl=186.vcf
- FIN-SC2-acc210624/B.1.1.7/mr=20/B.1.1.7.mr=20.cl=187.msa
- FIN-SC2-acc210624/B.1.1.7/mr=20/B.1.1.7.mr=20.cl=187.vcf
- FIN-SC2-acc210624/B.1.1.7/mr=20/B.1.1.7.mr=20.cl=188.msa
- FIN-SC2-acc210624/B.1.1.7/mr=20/B.1.1.7.mr=20.cl=188.vcf
- FIN-SC2-acc210624/B.1.1.7/mr=20/B.1.1.7.mr=20.cl=189.msa
- FIN-SC2-acc210624/B.1.1.7/mr=20/B.1.1.7.mr=20.cl=189.vcf
- FIN-SC2-acc210624/B.1.1.7/mr=20/B.1.1.7.mr=20.cl=190.msa
- FIN-SC2-acc210624/B.1.1.7/mr=20/B.1.1.7.mr=20.cl=190.vcf
- FIN-SC2-acc210624/B.1.1.7/mr=20/B.1.1.7.mr=20.cl=191.msa
- FIN-SC2-acc210624/B.1.1.7/mr=20/B.1.1.7.mr=20.cl=191.vcf
- FIN-SC2-acc210624/B.1.1.7/mr=20/B.1.1.7.mr=20.cl=192.msa
- FIN-SC2-acc210624/B.1.1.7/mr=20/B.1.1.7.mr=20.cl=192.vcf
- FIN-SC2-acc210624/B.1.1.7/mr=20/B.1.1.7.mr=20.cl=193.msa
- FIN-SC2-acc210624/B.1.1.7/mr=20/B.1.1.7.mr=20.cl=193.vcf
- FIN-SC2-acc210624/B.1.1.7/mr=20/B.1.1.7.mr=20.cl=195.msa
- FIN-SC2-acc210624/B.1.1.7/mr=20/B.1.1.7.mr=20.cl=195.vcf
- FIN-SC2-acc210624/B.1.1.7/mr=20/B.1.1.7.mr=20.cl=2.msa
- FIN-SC2-acc210624/B.1.1.7/mr=20/B.1.1.7.mr=20.cl=2.vcf
- FIN-SC2-acc210624/B.1.1.7/mr=20/B.1.1.7.mr=20.cl=20.msa
- FIN-SC2-acc210624/B.1.1.7/mr=20/B.1.1.7.mr=20.cl=20.vcf
- FIN-SC2-acc210624/B.1.1.7/mr=20/B.1.1.7.mr=20.cl=200.msa
- FIN-SC2-acc210624/B.1.1.7/mr=20/B.1.1.7.mr=20.cl=201.msa
- FIN-SC2-acc210624/B.1.1.7/mr=20/B.1.1.7.mr=20.cl=201.vcf
- FIN-SC2-acc210624/B.1.1.7/mr=20/B.1.1.7.mr=20.cl=202.msa
- FIN-SC2-acc210624/B.1.1.7/mr=20/B.1.1.7.mr=20.cl=203.msa
- FIN-SC2-acc210624/B.1.1.7/mr=20/B.1.1.7.mr=20.cl=203.vcf
- FIN-SC2-acc210624/B.1.1.7/mr=20/B.1.1.7.mr=20.cl=204.msa
- FIN-SC2-acc210624/B.1.1.7/mr=20/B.1.1.7.mr=20.cl=204.vcf
- FIN-SC2-acc210624/B.1.1.7/mr=20/B.1.1.7.mr=20.cl=205.msa
- FIN-SC2-acc210624/B.1.1.7/mr=20/B.1.1.7.mr=20.cl=205.vcf
- FIN-SC2-acc210624/B.1.1.7/mr=20/B.1.1.7.mr=20.cl=207.msa
- FIN-SC2-acc210624/B.1.1.7/mr=20/B.1.1.7.mr=20.cl=207.vcf
- FIN-SC2-acc210624/B.1.1.7/mr=20/B.1.1.7.mr=20.cl=208.msa
- FIN-SC2-acc210624/B.1.1.7/mr=20/B.1.1.7.mr=20.cl=21.msa
- FIN-SC2-acc210624/B.1.1.7/mr=20/B.1.1.7.mr=20.cl=21.vcf
- FIN-SC2-acc210624/B.1.1.7/mr=20/B.1.1.7.mr=20.cl=210.msa
- FIN-SC2-acc210624/B.1.1.7/mr=20/B.1.1.7.mr=20.cl=210.vcf
- FIN-SC2-acc210624/B.1.1.7/mr=20/B.1.1.7.mr=20.cl=211.msa
- FIN-SC2-acc210624/B.1.1.7/mr=20/B.1.1.7.mr=20.cl=211.vcf
- FIN-SC2-acc210624/B.1.1.7/mr=20/B.1.1.7.mr=20.cl=212.msa
- FIN-SC2-acc210624/B.1.1.7/mr=20/B.1.1.7.mr=20.cl=212.vcf
- FIN-SC2-acc210624/B.1.1.7/mr=20/B.1.1.7.mr=20.cl=213.msa
- FIN-SC2-acc210624/B.1.1.7/mr=20/B.1.1.7.mr=20.cl=213.vcf
- FIN-SC2-acc210624/B.1.1.7/mr=20/B.1.1.7.mr=20.cl=214.msa
- FIN-SC2-acc210624/B.1.1.7/mr=20/B.1.1.7.mr=20.cl=214.vcf
- FIN-SC2-acc210624/B.1.1.7/mr=20/B.1.1.7.mr=20.cl=215.msa
- FIN-SC2-acc210624/B.1.1.7/mr=20/B.1.1.7.mr=20.cl=215.vcf
- FIN-SC2-acc210624/B.1.1.7/mr=20/B.1.1.7.mr=20.cl=217.msa
- FIN-SC2-acc210624/B.1.1.7/mr=20/B.1.1.7.mr=20.cl=218.msa
- FIN-SC2-acc210624/B.1.1.7/mr=20/B.1.1.7.mr=20.cl=218.vcf
- FIN-SC2-acc210624/B.1.1.7/mr=20/B.1.1.7.mr=20.cl=22.msa
- FIN-SC2-acc210624/B.1.1.7/mr=20/B.1.1.7.mr=20.cl=22.vcf
- FIN-SC2-acc210624/B.1.1.7/mr=20/B.1.1.7.mr=20.cl=220.msa
- FIN-SC2-acc210624/B.1.1.7/mr=20/B.1.1.7.mr=20.cl=220.vcf
- FIN-SC2-acc210624/B.1.1.7/mr=20/B.1.1.7.mr=20.cl=224.msa
- FIN-SC2-acc210624/B.1.1.7/mr=20/B.1.1.7.mr=20.cl=224.vcf
- FIN-SC2-acc210624/B.1.1.7/mr=20/B.1.1.7.mr=20.cl=225.msa
- FIN-SC2-acc210624/B.1.1.7/mr=20/B.1.1.7.mr=20.cl=225.vcf
- FIN-SC2-acc210624/B.1.1.7/mr=20/B.1.1.7.mr=20.cl=23.msa
- FIN-SC2-acc210624/B.1.1.7/mr=20/B.1.1.7.mr=20.cl=24.msa
- FIN-SC2-acc210624/B.1.1.7/mr=20/B.1.1.7.mr=20.cl=25.msa
- FIN-SC2-acc210624/B.1.1.7/mr=20/B.1.1.7.mr=20.cl=25.vcf
- FIN-SC2-acc210624/B.1.1.7/mr=20/B.1.1.7.mr=20.cl=27.msa
- FIN-SC2-acc210624/B.1.1.7/mr=20/B.1.1.7.mr=20.cl=27.vcf
- FIN-SC2-acc210624/B.1.1.7/mr=20/B.1.1.7.mr=20.cl=29.msa
- FIN-SC2-acc210624/B.1.1.7/mr=20/B.1.1.7.mr=20.cl=29.vcf
- FIN-SC2-acc210624/B.1.1.7/mr=20/B.1.1.7.mr=20.cl=30.msa
- FIN-SC2-acc210624/B.1.1.7/mr=20/B.1.1.7.mr=20.cl=30.vcf
- FIN-SC2-acc210624/B.1.1.7/mr=20/B.1.1.7.mr=20.cl=33.msa
- FIN-SC2-acc210624/B.1.1.7/mr=20/B.1.1.7.mr=20.cl=34.msa
- FIN-SC2-acc210624/B.1.1.7/mr=20/B.1.1.7.mr=20.cl=34.vcf
- FIN-SC2-acc210624/B.1.1.7/mr=20/B.1.1.7.mr=20.cl=35.msa
- FIN-SC2-acc210624/B.1.1.7/mr=20/B.1.1.7.mr=20.cl=35.vcf
- FIN-SC2-acc210624/B.1.1.7/mr=20/B.1.1.7.mr=20.cl=36.msa
- FIN-SC2-acc210624/B.1.1.7/mr=20/B.1.1.7.mr=20.cl=36.vcf
- FIN-SC2-acc210624/B.1.1.7/mr=20/B.1.1.7.mr=20.cl=37.msa
- FIN-SC2-acc210624/B.1.1.7/mr=20/B.1.1.7.mr=20.cl=37.vcf
- FIN-SC2-acc210624/B.1.1.7/mr=20/B.1.1.7.mr=20.cl=38.msa
- FIN-SC2-acc210624/B.1.1.7/mr=20/B.1.1.7.mr=20.cl=39.msa
- FIN-SC2-acc210624/B.1.1.7/mr=20/B.1.1.7.mr=20.cl=39.vcf
- FIN-SC2-acc210624/B.1.1.7/mr=20/B.1.1.7.mr=20.cl=4.msa
- FIN-SC2-acc210624/B.1.1.7/mr=20/B.1.1.7.mr=20.cl=4.vcf
- FIN-SC2-acc210624/B.1.1.7/mr=20/B.1.1.7.mr=20.cl=41.msa
- FIN-SC2-acc210624/B.1.1.7/mr=20/B.1.1.7.mr=20.cl=42.msa
- FIN-SC2-acc210624/B.1.1.7/mr=20/B.1.1.7.mr=20.cl=43.msa
- FIN-SC2-acc210624/B.1.1.7/mr=20/B.1.1.7.mr=20.cl=44.msa
- FIN-SC2-acc210624/B.1.1.7/mr=20/B.1.1.7.mr=20.cl=44.vcf
- FIN-SC2-acc210624/B.1.1.7/mr=20/B.1.1.7.mr=20.cl=45.msa
- FIN-SC2-acc210624/B.1.1.7/mr=20/B.1.1.7.mr=20.cl=47.msa
- FIN-SC2-acc210624/B.1.1.7/mr=20/B.1.1.7.mr=20.cl=47.vcf
- FIN-SC2-acc210624/B.1.1.7/mr=20/B.1.1.7.mr=20.cl=48.msa
- FIN-SC2-acc210624/B.1.1.7/mr=20/B.1.1.7.mr=20.cl=49.msa
- FIN-SC2-acc210624/B.1.1.7/mr=20/B.1.1.7.mr=20.cl=49.vcf
- FIN-SC2-acc210624/B.1.1.7/mr=20/B.1.1.7.mr=20.cl=5.msa
- FIN-SC2-acc210624/B.1.1.7/mr=20/B.1.1.7.mr=20.cl=5.vcf
- FIN-SC2-acc210624/B.1.1.7/mr=20/B.1.1.7.mr=20.cl=50.msa
- FIN-SC2-acc210624/B.1.1.7/mr=20/B.1.1.7.mr=20.cl=50.vcf
- FIN-SC2-acc210624/B.1.1.7/mr=20/B.1.1.7.mr=20.cl=51.msa
- FIN-SC2-acc210624/B.1.1.7/mr=20/B.1.1.7.mr=20.cl=52.msa
- FIN-SC2-acc210624/B.1.1.7/mr=20/B.1.1.7.mr=20.cl=53.msa
- FIN-SC2-acc210624/B.1.1.7/mr=20/B.1.1.7.mr=20.cl=53.vcf
- FIN-SC2-acc210624/B.1.1.7/mr=20/B.1.1.7.mr=20.cl=54.msa
- FIN-SC2-acc210624/B.1.1.7/mr=20/B.1.1.7.mr=20.cl=54.vcf
- FIN-SC2-acc210624/B.1.1.7/mr=20/B.1.1.7.mr=20.cl=55.msa
- FIN-SC2-acc210624/B.1.1.7/mr=20/B.1.1.7.mr=20.cl=55.vcf
- FIN-SC2-acc210624/B.1.1.7/mr=20/B.1.1.7.mr=20.cl=56.msa
- FIN-SC2-acc210624/B.1.1.7/mr=20/B.1.1.7.mr=20.cl=57.msa
- FIN-SC2-acc210624/B.1.1.7/mr=20/B.1.1.7.mr=20.cl=58.msa
- FIN-SC2-acc210624/B.1.1.7/mr=20/B.1.1.7.mr=20.cl=58.vcf
- FIN-SC2-acc210624/B.1.1.7/mr=20/B.1.1.7.mr=20.cl=59.msa
- FIN-SC2-acc210624/B.1.1.7/mr=20/B.1.1.7.mr=20.cl=59.vcf
- FIN-SC2-acc210624/B.1.1.7/mr=20/B.1.1.7.mr=20.cl=60.msa
- FIN-SC2-acc210624/B.1.1.7/mr=20/B.1.1.7.mr=20.cl=60.vcf
- FIN-SC2-acc210624/B.1.1.7/mr=20/B.1.1.7.mr=20.cl=62.msa
[truncated: 478 more entries]
