# Supplementary material for: ClusTRace, a bioinformatic pipeline for analyzing clusters in virus phylogenies
Source: BMC Bioinformatics. 2022 May 28;23:196. doi: 10.1186/s12859-022-04709-8 (PMC9143711; doi:10.1186/s12859-022-04709-8)
Supplement: Supplementary file 2 — Additional file 2: ClusTRace results for Alfa and Beta sequences. Includes all files output by ClusTRace. [file 12859_2022_4709_MOESM2_ESM.zip › FIN-SC2-acc210624/B.1.1.7.cl.xlsx]

## Sheet: B.1.1.7.mr=10
#sequence	cluster	subclustern
hCoV-19/Finland/53HEL/2020|EPI_ISL_738134|2020-12-19	1	0
hCoV-19/Finland/94HEL/2020|EPI_ISL_766026|2020-12-22	1	0
hCoV-19/Finland/95HEL/2020|EPI_ISL_766027|2020-12-28	1	0
hCoV-19/Finland/785/2021|EPI_ISL_1842460|2021-02-01	2	0
hCoV-19/Finland/875/2021|EPI_ISL_1842337|2021-01-31	2	0
hCoV-19/Finland/1072/2021|EPI_ISL_1496761|2021-02-04	2	0
hCoV-19/Finland/1341/2021|EPI_ISL_1496877|2021-02-07	2	0
hCoV-19/Finland/1450/2021|EPI_ISL_1496930|2021-02-08	2	0
hCoV-19/Finland/1461/2021|EPI_ISL_1496937|2021-02-08	2	0
hCoV-19/Finland/1515/2021|EPI_ISL_1496981|2021-02-08	2	0
hCoV-19/Finland/1537/2021|EPI_ISL_1496990|2021-02-08	2	0
hCoV-19/Finland/1540/2021|EPI_ISL_1496991|2021-02-08	2	0
hCoV-19/Finland/3523/2021|EPI_ISL_2604457|2021-02-25	2	0
hCoV-19/Finland/3569/2021|EPI_ISL_2258465|2021-02-27	2	0
hCoV-19/Finland/6217/2021|EPI_ISL_2608519|2021-04-20	2	0
hCoV-19/Finland/5990/2021|EPI_ISL_2604753|2021-04-09	3	0
hCoV-19/Finland/6245/2021|EPI_ISL_2608530|2021-04-21	3	0
hCoV-19/Finland/THL-202108712/2021|EPI_ISL_2505849|2021-02-15	4	0
hCoV-19/Finland/THL-202108979/2021|EPI_ISL_2506060|2021-03-03	4	0
hCoV-19/Finland/THL-202109042/2021|EPI_ISL_2506113|2021-03-03	4	0
hCoV-19/Finland/THL-202109065/2021|EPI_ISL_2506133|2021-03-03	4	0
hCoV-19/Finland/THL-202111911/2021|EPI_ISL_2507757|2021-04-07	4	0
hCoV-19/Finland/5666/2021|EPI_ISL_2604642|2021-03-29	5	0
hCoV-19/Finland/6538/2021|EPI_ISL_2608819|2021-04-30	5	0
hCoV-19/Finland/HEL4-51/2021|EPI_ISL_833220|2021-01-02	6	0
hCoV-19/Finland/6065/2021|EPI_ISL_2609019|2021-04-14	6	0
hCoV-19/Finland/THL-202108451/2021|EPI_ISL_2505642|2021-03-05	7	0
hCoV-19/Finland/THL-202108861/2021|EPI_ISL_2505965|2021-03-06	7	0
hCoV-19/Finland/THL-202108863/2021|EPI_ISL_2505967|2021-03-05	7	0
hCoV-19/Finland/THL-202109725/2021|EPI_ISL_2506645|2021-03-20	8	0
hCoV-19/Finland/1165/2021|EPI_ISL_1496815|2021-02-07	8	0
hCoV-19/Finland/1295/2021|EPI_ISL_1496855|2021-02-07	8	0
hCoV-19/Finland/1385/2021|EPI_ISL_1496903|2021-02-04	8	0
hCoV-19/Finland/THL-202112512/2021|EPI_ISL_2508226|2021-04-27	9	0
hCoV-19/Finland/91HEL/2020|EPI_ISL_766024|2020-12-22	9	0
hCoV-19/Finland/4389/2021|EPI_ISL_2604299|2021-03-07	9	0
hCoV-19/Finland/4880/2021|EPI_ISL_2608983|2021-03-11	9	0
hCoV-19/Finland/HEL-22-920/2021|EPI_ISL_1279042|2021-01-30	10	0
hCoV-19/Finland/HEL-23-1040/2021|EPI_ISL_1279008|2021-01-30	10	0
hCoV-19/Finland/1184/2021|EPI_ISL_1496828|2021-02-06	10	0
hCoV-19/Finland/1199/2021|EPI_ISL_1496842|2021-02-06	10	0
hCoV-19/Finland/1314/2021|EPI_ISL_1496857|2021-02-07	10	0
hCoV-19/Finland/1481/2021|EPI_ISL_1496955|2021-02-08	10	0
hCoV-19/Finland/1788/2021|EPI_ISL_1497131|2021-02-11	10	0
hCoV-19/Finland/5777/2021|EPI_ISL_2604478|2021-04-01	10	0
hCoV-19/Finland/5887/2021|EPI_ISL_2604726|2021-04-06	10	0
hCoV-19/Finland/6554/2021|EPI_ISL_2608824|2021-05-02	10	0
hCoV-19/Finland/HEL-11-51/2021|EPI_ISL_995902|2021-01-14	11	0
hCoV-19/Finland/HEL-14-382/2021|EPI_ISL_1081993|2021-01-22	11	0
hCoV-19/Finland/HEL-14-391/2021|EPI_ISL_1082087|2021-01-24	11	0
hCoV-19/Finland/HEL-16-315/2021|EPI_ISL_995850|2021-01-17	11	0
hCoV-19/Finland/HEL-16-316/2021|EPI_ISL_995851|2021-01-17	11	0
hCoV-19/Finland/HEL-18-433/2021|EPI_ISL_1082022|2021-01-19	11	0
hCoV-19/Finland/HEL-18-434/2021|EPI_ISL_1082023|2021-01-19	11	0
hCoV-19/Finland/HEL-18-464/2021|EPI_ISL_1082116|2021-01-21	11	0
hCoV-19/Finland/HEL-18-465/2021|EPI_ISL_1082039|2021-01-21	11	0
hCoV-19/Finland/HEL-19-V235/2021|EPI_ISL_1082063|2021-01-26	11	0
hCoV-19/Finland/HEL-19-V237/2021|EPI_ISL_1082065|2021-01-26	11	0
hCoV-19/Finland/HEL-19-551/2021|EPI_ISL_1082133|2021-01-25	11	0
hCoV-19/Finland/HEL-19-572/2021|EPI_ISL_1279062|2021-01-25	11	0
hCoV-19/Finland/HEL-19-575/2021|EPI_ISL_1279065|2021-01-26	11	0
hCoV-19/Finland/HEL-19-576/2021|EPI_ISL_1279066|2021-01-26	11	0
hCoV-19/Finland/1625/2021|EPI_ISL_1497059|2021-02-09	11	0
hCoV-19/Finland/4525/2021|EPI_ISL_2608931|2021-03-08	12	0
hCoV-19/Finland/5179/2021|EPI_ISL_2030930|2021-03-12	12	0
hCoV-19/Finland/5190/2021|EPI_ISL_2030939|2021-03-12	12	0
hCoV-19/Finland/THL-202108934/2021|EPI_ISL_2506029|2021-03-06	13	0
hCoV-19/Finland/6750/2021|EPI_ISL_2608867|2021-05-05	13	0
hCoV-19/Finland/6062/2021|EPI_ISL_2609016|2021-04-14	14	0
hCoV-19/Finland/6063/2021|EPI_ISL_2609017|2021-04-14	14	0
hCoV-19/Finland/6082/2021|EPI_ISL_2609024|2021-04-15	14	0
hCoV-19/Finland/2170/2021|EPI_ISL_1841555|2021-02-13	15	0
hCoV-19/Finland/5182/2021|EPI_ISL_2030931|2021-03-12	15	0
hCoV-19/Finland/THL-202114027/2021|EPI_ISL_2363823|2021-04-25	16	0
hCoV-19/Finland/THL-202117223/2021|EPI_ISL_2363994|2021-04-30	16	0
hCoV-19/Finland/THL-202111957/2021|EPI_ISL_2507782|2021-04-05	17	0
hCoV-19/Finland/THL-202112074/2021|EPI_ISL_2507880|2021-04-04	17	0
hCoV-19/Finland/V5016/2021|EPI_ISL_2608473|2021-03-02	17	0
hCoV-19/Finland/V6247/2021|EPI_ISL_2609407|2021-03-05	17	0
hCoV-19/Finland/V6285/2021|EPI_ISL_2609439|2021-03-06	17	0
hCoV-19/Finland/V6481/2021|EPI_ISL_2608553|2021-03-06	17	0
hCoV-19/Finland/V8951/2021|EPI_ISL_2604557|2021-03-19	17	0
hCoV-19/Finland/V8988/2021|EPI_ISL_2604586|2021-03-18	17	0
hCoV-19/Finland/V9031/2021|EPI_ISL_2031193|2021-03-19	17	0
hCoV-19/Finland/4025/2021|EPI_ISL_2604279|2021-03-03	17	0
hCoV-19/Finland/5001/2021|EPI_ISL_2259009|2021-03-08	17	0
hCoV-19/Finland/5038/2021|EPI_ISL_2258920|2021-03-11	17	0
hCoV-19/Finland/5329/2021|EPI_ISL_2258873|2021-03-15	17	0
hCoV-19/Finland/THL-202101153/2021|EPI_ISL_2590057|2021-01-11	18	0
hCoV-19/Finland/80HEL/2020|EPI_ISL_766017|2020-12-22	18	0
hCoV-19/Finland/2160/2021|EPI_ISL_1841545|2021-02-13	18	0
hCoV-19/Finland/V944/2021|EPI_ISL_2608695|2021-02-05	19	0
hCoV-19/Finland/V8683/2021|EPI_ISL_2609067|2021-03-16	19	0
hCoV-19/Finland/1838/2021|EPI_ISL_1497169|2021-02-11	19	0
hCoV-19/Finland/2300/2021|EPI_ISL_1841675|2021-02-14	19	0
hCoV-19/Finland/3091/2021|EPI_ISL_2031262|2021-02-19	19	0
hCoV-19/Finland/THL-202108464/2021|EPI_ISL_2505653|2021-03-04	20	0
hCoV-19/Finland/THL-202112488/2021|EPI_ISL_2508202|2021-04-21	20	0
hCoV-19/Finland/THL-202114057/2021|EPI_ISL_2363844|2021-04-28	20	0
hCoV-19/Finland/V8598/2021|EPI_ISL_2608601|2021-03-15	20	0
hCoV-19/Finland/V8939/2021|EPI_ISL_2604545|2021-03-14	20	0
hCoV-19/Finland/V9017/2021|EPI_ISL_2604609|2021-03-19	20	0
hCoV-19/Finland/2101/2021|EPI_ISL_1841491|2021-02-13	20	0
hCoV-19/Finland/2148/2021|EPI_ISL_1841534|2021-02-13	20	0
hCoV-19/Finland/2159/2021|EPI_ISL_1841544|2021-02-13	20	0
hCoV-19/Finland/3110/2021|EPI_ISL_1842203|2021-02-17	20	0
hCoV-19/Finland/3116/2021|EPI_ISL_1842207|2021-02-17	20	0
hCoV-19/Finland/3566/2021|EPI_ISL_2258462|2021-02-26	20	0
hCoV-19/Finland/4089/2021|EPI_ISL_2608736|2021-03-02	20	0
hCoV-19/Finland/4594/2021|EPI_ISL_2258647|2021-03-08	20	0
hCoV-19/Finland/4722/2021|EPI_ISL_1842712|2021-03-09	20	0
hCoV-19/Finland/4760/2021|EPI_ISL_2031070|2021-03-10	20	0
hCoV-19/Finland/4956/2021|EPI_ISL_2258975|2021-03-10	20	0
hCoV-19/Finland/5207/2021|EPI_ISL_2030951|2021-03-12	20	0
hCoV-19/Finland/5283/2021|EPI_ISL_2258840|2021-03-18	20	0
hCoV-19/Finland/THL-202111998/2021|EPI_ISL_2507817|2021-04-08	21	0
hCoV-19/Finland/THL-202112505/2021|EPI_ISL_2508219|2021-04-23	21	0
hCoV-19/Finland/1225/2021|EPI_ISL_1842244|2021-02-03	22	0
hCoV-19/Finland/1799/2021|EPI_ISL_1497141|2021-02-11	22	0
hCoV-19/Finland/2095/2021|EPI_ISL_1841485|2021-02-14	22	0
hCoV-19/Finland/2099/2021|EPI_ISL_1841489|2021-02-13	22	0
hCoV-19/Finland/2133/2021|EPI_ISL_1841520|2021-02-13	22	0
hCoV-19/Finland/2162/2021|EPI_ISL_1841547|2021-02-13	22	0
hCoV-19/Finland/2336/2021|EPI_ISL_1841707|2021-02-14	22	0
hCoV-19/Finland/2885/2021|EPI_ISL_2258492|2021-02-21	22	0
hCoV-19/Finland/3480/2021|EPI_ISL_2604418|2021-02-26	22	0
hCoV-19/Finland/3519/2021|EPI_ISL_2604453|2021-02-26	22	0
hCoV-19/Finland/4032/2021|EPI_ISL_2604285|2021-03-03	23	0
hCoV-19/Finland/5189/2021|EPI_ISL_2030938|2021-03-13	23	0
hCoV-19/Finland/THL-202117087/2021|EPI_ISL_2363884|2021-04-30	24	0
hCoV-19/Finland/6604/2021|EPI_ISL_2608845|2021-05-04	24	0
hCoV-19/Finland/6848/2021|EPI_ISL_2608881|2021-05-07	24	0
hCoV-19/Finland/THL-202112192/2021|EPI_ISL_2507974|2021-04-12	25	0
hCoV-19/Finland/2725/2021|EPI_ISL_1841928|2021-02-19	25	0
hCoV-19/Finland/2730/2021|EPI_ISL_1841933|2021-02-19	25	0
hCoV-19/Finland/6756/2021|EPI_ISL_2608871|2021-05-05	25	0
hCoV-19/Finland/THL-202108862/2021|EPI_ISL_2505966|2021-03-05	26	0
hCoV-19/Finland/THL-202108875/2021|EPI_ISL_2505978|2021-03-02	26	0
hCoV-19/Finland/4133/2021|EPI_ISL_2031053|2021-03-04	26	0
hCoV-19/Finland/5711/2021|EPI_ISL_2258780|2021-03-30	26	0
hCoV-19/Finland/THL-202110396/2021|EPI_ISL_2506998|2021-03-22	27	0
hCoV-19/Finland/THL-202111641/2021|EPI_ISL_2507553|2021-03-31	27	0
hCoV-19/Finland/THL-202111647/2021|EPI_ISL_2507557|2021-03-29	27	0
hCoV-19/Finland/THL-202111648/2021|EPI_ISL_2507558|2021-03-29	27	0
hCoV-19/Finland/THL-202112469/2021|EPI_ISL_2508193|2021-04-20	27	0
hCoV-19/Finland/THL-202112470/2021|EPI_ISL_2363796|2021-04-20	27	0
hCoV-19/Finland/V9192/2021|EPI_ISL_2258521|2021-03-22	27	0
hCoV-19/Finland/THL-202109329/2021|EPI_ISL_2506330|2021-03-12	28	0
hCoV-19/Finland/THL-202109336/2021|EPI_ISL_2506335|2021-03-12	28	0
hCoV-19/Finland/THL-202109728/2021|EPI_ISL_2506648|2021-03-09	28	0
hCoV-19/Finland/THL-202111465/2021|EPI_ISL_2507395|2021-03-19	28	0
hCoV-19/Finland/5213/2021|EPI_ISL_2030956|2021-03-12	28	0
hCoV-19/Finland/THL-202106174/2021|EPI_ISL_2505327|2021-02-19	29	0
hCoV-19/Finland/THL-202108417/2021|EPI_ISL_2505612|2021-03-04	29	0
hCoV-19/Finland/THL-202108463/2021|EPI_ISL_2505652|2021-03-03	29	0
hCoV-19/Finland/THL-202108583/2021|EPI_ISL_2505747|2021-02-25	29	0
hCoV-19/Finland/THL-202108591/2021|EPI_ISL_2505752|2021-02-26	29	0
hCoV-19/Finland/THL-202108609/2021|EPI_ISL_2505764|2021-02-25	29	0
hCoV-19/Finland/THL-202108652/2021|EPI_ISL_2505799|2021-02-26	29	0
hCoV-19/Finland/THL-202109357/2021|EPI_ISL_2506353|2021-03-12	29	0
hCoV-19/Finland/THL-202109366/2021|EPI_ISL_2506362|2021-03-10	29	0
hCoV-19/Finland/THL-202109381/2021|EPI_ISL_2506374|2021-03-12	29	0
hCoV-19/Finland/THL-202109384/2021|EPI_ISL_2506376|2021-03-12	29	0
hCoV-19/Finland/THL-202109812/2021|EPI_ISL_2506697|2021-03-18	29	0
hCoV-19/Finland/THL-202109816/2021|EPI_ISL_2506701|2021-03-18	29	0
hCoV-19/Finland/THL-202109817/2021|EPI_ISL_2506702|2021-03-18	29	0
hCoV-19/Finland/THL-202109825/2021|EPI_ISL_2506710|2021-03-18	29	0
hCoV-19/Finland/THL-202109826/2021|EPI_ISL_2506711|2021-03-18	29	0
hCoV-19/Finland/THL-202109827/2021|EPI_ISL_2506712|2021-03-18	29	0
hCoV-19/Finland/THL-202109834/2021|EPI_ISL_2506719|2021-03-18	29	0
hCoV-19/Finland/THL-202109837/2021|EPI_ISL_2506722|2021-03-18	29	0
hCoV-19/Finland/THL-202109843/2021|EPI_ISL_2506728|2021-03-19	29	0
hCoV-19/Finland/THL-202109844/2021|EPI_ISL_2506729|2021-03-18	29	0
hCoV-19/Finland/THL-202111428/2021|EPI_ISL_2507083|2021-03-25	29	0
hCoV-19/Finland/THL-202111435/2021|EPI_ISL_2507369|2021-03-25	29	0
hCoV-19/Finland/THL-202111449/2021|EPI_ISL_2507382|2021-03-24	29	0
hCoV-19/Finland/THL-202111624/2021|EPI_ISL_2507536|2021-03-29	29	0
hCoV-19/Finland/THL-202111754/2021|EPI_ISL_2507644|2021-04-01	29	0
hCoV-19/Finland/THL-202111760/2021|EPI_ISL_2507650|2021-04-05	29	0
hCoV-19/Finland/THL-202111815/2021|EPI_ISL_2507694|2021-04-04	29	0
hCoV-19/Finland/THL-202112017/2021|EPI_ISL_2507835|2021-04-09	29	0
hCoV-19/Finland/V6248/2021|EPI_ISL_2609408|2021-03-05	29	0
hCoV-19/Finland/3876/2021|EPI_ISL_2604380|2021-03-02	29	0
hCoV-19/Finland/6002/2021|EPI_ISL_2604763|2021-04-08	29	0
hCoV-19/Finland/THL-202111883/2021|EPI_ISL_2507729|2021-04-02	30	0
hCoV-19/Finland/THL-202111884/2021|EPI_ISL_2507730|2021-04-02	30	0
hCoV-19/Finland/THL-202111890/2021|EPI_ISL_2507736|2021-04-01	30	0
hCoV-19/Finland/4892/2021|EPI_ISL_2608988|2021-03-10	30	0
hCoV-19/Finland/2274/2021|EPI_ISL_1841652|2021-02-12	31	0
hCoV-19/Finland/2628/2021|EPI_ISL_1842075|2021-02-18	31	0
hCoV-19/Finland/4434/2021|EPI_ISL_2608903|2021-03-06	31	0
hCoV-19/Finland/THL-202109121/2021|EPI_ISL_2506178|2021-03-03	32	0
hCoV-19/Finland/THL-202111631/2021|EPI_ISL_2507543|2021-04-04	32	0
hCoV-19/Finland/THL-202111634/2021|EPI_ISL_2507546|2021-04-02	32	0
hCoV-19/Finland/THL-202111994/2021|EPI_ISL_2507813|2021-04-06	32	0
hCoV-19/Finland/THL-202111995/2021|EPI_ISL_2507814|2021-04-06	32	0
hCoV-19/Finland/THL-202112122/2021|EPI_ISL_2507923|2021-04-08	32	0
hCoV-19/Finland/THL-202112173/2021|EPI_ISL_2507959|2021-04-13	32	0
hCoV-19/Finland/5282/2021|EPI_ISL_2258839|2021-03-17	33	0
hCoV-19/Finland/6310/2021|EPI_ISL_2608744|2021-04-26	33	0
hCoV-19/Finland/6314/2021|EPI_ISL_2608745|2021-04-26	33	0
hCoV-19/Finland/HEL-17-496/2021|EPI_ISL_1082009|2021-01-25	34	0
hCoV-19/Finland/HEL-17-498/2021|EPI_ISL_1082010|2021-01-25	34	0
hCoV-19/Finland/HEL-17-509/2021|EPI_ISL_1082013|2021-01-25	34	0
hCoV-19/Finland/HEL-17-517/2021|EPI_ISL_1082015|2021-01-25	34	0
hCoV-19/Finland/HEL-17-518/2021|EPI_ISL_1082100|2021-01-25	34	0
hCoV-19/Finland/HEL-20-702/2021|EPI_ISL_1279076|2021-01-27	34	0
hCoV-19/Finland/HEL-20-705/2021|EPI_ISL_1279079|2021-01-27	34	0
hCoV-19/Finland/THL-202112339/2021|EPI_ISL_2508092|2021-04-14	34	0
hCoV-19/Finland/THL-202114001/2021|EPI_ISL_2508339|2021-04-18	34	0
hCoV-19/Finland/HEL-14-386/2021|EPI_ISL_1082086|2021-01-23	35	0
hCoV-19/Finland/HEL-16-304/2021|EPI_ISL_995841|2021-01-13	35	0
hCoV-19/Finland/HEL-18-463/2021|EPI_ISL_1082115|2021-01-21	35	0
hCoV-19/Finland/HEL-18-466/2021|EPI_ISL_1082040|2021-01-21	35	0
hCoV-19/Finland/HEL4-15/2021|EPI_ISL_833209|2021-01-03	35	0
hCoV-19/Finland/HEL4-37/2020|EPI_ISL_833203|2020-12-21	35	0
hCoV-19/Finland/92HEL/2020|EPI_ISL_766025|2020-12-18	35	0
hCoV-19/Finland/2599/2021|EPI_ISL_1842031|2021-01-11	35	0
hCoV-19/Finland/THL-202101648/2021|EPI_ISL_2590241|2021-01-15	36	0
hCoV-19/Finland/THL-202102155/2021|EPI_ISL_2590644|2021-01-23	36	0
hCoV-19/Finland/THL-202104105/2021|EPI_ISL_2591586|2021-02-05	36	0
hCoV-19/Finland/THL-202105034/2021|EPI_ISL_2591687|2021-02-05	36	0
hCoV-19/Finland/THL-202101526/2020|EPI_ISL_2537343|2020-12-23	37	0
hCoV-19/Finland/THL-202101527/2020|EPI_ISL_2537344|2020-12-21	37	0
hCoV-19/Finland/THL-202101528/2020|EPI_ISL_2537345|2020-12-21	37	0
hCoV-19/Finland/THL-202103998/2021|EPI_ISL_2591393|2021-01-29	37	0
hCoV-19/Finland/THL-202104106/2021|EPI_ISL_2591588|2021-02-05	37	0
hCoV-19/Finland/THL-202104121/2021|EPI_ISL_2591622|2021-02-05	37	0
hCoV-19/Finland/THL-202106163/2021|EPI_ISL_2505318|2021-02-18	37	0
hCoV-19/Finland/THL-202106429/2021|EPI_ISL_2505548|2021-02-18	37	0
hCoV-19/Finland/THL-202106430/2021|EPI_ISL_2505549|2021-02-20	37	0
hCoV-19/Finland/THL-202108703/2021|EPI_ISL_2505841|2021-02-21	37	0
hCoV-19/Finland/HEL-10-14/2021|EPI_ISL_1279096|2021-01-14	38	0
hCoV-19/Finland/HEL-12-55/2021|EPI_ISL_995923|2021-01-13	38	0
hCoV-19/Finland/HEL-12-62/2021|EPI_ISL_995950|2021-01-11	38	0
hCoV-19/Finland/HEL-12-65/2021|EPI_ISL_995952|2021-01-11	38	0
hCoV-19/Finland/HEL-15-171/2021|EPI_ISL_1082002|2021-01-15	38	0
hCoV-19/Finland/HEL-16-308/2021|EPI_ISL_995844|2021-01-14	38	0
hCoV-19/Finland/HEL-17-513/2021|EPI_ISL_1082099|2021-01-25	38	0
hCoV-19/Finland/HEL-17-521/2021|EPI_ISL_1082101|2021-01-25	38	0
hCoV-19/Finland/HEL-20-701/2021|EPI_ISL_1279099|2021-01-11	38	0
hCoV-19/Finland/THL-202111990/2021|EPI_ISL_2507810|2021-04-06	39	0
hCoV-19/Finland/6600/2021|EPI_ISL_2608843|2021-05-04	39	0
hCoV-19/Finland/THL-202112079/2021|EPI_ISL_2507884|2021-04-08	40	0
hCoV-19/Finland/5672/2021|EPI_ISL_2604645|2021-03-29	40	0
hCoV-19/Finland/5883/2021|EPI_ISL_2604722|2021-04-06	40	0
hCoV-19/Finland/6202/2021|EPI_ISL_2608505|2021-04-20	40	0
hCoV-19/Finland/6258/2021|EPI_ISL_2608541|2021-04-23	40	0
hCoV-19/Finland/6469/2021|EPI_ISL_2608763|2021-04-28	40	0
hCoV-19/Finland/6752/2021|EPI_ISL_2608869|2021-05-05	40	0
hCoV-19/Finland/THL-202109157/2021|EPI_ISL_2506211|2021-03-06	41	0
hCoV-19/Finland/THL-202109707/2021|EPI_ISL_2506631|2021-03-08	41	0
hCoV-19/Finland/V8851/2021|EPI_ISL_2609239|2021-03-18	42	0
hCoV-19/Finland/3851/2021|EPI_ISL_2258609|2021-03-01	42	0
hCoV-19/Finland/4457/2021|EPI_ISL_2608922|2021-03-07	42	0
hCoV-19/Finland/THL-202106440/2021|EPI_ISL_2505555|2021-02-26	43	0
hCoV-19/Finland/THL-202109266/2021|EPI_ISL_2506293|2021-03-11	43	0
hCoV-19/Finland/THL-202111956/2021|EPI_ISL_2507781|2021-04-05	44	0
hCoV-19/Finland/THL-202112537/2021|EPI_ISL_2508239|2021-04-23	44	0
hCoV-19/Finland/THL-202112562/2021|EPI_ISL_2508259|2021-04-20	44	0
hCoV-19/Finland/6177/2021|EPI_ISL_2609380|2021-04-18	44	0
hCoV-19/Finland/6241/2021|EPI_ISL_2608526|2021-04-22	44	0
hCoV-19/Finland/THL-202108767/2021|EPI_ISL_2505890|2021-02-26	45	0
hCoV-19/Finland/THL-202108768/2021|EPI_ISL_2505891|2021-02-26	45	0
hCoV-19/Finland/THL-202108769/2021|EPI_ISL_2505892|2021-02-25	45	0
hCoV-19/Finland/THL-202108770/2021|EPI_ISL_2505893|2021-02-26	45	0
hCoV-19/Finland/THL-202108771/2021|EPI_ISL_2505894|2021-02-26	45	0
hCoV-19/Finland/THL-202108772/2021|EPI_ISL_2505895|2021-02-26	45	0
hCoV-19/Finland/THL-202108773/2021|EPI_ISL_2505896|2021-02-26	45	0
hCoV-19/Finland/THL-202108790/2021|EPI_ISL_2505905|2021-02-26	45	0
hCoV-19/Finland/THL-202108803/2021|EPI_ISL_2505917|2021-02-26	45	0
hCoV-19/Finland/THL-202109007/2021|EPI_ISL_2506082|2021-03-05	45	0
hCoV-19/Finland/THL-202109020/2021|EPI_ISL_2506095|2021-03-05	45	0
hCoV-19/Finland/THL-202109078/2021|EPI_ISL_2506144|2021-03-05	45	0
hCoV-19/Finland/THL-202109080/2021|EPI_ISL_2506146|2021-03-03	45	0
hCoV-19/Finland/THL-202103958/2021|EPI_ISL_2591320|2021-01-25	46	0
hCoV-19/Finland/5409/2021|EPI_ISL_2258891|2021-03-21	46	0
hCoV-19/Finland/69HEL/2020|EPI_ISL_738135|2020-12-18	47	0
hCoV-19/Finland/4627/2021|EPI_ISL_2030901|2021-03-09	47	0
hCoV-19/Finland/5440/2021|EPI_ISL_2258785|2021-03-23	47	0
hCoV-19/Finland/THL-202106177/2021|EPI_ISL_2505330|2021-02-17	48	0
hCoV-19/Finland/1584/2021|EPI_ISL_1497025|2021-02-09	48	0
hCoV-19/Finland/5909/2021|EPI_ISL_2604733|2021-04-06	48	0
hCoV-19/Finland/THL-202105087/2021|EPI_ISL_2505190|2021-02-15	49	0
hCoV-19/Finland/THL-202114038/2021|EPI_ISL_2363830|2021-04-23	49	0
hCoV-19/Finland/THL-202117254/2021|EPI_ISL_2364018|2021-05-06	49	0
hCoV-19/Finland/TRE26444_9/2021|EPI_ISL_2467931|2021-05-19	50	0
hCoV-19/Finland/TRE26521_1/2021|EPI_ISL_2467933|2021-05-18	50	0
hCoV-19/Finland/THL-202109546/2021|EPI_ISL_2506511|2021-03-11	51	0
hCoV-19/Finland/THL-202112443/2021|EPI_ISL_2508170|2021-04-08	51	0
hCoV-19/Finland/THL-202112447/2021|EPI_ISL_2508173|2021-04-13	51	0
hCoV-19/Finland/THL-202112451/2021|EPI_ISL_2508177|2021-04-13	51	0
hCoV-19/Finland/3062/2021|EPI_ISL_2031243|2021-02-21	52	0
hCoV-19/Finland/3085/2021|EPI_ISL_2031256|2021-02-21	52	0
hCoV-19/Finland/3087/2021|EPI_ISL_2031258|2021-02-21	52	0
hCoV-19/Finland/THL-202102947/2021|EPI_ISL_2590823|2021-02-23	53	0
hCoV-19/Finland/THL-202104003/2021|EPI_ISL_2591404|2021-02-08	53	0
hCoV-19/Finland/THL-202104039/2021|EPI_ISL_2591469|2021-02-09	53	0
hCoV-19/Finland/THL-202104040/2021|EPI_ISL_2591471|2021-02-10	53	0
hCoV-19/Finland/THL-202104052/2021|EPI_ISL_2591492|2021-02-10	53	0
hCoV-19/Finland/THL-202105099/2021|EPI_ISL_2505199|2021-02-12	53	0
hCoV-19/Finland/THL-202105100/2021|EPI_ISL_2505200|2021-02-13	53	0
hCoV-19/Finland/THL-202105101/2021|EPI_ISL_2505201|2021-02-11	53	0
hCoV-19/Finland/THL-202105768/2021|EPI_ISL_2505295|2021-02-17	53	0
hCoV-19/Finland/THL-202105769/2021|EPI_ISL_2505296|2021-02-17	53	0
hCoV-19/Finland/THL-202105770/2021|EPI_ISL_2505297|2021-02-15	53	0
hCoV-19/Finland/THL-202105771/2021|EPI_ISL_2505298|2021-02-16	53	0
hCoV-19/Finland/THL-202105773/2021|EPI_ISL_2505300|2021-02-17	53	0
hCoV-19/Finland/THL-202105786/2021|EPI_ISL_2505307|2021-02-19	53	0
hCoV-19/Finland/THL-202108813/2021|EPI_ISL_2505924|2021-03-03	53	0
hCoV-19/Finland/1423/2021|EPI_ISL_1496905|2021-02-08	53	0
hCoV-19/Finland/HEL-11-V20/2021|EPI_ISL_1279097|2021-01-17	54	0
hCoV-19/Finland/HEL-11-19/2021|EPI_ISL_995900|2021-01-11	54	0
hCoV-19/Finland/HEL-14-298/2021|EPI_ISL_1082070|2021-01-22	54	0
hCoV-19/Finland/HEL-15-248/2021|EPI_ISL_1082090|2021-01-18	54	0
hCoV-19/Finland/HEL-15-249/2021|EPI_ISL_1082091|2021-01-18	54	0
hCoV-19/Finland/THL-202101021/2021|EPI_ISL_2590019|2021-01-10	54	0
hCoV-19/Finland/THL-202102080/2021|EPI_ISL_2590576|2021-01-25	54	0
hCoV-19/Finland/THL-202111386/2021|EPI_ISL_2507049|2021-03-24	54	0
hCoV-19/Finland/THL-202108871/2021|EPI_ISL_2505975|2021-03-01	55	0
hCoV-19/Finland/THL-202109589/2021|EPI_ISL_2506536|2021-03-15	55	0
hCoV-19/Finland/THL-202109591/2021|EPI_ISL_2506537|2021-03-15	55	0
hCoV-19/Finland/HEL-14-349/2021|EPI_ISL_1082077|2021-01-24	56	0
hCoV-19/Finland/HEL-18-451/2021|EPI_ISL_1082112|2021-01-20	56	0
hCoV-19/Finland/HEL4-40/2020|EPI_ISL_833214|2020-12-21	57	0
hCoV-19/Finland/HEL4-49/2020|EPI_ISL_833215|2020-12-21	57	0
hCoV-19/Finland/79HEL/2020|EPI_ISL_766016|2020-12-22	57	0
hCoV-19/Finland/81HEL/2020|EPI_ISL_766018|2020-12-22	57	0
hCoV-19/Finland/HEL-18-458/2021|EPI_ISL_1082035|2021-01-20	58	0
hCoV-19/Finland/HEL-19-V295/2021|EPI_ISL_1082066|2021-01-26	58	0
hCoV-19/Finland/THL-202106451/2021|EPI_ISL_2505566|2021-02-22	58	0
hCoV-19/Finland/THL-202108398/2021|EPI_ISL_2505595|2021-03-11	58	0
hCoV-19/Finland/THL-202109295/2021|EPI_ISL_2506298|2021-03-10	58	0
hCoV-19/Finland/THL-202109296/2021|EPI_ISL_2506299|2021-03-03	58	0
hCoV-19/Finland/1002/2021|EPI_ISL_1496746|2021-02-03	58	0
hCoV-19/Finland/1542/2021|EPI_ISL_1496992|2021-02-09	58	0
hCoV-19/Finland/2197/2021|EPI_ISL_1841579|2021-02-12	58	0
hCoV-19/Finland/2873/2021|EPI_ISL_1841892|2021-02-20	58	0
hCoV-19/Finland/3031/2021|EPI_ISL_1841793|2021-02-22	58	0
hCoV-19/Finland/THL-202102298/2021|EPI_ISL_2590780|2021-01-28	59	0
hCoV-19/Finland/THL-202103863/2021|EPI_ISL_2591209|2021-01-30	59	0
hCoV-19/Finland/5280/2021|EPI_ISL_2258838|2021-03-17	59	0
hCoV-19/Finland/THL-202109402/2021|EPI_ISL_2506388|2021-03-11	60	0
hCoV-19/Finland/THL-202111937/2021|EPI_ISL_2507772|2021-04-09	60	0
hCoV-19/Finland/V6256/2021|EPI_ISL_2609416|2021-03-05	61	0
hCoV-19/Finland/6589/2021|EPI_ISL_2608838|2021-05-04	61	0
hCoV-19/Finland/THL-202111616/2021|EPI_ISL_2507528|2021-03-31	62	0
hCoV-19/Finland/THL-202111636/2021|EPI_ISL_2507548|2021-04-05	62	0
hCoV-19/Finland/THL-202111637/2021|EPI_ISL_2507549|2021-04-05	62	0
hCoV-19/Finland/THL-202111638/2021|EPI_ISL_2507550|2021-04-05	62	0
hCoV-19/Finland/THL-202111996/2021|EPI_ISL_2507815|2021-04-11	62	0
hCoV-19/Finland/THL-202111997/2021|EPI_ISL_2507816|2021-04-07	62	0
hCoV-19/Finland/THL-202111999/2021|EPI_ISL_2507818|2021-04-08	62	0
hCoV-19/Finland/THL-202112000/2021|EPI_ISL_2507819|2021-04-09	62	0
hCoV-19/Finland/THL-202112001/2021|EPI_ISL_2507820|2021-04-07	62	0
hCoV-19/Finland/THL-202112272/2021|EPI_ISL_2508038|2021-04-11	62	0
hCoV-19/Finland/THL-202112359/2021|EPI_ISL_2508111|2021-04-18	62	0
hCoV-19/Finland/THL-202112360/2021|EPI_ISL_2508112|2021-04-17	62	0
hCoV-19/Finland/THL-202112361/2021|EPI_ISL_2508113|2021-04-17	62	0
hCoV-19/Finland/THL-202112362/2021|EPI_ISL_2508114|2021-04-18	62	0
hCoV-19/Finland/THL-202112363/2021|EPI_ISL_2508115|2021-04-18	62	0
hCoV-19/Finland/THL-202112365/2021|EPI_ISL_2508117|2021-04-18	62	0
hCoV-19/Finland/THL-202112487/2021|EPI_ISL_2508201|2021-04-20	62	0
hCoV-19/Finland/THL-202112489/2021|EPI_ISL_2508203|2021-04-22	62	0
hCoV-19/Finland/THL-202112490/2021|EPI_ISL_2508204|2021-04-21	62	0
hCoV-19/Finland/THL-202112491/2021|EPI_ISL_2508205|2021-04-19	62	0
hCoV-19/Finland/THL-202112492/2021|EPI_ISL_2508206|2021-04-22	62	0
hCoV-19/Finland/THL-202112493/2021|EPI_ISL_2508207|2021-04-22	62	0
hCoV-19/Finland/THL-202112494/2021|EPI_ISL_2508208|2021-04-25	62	0
hCoV-19/Finland/THL-202112495/2021|EPI_ISL_2508209|2021-04-19	62	0
hCoV-19/Finland/THL-202112496/2021|EPI_ISL_2508210|2021-04-20	62	0
hCoV-19/Finland/THL-202112497/2021|EPI_ISL_2508211|2021-04-23	62	0
hCoV-19/Finland/THL-202112498/2021|EPI_ISL_2508212|2021-04-22	62	0
hCoV-19/Finland/THL-202112499/2021|EPI_ISL_2508213|2021-04-22	62	0
hCoV-19/Finland/THL-202112500/2021|EPI_ISL_2508214|2021-04-22	62	0
hCoV-19/Finland/THL-202112501/2021|EPI_ISL_2508215|2021-04-24	62	0
hCoV-19/Finland/THL-202112502/2021|EPI_ISL_2508216|2021-04-24	62	0
hCoV-19/Finland/THL-202112503/2021|EPI_ISL_2508217|2021-04-25	62	0
hCoV-19/Finland/THL-202112504/2021|EPI_ISL_2508218|2021-04-22	62	0
hCoV-19/Finland/THL-202112507/2021|EPI_ISL_2508221|2021-04-21	62	0
hCoV-19/Finland/THL-202112508/2021|EPI_ISL_2508222|2021-04-22	62	0
hCoV-19/Finland/THL-202112509/2021|EPI_ISL_2508223|2021-04-24	62	0
hCoV-19/Finland/THL-202112527/2021|EPI_ISL_2508232|2021-04-23	62	0
hCoV-19/Finland/THL-202114045/2021|EPI_ISL_2363835|2021-04-30	62	0
hCoV-19/Finland/THL-202114047/2021|EPI_ISL_2363836|2021-04-26	62	0
hCoV-19/Finland/THL-202114048/2021|EPI_ISL_2363837|2021-04-26	62	0
hCoV-19/Finland/THL-202114053/2021|EPI_ISL_2363841|2021-05-02	62	0
hCoV-19/Finland/THL-202114054/2021|EPI_ISL_2363842|2021-04-27	62	0
hCoV-19/Finland/THL-202114055/2021|EPI_ISL_2363843|2021-04-26	62	0
hCoV-19/Finland/THL-202114058/2021|EPI_ISL_2363845|2021-04-27	62	0
hCoV-19/Finland/THL-202114061/2021|EPI_ISL_2363847|2021-04-26	62	0
hCoV-19/Finland/THL-202114066/2021|EPI_ISL_2363848|2021-04-30	62	0
hCoV-19/Finland/THL-202114069/2021|EPI_ISL_2363849|2021-04-30	62	0
hCoV-19/Finland/THL-202114070/2021|EPI_ISL_2363850|2021-05-05	63	0
hCoV-19/Finland/THL-202117260/2021|EPI_ISL_2364024|2021-05-03	63	0
hCoV-19/Finland/THL-202117271/2021|EPI_ISL_2364031|2021-05-03	63	0
hCoV-19/Finland/THL-202117273/2021|EPI_ISL_2364032|2021-05-03	63	0
hCoV-19/Finland/THL-202117274/2021|EPI_ISL_2364033|2021-05-05	63	0
hCoV-19/Finland/THL-202117275/2021|EPI_ISL_2364034|2021-05-03	63	0
hCoV-19/Finland/THL-202117276/2021|EPI_ISL_2364035|2021-05-03	63	0
hCoV-19/Finland/THL-202117277/2021|EPI_ISL_2364036|2021-05-04	63	0
hCoV-19/Finland/1422/2021|EPI_ISL_1496904|2021-02-08	63	0
hCoV-19/Finland/6446/2021|EPI_ISL_2608752|2021-04-27	63	0
hCoV-19/Finland/6508/2021|EPI_ISL_2608783|2021-04-30	63	0
hCoV-19/Finland/6595/2021|EPI_ISL_2608841|2021-05-04	63	0
hCoV-19/Finland/6605/2021|EPI_ISL_2608846|2021-05-04	63	0
hCoV-19/Finland/6847/2021|EPI_ISL_2608880|2021-05-06	63	0
hCoV-19/Finland/6861/2021|EPI_ISL_2608892|2021-05-07	63	0
hCoV-19/Finland/THL-202111565/2021|EPI_ISL_2507485|2021-03-24	64	0
hCoV-19/Finland/THL-202112109/2021|EPI_ISL_2507911|2021-04-09	64	0
hCoV-19/Finland/HEL-20-695/2021|EPI_ISL_1279098|2021-01-27	65	0
hCoV-19/Finland/5358/2021|EPI_ISL_2609143|2021-03-19	65	0
hCoV-19/Finland/5391/2021|EPI_ISL_2258881|2021-03-21	65	0
hCoV-19/Finland/HEL4-26/2020|EPI_ISL_833217|2020-12-30	66	0
hCoV-19/Finland/6442/2021|EPI_ISL_2608751|2021-04-27	66	0
hCoV-19/Finland/V8689/2021|EPI_ISL_2609070|2021-03-16	67	0
hCoV-19/Finland/V8691/2021|EPI_ISL_2609072|2021-03-16	67	0
hCoV-19/Finland/V8692/2021|EPI_ISL_2609073|2021-03-16	67	0
hCoV-19/Finland/V8693/2021|EPI_ISL_2609074|2021-03-16	67	0
hCoV-19/Finland/V8718/2021|EPI_ISL_2609092|2021-03-16	67	0
hCoV-19/Finland/V8761/2021|EPI_ISL_2609132|2021-03-16	67	0
hCoV-19/Finland/4454/2021|EPI_ISL_2608920|2021-03-05	67	0
hCoV-19/Finland/4785/2021|EPI_ISL_2031087|2021-03-10	67	0
hCoV-19/Finland/THL-202111730/2021|EPI_ISL_2507625|2021-04-03	68	0
hCoV-19/Finland/THL-202111853/2021|EPI_ISL_2507722|2021-04-01	68	0
hCoV-19/Finland/THL-202111964/2021|EPI_ISL_2507789|2021-04-09	68	0
hCoV-19/Finland/THL-202113978/2021|EPI_ISL_2508323|2021-04-19	68	0
hCoV-19/Finland/5654/2021|EPI_ISL_2604638|2021-03-27	69	0
hCoV-19/Finland/5774/2021|EPI_ISL_2604477|2021-03-31	69	0
hCoV-19/Finland/5819/2021|EPI_ISL_2604686|2021-04-05	69	0
hCoV-19/Finland/5919/2021|EPI_ISL_2609321|2021-04-07	69	0
hCoV-19/Finland/6229/2021|EPI_ISL_2608523|2021-04-21	69	0
hCoV-19/Finland/THL-202100027/2020|EPI_ISL_2537278|2020-12-26	70	0
hCoV-19/Finland/THL-202100085/2021|EPI_ISL_2589818|2021-01-03	70	0
hCoV-19/Finland/HEL-14-295/2021|EPI_ISL_1082068|2021-01-23	71	0
hCoV-19/Finland/HEL-14-343/2021|EPI_ISL_1082074|2021-01-24	71	0
hCoV-19/Finland/HEL-14-348/2021|EPI_ISL_1082076|2021-01-24	71	0
hCoV-19/Finland/HEL-14-358/2021|EPI_ISL_1082081|2021-01-24	71	0
hCoV-19/Finland/HEL-14-364/2021|EPI_ISL_1082083|2021-01-24	71	0
hCoV-19/Finland/HEL-14-387/2021|EPI_ISL_1081996|2021-01-24	71	0
hCoV-19/Finland/HEL-14-389/2021|EPI_ISL_1081998|2021-01-24	71	0
hCoV-19/Finland/HEL-15-239/2021|EPI_ISL_1082003|2021-01-20	71	0
hCoV-19/Finland/HEL-15-255/2021|EPI_ISL_1082006|2021-01-20	71	0
hCoV-19/Finland/HEL-15-256/2021|EPI_ISL_1082007|2021-01-22	71	0
hCoV-19/Finland/HEL-16-317/2021|EPI_ISL_995852|2021-01-17	71	0
hCoV-19/Finland/HEL-16-319/2021|EPI_ISL_995853|2021-01-17	71	0
hCoV-19/Finland/HEL-16-330/2021|EPI_ISL_995863|2021-01-18	71	0
hCoV-19/Finland/HEL-16-336/2021|EPI_ISL_995869|2021-01-18	71	0
hCoV-19/Finland/HEL-17-532/2021|EPI_ISL_1082103|2021-01-26	71	0
hCoV-19/Finland/HEL-17-533/2021|EPI_ISL_1082104|2021-01-26	71	0
hCoV-19/Finland/HEL-18-435/2021|EPI_ISL_1082107|2021-01-20	71	0
hCoV-19/Finland/HEL-18-436/2021|EPI_ISL_1082024|2021-01-20	71	0
hCoV-19/Finland/HEL-18-438/2021|EPI_ISL_1082025|2021-01-21	71	0
hCoV-19/Finland/HEL-18-459/2021|EPI_ISL_1082036|2021-01-20	71	0
hCoV-19/Finland/HEL-19-V213/2021|EPI_ISL_1082125|2021-01-25	71	0
hCoV-19/Finland/HEL-19-V219/2021|EPI_ISL_1082061|2021-01-25	71	0
hCoV-19/Finland/HEL-19-V233/2021|EPI_ISL_1082128|2021-01-25	71	0
hCoV-19/Finland/HEL-19-545/2021|EPI_ISL_1082050|2021-01-25	71	0
hCoV-19/Finland/HEL-19-560/2021|EPI_ISL_1082058|2021-01-25	71	0
hCoV-19/Finland/HEL-20-708/2021|EPI_ISL_1279082|2021-01-28	71	0
hCoV-19/Finland/HEL-20-715/2021|EPI_ISL_1279025|2021-01-18	71	0
hCoV-19/Finland/HEL-20-716/2021|EPI_ISL_1279026|2021-01-18	71	0
hCoV-19/Finland/HEL-20-717/2021|EPI_ISL_1279027|2021-01-22	71	0
hCoV-19/Finland/HEL-22-933/2021|EPI_ISL_1279053|2021-01-31	71	0
hCoV-19/Finland/HEL-23-1025/2021|EPI_ISL_1278994|2021-01-31	71	0
hCoV-19/Finland/HEL-23-1030/2021|EPI_ISL_1278998|2021-01-31	71	0
hCoV-19/Finland/HEL-23-1036/2021|EPI_ISL_1279004|2021-01-30	71	0
hCoV-19/Finland/HEL-23-1039/2021|EPI_ISL_1279007|2021-01-30	71	0
hCoV-19/Finland/HEL-23-1041/2021|EPI_ISL_1279009|2021-01-30	71	0
hCoV-19/Finland/HEL-23-1042/2021|EPI_ISL_1279010|2021-01-31	71	0
hCoV-19/Finland/HEL-23-1043/2021|EPI_ISL_1279011|2021-01-30	71	0
hCoV-19/Finland/HEL-23-1047/2021|EPI_ISL_1278975|2021-01-31	71	0
hCoV-19/Finland/HEL-23-1050/2021|EPI_ISL_1279016|2021-01-31	71	0
hCoV-19/Finland/THL-202101404/2021|EPI_ISL_2590127|2021-01-11	71	0
hCoV-19/Finland/THL-202102935/2021|EPI_ISL_2590792|2021-02-22	71	0
hCoV-19/Finland/THL-202103867/2021|EPI_ISL_2591213|2021-01-26	71	0
hCoV-19/Finland/THL-202103917/2021|EPI_ISL_2591281|2021-02-04	71	0
hCoV-19/Finland/THL-202103918/2021|EPI_ISL_2591283|2021-02-02	71	0
hCoV-19/Finland/THL-202103929/2021|EPI_ISL_2591287|2021-02-03	71	0
hCoV-19/Finland/THL-202103973/2021|EPI_ISL_2591344|2021-02-02	71	0
hCoV-19/Finland/THL-202103974/2021|EPI_ISL_2591346|2021-02-02	71	0
hCoV-19/Finland/THL-202103996/2021|EPI_ISL_2591388|2021-02-09	71	0
hCoV-19/Finland/THL-202108726/2021|EPI_ISL_2505860|2021-02-24	71	0
hCoV-19/Finland/822/2021|EPI_ISL_1842491|2021-02-02	71	0
hCoV-19/Finland/859/2021|EPI_ISL_1842321|2021-01-29	71	0
hCoV-19/Finland/871/2021|EPI_ISL_1842333|2021-01-29	71	0
hCoV-19/Finland/893/2021|EPI_ISL_1842352|2021-01-29	71	0
hCoV-19/Finland/972/2021|EPI_ISL_1497203|2021-02-03	71	0
hCoV-19/Finland/1079/2021|EPI_ISL_1496742|2021-02-04	71	0
hCoV-19/Finland/1121/2021|EPI_ISL_1496787|2021-02-05	71	0
hCoV-19/Finland/1134/2021|EPI_ISL_1496794|2021-02-05	71	0
hCoV-19/Finland/1135/2021|EPI_ISL_1496795|2021-02-05	71	0
hCoV-19/Finland/1147/2021|EPI_ISL_1496805|2021-02-05	71	0
hCoV-19/Finland/1177/2021|EPI_ISL_1496821|2021-02-06	71	0
hCoV-19/Finland/1183/2021|EPI_ISL_1496827|2021-02-06	71	0
hCoV-19/Finland/1202/2021|EPI_ISL_1496843|2021-02-06	71	0
hCoV-19/Finland/1274/2021|EPI_ISL_1842286|2021-02-01	71	0
hCoV-19/Finland/1280/2021|EPI_ISL_1842291|2021-02-01	71	0
hCoV-19/Finland/1282/2021|EPI_ISL_1842292|2021-02-02	71	0
hCoV-19/Finland/1326/2021|EPI_ISL_1496864|2021-02-07	71	0
hCoV-19/Finland/1363/2021|EPI_ISL_1496896|2021-02-07	71	0
hCoV-19/Finland/1466/2021|EPI_ISL_1496940|2021-02-08	71	0
hCoV-19/Finland/1473/2021|EPI_ISL_1496947|2021-02-08	71	0
hCoV-19/Finland/1475/2021|EPI_ISL_1496949|2021-02-08	71	0
hCoV-19/Finland/1511/2021|EPI_ISL_1496977|2021-02-08	71	0
hCoV-19/Finland/1514/2021|EPI_ISL_1496980|2021-02-08	71	0
hCoV-19/Finland/1566/2021|EPI_ISL_1497011|2021-02-09	71	0
hCoV-19/Finland/1569/2021|EPI_ISL_1497013|2021-02-09	71	0
hCoV-19/Finland/1605/2021|EPI_ISL_1497043|2021-02-09	71	0
hCoV-19/Finland/1617/2021|EPI_ISL_1497054|2021-02-09	71	0
hCoV-19/Finland/1679/2021|EPI_ISL_1497078|2021-02-10	71	0
hCoV-19/Finland/1684/2021|EPI_ISL_1497083|2021-02-10	71	0
hCoV-19/Finland/1720/2021|EPI_ISL_1497114|2021-02-10	71	0
hCoV-19/Finland/1791/2021|EPI_ISL_1497134|2021-02-11	71	0
hCoV-19/Finland/1830/2021|EPI_ISL_1497163|2021-02-11	71	0
hCoV-19/Finland/1843/2021|EPI_ISL_1497173|2021-02-11	71	0
hCoV-19/Finland/2071/2021|EPI_ISL_1841462|2021-02-14	71	0
hCoV-19/Finland/2081/2021|EPI_ISL_1841471|2021-02-14	71	0
hCoV-19/Finland/2102/2021|EPI_ISL_1841492|2021-02-13	71	0
hCoV-19/Finland/2111/2021|EPI_ISL_1841501|2021-02-13	71	0
hCoV-19/Finland/2184/2021|EPI_ISL_1841566|2021-02-12	71	0
hCoV-19/Finland/2187/2021|EPI_ISL_1841569|2021-02-12	71	0
hCoV-19/Finland/2198/2021|EPI_ISL_1841580|2021-02-12	71	0
hCoV-19/Finland/2204/2021|EPI_ISL_1841586|2021-02-12	71	0
hCoV-19/Finland/2241/2021|EPI_ISL_1841620|2021-02-13	71	0
hCoV-19/Finland/2245/2021|EPI_ISL_1841624|2021-02-13	71	0
hCoV-19/Finland/2290/2021|EPI_ISL_1841667|2021-02-14	71	0
hCoV-19/Finland/2326/2021|EPI_ISL_1841698|2021-02-14	71	0
hCoV-19/Finland/2746/2021|EPI_ISL_1841826|2021-02-19	71	0
hCoV-19/Finland/2787/2021|EPI_ISL_1841863|2021-02-19	71	0
hCoV-19/Finland/2796/2021|EPI_ISL_1841871|2021-02-21	71	0
hCoV-19/Finland/2828/2021|EPI_ISL_1841743|2021-02-18	71	0
hCoV-19/Finland/2856/2021|EPI_ISL_1841876|2021-02-19	71	0
hCoV-19/Finland/3477/2021|EPI_ISL_2604416|2021-02-26	71	0
hCoV-19/Finland/3590/2021|EPI_ISL_1842749|2021-02-26	71	0
hCoV-19/Finland/3847/2021|EPI_ISL_2258605|2021-03-01	71	0
hCoV-19/Finland/5408/2021|EPI_ISL_2258890|2021-03-21	71	0
hCoV-19/Finland/5852/2021|EPI_ISL_2604708|2021-04-04	71	0
hCoV-19/Finland/THL-202041022/2020|EPI_ISL_2589812|2020-12-21	72	0
hCoV-19/Finland/THL-202041023/2020|EPI_ISL_2589814|2020-12-26	72	0
hCoV-19/Finland/THL-202041024/2020|EPI_ISL_2589816|2020-12-26	72	0
hCoV-19/Finland/3872/2021|EPI_ISL_2604377|2021-03-02	73	0
hCoV-19/Finland/6093/2021|EPI_ISL_2609033|2021-04-15	73	0
hCoV-19/Finland/TRE24178_11/2021|EPI_ISL_2153110|2021-04-10	74	0
hCoV-19/Finland/TRE26444_2/2021|EPI_ISL_2467797|2021-05-19	74	0
hCoV-19/Finland/TRE26444_4/2021|EPI_ISL_2467836|2021-05-17	74	0
hCoV-19/Finland/TRE23196_9/2021|EPI_ISL_1663234|2021-03-13	75	0
hCoV-19/Finland/TRE23403_11/2021|EPI_ISL_1663580|2021-03-25	75	0
hCoV-19/Finland/TRE26078_4/2021|EPI_ISL_2467082|2021-05-04	75	0
hCoV-19/Finland/THL-202108841/2021|EPI_ISL_2505948|2021-03-02	76	0
hCoV-19/Finland/2675/2021|EPI_ISL_1841955|2021-02-19	76	0
hCoV-19/Finland/4671/2021|EPI_ISL_1842664|2021-03-08	76	0
hCoV-19/Finland/4805/2021|EPI_ISL_2031104|2021-03-10	76	0
hCoV-19/Finland/THL-202102278/2021|EPI_ISL_2590755|2021-01-30	77	0
hCoV-19/Finland/THL-202102300/2021|EPI_ISL_2590784|2021-01-28	77	0
hCoV-19/Finland/THL-202102301/2021|EPI_ISL_2590786|2021-01-28	77	0
hCoV-19/Finland/THL-202102302/2021|EPI_ISL_2590788|2021-01-31	77	0
hCoV-19/Finland/THL-202103815/2021|EPI_ISL_2591132|2021-02-06	77	0
hCoV-19/Finland/THL-202103997/2021|EPI_ISL_2591390|2021-02-07	77	0
hCoV-19/Finland/THL-202104018/2021|EPI_ISL_2591432|2021-02-07	77	0
hCoV-19/Finland/THL-202105743/2021|EPI_ISL_2505274|2021-02-22	77	0
hCoV-19/Finland/THL-202109073/2021|EPI_ISL_2506140|2021-03-04	77	0
hCoV-19/Finland/THL-202109533/2021|EPI_ISL_2506501|2021-03-08	77	0
hCoV-19/Finland/1424/2021|EPI_ISL_1496906|2021-02-08	78	0
hCoV-19/Finland/5185/2021|EPI_ISL_2030934|2021-03-14	78	0
hCoV-19/Finland/5186/2021|EPI_ISL_2030935|2021-03-14	78	0
hCoV-19/Finland/THL-202101603/2021|EPI_ISL_2590200|2021-01-18	79	0
hCoV-19/Finland/THL-202111839/2021|EPI_ISL_2507713|2021-03-31	79	0
hCoV-19/Finland/V6224/2021|EPI_ISL_2609395|2021-03-05	80	0
hCoV-19/Finland/V6271/2021|EPI_ISL_2609428|2021-03-06	80	0
hCoV-19/Finland/V6282/2021|EPI_ISL_2609437|2021-03-06	80	0
hCoV-19/Finland/V8794/2021|EPI_ISL_2609196|2021-03-17	80	0
hCoV-19/Finland/V9018/2021|EPI_ISL_2604610|2021-03-19	80	0
hCoV-19/Finland/V9069/2021|EPI_ISL_2031212|2021-03-20	80	0
hCoV-19/Finland/THL-202108567/2021|EPI_ISL_2505737|2021-02-26	81	0
hCoV-19/Finland/THL-202108595/2021|EPI_ISL_2505754|2021-02-26	81	0
hCoV-19/Finland/THL-202108637/2021|EPI_ISL_2505788|2021-02-26	81	0
hCoV-19/Finland/1709/2021|EPI_ISL_1497105|2021-02-10	81	0
hCoV-19/Finland/THL-202109762/2021|EPI_ISL_2506670|2021-03-23	82	0
hCoV-19/Finland/THL-202109764/2021|EPI_ISL_2506671|2021-03-23	82	0
hCoV-19/Finland/HEL-10-1/2020|EPI_ISL_1278978|2020-12-29	83	0
hCoV-19/Finland/30J10DE12_S111/2020|EPI_ISL_902858|2020-12-30	83	0
hCoV-19/Finland/HEL-18-453/2021|EPI_ISL_1082113|2021-01-20	84	0
hCoV-19/Finland/1955/2021|EPI_ISL_1842596|2021-02-11	84	0
hCoV-19/Finland/3798/2021|EPI_ISL_2258567|2021-03-01	84	0
hCoV-19/Finland/THL-202114026/2021|EPI_ISL_2363822|2021-04-29	85	0
hCoV-19/Finland/6031/2021|EPI_ISL_2604776|2021-04-10	85	0
hCoV-19/Finland/THL-202108845/2021|EPI_ISL_2505952|2021-03-02	86	0
hCoV-19/Finland/THL-202109222/2021|EPI_ISL_2506259|2021-03-05	86	0
hCoV-19/Finland/HEL-13-193/2021|EPI_ISL_995970|2021-01-20	87	0
hCoV-19/Finland/HEL-13-199/2021|EPI_ISL_995973|2021-01-20	87	0
hCoV-19/Finland/THL-202105061/2021|EPI_ISL_2505171|2021-02-10	87	0
hCoV-19/Finland/THL-202103739/2021|EPI_ISL_2591027|2021-02-06	88	0
hCoV-19/Finland/THL-202104012/2021|EPI_ISL_2591419|2021-02-08	88	0
hCoV-19/Finland/THL-202109031/2021|EPI_ISL_2506104|2021-03-04	88	0
hCoV-19/Finland/THL-202112457/2021|EPI_ISL_2508182|2021-04-13	88	0
hCoV-19/Finland/THL-202114005/2021|EPI_ISL_2363814|2021-04-22	88	0
hCoV-19/Finland/6529/2021|EPI_ISL_2608816|2021-05-02	88	0
hCoV-19/Finland/THL-202109358/2021|EPI_ISL_2506354|2021-03-12	89	0
hCoV-19/Finland/THL-202109396/2021|EPI_ISL_2506385|2021-03-11	89	0
hCoV-19/Finland/4858/2021|EPI_ISL_2608964|2021-03-11	89	0
hCoV-19/Finland/5230/2021|EPI_ISL_2030970|2021-03-13	89	0
hCoV-19/Finland/5451/2021|EPI_ISL_2258794|2021-03-23	89	0
hCoV-19/Finland/THL-202109742/2021|EPI_ISL_2506657|2021-03-18	90	0
hCoV-19/Finland/THL-202110337/2021|EPI_ISL_2506952|2021-03-25	90	0
hCoV-19/Finland/5803/2021|EPI_ISL_2604494|2021-04-03	91	0
hCoV-19/Finland/5807/2021|EPI_ISL_2604498|2021-04-03	91	0
hCoV-19/Finland/5814/2021|EPI_ISL_2604503|2021-04-04	91	0
hCoV-19/Finland/HEL-20-714/2021|EPI_ISL_1279024|2021-01-29	92	0
hCoV-19/Finland/HEL4-36/2020|EPI_ISL_833205|2020-12-21	92	0
hCoV-19/Finland/V966/2021|EPI_ISL_2608711|2021-02-06	92	0
hCoV-19/Finland/V968/2021|EPI_ISL_2608712|2021-02-06	92	0
hCoV-19/Finland/THL-202117075/2021|EPI_ISL_2363876|2021-05-01	93	0
hCoV-19/Finland/THL-202117116/2021|EPI_ISL_2363911|2021-05-01	93	0
hCoV-19/Finland/THL-202117122/2021|EPI_ISL_2363916|2021-05-01	93	0
hCoV-19/Finland/THL-202117124/2021|EPI_ISL_2363917|2021-05-01	93	0
hCoV-19/Finland/THL-202111620/2021|EPI_ISL_2507532|2021-03-22	94	0
hCoV-19/Finland/THL-202113986/2021|EPI_ISL_2508329|2021-04-20	94	0
hCoV-19/Finland/THL-202111579/2021|EPI_ISL_2507495|2021-04-01	95	0
hCoV-19/Finland/THL-202112435/2021|EPI_ISL_2508165|2021-04-15	95	0
hCoV-19/Finland/6249/2021|EPI_ISL_2608533|2021-04-21	95	0
hCoV-19/Finland/5619/2021|EPI_ISL_2604540|2021-03-26	96	0
hCoV-19/Finland/5822/2021|EPI_ISL_2604689|2021-04-05	96	0
hCoV-19/Finland/6208/2021|EPI_ISL_2608510|2021-04-19	96	0
hCoV-19/Finland/THL-202111939/2021|EPI_ISL_2507774|2021-04-07	97	0
hCoV-19/Finland/THL-202111940/2021|EPI_ISL_2507775|2021-04-07	97	0
hCoV-19/Finland/THL-202117246/2021|EPI_ISL_2364013|2021-04-25	97	0
hCoV-19/Finland/3039/2021|EPI_ISL_1841801|2021-02-22	98	0
hCoV-19/Finland/4107/2021|EPI_ISL_2031033|2021-03-03	98	0
hCoV-19/Finland/5059/2021|EPI_ISL_2258929|2021-03-11	98	0
hCoV-19/Finland/5397/2021|EPI_ISL_2258884|2021-03-19	99	0
hCoV-19/Finland/5882/2021|EPI_ISL_2604721|2021-04-06	99	0
hCoV-19/Finland/THL-202111625/2021|EPI_ISL_2507537|2021-04-03	100	0
hCoV-19/Finland/5895/2021|EPI_ISL_2609315|2021-04-03	100	0
hCoV-19/Finland/THL-202109300/2021|EPI_ISL_2506303|2021-03-12	101	0
hCoV-19/Finland/THL-202109302/2021|EPI_ISL_2506305|2021-03-12	101	0
hCoV-19/Finland/THL-202109303/2021|EPI_ISL_2506306|2021-03-12	101	0
hCoV-19/Finland/THL-202109494/2021|EPI_ISL_2506474|2021-03-10	101	0
hCoV-19/Finland/THL-202109621/2021|EPI_ISL_2506566|2021-03-13	101	0
hCoV-19/Finland/THL-202110345/2021|EPI_ISL_2506959|2021-03-22	101	0
hCoV-19/Finland/THL-202110346/2021|EPI_ISL_2506960|2021-03-22	101	0
hCoV-19/Finland/V6493/2021|EPI_ISL_2608563|2021-03-06	101	0
hCoV-19/Finland/V8594/2021|EPI_ISL_2608598|2021-03-15	101	0
hCoV-19/Finland/V8728/2021|EPI_ISL_2609101|2021-03-15	101	0
hCoV-19/Finland/V8744/2021|EPI_ISL_2609116|2021-03-15	101	0
hCoV-19/Finland/V8826/2021|EPI_ISL_2609219|2021-03-16	101	0
hCoV-19/Finland/V8841/2021|EPI_ISL_2609230|2021-03-16	101	0
hCoV-19/Finland/V8843/2021|EPI_ISL_2609232|2021-03-16	101	0
hCoV-19/Finland/V8861/2021|EPI_ISL_2609248|2021-03-17	101	0
hCoV-19/Finland/V8882/2021|EPI_ISL_2609265|2021-03-17	101	0
hCoV-19/Finland/V8963/2021|EPI_ISL_2604568|2021-03-18	101	0
hCoV-19/Finland/V9000/2021|EPI_ISL_2604596|2021-03-18	101	0
hCoV-19/Finland/V9050/2021|EPI_ISL_2031196|2021-03-19	101	0
hCoV-19/Finland/V9066/2021|EPI_ISL_2031210|2021-03-19	101	0
hCoV-19/Finland/V9145/2021|EPI_ISL_2031229|2021-03-20	101	0
hCoV-19/Finland/V9186/2021|EPI_ISL_2031231|2021-03-21	101	0
hCoV-19/Finland/5015/2021|EPI_ISL_2259023|2021-03-11	101	0
hCoV-19/Finland/5489/2021|EPI_ISL_2258805|2021-03-23	101	0
hCoV-19/Finland/5519/2021|EPI_ISL_2258811|2021-03-24	101	0
hCoV-19/Finland/5529/2021|EPI_ISL_2258819|2021-03-26	101	0
hCoV-19/Finland/5537/2021|EPI_ISL_2258825|2021-03-25	101	0
hCoV-19/Finland/5709/2021|EPI_ISL_2258778|2021-03-30	101	0
hCoV-19/Finland/5779/2021|EPI_ISL_2604479|2021-03-31	101	0
hCoV-19/Finland/5780/2021|EPI_ISL_2604480|2021-03-31	101	0
hCoV-19/Finland/5816/2021|EPI_ISL_2604504|2021-04-04	101	0
hCoV-19/Finland/5896/2021|EPI_ISL_2609316|2021-04-05	101	0
hCoV-19/Finland/V8593/2021|EPI_ISL_2608597|2021-03-15	102	0
hCoV-19/Finland/5434/2021|EPI_ISL_2258517|2021-03-22	102	0
hCoV-19/Finland/5707/2021|EPI_ISL_2258776|2021-03-29	102	0
hCoV-19/Finland/5797/2021|EPI_ISL_2604490|2021-04-01	102	0
hCoV-19/Finland/5805/2021|EPI_ISL_2604496|2021-04-03	102	0
hCoV-19/Finland/5817/2021|EPI_ISL_2604505|2021-04-04	102	0
hCoV-19/Finland/5891/2021|EPI_ISL_2609312|2021-04-06	102	0
hCoV-19/Finland/THL-202111835/2021|EPI_ISL_2507709|2021-03-29	103	0
hCoV-19/Finland/THL-202111966/2021|EPI_ISL_2507791|2021-04-06	103	0
hCoV-19/Finland/THL-202112427/2021|EPI_ISL_2508159|2021-04-16	103	0
hCoV-19/Finland/THL-202113990/2021|EPI_ISL_2508332|2021-04-18	104	0
hCoV-19/Finland/5363/2021|EPI_ISL_2609148|2021-03-19	104	0
hCoV-19/Finland/5911/2021|EPI_ISL_2604735|2021-04-07	104	0
hCoV-19/Finland/6300/2021|EPI_ISL_2608617|2021-04-24	104	0
hCoV-19/Finland/6495/2021|EPI_ISL_2608775|2021-04-29	104	0
hCoV-19/Finland/6607/2021|EPI_ISL_2608847|2021-05-04	104	0
hCoV-19/Finland/6613/2021|EPI_ISL_2608853|2021-05-04	104	0
hCoV-19/Finland/THL-202106301/2021|EPI_ISL_2505427|2021-02-18	105	0
hCoV-19/Finland/1001/2021|EPI_ISL_1496745|2021-02-03	105	0
hCoV-19/Finland/1059/2021|EPI_ISL_1496752|2021-02-04	105	0
hCoV-19/Finland/1329/2021|EPI_ISL_1496867|2021-02-07	105	0
hCoV-19/Finland/1822/2021|EPI_ISL_1497157|2021-02-11	105	0
hCoV-19/Finland/3570/2021|EPI_ISL_2258466|2021-02-27	105	0
hCoV-19/Finland/HEL-5-16/2021|EPI_ISL_1278984|2021-01-05	106	0
hCoV-19/Finland/HEL-12-41/2021|EPI_ISL_995901|2021-01-12	106	0
hCoV-19/Finland/HEL-16-302/2021|EPI_ISL_995839|2021-01-13	106	0
hCoV-19/Finland/HEL-16-337/2021|EPI_ISL_995870|2021-01-19	106	0
hCoV-19/Finland/HEL4-25/2020|EPI_ISL_833211|2020-12-29	106	0
hCoV-19/Finland/HEL4-29/2021|EPI_ISL_833213|2021-01-04	106	0
hCoV-19/Finland/THL-202101822/2021|EPI_ISL_2590295|2021-01-18	106	0
hCoV-19/Finland/88HEL/2020|EPI_ISL_766021|2020-12-25	106	0
hCoV-19/Finland/THL-202105248/2021|EPI_ISL_2505224|2021-02-16	107	0
hCoV-19/Finland/THL-202105713/2021|EPI_ISL_2505256|2021-02-16	107	0
hCoV-19/Finland/THL-202106428/2021|EPI_ISL_2505547|2021-02-21	107	0
hCoV-19/Finland/THL-202108518/2021|EPI_ISL_2505691|2021-02-24	107	0
hCoV-19/Finland/THL-202108519/2021|EPI_ISL_2505692|2021-02-17	107	0
hCoV-19/Finland/THL-202108521/2021|EPI_ISL_2505693|2021-02-25	107	0
hCoV-19/Finland/THL-202108522/2021|EPI_ISL_2505694|2021-02-26	107	0
hCoV-19/Finland/THL-202108523/2021|EPI_ISL_2505695|2021-02-17	107	0
hCoV-19/Finland/THL-202109120/2021|EPI_ISL_2506177|2021-03-06	107	0
hCoV-19/Finland/THL-202109401/2021|EPI_ISL_2506387|2021-03-15	107	0
hCoV-19/Finland/3082/2021|EPI_ISL_2031253|2021-02-21	107	0
hCoV-19/Finland/3338/2021|EPI_ISL_2258406|2021-02-23	107	0
hCoV-19/Finland/HEL-10-6/2021|EPI_ISL_1278979|2021-01-11	108	0
hCoV-19/Finland/HEL-12-54/2021|EPI_ISL_995922|2021-01-13	108	0
hCoV-19/Finland/HEL-12-78/2021|EPI_ISL_995963|2021-01-16	108	0
hCoV-19/Finland/HEL-12-86/2021|EPI_ISL_995903|2021-01-16	108	0
hCoV-19/Finland/HEL-12-91/2021|EPI_ISL_995933|2021-01-15	108	0
hCoV-19/Finland/HEL-14-346/2021|EPI_ISL_1082075|2021-01-22	108	0
hCoV-19/Finland/HEL-14-351/2021|EPI_ISL_1081982|2021-01-22	108	0
hCoV-19/Finland/HEL-14-352/2021|EPI_ISL_1081977|2021-01-23	108	0
hCoV-19/Finland/HEL-14-357/2021|EPI_ISL_1082080|2021-01-23	108	0
hCoV-19/Finland/HEL-14-360/2021|EPI_ISL_1081984|2021-01-22	108	0
hCoV-19/Finland/HEL-14-379/2021|EPI_ISL_1081990|2021-01-22	108	0
hCoV-19/Finland/HEL-14-385/2021|EPI_ISL_1081995|2021-01-23	108	0
hCoV-19/Finland/HEL-15-182/2021|EPI_ISL_1082130|2021-01-15	108	0
hCoV-19/Finland/HEL-15-243/2021|EPI_ISL_1082004|2021-01-18	108	0
hCoV-19/Finland/HEL-16-303/2021|EPI_ISL_995840|2021-01-13	108	0
hCoV-19/Finland/HEL-16-307/2021|EPI_ISL_995843|2021-01-14	108	0
hCoV-19/Finland/HEL-16-326/2021|EPI_ISL_995859|2021-01-19	108	0
hCoV-19/Finland/HEL-16-327/2021|EPI_ISL_995860|2021-01-18	108	0
hCoV-19/Finland/HEL-16-333/2021|EPI_ISL_995866|2021-01-19	108	0
hCoV-19/Finland/HEL-18-447/2021|EPI_ISL_1082030|2021-01-21	108	0
hCoV-19/Finland/HEL-18-483/2021|EPI_ISL_1082121|2021-01-24	108	0
hCoV-19/Finland/HEL-19-V223/2021|EPI_ISL_1082126|2021-01-25	108	0
hCoV-19/Finland/HEL-19-548/2021|EPI_ISL_1082122|2021-01-25	108	0
hCoV-19/Finland/HEL-19-573/2021|EPI_ISL_1279063|2021-01-25	108	0
hCoV-19/Finland/HEL-19-580/2021|EPI_ISL_1279069|2021-01-27	108	0
hCoV-19/Finland/HEL-20-704/2021|EPI_ISL_1279078|2021-01-28	108	0
hCoV-19/Finland/HEL-20-706/2021|EPI_ISL_1279080|2021-01-26	108	0
hCoV-19/Finland/HEL4-16/2021|EPI_ISL_833221|2021-01-03	108	0
hCoV-19/Finland/HEL4-17/2021|EPI_ISL_833222|2021-01-03	108	0
hCoV-19/Finland/HEL4-18/2021|EPI_ISL_833206|2021-01-04	108	0
hCoV-19/Finland/HEL4-27/2020|EPI_ISL_833216|2020-12-29	108	0
hCoV-19/Finland/HEL4-44/2020|EPI_ISL_833202|2020-12-30	108	0
hCoV-19/Finland/HEL4-45/2020|EPI_ISL_833212|2020-12-29	108	0
hCoV-19/Finland/HEL4-47/2020|EPI_ISL_833218|2020-12-30	108	0
hCoV-19/Finland/HEL4-48/2020|EPI_ISL_833204|2020-12-30	108	0
hCoV-19/Finland/THL-202101452/2021|EPI_ISL_2590131|2021-01-13	108	0
hCoV-19/Finland/84HEL/2020|EPI_ISL_766019|2020-12-22	108	0
hCoV-19/Finland/85HEL/2020|EPI_ISL_766020|2020-12-22	108	0
hCoV-19/Finland/90HEL/2020|EPI_ISL_766023|2020-12-27	108	0
hCoV-19/Finland/2598/2021|EPI_ISL_1842030|2021-01-12	108	0
hCoV-19/Finland/2600/2021|EPI_ISL_1842032|2021-01-11	108	0
hCoV-19/Finland/2601/2021|EPI_ISL_1842033|2021-01-11	108	0
hCoV-19/Finland/2602/2021|EPI_ISL_1842034|2021-01-12	108	0
hCoV-19/Finland/2603/2021|EPI_ISL_1842035|2021-01-12	108	0
hCoV-19/Finland/THL-202114082/2021|EPI_ISL_2363859|2021-05-04	109	0
hCoV-19/Finland/THL-202117092/2021|EPI_ISL_2363889|2021-04-30	109	0
hCoV-19/Finland/HEL4-33/2021|EPI_ISL_833225|2021-01-03	110	0
hCoV-19/Finland/HEL4-34/2021|EPI_ISL_833224|2021-01-03	110	0
hCoV-19/Finland/HEL4-52/2021|EPI_ISL_833226|2021-01-03	110	0
hCoV-19/Finland/THL-202101169/2021|EPI_ISL_2590065|2021-01-11	110	0
hCoV-19/Finland/THL-202101824/2021|EPI_ISL_2590298|2021-01-14	110	0
hCoV-19/Finland/6218/2021|EPI_ISL_2608520|2021-04-20	110	0
hCoV-19/Finland/6544/2021|EPI_ISL_2608820|2021-05-01	110	0
hCoV-19/Finland/THL-202109967/2021|EPI_ISL_2506825|2021-03-18	111	0
hCoV-19/Finland/THL-202111446/2021|EPI_ISL_2507380|2021-03-25	111	0
hCoV-19/Finland/1554/2021|EPI_ISL_1497002|2021-02-09	112	0
hCoV-19/Finland/3216/2021|EPI_ISL_2030995|2021-02-23	112	0
hCoV-19/Finland/3256/2021|EPI_ISL_2031030|2021-02-23	112	0
hCoV-19/Finland/THL-202110420/2021|EPI_ISL_2507018|2021-03-25	113	0
hCoV-19/Finland/THL-202111531/2021|EPI_ISL_2507454|2021-03-31	113	0
hCoV-19/Finland/THL-202111588/2021|EPI_ISL_2507502|2021-04-02	113	0
hCoV-19/Finland/THL-202108816/2021|EPI_ISL_2505926|2021-03-02	114	0
hCoV-19/Finland/THL-202108817/2021|EPI_ISL_2505927|2021-02-26	114	0
hCoV-19/Finland/THL-202108824/2021|EPI_ISL_2505933|2021-03-03	114	0
hCoV-19/Finland/THL-202108825/2021|EPI_ISL_2505934|2021-03-02	114	0
hCoV-19/Finland/THL-202108828/2021|EPI_ISL_2505937|2021-03-02	114	0
hCoV-19/Finland/THL-202108835/2021|EPI_ISL_2505943|2021-02-28	114	0
hCoV-19/Finland/THL-202108853/2021|EPI_ISL_2505959|2021-03-03	114	0
hCoV-19/Finland/THL-202108937/2021|EPI_ISL_2506032|2021-03-06	114	0
hCoV-19/Finland/THL-202111551/2021|EPI_ISL_2507471|2021-03-29	114	0
hCoV-19/Finland/V4995/2021|EPI_ISL_2608458|2021-03-01	114	0
hCoV-19/Finland/V5946/2021|EPI_ISL_2608665|2021-03-04	114	0
hCoV-19/Finland/V5955/2021|EPI_ISL_2608673|2021-03-04	114	0
hCoV-19/Finland/V5980/2021|EPI_ISL_2608684|2021-03-04	114	0
hCoV-19/Finland/V6488/2021|EPI_ISL_2608558|2021-03-06	114	0
hCoV-19/Finland/V6491/2021|EPI_ISL_2608561|2021-03-06	114	0
hCoV-19/Finland/V8504/2021|EPI_ISL_2608635|2021-03-13	114	0
hCoV-19/Finland/V8540/2021|EPI_ISL_2608652|2021-03-14	114	0
hCoV-19/Finland/V8585/2021|EPI_ISL_2608592|2021-03-15	114	0
hCoV-19/Finland/V8714/2021|EPI_ISL_2609089|2021-03-15	114	0
hCoV-19/Finland/V8735/2021|EPI_ISL_2609108|2021-03-15	114	0
hCoV-19/Finland/V8736/2021|EPI_ISL_2609109|2021-03-15	114	0
hCoV-19/Finland/V8743/2021|EPI_ISL_2609115|2021-03-15	114	0
hCoV-19/Finland/V8786/2021|EPI_ISL_2609188|2021-03-17	114	0
hCoV-19/Finland/V8791/2021|EPI_ISL_2609193|2021-03-17	114	0
hCoV-19/Finland/V8859/2021|EPI_ISL_2609246|2021-03-17	114	0
hCoV-19/Finland/V8860/2021|EPI_ISL_2609247|2021-03-17	114	0
hCoV-19/Finland/V8978/2021|EPI_ISL_2604579|2021-03-18	114	0
hCoV-19/Finland/2561/2021|EPI_ISL_1841994|2021-02-17	114	0
hCoV-19/Finland/2562/2021|EPI_ISL_1841995|2021-02-17	114	0
hCoV-19/Finland/2564/2021|EPI_ISL_1841997|2021-02-17	114	0
hCoV-19/Finland/2572/2021|EPI_ISL_1842004|2021-02-17	114	0
hCoV-19/Finland/2612/2021|EPI_ISL_1842059|2021-02-19	114	0
hCoV-19/Finland/2616/2021|EPI_ISL_1842063|2021-02-18	114	0
hCoV-19/Finland/2623/2021|EPI_ISL_1842070|2021-02-18	114	0
hCoV-19/Finland/2631/2021|EPI_ISL_1842078|2021-02-18	114	0
hCoV-19/Finland/2632/2021|EPI_ISL_1842079|2021-02-18	114	0
hCoV-19/Finland/2643/2021|EPI_ISL_1842090|2021-02-18	114	0
hCoV-19/Finland/2645/2021|EPI_ISL_1842092|2021-02-19	114	0
hCoV-19/Finland/2647/2021|EPI_ISL_1842094|2021-02-19	114	0
hCoV-19/Finland/2671/2021|EPI_ISL_1841951|2021-02-19	114	0
hCoV-19/Finland/2673/2021|EPI_ISL_1841953|2021-02-19	114	0
hCoV-19/Finland/2676/2021|EPI_ISL_1841956|2021-02-19	114	0
hCoV-19/Finland/2677/2021|EPI_ISL_1841957|2021-02-19	114	0
hCoV-19/Finland/2678/2021|EPI_ISL_1841958|2021-02-19	114	0
hCoV-19/Finland/2679/2021|EPI_ISL_1841959|2021-02-19	114	0
hCoV-19/Finland/2681/2021|EPI_ISL_1841961|2021-02-19	114	0
hCoV-19/Finland/2900/2021|EPI_ISL_2258502|2021-02-20	114	0
hCoV-19/Finland/2901/2021|EPI_ISL_2258503|2021-02-20	114	0
hCoV-19/Finland/2904/2021|EPI_ISL_2258505|2021-02-20	114	0
hCoV-19/Finland/3060/2021|EPI_ISL_2031241|2021-02-21	114	0
hCoV-19/Finland/3068/2021|EPI_ISL_2030979|2021-02-21	114	0
hCoV-19/Finland/3070/2021|EPI_ISL_2031247|2021-02-21	114	0
hCoV-19/Finland/3081/2021|EPI_ISL_2031252|2021-02-21	114	0
hCoV-19/Finland/3126/2021|EPI_ISL_1842217|2021-02-16	114	0
hCoV-19/Finland/3309/2021|EPI_ISL_2258378|2021-02-23	114	0
hCoV-19/Finland/3345/2021|EPI_ISL_2258411|2021-02-23	114	0
hCoV-19/Finland/3473/2021|EPI_ISL_2604412|2021-02-26	114	0
hCoV-19/Finland/3482/2021|EPI_ISL_2604420|2021-02-25	114	0
hCoV-19/Finland/3512/2021|EPI_ISL_2604446|2021-02-26	114	0
hCoV-19/Finland/3548/2021|EPI_ISL_2258445|2021-02-26	114	0
hCoV-19/Finland/3581/2021|EPI_ISL_2258475|2021-02-26	114	0
hCoV-19/Finland/3723/2021|EPI_ISL_2258681|2021-02-27	114	0
hCoV-19/Finland/3840/2021|EPI_ISL_2258599|2021-03-01	114	0
hCoV-19/Finland/3845/2021|EPI_ISL_2258603|2021-03-01	114	0
hCoV-19/Finland/3850/2021|EPI_ISL_2258608|2021-03-01	114	0
hCoV-19/Finland/4029/2021|EPI_ISL_2604282|2021-03-03	114	0
hCoV-19/Finland/4093/2021|EPI_ISL_2608738|2021-03-02	114	0
hCoV-19/Finland/4095/2021|EPI_ISL_2608739|2021-03-02	114	0
hCoV-19/Finland/4673/2021|EPI_ISL_1842666|2021-03-08	114	0
hCoV-19/Finland/4693/2021|EPI_ISL_1842683|2021-03-08	114	0
hCoV-19/Finland/4699/2021|EPI_ISL_1842689|2021-03-08	114	0
hCoV-19/Finland/4986/2021|EPI_ISL_2258996|2021-03-10	114	0
hCoV-19/Finland/5076/2021|EPI_ISL_2258940|2021-03-11	114	0
hCoV-19/Finland/5077/2021|EPI_ISL_2258941|2021-03-11	114	0
hCoV-19/Finland/5533/2021|EPI_ISL_2258821|2021-03-25	114	0
hCoV-19/Finland/5921/2021|EPI_ISL_2609323|2021-04-06	114	0
hCoV-19/Finland/5949/2021|EPI_ISL_2609336|2021-04-08	114	0
hCoV-19/Finland/THL-202109219/2021|EPI_ISL_2506256|2021-03-09	115	0
hCoV-19/Finland/THL-202111439/2021|EPI_ISL_2507373|2021-03-25	115	0
hCoV-19/Finland/THL-202111450/2021|EPI_ISL_2507383|2021-03-25	115	0
hCoV-19/Finland/V6258/2021|EPI_ISL_2609418|2021-03-05	115	0
hCoV-19/Finland/V6528/2021|EPI_ISL_2608586|2021-03-07	115	0
hCoV-19/Finland/V8502/2021|EPI_ISL_2608634|2021-03-13	115	0
hCoV-19/Finland/V8595/2021|EPI_ISL_2608599|2021-03-15	115	0
hCoV-19/Finland/V8599/2021|EPI_ISL_2608602|2021-03-15	115	0
hCoV-19/Finland/V8602/2021|EPI_ISL_2608605|2021-03-15	115	0
hCoV-19/Finland/V8884/2021|EPI_ISL_2609267|2021-03-17	115	0
hCoV-19/Finland/V8984/2021|EPI_ISL_2604582|2021-03-18	115	0
hCoV-19/Finland/3128/2021|EPI_ISL_1842219|2021-02-16	115	0
hCoV-19/Finland/3471/2021|EPI_ISL_2604410|2021-02-25	115	0
hCoV-19/Finland/3641/2021|EPI_ISL_2258666|2021-02-28	115	0
hCoV-19/Finland/3712/2021|EPI_ISL_2258671|2021-02-28	115	0
hCoV-19/Finland/3722/2021|EPI_ISL_2258680|2021-02-27	115	0
hCoV-19/Finland/3844/2021|EPI_ISL_2258602|2021-03-01	115	0
hCoV-19/Finland/4583/2021|EPI_ISL_2258636|2021-03-07	115	0
hCoV-19/Finland/4584/2021|EPI_ISL_2258637|2021-03-07	115	0
hCoV-19/Finland/4707/2021|EPI_ISL_1842697|2021-03-08	115	0
hCoV-19/Finland/4711/2021|EPI_ISL_1842701|2021-03-08	115	0
hCoV-19/Finland/4717/2021|EPI_ISL_1842707|2021-03-08	115	0
hCoV-19/Finland/4740/2021|EPI_ISL_1842727|2021-03-09	115	0
hCoV-19/Finland/4815/2021|EPI_ISL_2031113|2021-03-09	115	0
hCoV-19/Finland/5088/2021|EPI_ISL_2258948|2021-03-11	115	0
hCoV-19/Finland/5091/2021|EPI_ISL_2258951|2021-03-11	115	0
hCoV-19/Finland/5431/2021|EPI_ISL_2258514|2021-03-22	115	0
hCoV-19/Finland/5432/2021|EPI_ISL_2258515|2021-03-22	115	0
hCoV-19/Finland/5538/2021|EPI_ISL_2258826|2021-03-26	115	0
hCoV-19/Finland/THL-202109710/2021|EPI_ISL_2506634|2021-03-14	116	0
hCoV-19/Finland/THL-202109911/2021|EPI_ISL_2506778|2021-03-19	116	0
hCoV-19/Finland/THL-202109913/2021|EPI_ISL_2506780|2021-03-20	116	0
hCoV-19/Finland/THL-202109914/2021|EPI_ISL_2506781|2021-03-19	116	0
hCoV-19/Finland/THL-202109918/2021|EPI_ISL_2506785|2021-03-18	116	0
hCoV-19/Finland/THL-202109922/2021|EPI_ISL_2506789|2021-03-16	116	0
hCoV-19/Finland/THL-202109923/2021|EPI_ISL_2506790|2021-03-16	116	0
hCoV-19/Finland/THL-202109928/2021|EPI_ISL_2506794|2021-03-19	116	0
hCoV-19/Finland/THL-202109929/2021|EPI_ISL_2506795|2021-03-17	116	0
hCoV-19/Finland/THL-202109930/2021|EPI_ISL_2506796|2021-03-19	116	0
hCoV-19/Finland/THL-202111511/2021|EPI_ISL_2507435|2021-03-25	116	0
hCoV-19/Finland/THL-202111512/2021|EPI_ISL_2507436|2021-03-27	116	0
hCoV-19/Finland/THL-202111521/2021|EPI_ISL_2507444|2021-03-24	116	0
hCoV-19/Finland/THL-202111528/2021|EPI_ISL_2507451|2021-03-24	116	0
hCoV-19/Finland/THL-202111859/2021|EPI_ISL_2507725|2021-03-31	116	0
hCoV-19/Finland/THL-202111860/2021|EPI_ISL_2507726|2021-03-28	116	0
hCoV-19/Finland/THL-202111892/2021|EPI_ISL_2507738|2021-04-03	116	0
hCoV-19/Finland/THL-202111898/2021|EPI_ISL_2507744|2021-03-29	116	0
hCoV-19/Finland/THL-202111899/2021|EPI_ISL_2507745|2021-03-29	116	0
hCoV-19/Finland/THL-202111901/2021|EPI_ISL_2507747|2021-04-02	116	0
hCoV-19/Finland/THL-202112063/2021|EPI_ISL_2507869|2021-04-09	116	0
hCoV-19/Finland/THL-202112228/2021|EPI_ISL_2507998|2021-04-13	116	0
hCoV-19/Finland/THL-202112230/2021|EPI_ISL_2507999|2021-04-13	116	0
hCoV-19/Finland/THL-202112231/2021|EPI_ISL_2508000|2021-04-14	116	0
hCoV-19/Finland/THL-202112232/2021|EPI_ISL_2508001|2021-04-12	116	0
hCoV-19/Finland/THL-202112233/2021|EPI_ISL_2508002|2021-04-14	116	0
hCoV-19/Finland/THL-202112234/2021|EPI_ISL_2508003|2021-04-12	116	0
hCoV-19/Finland/THL-202112238/2021|EPI_ISL_2508006|2021-04-15	116	0
hCoV-19/Finland/THL-202112239/2021|EPI_ISL_2508007|2021-04-14	116	0
hCoV-19/Finland/THL-202112249/2021|EPI_ISL_2508016|2021-04-14	116	0
hCoV-19/Finland/THL-202112251/2021|EPI_ISL_2508018|2021-04-15	116	0
hCoV-19/Finland/THL-202112258/2021|EPI_ISL_2508025|2021-04-15	116	0
hCoV-19/Finland/THL-202112259/2021|EPI_ISL_2508026|2021-04-14	116	0
hCoV-19/Finland/THL-202112266/2021|EPI_ISL_2508032|2021-04-16	116	0
hCoV-19/Finland/THL-202112270/2021|EPI_ISL_2508036|2021-04-13	116	0
hCoV-19/Finland/THL-202112364/2021|EPI_ISL_2508116|2021-04-14	116	0
hCoV-19/Finland/THL-202112381/2021|EPI_ISL_2363793|2021-04-20	116	0
hCoV-19/Finland/THL-202112400/2021|EPI_ISL_2508139|2021-04-23	116	0
hCoV-19/Finland/THL-202112506/2021|EPI_ISL_2508220|2021-04-23	116	0
hCoV-19/Finland/THL-202113935/2021|EPI_ISL_2508295|2021-04-20	116	0
hCoV-19/Finland/THL-202117155/2021|EPI_ISL_2363946|2021-04-28	116	0
hCoV-19/Finland/THL-202117157/2021|EPI_ISL_2363948|2021-04-29	116	0
hCoV-19/Finland/THL-202117158/2021|EPI_ISL_2363949|2021-04-29	116	0
hCoV-19/Finland/THL-202117170/2021|EPI_ISL_2363961|2021-04-30	116	0
hCoV-19/Finland/THL-202117197/2021|EPI_ISL_2363987|2021-04-25	116	0
hCoV-19/Finland/5847/2021|EPI_ISL_2604704|2021-04-05	117	0
hCoV-19/Finland/5848/2021|EPI_ISL_2604705|2021-04-05	117	0
hCoV-19/Finland/5912/2021|EPI_ISL_2604736|2021-04-06	117	0
hCoV-19/Finland/THL-202111653/2021|EPI_ISL_2507563|2021-04-06	118	0
hCoV-19/Finland/THL-202112437/2021|EPI_ISL_2508167|2021-04-15	118	0
hCoV-19/Finland/THL-202109124/2021|EPI_ISL_2506179|2021-03-08	119	0
hCoV-19/Finland/THL-202109125/2021|EPI_ISL_2506180|2021-03-08	119	0
hCoV-19/Finland/THL-202106317/2021|EPI_ISL_2505441|2021-02-19	120	0
hCoV-19/Finland/THL-202108479/2021|EPI_ISL_2505666|2021-03-04	120	0
hCoV-19/Finland/THL-202102976/2021|EPI_ISL_2590856|2021-02-24	121	0
hCoV-19/Finland/THL-202102993/2021|EPI_ISL_2590887|2021-02-25	121	0
hCoV-19/Finland/THL-202108587/2021|EPI_ISL_2505749|2021-02-26	121	0
hCoV-19/Finland/THL-202108650/2021|EPI_ISL_2505798|2021-02-26	121	0
hCoV-19/Finland/THL-202108844/2021|EPI_ISL_2505951|2021-02-26	121	0
hCoV-19/Finland/THL-202108873/2021|EPI_ISL_2505977|2021-03-03	121	0
hCoV-19/Finland/THL-202108882/2021|EPI_ISL_2505984|2021-03-03	121	0
hCoV-19/Finland/THL-202108883/2021|EPI_ISL_2505985|2021-03-01	121	0
hCoV-19/Finland/THL-202113980/2021|EPI_ISL_2508324|2021-04-22	121	0
hCoV-19/Finland/THL-202113991/2021|EPI_ISL_2363810|2021-04-23	121	0
hCoV-19/Finland/THL-202117228/2021|EPI_ISL_2363999|2021-04-28	121	0
hCoV-19/Finland/V964/2021|EPI_ISL_2608709|2021-02-06	121	0
hCoV-19/Finland/1055/2021|EPI_ISL_1496748|2021-02-04	121	0
hCoV-19/Finland/1060/2021|EPI_ISL_1496753|2021-02-04	121	0
hCoV-19/Finland/1087/2021|EPI_ISL_1496770|2021-02-04	121	0
hCoV-19/Finland/1118/2021|EPI_ISL_1496784|2021-02-05	121	0
hCoV-19/Finland/1154/2021|EPI_ISL_1496811|2021-02-05	121	0
hCoV-19/Finland/1157/2021|EPI_ISL_1496812|2021-02-05	121	0
hCoV-19/Finland/1186/2021|EPI_ISL_1496830|2021-02-06	121	0
hCoV-19/Finland/1224/2021|EPI_ISL_1842243|2021-02-03	121	0
hCoV-19/Finland/1313/2021|EPI_ISL_1496856|2021-02-07	121	0
hCoV-19/Finland/1327/2021|EPI_ISL_1496865|2021-02-07	121	0
hCoV-19/Finland/1361/2021|EPI_ISL_1496895|2021-02-07	121	0
hCoV-19/Finland/1464/2021|EPI_ISL_1496938|2021-02-08	121	0
hCoV-19/Finland/1621/2021|EPI_ISL_1497057|2021-02-09	121	0
hCoV-19/Finland/1664/2021|EPI_ISL_1497067|2021-02-10	121	0
hCoV-19/Finland/1724/2021|EPI_ISL_1842510|2021-02-09	121	0
hCoV-19/Finland/1781/2021|EPI_ISL_1497124|2021-02-11	121	0
hCoV-19/Finland/1802/2021|EPI_ISL_1497143|2021-02-11	121	0
hCoV-19/Finland/1820/2021|EPI_ISL_1497155|2021-02-11	121	0
hCoV-19/Finland/1832/2021|EPI_ISL_1497165|2021-02-11	121	0
hCoV-19/Finland/2079/2021|EPI_ISL_1841469|2021-02-14	121	0
hCoV-19/Finland/2722/2021|EPI_ISL_1841925|2021-02-19	121	0
hCoV-19/Finland/4137/2021|EPI_ISL_2031056|2021-03-04	121	0
hCoV-19/Finland/5910/2021|EPI_ISL_2604734|2021-04-06	121	0
hCoV-19/Finland/THL-202109361/2021|EPI_ISL_2506357|2021-03-10	122	0
hCoV-19/Finland/THL-202111425/2021|EPI_ISL_2507080|2021-03-28	122	0
hCoV-19/Finland/THL-202111595/2021|EPI_ISL_2507508|2021-03-31	122	0
hCoV-19/Finland/V8842/2021|EPI_ISL_2609231|2021-03-17	122	0
hCoV-19/Finland/V8853/2021|EPI_ISL_2609241|2021-03-18	122	0
hCoV-19/Finland/V8904/2021|EPI_ISL_2609281|2021-03-18	122	0
hCoV-19/Finland/V8914/2021|EPI_ISL_2609290|2021-03-18	122	0
hCoV-19/Finland/2765/2021|EPI_ISL_1841843|2021-02-21	122	0
hCoV-19/Finland/4422/2021|EPI_ISL_2608896|2021-03-06	122	0
hCoV-19/Finland/4435/2021|EPI_ISL_2608904|2021-03-06	122	0
hCoV-19/Finland/4667/2021|EPI_ISL_1842660|2021-03-09	122	0
hCoV-19/Finland/4943/2021|EPI_ISL_2258963|2021-03-10	122	0
hCoV-19/Finland/5297/2021|EPI_ISL_2258848|2021-03-18	122	0
hCoV-19/Finland/5318/2021|EPI_ISL_2258867|2021-03-16	122	0
hCoV-19/Finland/5377/2021|EPI_ISL_2609162|2021-03-20	122	0
hCoV-19/Finland/THL-202117088/2021|EPI_ISL_2363885|2021-04-30	123	0
hCoV-19/Finland/THL-202117091/2021|EPI_ISL_2363888|2021-04-30	123	0
hCoV-19/Finland/THL-202117181/2021|EPI_ISL_2363972|2021-04-30	123	0
hCoV-19/Finland/THL-202108465/2021|EPI_ISL_2505654|2021-03-04	124	0
hCoV-19/Finland/V8803/2021|EPI_ISL_2609202|2021-03-17	124	0
hCoV-19/Finland/V8815/2021|EPI_ISL_2609211|2021-03-17	124	0
hCoV-19/Finland/2114/2021|EPI_ISL_1841504|2021-02-13	124	0
hCoV-19/Finland/2652/2021|EPI_ISL_1842098|2021-02-19	124	0
hCoV-19/Finland/2686/2021|EPI_ISL_1841965|2021-02-20	124	0
hCoV-19/Finland/3695/2021|EPI_ISL_1842776|2021-02-28	124	0
hCoV-19/Finland/5957/2021|EPI_ISL_2609342|2021-04-10	124	0
hCoV-19/Finland/THL-202117257/2021|EPI_ISL_2364021|2021-05-10	125	0
hCoV-19/Finland/THL-202117279/2021|EPI_ISL_2364037|2021-05-04	125	0
hCoV-19/Finland/6569/2021|EPI_ISL_2608833|2021-05-03	125	0
hCoV-19/Finland/6597/2021|EPI_ISL_2608842|2021-05-04	125	0
hCoV-19/Finland/6608/2021|EPI_ISL_2608848|2021-05-04	125	0
hCoV-19/Finland/6609/2021|EPI_ISL_2608849|2021-05-04	125	0
hCoV-19/Finland/6610/2021|EPI_ISL_2608850|2021-05-04	125	0
hCoV-19/Finland/6611/2021|EPI_ISL_2608851|2021-05-04	125	0
hCoV-19/Finland/6621/2021|EPI_ISL_2608860|2021-05-04	125	0
hCoV-19/Finland/THL-202106438/2021|EPI_ISL_2505553|2021-02-23	126	0
hCoV-19/Finland/THL-202108778/2021|EPI_ISL_2505898|2021-02-26	126	0
hCoV-19/Finland/THL-202108809/2021|EPI_ISL_2505921|2021-02-26	126	0
hCoV-19/Finland/THL-202109086/2021|EPI_ISL_2506151|2021-03-02	126	0
hCoV-19/Finland/THL-202109089/2021|EPI_ISL_2506154|2021-03-01	126	0
hCoV-19/Finland/THL-202109090/2021|EPI_ISL_2506155|2021-03-01	126	0
hCoV-19/Finland/THL-202109425/2021|EPI_ISL_2506410|2021-03-08	126	0
hCoV-19/Finland/THL-202109828/2021|EPI_ISL_2506713|2021-03-20	126	0
hCoV-19/Finland/THL-202110323/2021|EPI_ISL_2506939|2021-03-23	126	0
hCoV-19/Finland/THL-202111607/2021|EPI_ISL_2507519|2021-03-31	126	0
hCoV-19/Finland/THL-202111608/2021|EPI_ISL_2507520|2021-03-31	126	0
hCoV-19/Finland/THL-202111609/2021|EPI_ISL_2507521|2021-03-31	126	0
hCoV-19/Finland/THL-202111728/2021|EPI_ISL_2507624|2021-03-30	126	0
hCoV-19/Finland/THL-202111731/2021|EPI_ISL_2507626|2021-03-31	126	0
hCoV-19/Finland/THL-202111848/2021|EPI_ISL_2507718|2021-03-29	126	0
hCoV-19/Finland/THL-202111969/2021|EPI_ISL_2507794|2021-04-10	126	0
hCoV-19/Finland/THL-202111978/2021|EPI_ISL_2507801|2021-04-06	126	0
hCoV-19/Finland/THL-202112168/2021|EPI_ISL_2507957|2021-04-10	126	0
hCoV-19/Finland/THL-202112448/2021|EPI_ISL_2508174|2021-04-14	126	0
hCoV-19/Finland/THL-202111971/2021|EPI_ISL_2507796|2021-04-09	127	0
hCoV-19/Finland/THL-202111974/2021|EPI_ISL_2507798|2021-04-06	127	0
hCoV-19/Finland/THL-202111984/2021|EPI_ISL_2507806|2021-04-07	127	0
hCoV-19/Finland/THL-202111993/2021|EPI_ISL_2507812|2021-04-12	127	0
hCoV-19/Finland/THL-202112444/2021|EPI_ISL_2508171|2021-04-13	127	0
hCoV-19/Finland/THL-202112529/2021|EPI_ISL_2508233|2021-04-22	127	0
hCoV-19/Finland/THL-202113969/2021|EPI_ISL_2508318|2021-04-20	127	0
hCoV-19/Finland/THL-202113983/2021|EPI_ISL_2508326|2021-04-24	127	0
hCoV-19/Finland/THL-202113994/2021|EPI_ISL_2363811|2021-04-23	127	0
hCoV-19/Finland/THL-202113995/2021|EPI_ISL_2508334|2021-04-19	127	0
hCoV-19/Finland/THL-202113999/2021|EPI_ISL_2508337|2021-04-23	127	0
hCoV-19/Finland/THL-202114004/2021|EPI_ISL_2363813|2021-04-21	127	0
hCoV-19/Finland/THL-202117096/2021|EPI_ISL_2363892|2021-04-30	127	0
hCoV-19/Finland/THL-202117114/2021|EPI_ISL_2363909|2021-04-30	127	0
hCoV-19/Finland/THL-202117220/2021|EPI_ISL_2363991|2021-04-27	127	0
hCoV-19/Finland/THL-202117229/2021|EPI_ISL_2364000|2021-05-01	127	0
hCoV-19/Finland/THL-202111733/2021|EPI_ISL_2507627|2021-04-01	128	0
hCoV-19/Finland/THL-202111981/2021|EPI_ISL_2507804|2021-04-12	128	0
hCoV-19/Finland/THL-202111989/2021|EPI_ISL_2507809|2021-04-12	128	0
hCoV-19/Finland/THL-202112431/2021|EPI_ISL_2508162|2021-04-13	128	0
hCoV-19/Finland/THL-202108834/2021|EPI_ISL_2505942|2021-03-03	129	0
hCoV-19/Finland/THL-202108854/2021|EPI_ISL_2505960|2021-03-02	129	0
hCoV-19/Finland/V8727/2021|EPI_ISL_2609100|2021-03-15	129	0
hCoV-19/Finland/V8770/2021|EPI_ISL_2609175|2021-03-17	129	0
hCoV-19/Finland/2571/2021|EPI_ISL_1842003|2021-02-17	129	0
hCoV-19/Finland/THL-202102952/2021|EPI_ISL_2590833|2021-02-16	130	0
hCoV-19/Finland/THL-202105063/2021|EPI_ISL_2505172|2021-02-15	130	0
hCoV-19/Finland/THL-202105095/2021|EPI_ISL_2505195|2021-02-15	130	0
hCoV-19/Finland/THL-202106358/2021|EPI_ISL_2505479|2021-02-15	130	0
hCoV-19/Finland/THL-202106361/2021|EPI_ISL_2505482|2021-02-15	130	0
hCoV-19/Finland/THL-202106414/2021|EPI_ISL_2505534|2021-02-17	130	0
hCoV-19/Finland/THL-202108410/2021|EPI_ISL_2505605|2021-03-01	130	0
hCoV-19/Finland/THL-202108574/2021|EPI_ISL_2505744|2021-02-22	130	0
hCoV-19/Finland/THL-202108656/2021|EPI_ISL_2505802|2021-02-22	130	0
hCoV-19/Finland/THL-202109311/2021|EPI_ISL_2506313|2021-03-14	131	0
hCoV-19/Finland/THL-202114095/2021|EPI_ISL_2363872|2021-05-02	131	0
hCoV-19/Finland/THL-202111916/2021|EPI_ISL_2507760|2021-04-02	132	0
hCoV-19/Finland/THL-202111918/2021|EPI_ISL_2507762|2021-04-04	132	0
hCoV-19/Finland/THL-202112166/2021|EPI_ISL_2507955|2021-04-12	132	0
hCoV-19/Finland/THL-202114016/2021|EPI_ISL_2508345|2021-04-23	132	0
hCoV-19/Finland/THL-202112199/2021|EPI_ISL_2507977|2021-04-14	133	0
hCoV-19/Finland/THL-202113984/2021|EPI_ISL_2508327|2021-04-22	133	0
hCoV-19/Finland/5975/2021|EPI_ISL_2604751|2021-04-11	134	0
hCoV-19/Finland/5989/2021|EPI_ISL_2604752|2021-04-11	134	0
hCoV-19/Finland/THL-202117139/2021|EPI_ISL_2363931|2021-04-27	135	0
hCoV-19/Finland/THL-202117152/2021|EPI_ISL_2363944|2021-04-28	135	0
hCoV-19/Finland/THL-202117180/2021|EPI_ISL_2363971|2021-04-28	135	0
hCoV-19/Finland/THL-202117193/2021|EPI_ISL_2363984|2021-04-26	135	0
hCoV-19/Finland/1337/2021|EPI_ISL_1496874|2021-02-07	136	0
hCoV-19/Finland/1666/2021|EPI_ISL_1497068|2021-02-10	136	0
hCoV-19/Finland/5704/2021|EPI_ISL_2604662|2021-03-30	136	0
hCoV-19/Finland/THL-202109389/2021|EPI_ISL_2506379|2021-03-12	137	0
hCoV-19/Finland/4759/2021|EPI_ISL_2031069|2021-03-10	137	0
hCoV-19/Finland/4817/2021|EPI_ISL_2031115|2021-03-09	137	0
hCoV-19/Finland/5433/2021|EPI_ISL_2258516|2021-03-22	137	0
hCoV-19/Finland/THL-202109243/2021|EPI_ISL_2506273|2021-03-10	138	0
hCoV-19/Finland/V9250/2021|EPI_ISL_2258562|2021-03-22	138	0
hCoV-19/Finland/1469/2021|EPI_ISL_1496943|2021-02-08	138	0
hCoV-19/Finland/5353/2021|EPI_ISL_2609139|2021-03-21	138	0
hCoV-19/Finland/5628/2021|EPI_ISL_2604620|2021-03-26	138	0
hCoV-19/Finland/HEL-14-345/2021|EPI_ISL_1081975|2021-01-22	139	0
hCoV-19/Finland/4026/2021|EPI_ISL_2604280|2021-03-02	139	0
hCoV-19/Finland/6137/2021|EPI_ISL_2609350|2021-04-18	140	0
hCoV-19/Finland/6138/2021|EPI_ISL_2609351|2021-04-17	140	0
hCoV-19/Finland/V6293/2021|EPI_ISL_2609447|2021-03-03	141	0
hCoV-19/Finland/V6299/2021|EPI_ISL_2609452|2021-03-05	141	0
hCoV-19/Finland/V6305/2021|EPI_ISL_2609457|2021-03-06	141	0
hCoV-19/Finland/V6307/2021|EPI_ISL_2609459|2021-03-05	141	0
hCoV-19/Finland/V8674/2021|EPI_ISL_2609059|2021-03-16	141	0
hCoV-19/Finland/V8675/2021|EPI_ISL_2609060|2021-03-16	141	0
hCoV-19/Finland/1255/2021|EPI_ISL_1842269|2021-02-01	141	0
hCoV-19/Finland/1970/2021|EPI_ISL_1842608|2021-02-12	141	0
hCoV-19/Finland/2291/2021|EPI_ISL_1841668|2021-02-14	141	0
hCoV-19/Finland/2868/2021|EPI_ISL_1841887|2021-02-19	141	0
hCoV-19/Finland/2893/2021|EPI_ISL_2258497|2021-02-21	141	0
hCoV-19/Finland/3193/2021|EPI_ISL_1842738|2021-02-23	141	0
hCoV-19/Finland/3274/2021|EPI_ISL_2604327|2021-02-24	141	0
hCoV-19/Finland/3522/2021|EPI_ISL_2604456|2021-02-26	141	0
hCoV-19/Finland/4420/2021|EPI_ISL_2608894|2021-03-07	141	0
hCoV-19/Finland/4443/2021|EPI_ISL_2608911|2021-03-07	141	0
hCoV-19/Finland/4561/2021|EPI_ISL_2258619|2021-03-08	141	0
hCoV-19/Finland/4771/2021|EPI_ISL_2031081|2021-03-10	141	0
hCoV-19/Finland/5138/2021|EPI_ISL_2258728|2021-03-12	141	0
hCoV-19/Finland/5535/2021|EPI_ISL_2258823|2021-03-25	141	0
hCoV-19/Finland/THL-202112111/2021|EPI_ISL_2507913|2021-04-09	142	0
hCoV-19/Finland/6004/2021|EPI_ISL_2604765|2021-04-10	142	0
hCoV-19/Finland/THL-202103881/2021|EPI_ISL_2591227|2021-01-28	143	0
hCoV-19/Finland/THL-202114092/2021|EPI_ISL_2363869|2021-05-02	143	0
hCoV-19/Finland/THL-202117072/2021|EPI_ISL_2363873|2021-05-01	143	0
hCoV-19/Finland/THL-202117078/2021|EPI_ISL_2363879|2021-05-02	143	0
hCoV-19/Finland/THL-202117085/2021|EPI_ISL_2363882|2021-04-30	143	0
hCoV-19/Finland/THL-202117111/2021|EPI_ISL_2363906|2021-05-01	143	0
hCoV-19/Finland/THL-202117112/2021|EPI_ISL_2363907|2021-05-01	143	0
hCoV-19/Finland/THL-202117118/2021|EPI_ISL_2363912|2021-05-01	143	0
hCoV-19/Finland/THL-202117119/2021|EPI_ISL_2363913|2021-05-01	143	0
hCoV-19/Finland/THL-202117127/2021|EPI_ISL_2363920|2021-05-01	143	0
hCoV-19/Finland/THL-202117128/2021|EPI_ISL_2363921|2021-05-01	143	0
hCoV-19/Finland/THL-202117133/2021|EPI_ISL_2363925|2021-05-01	143	0
hCoV-19/Finland/6835/2021|EPI_ISL_2608875|2021-05-04	143	0
hCoV-19/Finland/6855/2021|EPI_ISL_2608888|2021-05-06	143	0
hCoV-19/Finland/6856/2021|EPI_ISL_2608889|2021-05-06	143	0
hCoV-19/Finland/THL-202106310/2021|EPI_ISL_2505435|2021-02-20	144	0
hCoV-19/Finland/4790/2021|EPI_ISL_2031092|2021-03-10	144	0
hCoV-19/Finland/6086/2021|EPI_ISL_2609028|2021-04-14	144	0
hCoV-19/Finland/THL-202109240/2021|EPI_ISL_2506271|2021-03-08	145	0
hCoV-19/Finland/THL-202111841/2021|EPI_ISL_2507714|2021-04-01	145	0
hCoV-19/Finland/THL-202112165/2021|EPI_ISL_2507954|2021-04-12	145	0
hCoV-19/Finland/THL-202113972/2021|EPI_ISL_2508319|2021-04-25	145	0
hCoV-19/Finland/THL-202108524/2021|EPI_ISL_2505696|2021-02-22	146	0
hCoV-19/Finland/V5025/2021|EPI_ISL_2608480|2021-03-01	146	0
hCoV-19/Finland/3080/2021|EPI_ISL_2031251|2021-02-21	146	0
hCoV-19/Finland/3493/2021|EPI_ISL_2604429|2021-02-25	146	0
hCoV-19/Finland/THL-202108847/2021|EPI_ISL_2505954|2021-03-02	147	0
hCoV-19/Finland/THL-202108851/2021|EPI_ISL_2505957|2021-03-01	147	0
hCoV-19/Finland/THL-202111671/2021|EPI_ISL_2507580|2021-04-01	147	0
hCoV-19/Finland/THL-202105081/2021|EPI_ISL_2505185|2021-02-09	148	0
hCoV-19/Finland/THL-202109666/2021|EPI_ISL_2506598|2021-03-11	148	0
hCoV-19/Finland/THL-202111639/2021|EPI_ISL_2507551|2021-04-05	148	0
hCoV-19/Finland/V6254/2021|EPI_ISL_2609414|2021-03-03	148	0
hCoV-19/Finland/THL-202106259/2021|EPI_ISL_2505391|2021-03-09	149	0
hCoV-19/Finland/THL-202106260/2021|EPI_ISL_2505392|2021-03-09	149	0
hCoV-19/Finland/THL-202106261/2021|EPI_ISL_2505393|2021-03-09	149	0
hCoV-19/Finland/THL-202109890/2021|EPI_ISL_2506757|2021-03-15	149	0
hCoV-19/Finland/THL-202109891/2021|EPI_ISL_2506758|2021-03-18	149	0
hCoV-19/Finland/THL-202109892/2021|EPI_ISL_2506759|2021-03-20	149	0
hCoV-19/Finland/THL-202109893/2021|EPI_ISL_2506760|2021-03-21	149	0
hCoV-19/Finland/THL-202109894/2021|EPI_ISL_2506761|2021-03-20	149	0
hCoV-19/Finland/THL-202109895/2021|EPI_ISL_2506762|2021-03-20	149	0
hCoV-19/Finland/THL-202109896/2021|EPI_ISL_2506763|2021-03-20	149	0
hCoV-19/Finland/THL-202109965/2021|EPI_ISL_2506823|2021-03-23	149	0
hCoV-19/Finland/THL-202112078/2021|EPI_ISL_2507883|2021-04-01	149	0
hCoV-19/Finland/THL-202112080/2021|EPI_ISL_2507885|2021-04-09	149	0
hCoV-19/Finland/THL-202113929/2021|EPI_ISL_2508289|2021-04-24	150	0
hCoV-19/Finland/THL-202117137/2021|EPI_ISL_2363929|2021-04-27	150	0
hCoV-19/Finland/THL-202117163/2021|EPI_ISL_2363954|2021-04-29	150	0
hCoV-19/Finland/THL-202117179/2021|EPI_ISL_2363970|2021-04-28	150	0
hCoV-19/Finland/V8982/2021|EPI_ISL_2604581|2021-03-18	151	0
hCoV-19/Finland/2206/2021|EPI_ISL_1841588|2021-02-12	151	0
hCoV-19/Finland/3103/2021|EPI_ISL_2031269|2021-02-22	151	0
hCoV-19/Finland/4038/2021|EPI_ISL_2604289|2021-03-03	151	0
hCoV-19/Finland/4442/2021|EPI_ISL_2608910|2021-03-07	151	0
hCoV-19/Finland/V6529/2021|EPI_ISL_2608587|2021-03-07	152	0
hCoV-19/Finland/4610/2021|EPI_ISL_2258661|2021-03-08	152	0
hCoV-19/Finland/V8601/2021|EPI_ISL_2608604|2021-03-15	153	0
hCoV-19/Finland/V8769/2021|EPI_ISL_2609174|2021-03-17	153	0
hCoV-19/Finland/V8855/2021|EPI_ISL_2609242|2021-03-17	153	0
hCoV-19/Finland/1570/2021|EPI_ISL_1497014|2021-02-09	153	0
hCoV-19/Finland/1691/2021|EPI_ISL_1497089|2021-02-10	153	0
hCoV-19/Finland/1694/2021|EPI_ISL_1497092|2021-02-10	153	0
hCoV-19/Finland/1711/2021|EPI_ISL_1497107|2021-02-10	153	0
hCoV-19/Finland/2201/2021|EPI_ISL_1841583|2021-02-12	153	0
hCoV-19/Finland/2226/2021|EPI_ISL_1841606|2021-02-13	153	0
hCoV-19/Finland/THL-202112555/2021|EPI_ISL_2508254|2021-04-24	154	0
hCoV-19/Finland/THL-202114034/2021|EPI_ISL_2363827|2021-05-03	154	0
hCoV-19/Finland/HEL-23-1035/2021|EPI_ISL_1279003|2021-01-31	155	0
hCoV-19/Finland/946/2021|EPI_ISL_1497181|2021-02-03	155	0
hCoV-19/Finland/3100/2021|EPI_ISL_2031266|2021-02-22	155	0
hCoV-19/Finland/5849/2021|EPI_ISL_2604706|2021-04-04	156	0
hCoV-19/Finland/5857/2021|EPI_ISL_2604508|2021-04-05	156	0
hCoV-19/Finland/5656/2021|EPI_ISL_2258761|2021-03-28	157	0
hCoV-19/Finland/5714/2021|EPI_ISL_2258783|2021-03-30	157	0
hCoV-19/Finland/6005/2021|EPI_ISL_2604766|2021-04-11	157	0
hCoV-19/Finland/THL-202117120/2021|EPI_ISL_2363914|2021-05-01	158	0
hCoV-19/Finland/THL-202117121/2021|EPI_ISL_2363915|2021-05-01	158	0
hCoV-19/Finland/5682/2021|EPI_ISL_2258773|2021-03-29	158	0
hCoV-19/Finland/2193/2021|EPI_ISL_1841575|2021-02-12	159	0
hCoV-19/Finland/2276/2021|EPI_ISL_1841653|2021-02-12	159	0
hCoV-19/Finland/2890/2021|EPI_ISL_2258496|2021-02-21	159	0
hCoV-19/Finland/THL-202109344/2021|EPI_ISL_2506343|2021-03-11	160	0
hCoV-19/Finland/THL-202109359/2021|EPI_ISL_2506355|2021-03-11	160	0
hCoV-19/Finland/THL-202105744/2021|EPI_ISL_2505275|2021-02-18	161	0
hCoV-19/Finland/THL-202108831/2021|EPI_ISL_2505939|2021-03-03	161	0
hCoV-19/Finland/THL-202108832/2021|EPI_ISL_2505940|2021-03-02	161	0
hCoV-19/Finland/THL-202108843/2021|EPI_ISL_2505950|2021-03-02	161	0
hCoV-19/Finland/THL-202108852/2021|EPI_ISL_2505958|2021-03-03	161	0
hCoV-19/Finland/V4993/2021|EPI_ISL_2608456|2021-03-01	161	0
hCoV-19/Finland/V5953/2021|EPI_ISL_2608671|2021-03-05	161	0
hCoV-19/Finland/V6526/2021|EPI_ISL_2608585|2021-03-07	161	0
hCoV-19/Finland/2958/2021|EPI_ISL_1842171|2021-02-16	161	0
hCoV-19/Finland/3071/2021|EPI_ISL_2031248|2021-02-21	161	0
hCoV-19/Finland/3736/2021|EPI_ISL_2258687|2021-02-27	161	0
hCoV-19/Finland/4966/2021|EPI_ISL_2258982|2021-03-10	161	0
hCoV-19/Finland/THL-202108502/2021|EPI_ISL_2505677|2021-02-25	162	0
hCoV-19/Finland/THL-202108660/2021|EPI_ISL_2505806|2021-02-21	162	0
hCoV-19/Finland/THL-202108823/2021|EPI_ISL_2505932|2021-03-03	162	0
hCoV-19/Finland/THL-202108935/2021|EPI_ISL_2506030|2021-03-01	162	0
hCoV-19/Finland/THL-202109778/2021|EPI_ISL_2506682|2021-03-13	162	0
hCoV-19/Finland/THL-202111556/2021|EPI_ISL_2507476|2021-03-26	162	0
hCoV-19/Finland/5937/2021|EPI_ISL_2609325|2021-04-08	162	0
hCoV-19/Finland/THL-202112159/2021|EPI_ISL_2507949|2021-04-09	163	0
hCoV-19/Finland/THL-202112160/2021|EPI_ISL_2507950|2021-04-07	163	0
hCoV-19/Finland/THL-202112390/2021|EPI_ISL_2508129|2021-04-24	163	0
hCoV-19/Finland/THL-202112394/2021|EPI_ISL_2508133|2021-04-21	163	0
hCoV-19/Finland/THL-202112397/2021|EPI_ISL_2508136|2021-04-22	163	0
hCoV-19/Finland/THL-202112398/2021|EPI_ISL_2508137|2021-04-22	163	0
hCoV-19/Finland/THL-202113933/2021|EPI_ISL_2508293|2021-04-21	163	0
hCoV-19/Finland/THL-202117143/2021|EPI_ISL_2363935|2021-04-27	163	0
hCoV-19/Finland/THL-202112389/2021|EPI_ISL_2508128|2021-04-24	164	0
hCoV-19/Finland/THL-202112391/2021|EPI_ISL_2508130|2021-04-23	164	0
hCoV-19/Finland/THL-202112392/2021|EPI_ISL_2508131|2021-04-24	164	0
hCoV-19/Finland/THL-202112393/2021|EPI_ISL_2508132|2021-04-24	164	0
hCoV-19/Finland/THL-202112395/2021|EPI_ISL_2508134|2021-04-24	164	0
hCoV-19/Finland/THL-202113930/2021|EPI_ISL_2508290|2021-04-24	164	0
hCoV-19/Finland/THL-202113936/2021|EPI_ISL_2508296|2021-04-22	164	0
hCoV-19/Finland/THL-202113946/2021|EPI_ISL_2508306|2021-04-22	164	0
hCoV-19/Finland/THL-202113948/2021|EPI_ISL_2508308|2021-04-22	164	0
hCoV-19/Finland/THL-202113950/2021|EPI_ISL_2508310|2021-04-24	164	0
hCoV-19/Finland/THL-202117134/2021|EPI_ISL_2363926|2021-04-27	164	0
hCoV-19/Finland/THL-202117135/2021|EPI_ISL_2363927|2021-04-26	164	0
hCoV-19/Finland/THL-202117140/2021|EPI_ISL_2363932|2021-04-27	164	0
hCoV-19/Finland/THL-202117141/2021|EPI_ISL_2363933|2021-04-29	164	0
hCoV-19/Finland/THL-202117142/2021|EPI_ISL_2363934|2021-04-27	164	0
hCoV-19/Finland/THL-202117144/2021|EPI_ISL_2363936|2021-04-27	164	0
hCoV-19/Finland/THL-202117147/2021|EPI_ISL_2363939|2021-04-27	164	0
hCoV-19/Finland/THL-202117149/2021|EPI_ISL_2363941|2021-04-27	164	0
hCoV-19/Finland/THL-202117150/2021|EPI_ISL_2363942|2021-04-28	164	0
hCoV-19/Finland/THL-202117151/2021|EPI_ISL_2363943|2021-04-28	164	0
hCoV-19/Finland/THL-202117159/2021|EPI_ISL_2363950|2021-04-29	164	0
hCoV-19/Finland/THL-202117161/2021|EPI_ISL_2363952|2021-04-29	164	0
hCoV-19/Finland/THL-202117162/2021|EPI_ISL_2363953|2021-04-29	164	0
hCoV-19/Finland/THL-202117164/2021|EPI_ISL_2363955|2021-04-29	164	0
hCoV-19/Finland/THL-202117165/2021|EPI_ISL_2363956|2021-04-29	164	0
hCoV-19/Finland/THL-202117166/2021|EPI_ISL_2363957|2021-04-30	164	0
hCoV-19/Finland/THL-202117168/2021|EPI_ISL_2363959|2021-04-30	164	0
hCoV-19/Finland/THL-202117171/2021|EPI_ISL_2363962|2021-04-30	164	0
hCoV-19/Finland/THL-202117172/2021|EPI_ISL_2363963|2021-05-01	164	0
hCoV-19/Finland/THL-202117173/2021|EPI_ISL_2363964|2021-04-28	164	0
hCoV-19/Finland/THL-202117183/2021|EPI_ISL_2363974|2021-04-26	164	0
hCoV-19/Finland/THL-202117184/2021|EPI_ISL_2363975|2021-04-26	164	0
hCoV-19/Finland/THL-202117186/2021|EPI_ISL_2363977|2021-04-26	164	0
hCoV-19/Finland/THL-202117189/2021|EPI_ISL_2363980|2021-04-25	164	0
hCoV-19/Finland/THL-202117190/2021|EPI_ISL_2363981|2021-04-25	164	0
hCoV-19/Finland/THL-202117192/2021|EPI_ISL_2363983|2021-04-27	164	0
hCoV-19/Finland/THL-202117194/2021|EPI_ISL_2363985|2021-04-26	164	0
hCoV-19/Finland/THL-202117198/2021|EPI_ISL_2363988|2021-04-26	164	0
hCoV-19/Finland/THL-202109638/2021|EPI_ISL_2506578|2021-03-13	165	0
hCoV-19/Finland/THL-202111888/2021|EPI_ISL_2507734|2021-03-31	165	0
hCoV-19/Finland/THL-202111897/2021|EPI_ISL_2507743|2021-04-01	165	0
hCoV-19/Finland/THL-202112071/2021|EPI_ISL_2507877|2021-04-04	165	0
hCoV-19/Finland/THL-202112072/2021|EPI_ISL_2507878|2021-04-06	165	0
hCoV-19/Finland/THL-202112073/2021|EPI_ISL_2507879|2021-04-07	165	0
hCoV-19/Finland/THL-202112076/2021|EPI_ISL_2507882|2021-04-04	165	0
hCoV-19/Finland/HEL-18-445/2021|EPI_ISL_1082028|2021-01-21	166	0
hCoV-19/Finland/THL-202109969/2021|EPI_ISL_2506827|2021-03-22	166	0
hCoV-19/Finland/V4991/2021|EPI_ISL_2608454|2021-03-01	166	0
hCoV-19/Finland/807/2021|EPI_ISL_1842479|2021-02-02	166	0
hCoV-19/Finland/835/2021|EPI_ISL_1842503|2021-02-02	166	0
hCoV-19/Finland/1596/2021|EPI_ISL_1497036|2021-02-09	166	0
hCoV-19/Finland/1612/2021|EPI_ISL_1497049|2021-02-09	166	0
hCoV-19/Finland/2982/2021|EPI_ISL_1842192|2021-02-11	166	0
hCoV-19/Finland/3102/2021|EPI_ISL_2031268|2021-02-22	166	0
hCoV-19/Finland/4958/2021|EPI_ISL_2258977|2021-03-10	166	0
hCoV-19/Finland/V8582/2021|EPI_ISL_2608589|2021-03-15	167	0
hCoV-19/Finland/1591/2021|EPI_ISL_1497031|2021-02-09	167	0
hCoV-19/Finland/3250/2021|EPI_ISL_2031026|2021-02-22	168	0
hCoV-19/Finland/5644/2021|EPI_ISL_2604631|2021-03-27	168	0
hCoV-19/Finland/THL-202109598/2021|EPI_ISL_2506543|2021-03-16	169	0
hCoV-19/Finland/THL-202109996/2021|EPI_ISL_2506849|2021-03-20	169	0
hCoV-19/Finland/THL-202111532/2021|EPI_ISL_2507455|2021-03-25	169	0
hCoV-19/Finland/THL-202111475/2021|EPI_ISL_2507402|2021-03-25	170	0
hCoV-19/Finland/THL-202112012/2021|EPI_ISL_2507830|2021-04-09	170	0
hCoV-19/Finland/THL-202111980/2021|EPI_ISL_2507803|2021-04-06	171	0
hCoV-19/Finland/THL-202112425/2021|EPI_ISL_2508157|2021-04-13	171	0
hCoV-19/Finland/THL-202112466/2021|EPI_ISL_2508190|2021-04-17	171	0
hCoV-19/Finland/THL-202114017/2021|EPI_ISL_2508346|2021-04-27	171	0
hCoV-19/Finland/THL-202108791/2021|EPI_ISL_2505906|2021-02-27	172	0
hCoV-19/Finland/THL-202111587/2021|EPI_ISL_2507501|2021-04-01	172	0
hCoV-19/Finland/THL-202111820/2021|EPI_ISL_2507699|2021-04-04	172	0
hCoV-19/Finland/THL-202111838/2021|EPI_ISL_2507712|2021-04-03	172	0
hCoV-19/Finland/THL-202111938/2021|EPI_ISL_2507773|2021-04-12	172	0
hCoV-19/Finland/THL-202111976/2021|EPI_ISL_2507799|2021-04-08	172	0
hCoV-19/Finland/THL-202112031/2021|EPI_ISL_2507846|2021-04-10	172	0
hCoV-19/Finland/THL-202112340/2021|EPI_ISL_2508093|2021-04-14	172	0
hCoV-19/Finland/THL-202114007/2021|EPI_ISL_2363816|2021-04-20	172	0
hCoV-19/Finland/THL-202114009/2021|EPI_ISL_2508340|2021-04-21	172	0
hCoV-19/Finland/TRE24386_4/2021|EPI_ISL_2153432|2021-04-06	172	0
hCoV-19/Finland/THL-202111968/2021|EPI_ISL_2507793|2021-04-06	173	0
hCoV-19/Finland/THL-202113998/2021|EPI_ISL_2508336|2021-04-21	173	0
hCoV-19/Finland/THL-202117233/2021|EPI_ISL_2364002|2021-04-30	173	0
hCoV-19/Finland/THL-202117240/2021|EPI_ISL_2364008|2021-04-25	173	0
hCoV-19/Finland/THL-202117242/2021|EPI_ISL_2364010|2021-04-25	173	0
hCoV-19/Finland/THL-202117258/2021|EPI_ISL_2364022|2021-05-10	173	0
hCoV-19/Finland/THL-202109745/2021|EPI_ISL_2506659|2021-03-12	174	0
hCoV-19/Finland/THL-202109757/2021|EPI_ISL_2506666|2021-03-15	174	0
hCoV-19/Finland/V4983/2021|EPI_ISL_2608447|2021-03-01	174	0
hCoV-19/Finland/V4989/2021|EPI_ISL_2608452|2021-03-01	174	0
hCoV-19/Finland/V4998/2021|EPI_ISL_2608460|2021-03-01	174	0
hCoV-19/Finland/V5003/2021|EPI_ISL_2608463|2021-03-01	174	0
hCoV-19/Finland/V5020/2021|EPI_ISL_2608475|2021-03-01	174	0
hCoV-19/Finland/V5952/2021|EPI_ISL_2608670|2021-03-05	174	0
hCoV-19/Finland/V5967/2021|EPI_ISL_2608674|2021-03-04	174	0
hCoV-19/Finland/V6274/2021|EPI_ISL_2609430|2021-03-05	174	0
hCoV-19/Finland/V6486/2021|EPI_ISL_2608557|2021-03-06	174	0
hCoV-19/Finland/V6530/2021|EPI_ISL_2608588|2021-03-07	174	0
hCoV-19/Finland/V8542/2021|EPI_ISL_2608654|2021-03-14	174	0
hCoV-19/Finland/V8543/2021|EPI_ISL_2608655|2021-03-14	174	0
hCoV-19/Finland/V8726/2021|EPI_ISL_2609099|2021-03-15	174	0
hCoV-19/Finland/V8872/2021|EPI_ISL_2609256|2021-03-17	174	0
hCoV-19/Finland/V8964/2021|EPI_ISL_2604569|2021-03-18	174	0
hCoV-19/Finland/3501/2021|EPI_ISL_2604436|2021-02-25	174	0
hCoV-19/Finland/3503/2021|EPI_ISL_2604438|2021-02-25	174	0
hCoV-19/Finland/3737/2021|EPI_ISL_2258688|2021-02-28	174	0
hCoV-19/Finland/5455/2021|EPI_ISL_2258798|2021-03-23	174	0
hCoV-19/Finland/THL-202110230/2021|EPI_ISL_2506857|2021-03-22	175	0
hCoV-19/Finland/THL-202112136/2021|EPI_ISL_2507932|2021-04-13	175	0
hCoV-19/Finland/5460/2021|EPI_ISL_2258801|2021-03-23	175	0
hCoV-19/Finland/THL-202113947/2021|EPI_ISL_2508307|2021-04-23	176	0
hCoV-19/Finland/V9052/2021|EPI_ISL_2031198|2021-03-19	176	0
hCoV-19/Finland/V9053/2021|EPI_ISL_2031199|2021-03-19	176	0
hCoV-19/Finland/THL-202109335/2021|EPI_ISL_2506334|2021-03-12	177	0
hCoV-19/Finland/4106/2021|EPI_ISL_2031032|2021-03-03	177	0
hCoV-19/Finland/THL-202109670/2021|EPI_ISL_2506602|2021-03-08	178	0
hCoV-19/Finland/4701/2021|EPI_ISL_1842691|2021-03-08	178	0
hCoV-19/Finland/THL-202102989/2021|EPI_ISL_2590878|2021-02-25	179	0
hCoV-19/Finland/THL-202102996/2021|EPI_ISL_2590893|2021-02-18	179	0
hCoV-19/Finland/THL-202103000/2021|EPI_ISL_2590899|2021-02-25	179	0
hCoV-19/Finland/THL-202105747/2021|EPI_ISL_2505278|2021-02-18	179	0
hCoV-19/Finland/2565/2021|EPI_ISL_1841998|2021-02-17	179	0
hCoV-19/Finland/3048/2021|EPI_ISL_2030976|2021-02-21	179	0
hCoV-19/Finland/THL-202104017/2021|EPI_ISL_2591430|2021-02-05	180	0
hCoV-19/Finland/THL-202105024/2021|EPI_ISL_2591667|2021-01-29	180	0
hCoV-19/Finland/THL-202101713/2021|EPI_ISL_2590251|2021-01-15	181	0
hCoV-19/Finland/THL-202101803/2021|EPI_ISL_2590278|2021-01-14	181	0
hCoV-19/Finland/THL-202102992/2021|EPI_ISL_2590884|2021-02-25	181	0
hCoV-19/Finland/THL-202103951/2021|EPI_ISL_2591309|2021-01-25	181	0
hCoV-19/Finland/THL-202103953/2021|EPI_ISL_2591314|2021-01-18	181	0
hCoV-19/Finland/THL-202105085/2021|EPI_ISL_2505189|2021-02-15	181	0
hCoV-19/Finland/THL-202105108/2021|EPI_ISL_2505207|2021-01-17	181	0
hCoV-19/Finland/THL-202105111/2021|EPI_ISL_2505210|2021-01-15	181	0
hCoV-19/Finland/THL-202106294/2021|EPI_ISL_2505420|2021-02-12	181	0
hCoV-19/Finland/THL-202108988/2021|EPI_ISL_2506067|2021-03-03	181	0
hCoV-19/Finland/1680/2021|EPI_ISL_1497079|2021-02-10	181	0
hCoV-19/Finland/THL-202108750/2021|EPI_ISL_2505878|2021-02-26	182	0
hCoV-19/Finland/1800/2021|EPI_ISL_1497142|2021-02-11	182	0
hCoV-19/Finland/THL-202106463/2021|EPI_ISL_2505574|2021-02-22	183	0
hCoV-19/Finland/THL-202111643/2021|EPI_ISL_2507554|2021-03-30	183	0
hCoV-19/Finland/THL-202111646/2021|EPI_ISL_2507556|2021-03-30	183	0
hCoV-19/Finland/THL-202112449/2021|EPI_ISL_2508175|2021-04-15	183	0
hCoV-19/Finland/THL-202112450/2021|EPI_ISL_2508176|2021-04-14	183	0
hCoV-19/Finland/1804/2021|EPI_ISL_1497144|2021-02-11	183	0
hCoV-19/Finland/2586/2021|EPI_ISL_1842018|2021-02-18	183	0
hCoV-19/Finland/3053/2021|EPI_ISL_2031239|2021-02-20	183	0
hCoV-19/Finland/THL-202109172/2021|EPI_ISL_2506214|2021-03-10	184	0
hCoV-19/Finland/THL-202112542/2021|EPI_ISL_2508244|2021-04-23	184	0
hCoV-19/Finland/THL-202105074/2021|EPI_ISL_2505178|2021-02-12	185	0
hCoV-19/Finland/THL-202105696/2021|EPI_ISL_2505241|2021-02-11	185	0
hCoV-19/Finland/1167/2021|EPI_ISL_1496816|2021-02-05	185	0
hCoV-19/Finland/THL-202106267/2021|EPI_ISL_2505397|2021-03-06	186	0
hCoV-19/Finland/THL-202108984/2021|EPI_ISL_2506064|2021-03-03	186	0
hCoV-19/Finland/THL-202109010/2021|EPI_ISL_2506085|2021-03-05	186	0
hCoV-19/Finland/THL-202109025/2021|EPI_ISL_2506100|2021-03-04	186	0
hCoV-19/Finland/THL-202109034/2021|EPI_ISL_2506106|2021-03-04	186	0
hCoV-19/Finland/THL-202109039/2021|EPI_ISL_2506110|2021-03-04	186	0
hCoV-19/Finland/THL-202109043/2021|EPI_ISL_2506114|2021-03-04	186	0
hCoV-19/Finland/THL-202109051/2021|EPI_ISL_2506121|2021-03-04	186	0
hCoV-19/Finland/THL-202109062/2021|EPI_ISL_2506131|2021-03-04	186	0
hCoV-19/Finland/THL-202109074/2021|EPI_ISL_2506141|2021-03-04	186	0
hCoV-19/Finland/THL-202109426/2021|EPI_ISL_2506411|2021-03-06	186	0
hCoV-19/Finland/THL-202109438/2021|EPI_ISL_2506421|2021-03-06	186	0
hCoV-19/Finland/THL-202109441/2021|EPI_ISL_2506423|2021-03-10	186	0
hCoV-19/Finland/THL-202109444/2021|EPI_ISL_2506426|2021-03-06	186	0
hCoV-19/Finland/THL-202109451/2021|EPI_ISL_2506433|2021-03-07	186	0
hCoV-19/Finland/THL-202109455/2021|EPI_ISL_2506437|2021-03-13	186	0
hCoV-19/Finland/THL-202109456/2021|EPI_ISL_2506438|2021-03-11	186	0
hCoV-19/Finland/THL-202109637/2021|EPI_ISL_2506577|2021-03-12	186	0
hCoV-19/Finland/THL-202109749/2021|EPI_ISL_2506660|2021-03-17	186	0
hCoV-19/Finland/THL-202110398/2021|EPI_ISL_2507000|2021-03-22	186	0
hCoV-19/Finland/THL-202111381/2021|EPI_ISL_2507045|2021-03-23	186	0
hCoV-19/Finland/THL-202111828/2021|EPI_ISL_2507705|2021-03-31	186	0
hCoV-19/Finland/THL-202111833/2021|EPI_ISL_2507708|2021-03-27	186	0
hCoV-19/Finland/THL-202111836/2021|EPI_ISL_2507710|2021-04-02	186	0
hCoV-19/Finland/THL-202111847/2021|EPI_ISL_2507717|2021-03-29	186	0
hCoV-19/Finland/THL-202111970/2021|EPI_ISL_2507795|2021-04-07	186	0
hCoV-19/Finland/THL-202112440/2021|EPI_ISL_2508169|2021-04-18	186	0
hCoV-19/Finland/V6236/2021|EPI_ISL_2609399|2021-03-04	186	0
hCoV-19/Finland/V6238/2021|EPI_ISL_2609400|2021-03-04	186	0
hCoV-19/Finland/V6252/2021|EPI_ISL_2609412|2021-03-03	186	0
hCoV-19/Finland/4690/2021|EPI_ISL_1842682|2021-03-09	186	0
hCoV-19/Finland/4953/2021|EPI_ISL_2258972|2021-03-10	186	0
hCoV-19/Finland/4955/2021|EPI_ISL_2258974|2021-03-10	186	0
hCoV-19/Finland/THL-202113941/2021|EPI_ISL_2508301|2021-04-20	187	0
hCoV-19/Finland/5973/2021|EPI_ISL_2604750|2021-04-09	187	0
hCoV-19/Finland/THL-202109305/2021|EPI_ISL_2506308|2021-03-12	188	0
hCoV-19/Finland/THL-202109306/2021|EPI_ISL_2506309|2021-03-12	188	0
hCoV-19/Finland/THL-202109771/2021|EPI_ISL_2506675|2021-03-23	188	0
hCoV-19/Finland/V6227/2021|EPI_ISL_2609398|2021-03-05	188	0
hCoV-19/Finland/THL-202109267/2021|EPI_ISL_2506294|2021-03-15	189	0
hCoV-19/Finland/THL-202109268/2021|EPI_ISL_2506295|2021-03-15	189	0
hCoV-19/Finland/THL-202109369/2021|EPI_ISL_2506365|2021-03-12	189	0
hCoV-19/Finland/THL-202109373/2021|EPI_ISL_2506368|2021-03-12	189	0
hCoV-19/Finland/THL-202109584/2021|EPI_ISL_2506531|2021-03-15	189	0
hCoV-19/Finland/THL-202109595/2021|EPI_ISL_2506540|2021-03-16	189	0
hCoV-19/Finland/THL-202109617/2021|EPI_ISL_2506562|2021-03-15	189	0
hCoV-19/Finland/THL-202109796/2021|EPI_ISL_2506684|2021-03-19	189	0
hCoV-19/Finland/THL-202109858/2021|EPI_ISL_2506738|2021-03-18	189	0
hCoV-19/Finland/THL-202109879/2021|EPI_ISL_2506748|2021-03-19	189	0
hCoV-19/Finland/THL-202109973/2021|EPI_ISL_2506831|2021-03-23	189	0
hCoV-19/Finland/THL-202109986/2021|EPI_ISL_2506842|2021-03-22	189	0
hCoV-19/Finland/THL-202109999/2021|EPI_ISL_2506852|2021-03-18	189	0
hCoV-19/Finland/THL-202111445/2021|EPI_ISL_2507379|2021-03-24	189	0
hCoV-19/Finland/THL-202111685/2021|EPI_ISL_2507586|2021-03-31	189	0
hCoV-19/Finland/THL-202111782/2021|EPI_ISL_2507669|2021-04-01	189	0
hCoV-19/Finland/THL-202112022/2021|EPI_ISL_2507839|2021-04-11	189	0
hCoV-19/Finland/THL-202112084/2021|EPI_ISL_2507889|2021-04-09	189	0
hCoV-19/Finland/THL-202109309/2021|EPI_ISL_2506312|2021-03-12	190	0
hCoV-19/Finland/THL-202109312/2021|EPI_ISL_2506314|2021-03-14	190	0
hCoV-19/Finland/THL-202109315/2021|EPI_ISL_2506316|2021-03-12	190	0
hCoV-19/Finland/THL-202109322/2021|EPI_ISL_2506323|2021-03-13	190	0
hCoV-19/Finland/THL-202109348/2021|EPI_ISL_2506347|2021-03-11	190	0
hCoV-19/Finland/THL-202110320/2021|EPI_ISL_2506936|2021-03-25	190	0
hCoV-19/Finland/THL-202111412/2021|EPI_ISL_2507070|2021-03-25	190	0
hCoV-19/Finland/THL-202111431/2021|EPI_ISL_2507365|2021-03-25	190	0
hCoV-19/Finland/THL-202111442/2021|EPI_ISL_2507376|2021-03-26	190	0
hCoV-19/Finland/THL-202111478/2021|EPI_ISL_2507405|2021-03-25	190	0
hCoV-19/Finland/V4986/2021|EPI_ISL_2608450|2021-03-02	190	0
hCoV-19/Finland/V5014/2021|EPI_ISL_2608471|2021-03-02	190	0
hCoV-19/Finland/V5042/2021|EPI_ISL_2608489|2021-03-02	190	0
hCoV-19/Finland/V5045/2021|EPI_ISL_2608492|2021-03-02	190	0
hCoV-19/Finland/5049/2021|EPI_ISL_2258925|2021-03-11	190	0
hCoV-19/Finland/THL-202112075/2021|EPI_ISL_2507881|2021-04-06	191	0
hCoV-19/Finland/2177/2021|EPI_ISL_1841559|2021-02-14	191	0
hCoV-19/Finland/THL-202111477/2021|EPI_ISL_2507404|2021-03-28	192	0
hCoV-19/Finland/THL-202112150/2021|EPI_ISL_2507942|2021-04-13	192	0
hCoV-19/Finland/THL-202112376/2021|EPI_ISL_2508123|2021-04-23	192	0
hCoV-19/Finland/THL-202112378/2021|EPI_ISL_2363790|2021-04-20	192	0
hCoV-19/Finland/THL-202112379/2021|EPI_ISL_2363791|2021-04-23	192	0
hCoV-19/Finland/THL-202112380/2021|EPI_ISL_2363792|2021-04-21	192	0
hCoV-19/Finland/THL-202112403/2021|EPI_ISL_2508142|2021-04-14	192	0
hCoV-19/Finland/THL-202112405/2021|EPI_ISL_2508144|2021-04-14	192	0
hCoV-19/Finland/THL-202112410/2021|EPI_ISL_2508147|2021-04-15	192	0
hCoV-19/Finland/THL-202112418/2021|EPI_ISL_2508152|2021-04-16	192	0
hCoV-19/Finland/THL-202112423/2021|EPI_ISL_2508155|2021-04-18	192	0
hCoV-19/Finland/THL-202113963/2021|EPI_ISL_2508313|2021-04-23	192	0
hCoV-19/Finland/THL-202114072/2021|EPI_ISL_2363851|2021-05-01	192	0
hCoV-19/Finland/THL-202114077/2021|EPI_ISL_2363854|2021-05-03	192	0
hCoV-19/Finland/THL-202114079/2021|EPI_ISL_2363856|2021-05-03	192	0
hCoV-19/Finland/1706/2021|EPI_ISL_1497102|2021-02-10	192	0
hCoV-19/Finland/2634/2021|EPI_ISL_1842081|2021-02-18	192	0
hCoV-19/Finland/2974/2021|EPI_ISL_1842184|2021-02-16	192	0
hCoV-19/Finland/2975/2021|EPI_ISL_1842185|2021-02-17	192	0
hCoV-19/Finland/3694/2021|EPI_ISL_1842775|2021-02-28	192	0
hCoV-19/Finland/5032/2021|EPI_ISL_2258916|2021-03-11	192	0
hCoV-19/Finland/5385/2021|EPI_ISL_2609169|2021-03-19	192	0
hCoV-19/Finland/5795/2021|EPI_ISL_2604489|2021-04-01	192	0
hCoV-19/Finland/THL-202108498/2021|EPI_ISL_2505676|2021-02-27	193	0
hCoV-19/Finland/THL-202109182/2021|EPI_ISL_2506222|2021-03-10	193	0
hCoV-19/Finland/THL-202109192/2021|EPI_ISL_2506232|2021-03-10	193	0
hCoV-19/Finland/THL-202109250/2021|EPI_ISL_2506279|2021-03-11	193	0
hCoV-19/Finland/THL-202109252/2021|EPI_ISL_2506281|2021-03-10	193	0
hCoV-19/Finland/THL-202109261/2021|EPI_ISL_2506288|2021-03-09	193	0
hCoV-19/Finland/THL-202109417/2021|EPI_ISL_2506402|2021-03-12	193	0
hCoV-19/Finland/THL-202111461/2021|EPI_ISL_2507393|2021-03-25	193	0
hCoV-19/Finland/THL-202111600/2021|EPI_ISL_2507512|2021-03-30	193	0
hCoV-19/Finland/V4990/2021|EPI_ISL_2608453|2021-03-02	193	0
hCoV-19/Finland/V5029/2021|EPI_ISL_2608483|2021-03-02	193	0
hCoV-19/Finland/V6281/2021|EPI_ISL_2609436|2021-03-06	193	0
hCoV-19/Finland/V6505/2021|EPI_ISL_2608570|2021-03-07	193	0
hCoV-19/Finland/V8737/2021|EPI_ISL_2609110|2021-03-15	193	0
hCoV-19/Finland/V8754/2021|EPI_ISL_2609126|2021-03-16	193	0
hCoV-19/Finland/V8919/2021|EPI_ISL_2609295|2021-03-18	193	0
hCoV-19/Finland/2074/2021|EPI_ISL_1841465|2021-02-14	193	0
hCoV-19/Finland/2163/2021|EPI_ISL_1841548|2021-02-13	193	0
hCoV-19/Finland/2247/2021|EPI_ISL_1841626|2021-02-13	193	0
hCoV-19/Finland/2306/2021|EPI_ISL_1841678|2021-02-14	193	0
hCoV-19/Finland/2668/2021|EPI_ISL_1841948|2021-02-19	193	0
hCoV-19/Finland/2764/2021|EPI_ISL_1841842|2021-02-21	193	0
hCoV-19/Finland/2781/2021|EPI_ISL_1841857|2021-02-19	193	0
hCoV-19/Finland/2809/2021|EPI_ISL_1841732|2021-02-18	193	0
hCoV-19/Finland/3016/2021|EPI_ISL_1841778|2021-02-22	193	0
hCoV-19/Finland/3075/2021|EPI_ISL_2030981|2021-02-22	193	0
hCoV-19/Finland/3276/2021|EPI_ISL_2604329|2021-02-24	193	0
hCoV-19/Finland/3279/2021|EPI_ISL_2604331|2021-02-24	193	0
hCoV-19/Finland/3367/2021|EPI_ISL_2604341|2021-02-25	193	0
hCoV-19/Finland/3371/2021|EPI_ISL_2604345|2021-02-25	193	0
hCoV-19/Finland/3492/2021|EPI_ISL_2604428|2021-02-25	193	0
hCoV-19/Finland/3510/2021|EPI_ISL_2604444|2021-02-26	193	0
hCoV-19/Finland/3543/2021|EPI_ISL_2258440|2021-02-27	193	0
hCoV-19/Finland/3571/2021|EPI_ISL_2258467|2021-02-27	193	0
hCoV-19/Finland/3734/2021|EPI_ISL_2258685|2021-02-28	193	0
hCoV-19/Finland/3800/2021|EPI_ISL_2258569|2021-03-01	193	0
hCoV-19/Finland/3875/2021|EPI_ISL_2604379|2021-03-02	193	0
hCoV-19/Finland/4132/2021|EPI_ISL_2031052|2021-03-04	193	0
hCoV-19/Finland/4411/2021|EPI_ISL_2604313|2021-03-06	193	0
hCoV-19/Finland/4416/2021|EPI_ISL_2604317|2021-03-05	193	0
hCoV-19/Finland/4648/2021|EPI_ISL_2030920|2021-03-09	193	0
hCoV-19/Finland/4720/2021|EPI_ISL_1842710|2021-03-08	193	0
hCoV-19/Finland/4984/2021|EPI_ISL_2258994|2021-03-11	193	0
hCoV-19/Finland/5305/2021|EPI_ISL_2258856|2021-03-17	193	0
hCoV-19/Finland/5332/2021|EPI_ISL_2258876|2021-03-15	193	0
hCoV-19/Finland/5422/2021|EPI_ISL_2258904|2021-03-22	193	0
hCoV-19/Finland/5650/2021|EPI_ISL_2604635|2021-03-26	193	0
hCoV-19/Finland/5941/2021|EPI_ISL_2609329|2021-04-08	193	0
hCoV-19/Finland/6181/2021|EPI_ISL_2609388|2021-04-18	193	0
hCoV-19/Finland/6244/2021|EPI_ISL_2608529|2021-04-22	193	0
hCoV-19/Finland/6305/2021|EPI_ISL_2608622|2021-04-25	193	0
hCoV-19/Finland/6533/2021|EPI_ISL_2608817|2021-05-01	193	0
hCoV-19/Finland/6751/2021|EPI_ISL_2608868|2021-05-05	193	0
hCoV-19/Finland/THL-202109654/2021|EPI_ISL_2506588|2021-03-16	194	0
hCoV-19/Finland/THL-202111821/2021|EPI_ISL_2507700|2021-04-02	194	0
hCoV-19/Finland/THL-202111967/2021|EPI_ISL_2507792|2021-04-11	195	0
hCoV-19/Finland/5784/2021|EPI_ISL_2604483|2021-03-31	195	0
hCoV-19/Finland/6000/2021|EPI_ISL_2604761|2021-04-11	195	0
hCoV-19/Finland/6240/2021|EPI_ISL_2608525|2021-04-22	195	0
hCoV-19/Finland/6254/2021|EPI_ISL_2608538|2021-04-22	195	0
hCoV-19/Finland/6424/2021|EPI_ISL_2608625|2021-04-26	195	0
hCoV-19/Finland/6746/2021|EPI_ISL_2608865|2021-05-05	196	0
hCoV-19/Finland/6753/2021|EPI_ISL_2608870|2021-05-05	196	0
hCoV-19/Finland/THL-202106217/2021|EPI_ISL_2505357|2021-02-16	197	0
hCoV-19/Finland/5872/2021|EPI_ISL_2604714|2021-04-06	197	0
hCoV-19/Finland/V982/2021|EPI_ISL_2608719|2021-02-07	198	0
hCoV-19/Finland/3040/2021|EPI_ISL_1841802|2021-02-22	198	0
hCoV-19/Finland/THL-202106200/2021|EPI_ISL_2505344|2021-02-17	199	0
hCoV-19/Finland/2344/2021|EPI_ISL_1841712|2021-02-14	199	0
hCoV-19/Finland/1340/2021|EPI_ISL_1496876|2021-02-07	200	0
hCoV-19/Finland/1964/2021|EPI_ISL_1842603|2021-02-12	200	0
hCoV-19/Finland/THL-202102975/2021|EPI_ISL_2590855|2021-02-25	201	0
hCoV-19/Finland/THL-202102979/2021|EPI_ISL_2590863|2021-02-23	201	0
hCoV-19/Finland/THL-202102980/2021|EPI_ISL_2590865|2021-02-23	201	0
hCoV-19/Finland/THL-202102982/2021|EPI_ISL_2590870|2021-02-23	201	0
hCoV-19/Finland/THL-202102983/2021|EPI_ISL_2590872|2021-02-24	201	0
hCoV-19/Finland/THL-202103001/2021|EPI_ISL_2590901|2021-02-24	201	0
hCoV-19/Finland/THL-202103002/2021|EPI_ISL_2590903|2021-02-23	201	0
hCoV-19/Finland/THL-202103005/2021|EPI_ISL_2590909|2021-02-24	201	0
hCoV-19/Finland/THL-202109868/2021|EPI_ISL_2506746|2021-03-19	201	0
hCoV-19/Finland/THL-202111514/2021|EPI_ISL_2507438|2021-03-26	201	0
hCoV-19/Finland/THL-202111649/2021|EPI_ISL_2507559|2021-03-31	201	0
hCoV-19/Finland/THL-202112047/2021|EPI_ISL_2507857|2021-04-07	201	0
hCoV-19/Finland/THL-202112325/2021|EPI_ISL_2508082|2021-04-15	201	0
hCoV-19/Finland/THL-202112598/2021|EPI_ISL_2508284|2021-04-24	201	0
hCoV-19/Finland/1206/2021|EPI_ISL_1496847|2021-02-06	201	0
hCoV-19/Finland/1585/2021|EPI_ISL_1497026|2021-02-09	201	0
hCoV-19/Finland/1771/2021|EPI_ISL_1497116|2021-02-11	201	0
hCoV-19/Finland/4662/2021|EPI_ISL_2608958|2021-03-09	201	0
hCoV-19/Finland/5643/2021|EPI_ISL_2604630|2021-03-27	201	0
hCoV-19/Finland/5755/2021|EPI_ISL_2604671|2021-04-01	201	0
hCoV-19/Finland/5771/2021|EPI_ISL_2604474|2021-03-30	201	0
hCoV-19/Finland/5889/2021|EPI_ISL_2609310|2021-04-06	201	0
hCoV-19/Finland/5892/2021|EPI_ISL_2609313|2021-04-05	201	0
hCoV-19/Finland/5939/2021|EPI_ISL_2609327|2021-04-08	201	0
hCoV-19/Finland/THL-202102988/2021|EPI_ISL_2590876|2021-02-25	202	0
hCoV-19/Finland/THL-202109900/2021|EPI_ISL_2506767|2021-03-22	202	0
hCoV-19/Finland/THL-202112014/2021|EPI_ISL_2507832|2021-04-09	202	0
hCoV-19/Finland/THL-202112082/2021|EPI_ISL_2507887|2021-04-09	202	0
hCoV-19/Finland/V9203/2021|EPI_ISL_2258524|2021-03-22	202	0
hCoV-19/Finland/THL-202106283/2021|EPI_ISL_2505412|2021-02-17	203	0
hCoV-19/Finland/THL-202106299/2021|EPI_ISL_2505425|2021-02-18	203	0
hCoV-19/Finland/V5004/2021|EPI_ISL_2608464|2021-03-01	203	0
hCoV-19/Finland/6489/2021|EPI_ISL_2608772|2021-04-29	204	0
hCoV-19/Finland/6496/2021|EPI_ISL_2608776|2021-04-29	204	0
hCoV-19/Finland/6512/2021|EPI_ISL_2608785|2021-05-01	204	0
hCoV-19/Finland/6555/2021|EPI_ISL_2608825|2021-05-01	204	0
hCoV-19/Finland/6612/2021|EPI_ISL_2608852|2021-05-04	204	0
hCoV-19/Finland/HEL-14-365/2021|EPI_ISL_1081986|2021-01-24	205	0
hCoV-19/Finland/HEL-18-437/2021|EPI_ISL_1082108|2021-01-21	205	0
hCoV-19/Finland/V5054/2021|EPI_ISL_2608499|2021-03-02	206	0
hCoV-19/Finland/V6264/2021|EPI_ISL_2609422|2021-03-05	206	0
hCoV-19/Finland/2213/2021|EPI_ISL_1841595|2021-02-12	206	0
hCoV-19/Finland/2225/2021|EPI_ISL_1841605|2021-02-12	206	0
hCoV-19/Finland/3111/2021|EPI_ISL_1842204|2021-02-17	206	0
hCoV-19/Finland/TRE23403_2/2021|EPI_ISL_1663566|2021-03-15	207	0
hCoV-19/Finland/6307/2021|EPI_ISL_2608623|2021-04-25	207	0
hCoV-19/Finland/THL-202111466/2021|EPI_ISL_2507396|2021-03-25	208	0
hCoV-19/Finland/THL-202111481/2021|EPI_ISL_2507408|2021-03-26	208	0
hCoV-19/Finland/THL-202111749/2021|EPI_ISL_2507641|2021-04-04	208	0
hCoV-19/Finland/V907/2021|EPI_ISL_1842450|2021-02-04	209	0
hCoV-19/Finland/V9032/2021|EPI_ISL_2031194|2021-03-19	209	0
hCoV-19/Finland/4765/2021|EPI_ISL_2031075|2021-03-10	209	0
hCoV-19/Finland/5129/2021|EPI_ISL_2258720|2021-03-13	209	0
hCoV-19/Finland/5143/2021|EPI_ISL_2258733|2021-03-12	209	0
hCoV-19/Finland/5151/2021|EPI_ISL_2258738|2021-03-12	209	0
hCoV-19/Finland/5162/2021|EPI_ISL_2258748|2021-03-13	209	0
hCoV-19/Finland/5163/2021|EPI_ISL_2258749|2021-03-13	209	0
hCoV-19/Finland/2237/2021|EPI_ISL_1841616|2021-02-13	210	0
hCoV-19/Finland/2334/2021|EPI_ISL_1841705|2021-02-14	210	0
hCoV-19/Finland/5410/2021|EPI_ISL_2258892|2021-03-21	211	0
hCoV-19/Finland/5526/2021|EPI_ISL_2258817|2021-03-24	211	0
hCoV-19/Finland/5536/2021|EPI_ISL_2258824|2021-03-25	211	0
hCoV-19/Finland/5541/2021|EPI_ISL_2258829|2021-03-26	211	0
hCoV-19/Finland/5793/2021|EPI_ISL_2604488|2021-04-01	211	0
hCoV-19/Finland/5944/2021|EPI_ISL_2609331|2021-04-08	211	0
hCoV-19/Finland/THL-202111695/2021|EPI_ISL_2507594|2021-03-30	212	0
hCoV-19/Finland/THL-202112096/2021|EPI_ISL_2507899|2021-04-09	212	0
hCoV-19/Finland/6048/2021|EPI_ISL_2609005|2021-04-12	212	0
hCoV-19/Finland/THL-202112030/2021|EPI_ISL_2507845|2021-04-08	213	0
hCoV-19/Finland/4700/2021|EPI_ISL_1842690|2021-03-08	213	0
hCoV-19/Finland/THL-202109619/2021|EPI_ISL_2506564|2021-03-12	214	0
hCoV-19/Finland/5859/2021|EPI_ISL_2604510|2021-04-05	214	0
hCoV-19/Finland/5945/2021|EPI_ISL_2609332|2021-04-09	214	0
hCoV-19/Finland/5948/2021|EPI_ISL_2609335|2021-04-08	214	0
hCoV-19/Finland/THL-202102941/2021|EPI_ISL_2590813|2021-02-20	215	0
hCoV-19/Finland/THL-202109495/2021|EPI_ISL_2506475|2021-03-10	215	0
hCoV-19/Finland/THL-202109585/2021|EPI_ISL_2506532|2021-03-14	215	0
hCoV-19/Finland/THL-202109601/2021|EPI_ISL_2506546|2021-03-16	215	0
hCoV-19/Finland/THL-202109609/2021|EPI_ISL_2506554|2021-03-17	215	0
hCoV-19/Finland/THL-202109964/2021|EPI_ISL_2506822|2021-03-18	215	0
hCoV-19/Finland/THL-202111430/2021|EPI_ISL_2507364|2021-03-25	215	0
hCoV-19/Finland/THL-202111489/2021|EPI_ISL_2507415|2021-03-22	215	0
hCoV-19/Finland/THL-202111496/2021|EPI_ISL_2507422|2021-03-25	215	0
hCoV-19/Finland/THL-202111539/2021|EPI_ISL_2507461|2021-03-27	215	0
hCoV-19/Finland/THL-202111552/2021|EPI_ISL_2507472|2021-03-26	215	0
hCoV-19/Finland/THL-202111555/2021|EPI_ISL_2507475|2021-03-29	215	0
hCoV-19/Finland/THL-202111574/2021|EPI_ISL_2507493|2021-03-26	215	0
hCoV-19/Finland/THL-202111662/2021|EPI_ISL_2507572|2021-03-30	215	0
hCoV-19/Finland/THL-202111706/2021|EPI_ISL_2507604|2021-03-30	215	0
hCoV-19/Finland/THL-202111718/2021|EPI_ISL_2507615|2021-03-30	215	0
hCoV-19/Finland/THL-202112003/2021|EPI_ISL_2507822|2021-04-07	215	0
hCoV-19/Finland/THL-202112158/2021|EPI_ISL_2507948|2021-04-08	215	0
hCoV-19/Finland/THL-202108503/2021|EPI_ISL_2505678|2021-02-22	216	0
hCoV-19/Finland/THL-202111619/2021|EPI_ISL_2507531|2021-04-03	216	0
hCoV-19/Finland/THL-202105746/2021|EPI_ISL_2505277|2021-02-18	217	0
hCoV-19/Finland/V4985/2021|EPI_ISL_2608449|2021-03-02	217	0
hCoV-19/Finland/V6483/2021|EPI_ISL_2608555|2021-03-07	217	0
hCoV-19/Finland/3132/2021|EPI_ISL_1842223|2021-02-16	217	0
hCoV-19/Finland/3579/2021|EPI_ISL_2258474|2021-02-27	217	0
hCoV-19/Finland/3583/2021|EPI_ISL_2258477|2021-02-27	217	0
hCoV-19/Finland/3690/2021|EPI_ISL_1842771|2021-02-26	217	0
hCoV-19/Finland/THL-202105755/2021|EPI_ISL_2505283|2021-02-19	218	0
hCoV-19/Finland/THL-202105756/2021|EPI_ISL_2505284|2021-02-15	218	0
hCoV-19/Finland/THL-202106170/2021|EPI_ISL_2505324|2021-02-18	218	0
hCoV-19/Finland/THL-202106333/2021|EPI_ISL_2505454|2021-02-15	218	0
hCoV-19/Finland/THL-202106424/2021|EPI_ISL_2505543|2021-02-21	218	0
hCoV-19/Finland/THL-202108596/2021|EPI_ISL_2505755|2021-02-25	218	0
hCoV-19/Finland/THL-202108709/2021|EPI_ISL_2505846|2021-02-18	218	0
hCoV-19/Finland/THL-202108738/2021|EPI_ISL_2505869|2021-02-26	218	0
hCoV-19/Finland/THL-202108983/2021|EPI_ISL_2506063|2021-03-03	218	0
hCoV-19/Finland/THL-202108990/2021|EPI_ISL_2506069|2021-03-04	218	0
hCoV-19/Finland/THL-202109005/2021|EPI_ISL_2506080|2021-03-05	218	0
hCoV-19/Finland/THL-202109436/2021|EPI_ISL_2506419|2021-03-06	218	0
hCoV-19/Finland/THL-202109437/2021|EPI_ISL_2506420|2021-03-06	218	0
hCoV-19/Finland/THL-202109529/2021|EPI_ISL_2506497|2021-03-06	218	0
hCoV-19/Finland/THL-202109534/2021|EPI_ISL_2506502|2021-03-09	218	0
hCoV-19/Finland/THL-202109538/2021|EPI_ISL_2506505|2021-03-06	218	0
hCoV-19/Finland/THL-202109541/2021|EPI_ISL_2506508|2021-03-10	218	0
hCoV-19/Finland/THL-202109943/2021|EPI_ISL_2506804|2021-03-18	218	0
hCoV-19/Finland/THL-202109945/2021|EPI_ISL_2506806|2021-03-18	218	0
hCoV-19/Finland/THL-202109955/2021|EPI_ISL_2506815|2021-03-17	218	0
hCoV-19/Finland/2557/2021|EPI_ISL_1841991|2021-02-17	218	0
hCoV-19/Finland/2577/2021|EPI_ISL_1842009|2021-02-17	218	0
hCoV-19/Finland/2663/2021|EPI_ISL_1841943|2021-02-20	218	0
hCoV-19/Finland/2759/2021|EPI_ISL_1841838|2021-02-21	218	0
hCoV-19/Finland/3540/2021|EPI_ISL_2258437|2021-02-27	218	0
hCoV-19/Finland/5172/2021|EPI_ISL_2258754|2021-03-13	218	0
hCoV-19/Finland/THL-202102973/2021|EPI_ISL_2590851|2021-02-25	219	0
hCoV-19/Finland/1180/2021|EPI_ISL_1496824|2021-02-06	219	0
hCoV-19/Finland/4716/2021|EPI_ISL_1842706|2021-03-08	219	0
hCoV-19/Finland/THL-202102974/2021|EPI_ISL_2590853|2021-02-24	220	0
hCoV-19/Finland/1776/2021|EPI_ISL_1497121|2021-02-11	220	0
hCoV-19/Finland/2224/2021|EPI_ISL_1841604|2021-02-12	220	0
hCoV-19/Finland/2784/2021|EPI_ISL_1841860|2021-02-19	220	0
hCoV-19/Finland/THL-202101826/2021|EPI_ISL_2590303|2021-01-15	221	0
hCoV-19/Finland/THL-202102252/2021|EPI_ISL_2590721|2021-01-22	221	0
hCoV-19/Finland/THL-202102297/2021|EPI_ISL_2590777|2021-01-25	221	0
hCoV-19/Finland/THL-202103835/2021|EPI_ISL_2591171|2021-01-29	221	0
hCoV-19/Finland/THL-202103840/2021|EPI_ISL_2591175|2021-01-13	221	0
hCoV-19/Finland/THL-202105107/2021|EPI_ISL_2505206|2021-01-17	221	0
hCoV-19/Finland/THL-202105110/2021|EPI_ISL_2505209|2021-01-17	221	0
hCoV-19/Finland/THL-202105114/2021|EPI_ISL_2505212|2021-01-17	221	0
hCoV-19/Finland/THL-202108801/2021|EPI_ISL_2505915|2021-02-26	221	0
hCoV-19/Finland/THL-202109056/2021|EPI_ISL_2506126|2021-03-04	221	0
hCoV-19/Finland/THL-202109067/2021|EPI_ISL_2506135|2021-03-04	221	0
hCoV-19/Finland/THL-202109093/2021|EPI_ISL_2506158|2021-03-05	221	0
hCoV-19/Finland/THL-202109117/2021|EPI_ISL_2506175|2021-03-04	221	0
hCoV-19/Finland/THL-202109422/2021|EPI_ISL_2506407|2021-03-09	221	0
hCoV-19/Finland/THL-202109527/2021|EPI_ISL_2506495|2021-03-05	221	0
hCoV-19/Finland/THL-202111406/2021|EPI_ISL_2507065|2021-03-24	221	0
hCoV-19/Finland/THL-202111823/2021|EPI_ISL_2507702|2021-04-04	221	0
hCoV-19/Finland/THL-202102977/2021|EPI_ISL_2590858|2021-02-25	222	0
hCoV-19/Finland/THL-202106186/2021|EPI_ISL_2505335|2021-02-17	222	0
hCoV-19/Finland/THL-202106335/2021|EPI_ISL_2505456|2021-02-15	222	0
hCoV-19/Finland/THL-202106397/2021|EPI_ISL_2505517|2021-02-21	222	0
hCoV-19/Finland/THL-202106398/2021|EPI_ISL_2505518|2021-02-21	222	0
hCoV-19/Finland/THL-202106399/2021|EPI_ISL_2505519|2021-02-21	222	0
hCoV-19/Finland/THL-202106431/2021|EPI_ISL_2505550|2021-02-20	222	0
hCoV-19/Finland/THL-202108634/2021|EPI_ISL_2505785|2021-02-26	222	0
hCoV-19/Finland/THL-202108700/2021|EPI_ISL_2505838|2021-02-27	222	0
hCoV-19/Finland/1153/2021|EPI_ISL_1496733|2021-02-05	222	0
hCoV-19/Finland/1451/2021|EPI_ISL_1496726|2021-02-08	222	0
hCoV-19/Finland/2091/2021|EPI_ISL_1841481|2021-02-14	222	0
hCoV-19/Finland/2640/2021|EPI_ISL_1842087|2021-02-18	222	0
hCoV-19/Finland/2976/2021|EPI_ISL_1842186|2021-02-16	222	0
hCoV-19/Finland/3079/2021|EPI_ISL_2030985|2021-02-22	222	0
hCoV-19/Finland/3310/2021|EPI_ISL_2258379|2021-02-23	222	0
hCoV-19/Finland/3495/2021|EPI_ISL_2604430|2021-02-25	222	0
hCoV-19/Finland/3508/2021|EPI_ISL_2604442|2021-02-26	222	0
hCoV-19/Finland/3568/2021|EPI_ISL_2258464|2021-02-27	222	0
hCoV-19/Finland/THL-202108822/2021|EPI_ISL_2505931|2021-02-26	223	0
hCoV-19/Finland/THL-202108826/2021|EPI_ISL_2505935|2021-02-26	223	0
hCoV-19/Finland/6066/2021|EPI_ISL_2609020|2021-04-14	223	0
hCoV-19/Finland/THL-202106457/2021|EPI_ISL_2505569|2021-02-23	224	0
hCoV-19/Finland/2096/2021|EPI_ISL_1841486|2021-02-14	224	0
hCoV-19/Finland/THL-202117196/2021|EPI_ISL_2363986|2021-04-27	225	0
hCoV-19/Finland/V8773/2021|EPI_ISL_2609177|2021-03-17	225	0
hCoV-19/Finland/3572/2021|EPI_ISL_2258468|2021-02-26	226	0
hCoV-19/Finland/3812/2021|EPI_ISL_2258579|2021-02-28	226	0
hCoV-19/Finland/THL-202109933/2021|EPI_ISL_2506799|2021-03-19	227	0
hCoV-19/Finland/THL-202112367/2021|EPI_ISL_2508119|2021-04-16	227	0
hCoV-19/Finland/4006/2021|EPI_ISL_2604261|2021-03-03	228	0
hCoV-19/Finland/5958/2021|EPI_ISL_2609343|2021-04-09	228	0
hCoV-19/Finland/THL-202105789/2021|EPI_ISL_2505309|2021-02-21	229	0
hCoV-19/Finland/THL-202109808/2021|EPI_ISL_2506695|2021-03-18	229	0
hCoV-19/Finland/2807/2021|EPI_ISL_1841730|2021-02-18	229	0
hCoV-19/Finland/4611/2021|EPI_ISL_2258662|2021-03-08	229	0
hCoV-19/Finland/5302/2021|EPI_ISL_2258853|2021-03-17	229	0
hCoV-19/Finland/THL-202111755/2021|EPI_ISL_2507645|2021-04-02	230	0
hCoV-19/Finland/THL-202112099/2021|EPI_ISL_2507902|2021-04-08	230	0
hCoV-19/Finland/THL-202112100/2021|EPI_ISL_2507903|2021-04-08	230	0
hCoV-19/Finland/THL-202112121/2021|EPI_ISL_2507922|2021-04-08	230	0
hCoV-19/Finland/THL-202112125/2021|EPI_ISL_2507925|2021-04-08	230	0
hCoV-19/Finland/THL-202112126/2021|EPI_ISL_2507926|2021-04-08	230	0
hCoV-19/Finland/THL-202112127/2021|EPI_ISL_2507927|2021-04-08	230	0
hCoV-19/Finland/THL-202112176/2021|EPI_ISL_2507962|2021-04-16	230	0
hCoV-19/Finland/THL-202112283/2021|EPI_ISL_2508045|2021-04-16	230	0
hCoV-19/Finland/THL-202112532/2021|EPI_ISL_2508236|2021-04-22	230	0
hCoV-19/Finland/THL-202112538/2021|EPI_ISL_2508240|2021-04-23	230	0
hCoV-19/Finland/THL-202112556/2021|EPI_ISL_2508255|2021-04-24	230	0
hCoV-19/Finland/THL-202112568/2021|EPI_ISL_2508264|2021-04-22	230	0
hCoV-19/Finland/THL-202112582/2021|EPI_ISL_2508275|2021-04-23	230	0
hCoV-19/Finland/THL-202112590/2021|EPI_ISL_2508277|2021-04-23	230	0
hCoV-19/Finland/THL-202113923/2021|EPI_ISL_2363808|2021-04-23	230	0
hCoV-19/Finland/THL-202114087/2021|EPI_ISL_2363864|2021-05-01	230	0
hCoV-19/Finland/THL-202117093/2021|EPI_ISL_2363890|2021-04-30	230	0
hCoV-19/Finland/THL-202117129/2021|EPI_ISL_2363922|2021-05-01	230	0
hCoV-19/Finland/V6259/2021|EPI_ISL_2609419|2021-03-04	230	0
hCoV-19/Finland/6426/2021|EPI_ISL_2608626|2021-04-26	230	0
hCoV-19/Finland/6453/2021|EPI_ISL_2608757|2021-04-27	230	0
hCoV-19/Finland/6483/2021|EPI_ISL_2608770|2021-04-28	230	0
hCoV-19/Finland/6566/2021|EPI_ISL_2608830|2021-05-03	230	0
hCoV-19/Finland/6615/2021|EPI_ISL_2608854|2021-05-03	230	0
hCoV-19/Finland/6854/2021|EPI_ISL_2608887|2021-05-07	230	0
hCoV-19/Finland/THL-202103738/2021|EPI_ISL_2591026|2021-02-05	231	0
hCoV-19/Finland/THL-202105060/2021|EPI_ISL_2505170|2021-02-08	231	0
hCoV-19/Finland/THL-202105800/2021|EPI_ISL_2505316|2021-02-15	231	0
hCoV-19/Finland/THL-202106218/2021|EPI_ISL_2505358|2021-02-15	231	0
hCoV-19/Finland/THL-202106228/2021|EPI_ISL_2505367|2021-03-06	231	0
hCoV-19/Finland/THL-202108453/2021|EPI_ISL_2505643|2021-03-04	231	0
hCoV-19/Finland/THL-202108506/2021|EPI_ISL_2505681|2021-02-22	231	0
hCoV-19/Finland/THL-202109313/2021|EPI_ISL_2506315|2021-03-11	231	0
hCoV-19/Finland/THL-202109317/2021|EPI_ISL_2506318|2021-03-14	231	0
hCoV-19/Finland/THL-202109732/2021|EPI_ISL_2506651|2021-03-17	231	0
hCoV-19/Finland/THL-202109775/2021|EPI_ISL_2506679|2021-03-19	231	0
hCoV-19/Finland/THL-202109829/2021|EPI_ISL_2506714|2021-03-19	231	0
hCoV-19/Finland/THL-202109905/2021|EPI_ISL_2506772|2021-03-16	231	0
hCoV-19/Finland/THL-202109909/2021|EPI_ISL_2506776|2021-03-19	231	0
hCoV-19/Finland/THL-202110379/2021|EPI_ISL_2506991|2021-03-26	231	0
hCoV-19/Finland/THL-202110380/2021|EPI_ISL_2506992|2021-03-22	231	0
hCoV-19/Finland/THL-202110381/2021|EPI_ISL_2506993|2021-03-23	231	0
hCoV-19/Finland/THL-202110385/2021|EPI_ISL_2506996|2021-03-22	231	0
hCoV-19/Finland/THL-202111420/2021|EPI_ISL_2507077|2021-03-25	231	0
hCoV-19/Finland/THL-202111473/2021|EPI_ISL_2507400|2021-03-25	231	0
hCoV-19/Finland/THL-202111476/2021|EPI_ISL_2507403|2021-03-25	231	0
hCoV-19/Finland/THL-202111507/2021|EPI_ISL_2507432|2021-03-24	231	0
hCoV-19/Finland/THL-202111518/2021|EPI_ISL_2507441|2021-03-22	231	0
hCoV-19/Finland/THL-202111529/2021|EPI_ISL_2507452|2021-03-23	231	0
hCoV-19/Finland/THL-202111738/2021|EPI_ISL_2507632|2021-03-31	231	0
hCoV-19/Finland/THL-202111744/2021|EPI_ISL_2507637|2021-04-02	231	0
hCoV-19/Finland/THL-202111770/2021|EPI_ISL_2507658|2021-04-03	231	0
hCoV-19/Finland/THL-202111773/2021|EPI_ISL_2507661|2021-04-03	231	0
hCoV-19/Finland/THL-202111802/2021|EPI_ISL_2507685|2021-04-02	231	0
hCoV-19/Finland/THL-202111952/2021|EPI_ISL_2507777|2021-04-12	231	0
hCoV-19/Finland/THL-202112005/2021|EPI_ISL_2507823|2021-04-07	231	0
hCoV-19/Finland/THL-202112007/2021|EPI_ISL_2507825|2021-04-07	231	0
hCoV-19/Finland/THL-202112008/2021|EPI_ISL_2507826|2021-04-07	231	0
hCoV-19/Finland/THL-202112013/2021|EPI_ISL_2507831|2021-04-09	231	0
hCoV-19/Finland/THL-202112015/2021|EPI_ISL_2507833|2021-04-09	231	0
hCoV-19/Finland/THL-202112090/2021|EPI_ISL_2507893|2021-04-08	231	0
hCoV-19/Finland/THL-202112358/2021|EPI_ISL_2508110|2021-04-01	231	0
hCoV-19/Finland/V6507/2021|EPI_ISL_2608572|2021-03-07	231	0
hCoV-19/Finland/2767/2021|EPI_ISL_1841845|2021-02-21	231	0
hCoV-19/Finland/3008/2021|EPI_ISL_1841770|2021-02-22	231	0
hCoV-19/Finland/5047/2021|EPI_ISL_2258923|2021-03-11	231	0
hCoV-19/Finland/THL-202106247/2021|EPI_ISL_2505383|2021-03-04	232	0
hCoV-19/Finland/THL-202112016/2021|EPI_ISL_2507834|2021-04-08	232	0
hCoV-19/Finland/THL-202112115/2021|EPI_ISL_2507917|2021-04-08	232	0
hCoV-19/Finland/THL-202109212/2021|EPI_ISL_2506250|2021-03-04	233	0
hCoV-19/Finland/THL-202109985/2021|EPI_ISL_2506841|2021-03-20	233	0
hCoV-19/Finland/THL-202111557/2021|EPI_ISL_2507477|2021-03-27	233	0
hCoV-19/Finland/5522/2021|EPI_ISL_2258813|2021-03-24	233	0
hCoV-19/Finland/THL-202103959/2021|EPI_ISL_2591322|2021-02-01	234	0
hCoV-19/Finland/THL-202103966/2021|EPI_ISL_2591333|2021-02-03	234	0
hCoV-19/Finland/THL-202106263/2021|EPI_ISL_2505395|2021-03-09	235	0
hCoV-19/Finland/THL-202109830/2021|EPI_ISL_2506715|2021-03-19	235	0
hCoV-19/Finland/THL-202112036/2021|EPI_ISL_2507849|2021-04-10	235	0
hCoV-19/Finland/THL-202112574/2021|EPI_ISL_2508269|2021-04-23	235	0
hCoV-19/Finland/THL-202112585/2021|EPI_ISL_2508276|2021-04-23	235	0
hCoV-19/Finland/V8763/2021|EPI_ISL_2609133|2021-03-16	235	0
hCoV-19/Finland/THL-202106284/2021|EPI_ISL_2505413|2021-02-18	236	0
hCoV-19/Finland/V977/2021|EPI_ISL_2608716|2021-02-07	236	0
hCoV-19/Finland/V1681/2021|EPI_ISL_1842655|2021-02-15	236	0
hCoV-19/Finland/V1685/2021|EPI_ISL_1842656|2021-02-15	236	0
hCoV-19/Finland/V5968/2021|EPI_ISL_2608675|2021-03-04	236	0
hCoV-19/Finland/974/2021|EPI_ISL_1497205|2021-02-03	236	0
hCoV-19/Finland/1139/2021|EPI_ISL_1496798|2021-02-05	236	0
hCoV-19/Finland/1226/2021|EPI_ISL_1842245|2021-02-03	236	0
hCoV-19/Finland/1616/2021|EPI_ISL_1497053|2021-02-09	236	0
hCoV-19/Finland/1773/2021|EPI_ISL_1497118|2021-02-11	236	0
hCoV-19/Finland/1828/2021|EPI_ISL_1497162|2021-02-11	236	0
hCoV-19/Finland/2061/2021|EPI_ISL_1841453|2021-02-13	236	0
hCoV-19/Finland/2062/2021|EPI_ISL_1841454|2021-02-13	236	0
hCoV-19/Finland/2063/2021|EPI_ISL_1841455|2021-02-13	236	0
hCoV-19/Finland/2064/2021|EPI_ISL_1841456|2021-02-13	236	0
hCoV-19/Finland/2067/2021|EPI_ISL_1841458|2021-02-13	236	0
hCoV-19/Finland/2068/2021|EPI_ISL_1841459|2021-02-13	236	0
hCoV-19/Finland/2076/2021|EPI_ISL_1841467|2021-02-14	236	0
hCoV-19/Finland/2090/2021|EPI_ISL_1841480|2021-02-14	236	0
hCoV-19/Finland/2108/2021|EPI_ISL_1841498|2021-02-13	236	0
hCoV-19/Finland/2110/2021|EPI_ISL_1841500|2021-02-13	236	0
hCoV-19/Finland/2112/2021|EPI_ISL_1841502|2021-02-13	236	0
hCoV-19/Finland/2117/2021|EPI_ISL_1841506|2021-02-13	236	0
hCoV-19/Finland/2118/2021|EPI_ISL_1841507|2021-02-13	236	0
hCoV-19/Finland/2119/2021|EPI_ISL_1841508|2021-02-13	236	0
hCoV-19/Finland/2122/2021|EPI_ISL_1841510|2021-02-13	236	0
hCoV-19/Finland/2123/2021|EPI_ISL_1841511|2021-02-13	236	0
hCoV-19/Finland/2124/2021|EPI_ISL_1841512|2021-02-13	236	0
hCoV-19/Finland/2126/2021|EPI_ISL_1841513|2021-02-13	236	0
hCoV-19/Finland/2127/2021|EPI_ISL_1841514|2021-02-13	236	0
hCoV-19/Finland/2129/2021|EPI_ISL_1841516|2021-02-13	236	0
hCoV-19/Finland/2131/2021|EPI_ISL_1841518|2021-02-13	236	0
hCoV-19/Finland/2137/2021|EPI_ISL_1841524|2021-02-13	236	0
hCoV-19/Finland/2260/2021|EPI_ISL_1841638|2021-02-12	236	0
hCoV-19/Finland/2587/2021|EPI_ISL_1842019|2021-02-18	236	0
hCoV-19/Finland/2659/2021|EPI_ISL_1842105|2021-02-18	236	0
hCoV-19/Finland/2797/2021|EPI_ISL_1841872|2021-02-19	236	0
hCoV-19/Finland/2830/2021|EPI_ISL_1841745|2021-02-18	236	0
hCoV-19/Finland/2877/2021|EPI_ISL_1841896|2021-02-21	236	0
hCoV-19/Finland/2966/2021|EPI_ISL_1842176|2021-02-11	236	0
hCoV-19/Finland/2979/2021|EPI_ISL_1842189|2021-02-12	236	0
hCoV-19/Finland/3026/2021|EPI_ISL_1841788|2021-02-22	236	0
hCoV-19/Finland/3877/2021|EPI_ISL_2604381|2021-03-02	236	0
hCoV-19/Finland/4028/2021|EPI_ISL_2604281|2021-03-03	236	0
hCoV-19/Finland/4419/2021|EPI_ISL_2608893|2021-03-05	236	0
hCoV-19/Finland/6303/2021|EPI_ISL_2608620|2021-04-25	236	0
hCoV-19/Finland/THL-202112331/2021|EPI_ISL_2508087|2021-04-14	237	0
hCoV-19/Finland/4605/2021|EPI_ISL_2258656|2021-03-08	237	0
hCoV-19/Finland/THL-202106269/2021|EPI_ISL_2505399|2021-03-03	238	0
hCoV-19/Finland/THL-202106281/2021|EPI_ISL_2505411|2021-03-03	238	0
hCoV-19/Finland/THL-202108819/2021|EPI_ISL_2505928|2021-03-02	238	0
hCoV-19/Finland/THL-202108860/2021|EPI_ISL_2505964|2021-03-01	238	0
hCoV-19/Finland/THL-202109208/2021|EPI_ISL_2506246|2021-03-03	238	0
hCoV-19/Finland/THL-202109614/2021|EPI_ISL_2506559|2021-03-11	238	0
hCoV-19/Finland/2570/2021|EPI_ISL_1842002|2021-02-17	238	0
hCoV-19/Finland/2613/2021|EPI_ISL_1842060|2021-02-19	238	0
hCoV-19/Finland/2618/2021|EPI_ISL_1842065|2021-02-18	238	0
hCoV-19/Finland/2619/2021|EPI_ISL_1842066|2021-02-18	238	0
hCoV-19/Finland/2622/2021|EPI_ISL_1842069|2021-02-18	238	0
hCoV-19/Finland/2624/2021|EPI_ISL_1842071|2021-02-18	238	0
hCoV-19/Finland/2626/2021|EPI_ISL_1842073|2021-02-18	238	0
hCoV-19/Finland/2633/2021|EPI_ISL_1842080|2021-02-18	238	0
hCoV-19/Finland/2641/2021|EPI_ISL_1842088|2021-02-18	238	0
hCoV-19/Finland/2642/2021|EPI_ISL_1842089|2021-02-18	238	0
hCoV-19/Finland/2646/2021|EPI_ISL_1842093|2021-02-19	238	0
hCoV-19/Finland/2674/2021|EPI_ISL_1841954|2021-02-19	238	0
hCoV-19/Finland/2680/2021|EPI_ISL_1841960|2021-02-19	238	0
hCoV-19/Finland/3049/2021|EPI_ISL_2030977|2021-02-21	238	0
hCoV-19/Finland/3054/2021|EPI_ISL_2031240|2021-02-21	238	0
hCoV-19/Finland/THL-202106215/2021|EPI_ISL_2505355|2021-02-15	239	0
hCoV-19/Finland/THL-202109907/2021|EPI_ISL_2506774|2021-03-19	239	0
hCoV-19/Finland/THL-202106193/2021|EPI_ISL_2505340|2021-02-19	240	0
hCoV-19/Finland/THL-202106220/2021|EPI_ISL_2505360|2021-02-16	240	0
hCoV-19/Finland/THL-202106366/2021|EPI_ISL_2505487|2021-02-18	240	0
hCoV-19/Finland/THL-202106395/2021|EPI_ISL_2505515|2021-02-20	240	0
hCoV-19/Finland/THL-202108949/2021|EPI_ISL_2506048|2021-02-25	240	0
hCoV-19/Finland/THL-202108950/2021|EPI_ISL_2506049|2021-02-27	240	0
hCoV-19/Finland/THL-202109738/2021|EPI_ISL_2506655|2021-03-14	240	0
hCoV-19/Finland/THL-202111480/2021|EPI_ISL_2507407|2021-03-25	240	0
hCoV-19/Finland/THL-202111503/2021|EPI_ISL_2507428|2021-03-25	240	0
hCoV-19/Finland/THL-202112314/2021|EPI_ISL_2508072|2021-04-15	240	0
hCoV-19/Finland/THL-202112344/2021|EPI_ISL_2508097|2021-04-16	240	0
hCoV-19/Finland/THL-202112540/2021|EPI_ISL_2508242|2021-04-22	240	0
hCoV-19/Finland/THL-202112557/2021|EPI_ISL_2508256|2021-04-24	240	0
hCoV-19/Finland/V8589/2021|EPI_ISL_2608594|2021-03-15	240	0
hCoV-19/Finland/V8816/2021|EPI_ISL_2609212|2021-03-17	240	0
hCoV-19/Finland/THL-202112346/2021|EPI_ISL_2508099|2021-04-14	241	0
hCoV-19/Finland/THL-202112565/2021|EPI_ISL_2508262|2021-04-24	241	0
hCoV-19/Finland/3839/2021|EPI_ISL_2258598|2021-03-01	241	0
hCoV-19/Finland/6047/2021|EPI_ISL_2609004|2021-04-12	241	0
hCoV-19/Finland/6049/2021|EPI_ISL_2609006|2021-04-12	241	0
hCoV-19/Finland/6050/2021|EPI_ISL_2609007|2021-04-12	241	0
hCoV-19/Finland/HEL-14-372/2021|EPI_ISL_1082084|2021-01-23	242	0
hCoV-19/Finland/HEL-19-V243/2021|EPI_ISL_1082129|2021-01-25	242	0
hCoV-19/Finland/HEL-19-558/2021|EPI_ISL_1082123|2021-01-25	242	0
hCoV-19/Finland/HEL-19-559/2021|EPI_ISL_1082124|2021-01-24	242	0
hCoV-19/Finland/HEL-19-586/2021|EPI_ISL_1082060|2021-01-26	242	0
hCoV-19/Finland/HEL-20-709/2021|EPI_ISL_1279019|2021-01-26	242	0
hCoV-19/Finland/HEL-20-712/2021|EPI_ISL_1279022|2021-01-28	242	0
hCoV-19/Finland/HEL-20-713/2021|EPI_ISL_1279023|2021-01-29	242	0
hCoV-19/Finland/HEL-21-675/2021|EPI_ISL_1279085|2021-01-29	242	0
hCoV-19/Finland/HEL-21-676/2021|EPI_ISL_1279086|2021-01-29	242	0
hCoV-19/Finland/HEL-22-907/2021|EPI_ISL_1279032|2021-02-01	242	0
hCoV-19/Finland/HEL-22-908/2021|EPI_ISL_1279033|2021-02-01	242	0
hCoV-19/Finland/HEL-22-931/2021|EPI_ISL_1279052|2021-01-29	242	0
hCoV-19/Finland/HEL-23-1014/2021|EPI_ISL_1278986|2021-01-29	242	0
hCoV-19/Finland/HEL-23-1024/2021|EPI_ISL_1278993|2021-01-31	242	0
hCoV-19/Finland/THL-202102936/2021|EPI_ISL_2590805|2021-02-23	242	0
hCoV-19/Finland/818/2021|EPI_ISL_1842489|2021-02-02	242	0
hCoV-19/Finland/872/2021|EPI_ISL_1842334|2021-01-31	242	0
hCoV-19/Finland/966/2021|EPI_ISL_1497199|2021-02-03	242	0
hCoV-19/Finland/1070/2021|EPI_ISL_1496759|2021-02-04	242	0
hCoV-19/Finland/1246/2021|EPI_ISL_1842260|2021-02-01	242	0
hCoV-19/Finland/1256/2021|EPI_ISL_1842270|2021-02-01	242	0
hCoV-19/Finland/1267/2021|EPI_ISL_1842280|2021-02-01	242	0
hCoV-19/Finland/3894/2021|EPI_ISL_2604397|2021-03-01	242	0
hCoV-19/Finland/5867/2021|EPI_ISL_2604710|2021-04-05	242	0
hCoV-19/Finland/HEL-22-906/2021|EPI_ISL_1279031|2021-02-01	243	0
hCoV-19/Finland/2258/2021|EPI_ISL_1841636|2021-02-12	243	0
hCoV-19/Finland/2388/2021|EPI_ISL_1841721|2021-02-15	243	0
hCoV-19/Finland/2912/2021|EPI_ISL_2604401|2021-02-21	243	0
hCoV-19/Finland/HEL-22-912/2021|EPI_ISL_1279037|2021-01-31	244	0
hCoV-19/Finland/HEL-23-V604/2021|EPI_ISL_1279060|2021-01-30	244	0
hCoV-19/Finland/1686/2021|EPI_ISL_1497085|2021-02-10	244	0
hCoV-19/Finland/1707/2021|EPI_ISL_1497103|2021-02-10	244	0
hCoV-19/Finland/1963/2021|EPI_ISL_1842602|2021-02-12	244	0
hCoV-19/Finland/THL-202109883/2021|EPI_ISL_2506751|2021-03-19	245	0
hCoV-19/Finland/5304/2021|EPI_ISL_2258855|2021-03-17	245	0
hCoV-19/Finland/6007/2021|EPI_ISL_2604768|2021-04-10	245	0
hCoV-19/Finland/6494/2021|EPI_ISL_2608774|2021-04-29	245	0
hCoV-19/Finland/HEL-22-905/2021|EPI_ISL_1279030|2021-02-02	246	0
hCoV-19/Finland/THL-202102971/2021|EPI_ISL_2590845|2021-02-24	246	0
hCoV-19/Finland/THL-202106321/2021|EPI_ISL_2505444|2021-02-19	246	0
hCoV-19/Finland/THL-202108625/2021|EPI_ISL_2505777|2021-02-26	246	0
hCoV-19/Finland/THL-202108698/2021|EPI_ISL_2505836|2021-02-28	246	0
hCoV-19/Finland/V8507/2021|EPI_ISL_2608637|2021-03-14	246	0
hCoV-19/Finland/V8799/2021|EPI_ISL_2609199|2021-03-16	246	0
hCoV-19/Finland/V8928/2021|EPI_ISL_2609304|2021-03-18	246	0
hCoV-19/Finland/784/2021|EPI_ISL_1842459|2021-02-01	246	0
hCoV-19/Finland/964/2021|EPI_ISL_1497197|2021-02-03	246	0
hCoV-19/Finland/1259/2021|EPI_ISL_1842273|2021-02-01	246	0
hCoV-19/Finland/1339/2021|EPI_ISL_1496875|2021-02-07	246	0
hCoV-19/Finland/1534/2021|EPI_ISL_1496988|2021-02-08	246	0
hCoV-19/Finland/1543/2021|EPI_ISL_1496993|2021-02-09	246	0
hCoV-19/Finland/1582/2021|EPI_ISL_1497023|2021-02-09	246	0
hCoV-19/Finland/1700/2021|EPI_ISL_1497098|2021-02-10	246	0
hCoV-19/Finland/2107/2021|EPI_ISL_1841497|2021-02-13	246	0
hCoV-19/Finland/2144/2021|EPI_ISL_1841531|2021-02-13	246	0
hCoV-19/Finland/2174/2021|EPI_ISL_1841557|2021-02-14	246	0
hCoV-19/Finland/2181/2021|EPI_ISL_1841563|2021-02-12	246	0
hCoV-19/Finland/2186/2021|EPI_ISL_1841568|2021-02-12	246	0
hCoV-19/Finland/2251/2020|EPI_ISL_1841629|2020-12-28	246	0
hCoV-19/Finland/2256/2021|EPI_ISL_1841634|2021-02-12	246	0
hCoV-19/Finland/2271/2021|EPI_ISL_1841649|2021-02-12	246	0
hCoV-19/Finland/2295/2021|EPI_ISL_1841672|2021-02-14	246	0
hCoV-19/Finland/2308/2021|EPI_ISL_1841680|2021-02-14	246	0
hCoV-19/Finland/2309/2021|EPI_ISL_1841681|2021-02-14	246	0
hCoV-19/Finland/2312/2021|EPI_ISL_1841684|2021-02-14	246	0
hCoV-19/Finland/2662/2021|EPI_ISL_1841942|2021-02-20	246	0
hCoV-19/Finland/2684/2021|EPI_ISL_1841964|2021-02-20	246	0
hCoV-19/Finland/2695/2021|EPI_ISL_1841974|2021-02-20	246	0
hCoV-19/Finland/2706/2021|EPI_ISL_1841982|2021-02-20	246	0
hCoV-19/Finland/3007/2021|EPI_ISL_1841769|2021-02-22	246	0
hCoV-19/Finland/4031/2021|EPI_ISL_2604284|2021-03-03	246	0
hCoV-19/Finland/4091/2021|EPI_ISL_2608737|2021-03-02	246	0
hCoV-19/Finland/4698/2021|EPI_ISL_1842688|2021-03-08	246	0
hCoV-19/Finland/THL-202100690/2021|EPI_ISL_2589884|2021-01-17	247	0
hCoV-19/Finland/THL-202103954/2021|EPI_ISL_2591315|2021-01-25	247	0
hCoV-19/Finland/THL-202105104/2021|EPI_ISL_2505204|2021-01-17	247	0
hCoV-19/Finland/THL-202105105/2021|EPI_ISL_2505205|2021-01-17	247	0
hCoV-19/Finland/THL-202105109/2021|EPI_ISL_2505208|2021-01-17	247	0
hCoV-19/Finland/THL-202105113/2021|EPI_ISL_2505211|2021-01-17	247	0
hCoV-19/Finland/V963/2021|EPI_ISL_2608708|2021-02-06	248	0
hCoV-19/Finland/V6514/2021|EPI_ISL_2608578|2021-03-07	248	0
hCoV-19/Finland/2882/2021|EPI_ISL_1841939|2021-02-20	248	0
hCoV-19/Finland/4440/2021|EPI_ISL_2608909|2021-03-05	248	0
hCoV-19/Finland/5296/2021|EPI_ISL_2258847|2021-03-18	248	0
hCoV-19/Finland/V8916/2021|EPI_ISL_2609292|2021-03-18	249	0
hCoV-19/Finland/6486/2021|EPI_ISL_2608771|2021-04-29	249	0
hCoV-19/Finland/HEL-14-270/2021|EPI_ISL_1081981|2021-01-23	250	0
hCoV-19/Finland/V6269/2021|EPI_ISL_2609426|2021-03-06	250	0
hCoV-19/Finland/816/2021|EPI_ISL_1842488|2021-02-02	250	0
hCoV-19/Finland/1203/2021|EPI_ISL_1496844|2021-02-06	250	0
hCoV-19/Finland/1204/2021|EPI_ISL_1496845|2021-02-06	250	0
hCoV-19/Finland/1698/2021|EPI_ISL_1497096|2021-02-10	250	0
hCoV-19/Finland/2244/2021|EPI_ISL_1841623|2021-02-13	250	0
hCoV-19/Finland/THL-202109321/2021|EPI_ISL_2506322|2021-03-11	251	0
hCoV-19/Finland/THL-202109349/2021|EPI_ISL_2506348|2021-03-11	251	0
hCoV-19/Finland/THL-202109862/2021|EPI_ISL_2506742|2021-03-18	251	0
hCoV-19/Finland/THL-202109867/2021|EPI_ISL_2506745|2021-03-18	251	0
hCoV-19/Finland/V8924/2021|EPI_ISL_2609300|2021-03-18	251	0
hCoV-19/Finland/V9004/2021|EPI_ISL_2604599|2021-03-19	251	0
hCoV-19/Finland/V9124/2021|EPI_ISL_2031225|2021-03-20	251	0
hCoV-19/Finland/4569/2021|EPI_ISL_2258624|2021-03-08	251	0
hCoV-19/Finland/4957/2021|EPI_ISL_2258976|2021-03-10	251	0
[truncated: 3,381 more rows]

## Sheet: B.1.1.7.mr=20
#sequence	cluster	subclustern
hCoV-19/Finland/53HEL/2020|EPI_ISL_738134|2020-12-19	1	0
hCoV-19/Finland/94HEL/2020|EPI_ISL_766026|2020-12-22	1	0
hCoV-19/Finland/95HEL/2020|EPI_ISL_766027|2020-12-28	1	0
hCoV-19/Finland/785/2021|EPI_ISL_1842460|2021-02-01	2	0
hCoV-19/Finland/875/2021|EPI_ISL_1842337|2021-01-31	2	0
hCoV-19/Finland/1072/2021|EPI_ISL_1496761|2021-02-04	2	0
hCoV-19/Finland/1341/2021|EPI_ISL_1496877|2021-02-07	2	0
hCoV-19/Finland/1450/2021|EPI_ISL_1496930|2021-02-08	2	0
hCoV-19/Finland/1461/2021|EPI_ISL_1496937|2021-02-08	2	0
hCoV-19/Finland/1515/2021|EPI_ISL_1496981|2021-02-08	2	0
hCoV-19/Finland/1537/2021|EPI_ISL_1496990|2021-02-08	2	0
hCoV-19/Finland/1540/2021|EPI_ISL_1496991|2021-02-08	2	0
hCoV-19/Finland/3523/2021|EPI_ISL_2604457|2021-02-25	2	0
hCoV-19/Finland/3569/2021|EPI_ISL_2258465|2021-02-27	2	0
hCoV-19/Finland/6217/2021|EPI_ISL_2608519|2021-04-20	2	0
hCoV-19/Finland/5990/2021|EPI_ISL_2604753|2021-04-09	3	0
hCoV-19/Finland/6245/2021|EPI_ISL_2608530|2021-04-21	3	0
hCoV-19/Finland/HEL-11-51/2021|EPI_ISL_995902|2021-01-14	4	0
hCoV-19/Finland/HEL-14-382/2021|EPI_ISL_1081993|2021-01-22	4	0
hCoV-19/Finland/HEL-14-391/2021|EPI_ISL_1082087|2021-01-24	4	0
hCoV-19/Finland/HEL-16-315/2021|EPI_ISL_995850|2021-01-17	4	0
hCoV-19/Finland/HEL-16-316/2021|EPI_ISL_995851|2021-01-17	4	0
hCoV-19/Finland/HEL-18-433/2021|EPI_ISL_1082022|2021-01-19	4	0
hCoV-19/Finland/HEL-18-434/2021|EPI_ISL_1082023|2021-01-19	4	0
hCoV-19/Finland/HEL-18-464/2021|EPI_ISL_1082116|2021-01-21	4	0
hCoV-19/Finland/HEL-18-465/2021|EPI_ISL_1082039|2021-01-21	4	0
hCoV-19/Finland/HEL-19-V235/2021|EPI_ISL_1082063|2021-01-26	4	0
hCoV-19/Finland/HEL-19-V237/2021|EPI_ISL_1082065|2021-01-26	4	0
hCoV-19/Finland/HEL-19-551/2021|EPI_ISL_1082133|2021-01-25	4	0
hCoV-19/Finland/HEL-19-572/2021|EPI_ISL_1279062|2021-01-25	4	0
hCoV-19/Finland/HEL-19-575/2021|EPI_ISL_1279065|2021-01-26	4	0
hCoV-19/Finland/HEL-19-576/2021|EPI_ISL_1279066|2021-01-26	4	0
hCoV-19/Finland/HEL4-21/2021|EPI_ISL_833223|2021-01-02	4	0
hCoV-19/Finland/1625/2021|EPI_ISL_1497059|2021-02-09	4	0
hCoV-19/Finland/4525/2021|EPI_ISL_2608931|2021-03-08	4	0
hCoV-19/Finland/5179/2021|EPI_ISL_2030930|2021-03-12	4	0
hCoV-19/Finland/5190/2021|EPI_ISL_2030939|2021-03-12	4	0
hCoV-19/Finland/6210/2021|EPI_ISL_2608512|2021-04-19	4	0
hCoV-19/Finland/THL-202108712/2021|EPI_ISL_2505849|2021-02-15	5	0
hCoV-19/Finland/THL-202108979/2021|EPI_ISL_2506060|2021-03-03	5	0
hCoV-19/Finland/THL-202109042/2021|EPI_ISL_2506113|2021-03-03	5	0
hCoV-19/Finland/THL-202109065/2021|EPI_ISL_2506133|2021-03-03	5	0
hCoV-19/Finland/THL-202111911/2021|EPI_ISL_2507757|2021-04-07	5	0
hCoV-19/Finland/5666/2021|EPI_ISL_2604642|2021-03-29	6	0
hCoV-19/Finland/6538/2021|EPI_ISL_2608819|2021-04-30	6	0
hCoV-19/Finland/HEL4-51/2021|EPI_ISL_833220|2021-01-02	7	0
hCoV-19/Finland/6065/2021|EPI_ISL_2609019|2021-04-14	7	0
hCoV-19/Finland/HEL-22-920/2021|EPI_ISL_1279042|2021-01-30	8	0
hCoV-19/Finland/HEL-23-1040/2021|EPI_ISL_1279008|2021-01-30	8	0
hCoV-19/Finland/THL-202112512/2021|EPI_ISL_2508226|2021-04-27	8	0
hCoV-19/Finland/91HEL/2020|EPI_ISL_766024|2020-12-22	8	0
hCoV-19/Finland/1184/2021|EPI_ISL_1496828|2021-02-06	8	0
hCoV-19/Finland/1199/2021|EPI_ISL_1496842|2021-02-06	8	0
hCoV-19/Finland/1314/2021|EPI_ISL_1496857|2021-02-07	8	0
hCoV-19/Finland/1481/2021|EPI_ISL_1496955|2021-02-08	8	0
hCoV-19/Finland/1788/2021|EPI_ISL_1497131|2021-02-11	8	0
hCoV-19/Finland/4389/2021|EPI_ISL_2604299|2021-03-07	8	0
hCoV-19/Finland/4880/2021|EPI_ISL_2608983|2021-03-11	8	0
hCoV-19/Finland/5777/2021|EPI_ISL_2604478|2021-04-01	8	0
hCoV-19/Finland/5887/2021|EPI_ISL_2604726|2021-04-06	8	0
hCoV-19/Finland/6554/2021|EPI_ISL_2608824|2021-05-02	8	0
hCoV-19/Finland/THL-202108451/2021|EPI_ISL_2505642|2021-03-05	9	0
hCoV-19/Finland/THL-202108861/2021|EPI_ISL_2505965|2021-03-06	9	0
hCoV-19/Finland/THL-202108863/2021|EPI_ISL_2505967|2021-03-05	9	0
hCoV-19/Finland/THL-202109725/2021|EPI_ISL_2506645|2021-03-20	10	0
hCoV-19/Finland/1165/2021|EPI_ISL_1496815|2021-02-07	10	0
hCoV-19/Finland/1295/2021|EPI_ISL_1496855|2021-02-07	10	0
hCoV-19/Finland/1385/2021|EPI_ISL_1496903|2021-02-04	10	0
hCoV-19/Finland/THL-202112438/2021|EPI_ISL_2508168|2021-04-13	11	0
hCoV-19/Finland/V944/2021|EPI_ISL_2608695|2021-02-05	11	0
hCoV-19/Finland/V8683/2021|EPI_ISL_2609067|2021-03-16	11	0
hCoV-19/Finland/89HEL/2020|EPI_ISL_766022|2020-12-28	11	0
hCoV-19/Finland/1838/2021|EPI_ISL_1497169|2021-02-11	11	0
hCoV-19/Finland/2300/2021|EPI_ISL_1841675|2021-02-14	11	0
hCoV-19/Finland/2715/2021|EPI_ISL_1841918|2021-02-19	11	0
hCoV-19/Finland/3091/2021|EPI_ISL_2031262|2021-02-19	11	0
hCoV-19/Finland/THL-202108934/2021|EPI_ISL_2506029|2021-03-06	12	0
hCoV-19/Finland/THL-202111957/2021|EPI_ISL_2507782|2021-04-05	12	0
hCoV-19/Finland/THL-202112074/2021|EPI_ISL_2507880|2021-04-04	12	0
hCoV-19/Finland/THL-202114027/2021|EPI_ISL_2363823|2021-04-25	12	0
hCoV-19/Finland/THL-202117223/2021|EPI_ISL_2363994|2021-04-30	12	0
hCoV-19/Finland/V5016/2021|EPI_ISL_2608473|2021-03-02	12	0
hCoV-19/Finland/V6247/2021|EPI_ISL_2609407|2021-03-05	12	0
hCoV-19/Finland/V6285/2021|EPI_ISL_2609439|2021-03-06	12	0
hCoV-19/Finland/V6481/2021|EPI_ISL_2608553|2021-03-06	12	0
hCoV-19/Finland/V8951/2021|EPI_ISL_2604557|2021-03-19	12	0
hCoV-19/Finland/V8988/2021|EPI_ISL_2604586|2021-03-18	12	0
hCoV-19/Finland/V9031/2021|EPI_ISL_2031193|2021-03-19	12	0
hCoV-19/Finland/4025/2021|EPI_ISL_2604279|2021-03-03	12	0
hCoV-19/Finland/5001/2021|EPI_ISL_2259009|2021-03-08	12	0
hCoV-19/Finland/5038/2021|EPI_ISL_2258920|2021-03-11	12	0
hCoV-19/Finland/5329/2021|EPI_ISL_2258873|2021-03-15	12	0
hCoV-19/Finland/6750/2021|EPI_ISL_2608867|2021-05-05	12	0
hCoV-19/Finland/THL-202101153/2021|EPI_ISL_2590057|2021-01-11	13	0
hCoV-19/Finland/THL-202108464/2021|EPI_ISL_2505653|2021-03-04	13	0
hCoV-19/Finland/THL-202112488/2021|EPI_ISL_2508202|2021-04-21	13	0
hCoV-19/Finland/THL-202114057/2021|EPI_ISL_2363844|2021-04-28	13	0
hCoV-19/Finland/V8598/2021|EPI_ISL_2608601|2021-03-15	13	0
hCoV-19/Finland/V8939/2021|EPI_ISL_2604545|2021-03-14	13	0
hCoV-19/Finland/V9017/2021|EPI_ISL_2604609|2021-03-19	13	0
hCoV-19/Finland/80HEL/2020|EPI_ISL_766017|2020-12-22	13	0
hCoV-19/Finland/1225/2021|EPI_ISL_1842244|2021-02-03	13	0
hCoV-19/Finland/1799/2021|EPI_ISL_1497141|2021-02-11	13	0
hCoV-19/Finland/2095/2021|EPI_ISL_1841485|2021-02-14	13	0
hCoV-19/Finland/2099/2021|EPI_ISL_1841489|2021-02-13	13	0
hCoV-19/Finland/2101/2021|EPI_ISL_1841491|2021-02-13	13	0
hCoV-19/Finland/2133/2021|EPI_ISL_1841520|2021-02-13	13	0
hCoV-19/Finland/2148/2021|EPI_ISL_1841534|2021-02-13	13	0
hCoV-19/Finland/2156/2021|EPI_ISL_1841541|2021-02-13	13	0
hCoV-19/Finland/2159/2021|EPI_ISL_1841544|2021-02-13	13	0
hCoV-19/Finland/2160/2021|EPI_ISL_1841545|2021-02-13	13	0
hCoV-19/Finland/2162/2021|EPI_ISL_1841547|2021-02-13	13	0
hCoV-19/Finland/2274/2021|EPI_ISL_1841652|2021-02-12	13	0
hCoV-19/Finland/2336/2021|EPI_ISL_1841707|2021-02-14	13	0
hCoV-19/Finland/2628/2021|EPI_ISL_1842075|2021-02-18	13	0
hCoV-19/Finland/2885/2021|EPI_ISL_2258492|2021-02-21	13	0
hCoV-19/Finland/3110/2021|EPI_ISL_1842203|2021-02-17	13	0
hCoV-19/Finland/3116/2021|EPI_ISL_1842207|2021-02-17	13	0
hCoV-19/Finland/3480/2021|EPI_ISL_2604418|2021-02-26	13	0
hCoV-19/Finland/3519/2021|EPI_ISL_2604453|2021-02-26	13	0
hCoV-19/Finland/3566/2021|EPI_ISL_2258462|2021-02-26	13	0
hCoV-19/Finland/4089/2021|EPI_ISL_2608736|2021-03-02	13	0
hCoV-19/Finland/4143/2021|EPI_ISL_2031061|2021-03-04	13	0
hCoV-19/Finland/4434/2021|EPI_ISL_2608903|2021-03-06	13	0
hCoV-19/Finland/4594/2021|EPI_ISL_2258647|2021-03-08	13	0
hCoV-19/Finland/4722/2021|EPI_ISL_1842712|2021-03-09	13	0
hCoV-19/Finland/4760/2021|EPI_ISL_2031070|2021-03-10	13	0
hCoV-19/Finland/4956/2021|EPI_ISL_2258975|2021-03-10	13	0
hCoV-19/Finland/5207/2021|EPI_ISL_2030951|2021-03-12	13	0
hCoV-19/Finland/5283/2021|EPI_ISL_2258840|2021-03-18	13	0
hCoV-19/Finland/THL-202109901/2021|EPI_ISL_2506768|2021-03-22	14	0
hCoV-19/Finland/THL-202111601/2021|EPI_ISL_2507513|2021-04-06	14	0
hCoV-19/Finland/6062/2021|EPI_ISL_2609016|2021-04-14	14	0
hCoV-19/Finland/6063/2021|EPI_ISL_2609017|2021-04-14	14	0
hCoV-19/Finland/6082/2021|EPI_ISL_2609024|2021-04-15	14	0
hCoV-19/Finland/THL-202114015/2021|EPI_ISL_2508344|2021-04-23	15	0
hCoV-19/Finland/THL-202114040/2021|EPI_ISL_2363832|2021-05-03	15	0
hCoV-19/Finland/2170/2021|EPI_ISL_1841555|2021-02-13	15	0
hCoV-19/Finland/5182/2021|EPI_ISL_2030931|2021-03-12	15	0
hCoV-19/Finland/THL-202108862/2021|EPI_ISL_2505966|2021-03-05	16	0
hCoV-19/Finland/THL-202108875/2021|EPI_ISL_2505978|2021-03-02	16	0
hCoV-19/Finland/THL-202111998/2021|EPI_ISL_2507817|2021-04-08	16	0
hCoV-19/Finland/THL-202112505/2021|EPI_ISL_2508219|2021-04-23	16	0
hCoV-19/Finland/THL-202113997/2021|EPI_ISL_2508335|2021-04-25	16	0
hCoV-19/Finland/4133/2021|EPI_ISL_2031053|2021-03-04	16	0
hCoV-19/Finland/5711/2021|EPI_ISL_2258780|2021-03-30	16	0
hCoV-19/Finland/6038/2021|EPI_ISL_2608995|2021-04-14	16	0
hCoV-19/Finland/6545/2021|EPI_ISL_2608821|2021-05-03	16	0
hCoV-19/Finland/5886/2021|EPI_ISL_2604725|2021-04-06	17	0
hCoV-19/Finland/5931/2021|EPI_ISL_2604746|2021-04-07	17	0
hCoV-19/Finland/THL-202106174/2021|EPI_ISL_2505327|2021-02-19	18	0
hCoV-19/Finland/THL-202108417/2021|EPI_ISL_2505612|2021-03-04	18	0
hCoV-19/Finland/THL-202108463/2021|EPI_ISL_2505652|2021-03-03	18	0
hCoV-19/Finland/THL-202108487/2021|EPI_ISL_2505673|2021-03-04	18	0
hCoV-19/Finland/THL-202108583/2021|EPI_ISL_2505747|2021-02-25	18	0
hCoV-19/Finland/THL-202108591/2021|EPI_ISL_2505752|2021-02-26	18	0
hCoV-19/Finland/THL-202108609/2021|EPI_ISL_2505764|2021-02-25	18	0
hCoV-19/Finland/THL-202108652/2021|EPI_ISL_2505799|2021-02-26	18	0
hCoV-19/Finland/THL-202109329/2021|EPI_ISL_2506330|2021-03-12	18	0
hCoV-19/Finland/THL-202109336/2021|EPI_ISL_2506335|2021-03-12	18	0
hCoV-19/Finland/THL-202109357/2021|EPI_ISL_2506353|2021-03-12	18	0
hCoV-19/Finland/THL-202109366/2021|EPI_ISL_2506362|2021-03-10	18	0
hCoV-19/Finland/THL-202109381/2021|EPI_ISL_2506374|2021-03-12	18	0
hCoV-19/Finland/THL-202109384/2021|EPI_ISL_2506376|2021-03-12	18	0
hCoV-19/Finland/THL-202109728/2021|EPI_ISL_2506648|2021-03-09	18	0
hCoV-19/Finland/THL-202109812/2021|EPI_ISL_2506697|2021-03-18	18	0
hCoV-19/Finland/THL-202109816/2021|EPI_ISL_2506701|2021-03-18	18	0
hCoV-19/Finland/THL-202109817/2021|EPI_ISL_2506702|2021-03-18	18	0
hCoV-19/Finland/THL-202109825/2021|EPI_ISL_2506710|2021-03-18	18	0
hCoV-19/Finland/THL-202109826/2021|EPI_ISL_2506711|2021-03-18	18	0
hCoV-19/Finland/THL-202109827/2021|EPI_ISL_2506712|2021-03-18	18	0
hCoV-19/Finland/THL-202109834/2021|EPI_ISL_2506719|2021-03-18	18	0
hCoV-19/Finland/THL-202109837/2021|EPI_ISL_2506722|2021-03-18	18	0
hCoV-19/Finland/THL-202109843/2021|EPI_ISL_2506728|2021-03-19	18	0
hCoV-19/Finland/THL-202109844/2021|EPI_ISL_2506729|2021-03-18	18	0
hCoV-19/Finland/THL-202111428/2021|EPI_ISL_2507083|2021-03-25	18	0
hCoV-19/Finland/THL-202111435/2021|EPI_ISL_2507369|2021-03-25	18	0
hCoV-19/Finland/THL-202111449/2021|EPI_ISL_2507382|2021-03-24	18	0
hCoV-19/Finland/THL-202111465/2021|EPI_ISL_2507395|2021-03-19	18	0
hCoV-19/Finland/THL-202111624/2021|EPI_ISL_2507536|2021-03-29	18	0
hCoV-19/Finland/THL-202111754/2021|EPI_ISL_2507644|2021-04-01	18	0
hCoV-19/Finland/THL-202111760/2021|EPI_ISL_2507650|2021-04-05	18	0
hCoV-19/Finland/THL-202111815/2021|EPI_ISL_2507694|2021-04-04	18	0
hCoV-19/Finland/THL-202112017/2021|EPI_ISL_2507835|2021-04-09	18	0
hCoV-19/Finland/V6248/2021|EPI_ISL_2609408|2021-03-05	18	0
hCoV-19/Finland/3876/2021|EPI_ISL_2604380|2021-03-02	18	0
hCoV-19/Finland/5213/2021|EPI_ISL_2030956|2021-03-12	18	0
hCoV-19/Finland/6002/2021|EPI_ISL_2604763|2021-04-08	18	0
hCoV-19/Finland/THL-202117087/2021|EPI_ISL_2363884|2021-04-30	19	0
hCoV-19/Finland/5502/2021|EPI_ISL_2604527|2021-03-25	19	0
hCoV-19/Finland/6604/2021|EPI_ISL_2608845|2021-05-04	19	0
hCoV-19/Finland/6848/2021|EPI_ISL_2608881|2021-05-07	19	0
hCoV-19/Finland/THL-202108767/2021|EPI_ISL_2505890|2021-02-26	20	0
hCoV-19/Finland/THL-202108768/2021|EPI_ISL_2505891|2021-02-26	20	0
hCoV-19/Finland/THL-202108769/2021|EPI_ISL_2505892|2021-02-25	20	0
hCoV-19/Finland/THL-202108770/2021|EPI_ISL_2505893|2021-02-26	20	0
hCoV-19/Finland/THL-202108771/2021|EPI_ISL_2505894|2021-02-26	20	0
hCoV-19/Finland/THL-202108772/2021|EPI_ISL_2505895|2021-02-26	20	0
hCoV-19/Finland/THL-202108773/2021|EPI_ISL_2505896|2021-02-26	20	0
hCoV-19/Finland/THL-202108790/2021|EPI_ISL_2505905|2021-02-26	20	0
hCoV-19/Finland/THL-202108803/2021|EPI_ISL_2505917|2021-02-26	20	0
hCoV-19/Finland/THL-202109007/2021|EPI_ISL_2506082|2021-03-05	20	0
hCoV-19/Finland/THL-202109014/2021|EPI_ISL_2506089|2021-03-05	20	0
hCoV-19/Finland/THL-202109020/2021|EPI_ISL_2506095|2021-03-05	20	0
hCoV-19/Finland/THL-202109078/2021|EPI_ISL_2506144|2021-03-05	20	0
hCoV-19/Finland/THL-202109080/2021|EPI_ISL_2506146|2021-03-03	20	0
hCoV-19/Finland/THL-202109233/2021|EPI_ISL_2506266|2021-03-08	20	0
hCoV-19/Finland/THL-202110406/2021|EPI_ISL_2507007|2021-03-20	20	0
hCoV-19/Finland/THL-202111621/2021|EPI_ISL_2507533|2021-04-05	20	0
hCoV-19/Finland/THL-202111956/2021|EPI_ISL_2507781|2021-04-05	20	0
hCoV-19/Finland/THL-202112537/2021|EPI_ISL_2508239|2021-04-23	20	0
hCoV-19/Finland/THL-202112558/2021|EPI_ISL_2508257|2021-04-21	20	0
hCoV-19/Finland/THL-202112562/2021|EPI_ISL_2508259|2021-04-20	20	0
hCoV-19/Finland/2717/2021|EPI_ISL_1841920|2021-02-20	20	0
hCoV-19/Finland/5405/2021|EPI_ISL_2258889|2021-03-19	20	0
hCoV-19/Finland/6177/2021|EPI_ISL_2609380|2021-04-18	20	0
hCoV-19/Finland/6241/2021|EPI_ISL_2608526|2021-04-22	20	0
hCoV-19/Finland/HEL-17-496/2021|EPI_ISL_1082009|2021-01-25	21	0
hCoV-19/Finland/HEL-17-498/2021|EPI_ISL_1082010|2021-01-25	21	0
hCoV-19/Finland/HEL-17-509/2021|EPI_ISL_1082013|2021-01-25	21	0
hCoV-19/Finland/HEL-17-517/2021|EPI_ISL_1082015|2021-01-25	21	0
hCoV-19/Finland/HEL-17-518/2021|EPI_ISL_1082100|2021-01-25	21	0
hCoV-19/Finland/HEL-20-702/2021|EPI_ISL_1279076|2021-01-27	21	0
hCoV-19/Finland/HEL-20-705/2021|EPI_ISL_1279079|2021-01-27	21	0
hCoV-19/Finland/THL-202110396/2021|EPI_ISL_2506998|2021-03-22	21	0
hCoV-19/Finland/THL-202111641/2021|EPI_ISL_2507553|2021-03-31	21	0
hCoV-19/Finland/THL-202111647/2021|EPI_ISL_2507557|2021-03-29	21	0
hCoV-19/Finland/THL-202111648/2021|EPI_ISL_2507558|2021-03-29	21	0
hCoV-19/Finland/THL-202112339/2021|EPI_ISL_2508092|2021-04-14	21	0
hCoV-19/Finland/THL-202112469/2021|EPI_ISL_2508193|2021-04-20	21	0
hCoV-19/Finland/THL-202112470/2021|EPI_ISL_2363796|2021-04-20	21	0
hCoV-19/Finland/THL-202114001/2021|EPI_ISL_2508339|2021-04-18	21	0
hCoV-19/Finland/V9192/2021|EPI_ISL_2258521|2021-03-22	21	0
hCoV-19/Finland/5282/2021|EPI_ISL_2258839|2021-03-17	21	0
hCoV-19/Finland/6310/2021|EPI_ISL_2608744|2021-04-26	21	0
hCoV-19/Finland/6314/2021|EPI_ISL_2608745|2021-04-26	21	0
hCoV-19/Finland/THL-202109057/2021|EPI_ISL_2506127|2021-03-04	22	0
hCoV-19/Finland/THL-202111883/2021|EPI_ISL_2507729|2021-04-02	22	0
hCoV-19/Finland/THL-202111884/2021|EPI_ISL_2507730|2021-04-02	22	0
hCoV-19/Finland/THL-202111890/2021|EPI_ISL_2507736|2021-04-01	22	0
hCoV-19/Finland/THL-202111906/2021|EPI_ISL_2507752|2021-03-30	22	0
hCoV-19/Finland/V8851/2021|EPI_ISL_2609239|2021-03-18	22	0
hCoV-19/Finland/3851/2021|EPI_ISL_2258609|2021-03-01	22	0
hCoV-19/Finland/4457/2021|EPI_ISL_2608922|2021-03-07	22	0
hCoV-19/Finland/4892/2021|EPI_ISL_2608988|2021-03-10	22	0
hCoV-19/Finland/4032/2021|EPI_ISL_2604285|2021-03-03	23	0
hCoV-19/Finland/5189/2021|EPI_ISL_2030938|2021-03-13	23	0
hCoV-19/Finland/THL-202112192/2021|EPI_ISL_2507974|2021-04-12	24	0
hCoV-19/Finland/2725/2021|EPI_ISL_1841928|2021-02-19	24	0
hCoV-19/Finland/2730/2021|EPI_ISL_1841933|2021-02-19	24	0
hCoV-19/Finland/6756/2021|EPI_ISL_2608871|2021-05-05	24	0
hCoV-19/Finland/HEL-14-386/2021|EPI_ISL_1082086|2021-01-23	25	0
hCoV-19/Finland/HEL-16-304/2021|EPI_ISL_995841|2021-01-13	25	0
hCoV-19/Finland/HEL-18-463/2021|EPI_ISL_1082115|2021-01-21	25	0
hCoV-19/Finland/HEL-18-466/2021|EPI_ISL_1082040|2021-01-21	25	0
hCoV-19/Finland/HEL4-15/2021|EPI_ISL_833209|2021-01-03	25	0
hCoV-19/Finland/HEL4-37/2020|EPI_ISL_833203|2020-12-21	25	0
hCoV-19/Finland/V8818/2021|EPI_ISL_2609214|2021-03-17	25	0
hCoV-19/Finland/92HEL/2020|EPI_ISL_766025|2020-12-18	25	0
hCoV-19/Finland/2599/2021|EPI_ISL_1842031|2021-01-11	25	0
hCoV-19/Finland/THL-202103958/2021|EPI_ISL_2591320|2021-01-25	26	0
hCoV-19/Finland/5392/2021|EPI_ISL_2258882|2021-03-21	26	0
hCoV-19/Finland/5409/2021|EPI_ISL_2258891|2021-03-21	26	0
hCoV-19/Finland/5934/2021|EPI_ISL_2604748|2021-04-07	26	0
hCoV-19/Finland/THL-202101526/2020|EPI_ISL_2537343|2020-12-23	27	0
hCoV-19/Finland/THL-202101527/2020|EPI_ISL_2537344|2020-12-21	27	0
hCoV-19/Finland/THL-202101528/2020|EPI_ISL_2537345|2020-12-21	27	0
hCoV-19/Finland/THL-202103998/2021|EPI_ISL_2591393|2021-01-29	27	0
hCoV-19/Finland/THL-202104022/2021|EPI_ISL_2591436|2021-02-06	27	0
hCoV-19/Finland/THL-202104106/2021|EPI_ISL_2591588|2021-02-05	27	0
hCoV-19/Finland/THL-202104121/2021|EPI_ISL_2591622|2021-02-05	27	0
hCoV-19/Finland/THL-202106163/2021|EPI_ISL_2505318|2021-02-18	27	0
hCoV-19/Finland/THL-202106429/2021|EPI_ISL_2505548|2021-02-18	27	0
hCoV-19/Finland/THL-202106430/2021|EPI_ISL_2505549|2021-02-20	27	0
hCoV-19/Finland/THL-202108703/2021|EPI_ISL_2505841|2021-02-21	27	0
hCoV-19/Finland/THL-202114075/2021|EPI_ISL_2363852|2021-05-03	27	0
hCoV-19/Finland/6034/2021|EPI_ISL_2604779|2021-04-12	27	0
hCoV-19/Finland/THL-202112539/2021|EPI_ISL_2508241|2021-04-22	28	0
hCoV-19/Finland/THL-202114010/2021|EPI_ISL_2508341|2021-04-23	28	0
hCoV-19/Finland/THL-202117221/2021|EPI_ISL_2363992|2021-04-27	28	0
hCoV-19/Finland/THL-202109121/2021|EPI_ISL_2506178|2021-03-03	29	0
hCoV-19/Finland/THL-202111631/2021|EPI_ISL_2507543|2021-04-04	29	0
hCoV-19/Finland/THL-202111634/2021|EPI_ISL_2507546|2021-04-02	29	0
hCoV-19/Finland/THL-202111994/2021|EPI_ISL_2507813|2021-04-06	29	0
hCoV-19/Finland/THL-202111995/2021|EPI_ISL_2507814|2021-04-06	29	0
hCoV-19/Finland/THL-202112122/2021|EPI_ISL_2507923|2021-04-08	29	0
hCoV-19/Finland/THL-202112173/2021|EPI_ISL_2507959|2021-04-13	29	0
hCoV-19/Finland/THL-202109157/2021|EPI_ISL_2506211|2021-03-06	30	0
hCoV-19/Finland/THL-202109707/2021|EPI_ISL_2506631|2021-03-08	30	0
hCoV-19/Finland/THL-202112079/2021|EPI_ISL_2507884|2021-04-08	30	0
hCoV-19/Finland/5672/2021|EPI_ISL_2604645|2021-03-29	30	0
hCoV-19/Finland/5883/2021|EPI_ISL_2604722|2021-04-06	30	0
hCoV-19/Finland/6202/2021|EPI_ISL_2608505|2021-04-20	30	0
hCoV-19/Finland/6258/2021|EPI_ISL_2608541|2021-04-23	30	0
hCoV-19/Finland/6469/2021|EPI_ISL_2608763|2021-04-28	30	0
hCoV-19/Finland/6752/2021|EPI_ISL_2608869|2021-05-05	30	0
hCoV-19/Finland/THL-202101648/2021|EPI_ISL_2590241|2021-01-15	31	0
hCoV-19/Finland/THL-202102155/2021|EPI_ISL_2590644|2021-01-23	31	0
hCoV-19/Finland/THL-202104105/2021|EPI_ISL_2591586|2021-02-05	31	0
hCoV-19/Finland/THL-202105034/2021|EPI_ISL_2591687|2021-02-05	31	0
hCoV-19/Finland/THL-202106177/2021|EPI_ISL_2505330|2021-02-17	32	0
hCoV-19/Finland/1584/2021|EPI_ISL_1497025|2021-02-09	32	0
hCoV-19/Finland/5674/2021|EPI_ISL_2604647|2021-03-23	32	0
hCoV-19/Finland/5909/2021|EPI_ISL_2604733|2021-04-06	32	0
hCoV-19/Finland/THL-202105087/2021|EPI_ISL_2505190|2021-02-15	33	0
hCoV-19/Finland/THL-202114038/2021|EPI_ISL_2363830|2021-04-23	33	0
hCoV-19/Finland/THL-202117254/2021|EPI_ISL_2364018|2021-05-06	33	0
hCoV-19/Finland/TRE24386_3/2021|EPI_ISL_2153431|2021-04-06	33	0
hCoV-19/Finland/TRE23196_9/2021|EPI_ISL_1663234|2021-03-13	34	0
hCoV-19/Finland/TRE23403_11/2021|EPI_ISL_1663580|2021-03-25	34	0
hCoV-19/Finland/TRE24149_2/2021|EPI_ISL_2466671|2021-04-03	34	0
hCoV-19/Finland/TRE24178_11/2021|EPI_ISL_2153110|2021-04-10	34	0
hCoV-19/Finland/TRE26078_4/2021|EPI_ISL_2467082|2021-05-04	34	0
hCoV-19/Finland/TRE26444_2/2021|EPI_ISL_2467797|2021-05-19	34	0
hCoV-19/Finland/TRE26444_4/2021|EPI_ISL_2467836|2021-05-17	34	0
hCoV-19/Finland/TRE26444_9/2021|EPI_ISL_2467931|2021-05-19	34	0
hCoV-19/Finland/TRE26521_1/2021|EPI_ISL_2467933|2021-05-18	34	0
hCoV-19/Finland/HEL-10-14/2021|EPI_ISL_1279096|2021-01-14	35	0
hCoV-19/Finland/HEL-12-55/2021|EPI_ISL_995923|2021-01-13	35	0
hCoV-19/Finland/HEL-12-62/2021|EPI_ISL_995950|2021-01-11	35	0
hCoV-19/Finland/HEL-12-65/2021|EPI_ISL_995952|2021-01-11	35	0
hCoV-19/Finland/HEL-15-171/2021|EPI_ISL_1082002|2021-01-15	35	0
hCoV-19/Finland/HEL-16-308/2021|EPI_ISL_995844|2021-01-14	35	0
hCoV-19/Finland/HEL-17-513/2021|EPI_ISL_1082099|2021-01-25	35	0
hCoV-19/Finland/HEL-17-521/2021|EPI_ISL_1082101|2021-01-25	35	0
hCoV-19/Finland/HEL-20-701/2021|EPI_ISL_1279099|2021-01-11	35	0
hCoV-19/Finland/HEL-20-693/2021|EPI_ISL_1278976|2021-01-27	36	0
hCoV-19/Finland/THL-202111616/2021|EPI_ISL_2507528|2021-03-31	36	0
hCoV-19/Finland/THL-202111636/2021|EPI_ISL_2507548|2021-04-05	36	0
hCoV-19/Finland/THL-202111637/2021|EPI_ISL_2507549|2021-04-05	36	0
hCoV-19/Finland/THL-202111638/2021|EPI_ISL_2507550|2021-04-05	36	0
hCoV-19/Finland/THL-202111996/2021|EPI_ISL_2507815|2021-04-11	36	0
hCoV-19/Finland/THL-202111997/2021|EPI_ISL_2507816|2021-04-07	36	0
hCoV-19/Finland/THL-202111999/2021|EPI_ISL_2507818|2021-04-08	36	0
hCoV-19/Finland/THL-202112000/2021|EPI_ISL_2507819|2021-04-09	36	0
hCoV-19/Finland/THL-202112001/2021|EPI_ISL_2507820|2021-04-07	36	0
hCoV-19/Finland/THL-202112272/2021|EPI_ISL_2508038|2021-04-11	36	0
hCoV-19/Finland/THL-202112359/2021|EPI_ISL_2508111|2021-04-18	36	0
hCoV-19/Finland/THL-202112360/2021|EPI_ISL_2508112|2021-04-17	36	0
hCoV-19/Finland/THL-202112361/2021|EPI_ISL_2508113|2021-04-17	36	0
hCoV-19/Finland/THL-202112362/2021|EPI_ISL_2508114|2021-04-18	36	0
hCoV-19/Finland/THL-202112363/2021|EPI_ISL_2508115|2021-04-18	36	0
hCoV-19/Finland/THL-202112365/2021|EPI_ISL_2508117|2021-04-18	36	0
hCoV-19/Finland/THL-202112487/2021|EPI_ISL_2508201|2021-04-20	36	0
hCoV-19/Finland/THL-202112489/2021|EPI_ISL_2508203|2021-04-22	36	0
hCoV-19/Finland/THL-202112490/2021|EPI_ISL_2508204|2021-04-21	36	0
hCoV-19/Finland/THL-202112491/2021|EPI_ISL_2508205|2021-04-19	36	0
hCoV-19/Finland/THL-202112492/2021|EPI_ISL_2508206|2021-04-22	36	0
hCoV-19/Finland/THL-202112493/2021|EPI_ISL_2508207|2021-04-22	36	0
hCoV-19/Finland/THL-202112494/2021|EPI_ISL_2508208|2021-04-25	36	0
hCoV-19/Finland/THL-202112495/2021|EPI_ISL_2508209|2021-04-19	36	0
hCoV-19/Finland/THL-202112496/2021|EPI_ISL_2508210|2021-04-20	36	0
hCoV-19/Finland/THL-202112497/2021|EPI_ISL_2508211|2021-04-23	36	0
hCoV-19/Finland/THL-202112498/2021|EPI_ISL_2508212|2021-04-22	36	0
hCoV-19/Finland/THL-202112499/2021|EPI_ISL_2508213|2021-04-22	36	0
hCoV-19/Finland/THL-202112500/2021|EPI_ISL_2508214|2021-04-22	36	0
hCoV-19/Finland/THL-202112501/2021|EPI_ISL_2508215|2021-04-24	36	0
hCoV-19/Finland/THL-202112502/2021|EPI_ISL_2508216|2021-04-24	36	0
hCoV-19/Finland/THL-202112503/2021|EPI_ISL_2508217|2021-04-25	36	0
hCoV-19/Finland/THL-202112504/2021|EPI_ISL_2508218|2021-04-22	36	0
hCoV-19/Finland/THL-202112507/2021|EPI_ISL_2508221|2021-04-21	36	0
hCoV-19/Finland/THL-202112508/2021|EPI_ISL_2508222|2021-04-22	36	0
hCoV-19/Finland/THL-202112509/2021|EPI_ISL_2508223|2021-04-24	36	0
hCoV-19/Finland/THL-202112527/2021|EPI_ISL_2508232|2021-04-23	36	0
hCoV-19/Finland/THL-202114045/2021|EPI_ISL_2363835|2021-04-30	36	0
hCoV-19/Finland/THL-202114047/2021|EPI_ISL_2363836|2021-04-26	36	0
hCoV-19/Finland/THL-202114048/2021|EPI_ISL_2363837|2021-04-26	36	0
hCoV-19/Finland/THL-202114053/2021|EPI_ISL_2363841|2021-05-02	36	0
hCoV-19/Finland/THL-202114054/2021|EPI_ISL_2363842|2021-04-27	36	0
hCoV-19/Finland/THL-202114055/2021|EPI_ISL_2363843|2021-04-26	36	0
hCoV-19/Finland/THL-202114058/2021|EPI_ISL_2363845|2021-04-27	36	0
hCoV-19/Finland/THL-202114061/2021|EPI_ISL_2363847|2021-04-26	36	0
hCoV-19/Finland/THL-202114066/2021|EPI_ISL_2363848|2021-04-30	36	0
hCoV-19/Finland/THL-202114069/2021|EPI_ISL_2363849|2021-04-30	36	0
hCoV-19/Finland/THL-202117266/2021|EPI_ISL_2364030|2021-05-10	36	0
hCoV-19/Finland/HEL-11-V20/2021|EPI_ISL_1279097|2021-01-17	37	0
hCoV-19/Finland/HEL-11-19/2021|EPI_ISL_995900|2021-01-11	37	0
hCoV-19/Finland/HEL-14-298/2021|EPI_ISL_1082070|2021-01-22	37	0
hCoV-19/Finland/HEL-15-248/2021|EPI_ISL_1082090|2021-01-18	37	0
hCoV-19/Finland/HEL-15-249/2021|EPI_ISL_1082091|2021-01-18	37	0
hCoV-19/Finland/THL-202101021/2021|EPI_ISL_2590019|2021-01-10	37	0
hCoV-19/Finland/THL-202102080/2021|EPI_ISL_2590576|2021-01-25	37	0
hCoV-19/Finland/THL-202108871/2021|EPI_ISL_2505975|2021-03-01	37	0
hCoV-19/Finland/THL-202109589/2021|EPI_ISL_2506536|2021-03-15	37	0
hCoV-19/Finland/THL-202109591/2021|EPI_ISL_2506537|2021-03-15	37	0
hCoV-19/Finland/THL-202111386/2021|EPI_ISL_2507049|2021-03-24	37	0
hCoV-19/Finland/THL-202111990/2021|EPI_ISL_2507810|2021-04-06	38	0
hCoV-19/Finland/6600/2021|EPI_ISL_2608843|2021-05-04	38	0
hCoV-19/Finland/HEL4-26/2020|EPI_ISL_833217|2020-12-30	39	0
hCoV-19/Finland/THL-202109300/2021|EPI_ISL_2506303|2021-03-12	39	0
hCoV-19/Finland/THL-202109302/2021|EPI_ISL_2506305|2021-03-12	39	0
hCoV-19/Finland/THL-202109303/2021|EPI_ISL_2506306|2021-03-12	39	0
hCoV-19/Finland/THL-202109494/2021|EPI_ISL_2506474|2021-03-10	39	0
hCoV-19/Finland/THL-202109621/2021|EPI_ISL_2506566|2021-03-13	39	0
hCoV-19/Finland/THL-202110345/2021|EPI_ISL_2506959|2021-03-22	39	0
hCoV-19/Finland/THL-202110346/2021|EPI_ISL_2506960|2021-03-22	39	0
hCoV-19/Finland/THL-202111730/2021|EPI_ISL_2507625|2021-04-03	39	0
hCoV-19/Finland/THL-202111853/2021|EPI_ISL_2507722|2021-04-01	39	0
hCoV-19/Finland/THL-202111964/2021|EPI_ISL_2507789|2021-04-09	39	0
hCoV-19/Finland/THL-202113978/2021|EPI_ISL_2508323|2021-04-19	39	0
hCoV-19/Finland/V6493/2021|EPI_ISL_2608563|2021-03-06	39	0
hCoV-19/Finland/V8593/2021|EPI_ISL_2608597|2021-03-15	39	0
hCoV-19/Finland/V8594/2021|EPI_ISL_2608598|2021-03-15	39	0
hCoV-19/Finland/V8689/2021|EPI_ISL_2609070|2021-03-16	39	0
hCoV-19/Finland/V8691/2021|EPI_ISL_2609072|2021-03-16	39	0
hCoV-19/Finland/V8692/2021|EPI_ISL_2609073|2021-03-16	39	0
hCoV-19/Finland/V8693/2021|EPI_ISL_2609074|2021-03-16	39	0
hCoV-19/Finland/V8718/2021|EPI_ISL_2609092|2021-03-16	39	0
hCoV-19/Finland/V8728/2021|EPI_ISL_2609101|2021-03-15	39	0
hCoV-19/Finland/V8744/2021|EPI_ISL_2609116|2021-03-15	39	0
hCoV-19/Finland/V8761/2021|EPI_ISL_2609132|2021-03-16	39	0
hCoV-19/Finland/V8826/2021|EPI_ISL_2609219|2021-03-16	39	0
hCoV-19/Finland/V8841/2021|EPI_ISL_2609230|2021-03-16	39	0
hCoV-19/Finland/V8843/2021|EPI_ISL_2609232|2021-03-16	39	0
hCoV-19/Finland/V8861/2021|EPI_ISL_2609248|2021-03-17	39	0
hCoV-19/Finland/V8882/2021|EPI_ISL_2609265|2021-03-17	39	0
hCoV-19/Finland/V8963/2021|EPI_ISL_2604568|2021-03-18	39	0
hCoV-19/Finland/V9000/2021|EPI_ISL_2604596|2021-03-18	39	0
hCoV-19/Finland/V9050/2021|EPI_ISL_2031196|2021-03-19	39	0
hCoV-19/Finland/V9066/2021|EPI_ISL_2031210|2021-03-19	39	0
hCoV-19/Finland/V9145/2021|EPI_ISL_2031229|2021-03-20	39	0
hCoV-19/Finland/V9186/2021|EPI_ISL_2031231|2021-03-21	39	0
hCoV-19/Finland/4454/2021|EPI_ISL_2608920|2021-03-05	39	0
hCoV-19/Finland/4785/2021|EPI_ISL_2031087|2021-03-10	39	0
hCoV-19/Finland/5015/2021|EPI_ISL_2259023|2021-03-11	39	0
hCoV-19/Finland/5434/2021|EPI_ISL_2258517|2021-03-22	39	0
hCoV-19/Finland/5489/2021|EPI_ISL_2258805|2021-03-23	39	0
hCoV-19/Finland/5519/2021|EPI_ISL_2258811|2021-03-24	39	0
hCoV-19/Finland/5529/2021|EPI_ISL_2258819|2021-03-26	39	0
hCoV-19/Finland/5537/2021|EPI_ISL_2258825|2021-03-25	39	0
hCoV-19/Finland/5707/2021|EPI_ISL_2258776|2021-03-29	39	0
hCoV-19/Finland/5709/2021|EPI_ISL_2258778|2021-03-30	39	0
hCoV-19/Finland/5779/2021|EPI_ISL_2604479|2021-03-31	39	0
hCoV-19/Finland/5780/2021|EPI_ISL_2604480|2021-03-31	39	0
hCoV-19/Finland/5797/2021|EPI_ISL_2604490|2021-04-01	39	0
hCoV-19/Finland/5803/2021|EPI_ISL_2604494|2021-04-03	39	0
hCoV-19/Finland/5805/2021|EPI_ISL_2604496|2021-04-03	39	0
hCoV-19/Finland/5807/2021|EPI_ISL_2604498|2021-04-03	39	0
hCoV-19/Finland/5814/2021|EPI_ISL_2604503|2021-04-04	39	0
hCoV-19/Finland/5816/2021|EPI_ISL_2604504|2021-04-04	39	0
hCoV-19/Finland/5817/2021|EPI_ISL_2604505|2021-04-04	39	0
hCoV-19/Finland/5891/2021|EPI_ISL_2609312|2021-04-06	39	0
hCoV-19/Finland/5896/2021|EPI_ISL_2609316|2021-04-05	39	0
hCoV-19/Finland/5953/2021|EPI_ISL_2609340|2021-04-09	39	0
hCoV-19/Finland/6442/2021|EPI_ISL_2608751|2021-04-27	39	0
hCoV-19/Finland/HEL-14-349/2021|EPI_ISL_1082077|2021-01-24	40	0
hCoV-19/Finland/HEL-18-451/2021|EPI_ISL_1082112|2021-01-20	40	0
hCoV-19/Finland/4005/2021|EPI_ISL_2604260|2021-03-03	40	0
hCoV-19/Finland/THL-202106440/2021|EPI_ISL_2505555|2021-02-26	41	0
hCoV-19/Finland/THL-202109266/2021|EPI_ISL_2506293|2021-03-11	41	0
hCoV-19/Finland/69HEL/2020|EPI_ISL_738135|2020-12-18	42	0
hCoV-19/Finland/4627/2021|EPI_ISL_2030901|2021-03-09	42	0
hCoV-19/Finland/5440/2021|EPI_ISL_2258785|2021-03-23	42	0
hCoV-19/Finland/THL-202106313/2021|EPI_ISL_2505437|2021-02-19	43	0
hCoV-19/Finland/3872/2021|EPI_ISL_2604377|2021-03-02	43	0
hCoV-19/Finland/5287/2021|EPI_ISL_2258842|2021-03-18	43	0
hCoV-19/Finland/6093/2021|EPI_ISL_2609033|2021-04-15	43	0
hCoV-19/Finland/THL-202106438/2021|EPI_ISL_2505553|2021-02-23	44	0
hCoV-19/Finland/THL-202108778/2021|EPI_ISL_2505898|2021-02-26	44	0
hCoV-19/Finland/THL-202108791/2021|EPI_ISL_2505906|2021-02-27	44	0
hCoV-19/Finland/THL-202108809/2021|EPI_ISL_2505921|2021-02-26	44	0
hCoV-19/Finland/THL-202109086/2021|EPI_ISL_2506151|2021-03-02	44	0
hCoV-19/Finland/THL-202109088/2021|EPI_ISL_2506153|2021-03-01	44	0
hCoV-19/Finland/THL-202109089/2021|EPI_ISL_2506154|2021-03-01	44	0
hCoV-19/Finland/THL-202109090/2021|EPI_ISL_2506155|2021-03-01	44	0
hCoV-19/Finland/THL-202109240/2021|EPI_ISL_2506271|2021-03-08	44	0
hCoV-19/Finland/THL-202109402/2021|EPI_ISL_2506388|2021-03-11	44	0
hCoV-19/Finland/THL-202109425/2021|EPI_ISL_2506410|2021-03-08	44	0
hCoV-19/Finland/THL-202109654/2021|EPI_ISL_2506588|2021-03-16	44	0
hCoV-19/Finland/THL-202109828/2021|EPI_ISL_2506713|2021-03-20	44	0
hCoV-19/Finland/THL-202110323/2021|EPI_ISL_2506939|2021-03-23	44	0
hCoV-19/Finland/THL-202110420/2021|EPI_ISL_2507018|2021-03-25	44	0
hCoV-19/Finland/THL-202111531/2021|EPI_ISL_2507454|2021-03-31	44	0
hCoV-19/Finland/THL-202111579/2021|EPI_ISL_2507495|2021-04-01	44	0
hCoV-19/Finland/THL-202111587/2021|EPI_ISL_2507501|2021-04-01	44	0
hCoV-19/Finland/THL-202111588/2021|EPI_ISL_2507502|2021-04-02	44	0
hCoV-19/Finland/THL-202111607/2021|EPI_ISL_2507519|2021-03-31	44	0
hCoV-19/Finland/THL-202111608/2021|EPI_ISL_2507520|2021-03-31	44	0
hCoV-19/Finland/THL-202111609/2021|EPI_ISL_2507521|2021-03-31	44	0
hCoV-19/Finland/THL-202111620/2021|EPI_ISL_2507532|2021-03-22	44	0
hCoV-19/Finland/THL-202111728/2021|EPI_ISL_2507624|2021-03-30	44	0
hCoV-19/Finland/THL-202111731/2021|EPI_ISL_2507626|2021-03-31	44	0
hCoV-19/Finland/THL-202111733/2021|EPI_ISL_2507627|2021-04-01	44	0
hCoV-19/Finland/THL-202111820/2021|EPI_ISL_2507699|2021-04-04	44	0
hCoV-19/Finland/THL-202111821/2021|EPI_ISL_2507700|2021-04-02	44	0
hCoV-19/Finland/THL-202111838/2021|EPI_ISL_2507712|2021-04-03	44	0
hCoV-19/Finland/THL-202111841/2021|EPI_ISL_2507714|2021-04-01	44	0
hCoV-19/Finland/THL-202111848/2021|EPI_ISL_2507718|2021-03-29	44	0
hCoV-19/Finland/THL-202111937/2021|EPI_ISL_2507772|2021-04-09	44	0
hCoV-19/Finland/THL-202111938/2021|EPI_ISL_2507773|2021-04-12	44	0
hCoV-19/Finland/THL-202111967/2021|EPI_ISL_2507792|2021-04-11	44	0
hCoV-19/Finland/THL-202111968/2021|EPI_ISL_2507793|2021-04-06	44	0
hCoV-19/Finland/THL-202111969/2021|EPI_ISL_2507794|2021-04-10	44	0
hCoV-19/Finland/THL-202111971/2021|EPI_ISL_2507796|2021-04-09	44	0
hCoV-19/Finland/THL-202111974/2021|EPI_ISL_2507798|2021-04-06	44	0
hCoV-19/Finland/THL-202111976/2021|EPI_ISL_2507799|2021-04-08	44	0
hCoV-19/Finland/THL-202111978/2021|EPI_ISL_2507801|2021-04-06	44	0
hCoV-19/Finland/THL-202111980/2021|EPI_ISL_2507803|2021-04-06	44	0
hCoV-19/Finland/THL-202111981/2021|EPI_ISL_2507804|2021-04-12	44	0
hCoV-19/Finland/THL-202111984/2021|EPI_ISL_2507806|2021-04-07	44	0
hCoV-19/Finland/THL-202111989/2021|EPI_ISL_2507809|2021-04-12	44	0
hCoV-19/Finland/THL-202111993/2021|EPI_ISL_2507812|2021-04-12	44	0
hCoV-19/Finland/THL-202112031/2021|EPI_ISL_2507846|2021-04-10	44	0
hCoV-19/Finland/THL-202112165/2021|EPI_ISL_2507954|2021-04-12	44	0
hCoV-19/Finland/THL-202112168/2021|EPI_ISL_2507957|2021-04-10	44	0
hCoV-19/Finland/THL-202112298/2021|EPI_ISL_2508059|2021-04-16	44	0
hCoV-19/Finland/THL-202112340/2021|EPI_ISL_2508093|2021-04-14	44	0
hCoV-19/Finland/THL-202112425/2021|EPI_ISL_2508157|2021-04-13	44	0
hCoV-19/Finland/THL-202112431/2021|EPI_ISL_2508162|2021-04-13	44	0
hCoV-19/Finland/THL-202112435/2021|EPI_ISL_2508165|2021-04-15	44	0
hCoV-19/Finland/THL-202112444/2021|EPI_ISL_2508171|2021-04-13	44	0
hCoV-19/Finland/THL-202112448/2021|EPI_ISL_2508174|2021-04-14	44	0
hCoV-19/Finland/THL-202112466/2021|EPI_ISL_2508190|2021-04-17	44	0
hCoV-19/Finland/THL-202112529/2021|EPI_ISL_2508233|2021-04-22	44	0
hCoV-19/Finland/THL-202113969/2021|EPI_ISL_2508318|2021-04-20	44	0
hCoV-19/Finland/THL-202113972/2021|EPI_ISL_2508319|2021-04-25	44	0
hCoV-19/Finland/THL-202113983/2021|EPI_ISL_2508326|2021-04-24	44	0
hCoV-19/Finland/THL-202113986/2021|EPI_ISL_2508329|2021-04-20	44	0
hCoV-19/Finland/THL-202113994/2021|EPI_ISL_2363811|2021-04-23	44	0
hCoV-19/Finland/THL-202113995/2021|EPI_ISL_2508334|2021-04-19	44	0
hCoV-19/Finland/THL-202113998/2021|EPI_ISL_2508336|2021-04-21	44	0
hCoV-19/Finland/THL-202113999/2021|EPI_ISL_2508337|2021-04-23	44	0
hCoV-19/Finland/THL-202114004/2021|EPI_ISL_2363813|2021-04-21	44	0
hCoV-19/Finland/THL-202114007/2021|EPI_ISL_2363816|2021-04-20	44	0
hCoV-19/Finland/THL-202114009/2021|EPI_ISL_2508340|2021-04-21	44	0
hCoV-19/Finland/THL-202114017/2021|EPI_ISL_2508346|2021-04-27	44	0
hCoV-19/Finland/THL-202117096/2021|EPI_ISL_2363892|2021-04-30	44	0
hCoV-19/Finland/THL-202117114/2021|EPI_ISL_2363909|2021-04-30	44	0
hCoV-19/Finland/THL-202117220/2021|EPI_ISL_2363991|2021-04-27	44	0
hCoV-19/Finland/THL-202117229/2021|EPI_ISL_2364000|2021-05-01	44	0
hCoV-19/Finland/THL-202117233/2021|EPI_ISL_2364002|2021-04-30	44	0
hCoV-19/Finland/THL-202117240/2021|EPI_ISL_2364008|2021-04-25	44	0
hCoV-19/Finland/THL-202117242/2021|EPI_ISL_2364010|2021-04-25	44	0
hCoV-19/Finland/THL-202117258/2021|EPI_ISL_2364022|2021-05-10	44	0
hCoV-19/Finland/TRE24386_4/2021|EPI_ISL_2153432|2021-04-06	44	0
hCoV-19/Finland/5784/2021|EPI_ISL_2604483|2021-03-31	44	0
hCoV-19/Finland/6000/2021|EPI_ISL_2604761|2021-04-11	44	0
hCoV-19/Finland/6240/2021|EPI_ISL_2608525|2021-04-22	44	0
hCoV-19/Finland/6249/2021|EPI_ISL_2608533|2021-04-21	44	0
hCoV-19/Finland/6254/2021|EPI_ISL_2608538|2021-04-22	44	0
hCoV-19/Finland/6424/2021|EPI_ISL_2608625|2021-04-26	44	0
hCoV-19/Finland/THL-202109546/2021|EPI_ISL_2506511|2021-03-11	45	0
hCoV-19/Finland/THL-202112443/2021|EPI_ISL_2508170|2021-04-08	45	0
hCoV-19/Finland/THL-202112447/2021|EPI_ISL_2508173|2021-04-13	45	0
hCoV-19/Finland/THL-202112451/2021|EPI_ISL_2508177|2021-04-13	45	0
hCoV-19/Finland/3062/2021|EPI_ISL_2031243|2021-02-21	46	0
hCoV-19/Finland/3085/2021|EPI_ISL_2031256|2021-02-21	46	0
hCoV-19/Finland/3087/2021|EPI_ISL_2031258|2021-02-21	46	0
hCoV-19/Finland/THL-202102947/2021|EPI_ISL_2590823|2021-02-23	47	0
hCoV-19/Finland/THL-202104003/2021|EPI_ISL_2591404|2021-02-08	47	0
hCoV-19/Finland/THL-202104039/2021|EPI_ISL_2591469|2021-02-09	47	0
hCoV-19/Finland/THL-202104040/2021|EPI_ISL_2591471|2021-02-10	47	0
hCoV-19/Finland/THL-202104052/2021|EPI_ISL_2591492|2021-02-10	47	0
hCoV-19/Finland/THL-202105099/2021|EPI_ISL_2505199|2021-02-12	47	0
hCoV-19/Finland/THL-202105100/2021|EPI_ISL_2505200|2021-02-13	47	0
hCoV-19/Finland/THL-202105101/2021|EPI_ISL_2505201|2021-02-11	47	0
hCoV-19/Finland/THL-202105768/2021|EPI_ISL_2505295|2021-02-17	47	0
hCoV-19/Finland/THL-202105769/2021|EPI_ISL_2505296|2021-02-17	47	0
hCoV-19/Finland/THL-202105770/2021|EPI_ISL_2505297|2021-02-15	47	0
hCoV-19/Finland/THL-202105771/2021|EPI_ISL_2505298|2021-02-16	47	0
hCoV-19/Finland/THL-202105773/2021|EPI_ISL_2505300|2021-02-17	47	0
hCoV-19/Finland/THL-202105786/2021|EPI_ISL_2505307|2021-02-19	47	0
hCoV-19/Finland/THL-202108813/2021|EPI_ISL_2505924|2021-03-03	47	0
hCoV-19/Finland/1423/2021|EPI_ISL_1496905|2021-02-08	47	0
hCoV-19/Finland/THL-202111565/2021|EPI_ISL_2507485|2021-03-24	48	0
hCoV-19/Finland/THL-202111849/2021|EPI_ISL_2507719|2021-03-30	48	0
hCoV-19/Finland/THL-202112109/2021|EPI_ISL_2507911|2021-04-09	48	0
hCoV-19/Finland/HEL-20-695/2021|EPI_ISL_1279098|2021-01-27	49	0
hCoV-19/Finland/THL-202112204/2021|EPI_ISL_2507980|2021-04-18	49	0
hCoV-19/Finland/1424/2021|EPI_ISL_1496906|2021-02-08	49	0
hCoV-19/Finland/3039/2021|EPI_ISL_1841801|2021-02-22	49	0
hCoV-19/Finland/4107/2021|EPI_ISL_2031033|2021-03-03	49	0
hCoV-19/Finland/5059/2021|EPI_ISL_2258929|2021-03-11	49	0
hCoV-19/Finland/5185/2021|EPI_ISL_2030934|2021-03-14	49	0
hCoV-19/Finland/5186/2021|EPI_ISL_2030935|2021-03-14	49	0
hCoV-19/Finland/5358/2021|EPI_ISL_2609143|2021-03-19	49	0
hCoV-19/Finland/5391/2021|EPI_ISL_2258881|2021-03-21	49	0
hCoV-19/Finland/5397/2021|EPI_ISL_2258884|2021-03-19	49	0
hCoV-19/Finland/5882/2021|EPI_ISL_2604721|2021-04-06	49	0
hCoV-19/Finland/5975/2021|EPI_ISL_2604751|2021-04-11	49	0
hCoV-19/Finland/5989/2021|EPI_ISL_2604752|2021-04-11	49	0
hCoV-19/Finland/6223/2021|EPI_ISL_2608522|2021-04-21	49	0
hCoV-19/Finland/6556/2021|EPI_ISL_2608826|2021-05-01	49	0
hCoV-19/Finland/THL-202102237/2021|EPI_ISL_2590703|2021-01-28	50	0
hCoV-19/Finland/THL-202111632/2021|EPI_ISL_2507544|2021-04-05	50	0
hCoV-19/Finland/THL-202112131/2021|EPI_ISL_2507929|2021-04-12	50	0
hCoV-19/Finland/THL-202112586/2021|EPI_ISL_2363803|2021-04-24	50	0
hCoV-19/Finland/5995/2021|EPI_ISL_2604756|2021-04-11	50	0
hCoV-19/Finland/THL-202108763/2021|EPI_ISL_2505889|2021-02-21	51	0
hCoV-19/Finland/4388/2021|EPI_ISL_2604298|2021-03-07	51	0
hCoV-19/Finland/HEL4-40/2020|EPI_ISL_833214|2020-12-21	52	0
hCoV-19/Finland/HEL4-49/2020|EPI_ISL_833215|2020-12-21	52	0
hCoV-19/Finland/79HEL/2020|EPI_ISL_766016|2020-12-22	52	0
hCoV-19/Finland/81HEL/2020|EPI_ISL_766018|2020-12-22	52	0
hCoV-19/Finland/HEL-9-17/2021|EPI_ISL_995879|2021-01-11	53	0
hCoV-19/Finland/HEL-10-1/2020|EPI_ISL_1278978|2020-12-29	53	0
hCoV-19/Finland/HEL-10-4/2021|EPI_ISL_1278977|2021-01-12	53	0
hCoV-19/Finland/HEL-10-6/2021|EPI_ISL_1278979|2021-01-11	53	0
hCoV-19/Finland/HEL-12-54/2021|EPI_ISL_995922|2021-01-13	53	0
hCoV-19/Finland/HEL-12-78/2021|EPI_ISL_995963|2021-01-16	53	0
hCoV-19/Finland/HEL-12-86/2021|EPI_ISL_995903|2021-01-16	53	0
hCoV-19/Finland/HEL-12-91/2021|EPI_ISL_995933|2021-01-15	53	0
hCoV-19/Finland/HEL-14-346/2021|EPI_ISL_1082075|2021-01-22	53	0
hCoV-19/Finland/HEL-14-351/2021|EPI_ISL_1081982|2021-01-22	53	0
hCoV-19/Finland/HEL-14-352/2021|EPI_ISL_1081977|2021-01-23	53	0
hCoV-19/Finland/HEL-14-357/2021|EPI_ISL_1082080|2021-01-23	53	0
hCoV-19/Finland/HEL-14-360/2021|EPI_ISL_1081984|2021-01-22	53	0
hCoV-19/Finland/HEL-14-379/2021|EPI_ISL_1081990|2021-01-22	53	0
hCoV-19/Finland/HEL-14-385/2021|EPI_ISL_1081995|2021-01-23	53	0
hCoV-19/Finland/HEL-15-182/2021|EPI_ISL_1082130|2021-01-15	53	0
hCoV-19/Finland/HEL-15-243/2021|EPI_ISL_1082004|2021-01-18	53	0
hCoV-19/Finland/HEL-16-303/2021|EPI_ISL_995840|2021-01-13	53	0
hCoV-19/Finland/HEL-16-307/2021|EPI_ISL_995843|2021-01-14	53	0
hCoV-19/Finland/HEL-16-326/2021|EPI_ISL_995859|2021-01-19	53	0
hCoV-19/Finland/HEL-16-327/2021|EPI_ISL_995860|2021-01-18	53	0
hCoV-19/Finland/HEL-16-333/2021|EPI_ISL_995866|2021-01-19	53	0
hCoV-19/Finland/HEL-18-447/2021|EPI_ISL_1082030|2021-01-21	53	0
hCoV-19/Finland/HEL-18-483/2021|EPI_ISL_1082121|2021-01-24	53	0
hCoV-19/Finland/HEL-19-V223/2021|EPI_ISL_1082126|2021-01-25	53	0
hCoV-19/Finland/HEL-19-548/2021|EPI_ISL_1082122|2021-01-25	53	0
hCoV-19/Finland/HEL-19-573/2021|EPI_ISL_1279063|2021-01-25	53	0
hCoV-19/Finland/HEL-19-580/2021|EPI_ISL_1279069|2021-01-27	53	0
hCoV-19/Finland/HEL-20-704/2021|EPI_ISL_1279078|2021-01-28	53	0
hCoV-19/Finland/HEL-20-706/2021|EPI_ISL_1279080|2021-01-26	53	0
hCoV-19/Finland/HEL4-16/2021|EPI_ISL_833221|2021-01-03	53	0
hCoV-19/Finland/HEL4-17/2021|EPI_ISL_833222|2021-01-03	53	0
hCoV-19/Finland/HEL4-18/2021|EPI_ISL_833206|2021-01-04	53	0
hCoV-19/Finland/HEL4-27/2020|EPI_ISL_833216|2020-12-29	53	0
hCoV-19/Finland/HEL4-44/2020|EPI_ISL_833202|2020-12-30	53	0
hCoV-19/Finland/HEL4-45/2020|EPI_ISL_833212|2020-12-29	53	0
hCoV-19/Finland/HEL4-47/2020|EPI_ISL_833218|2020-12-30	53	0
hCoV-19/Finland/HEL4-48/2020|EPI_ISL_833204|2020-12-30	53	0
hCoV-19/Finland/THL-202100027/2020|EPI_ISL_2537278|2020-12-26	53	0
hCoV-19/Finland/THL-202100085/2021|EPI_ISL_2589818|2021-01-03	53	0
hCoV-19/Finland/THL-202101452/2021|EPI_ISL_2590131|2021-01-13	53	0
hCoV-19/Finland/30J10DE12_S111/2020|EPI_ISL_902858|2020-12-30	53	0
hCoV-19/Finland/84HEL/2020|EPI_ISL_766019|2020-12-22	53	0
hCoV-19/Finland/85HEL/2020|EPI_ISL_766020|2020-12-22	53	0
hCoV-19/Finland/90HEL/2020|EPI_ISL_766023|2020-12-27	53	0
hCoV-19/Finland/2598/2021|EPI_ISL_1842030|2021-01-12	53	0
hCoV-19/Finland/2600/2021|EPI_ISL_1842032|2021-01-11	53	0
hCoV-19/Finland/2601/2021|EPI_ISL_1842033|2021-01-11	53	0
hCoV-19/Finland/2602/2021|EPI_ISL_1842034|2021-01-12	53	0
hCoV-19/Finland/2603/2021|EPI_ISL_1842035|2021-01-12	53	0
hCoV-19/Finland/HEL-18-458/2021|EPI_ISL_1082035|2021-01-20	54	0
hCoV-19/Finland/HEL-19-V295/2021|EPI_ISL_1082066|2021-01-26	54	0
hCoV-19/Finland/THL-202106451/2021|EPI_ISL_2505566|2021-02-22	54	0
hCoV-19/Finland/THL-202108398/2021|EPI_ISL_2505595|2021-03-11	54	0
hCoV-19/Finland/THL-202109295/2021|EPI_ISL_2506298|2021-03-10	54	0
hCoV-19/Finland/THL-202109296/2021|EPI_ISL_2506299|2021-03-03	54	0
hCoV-19/Finland/1002/2021|EPI_ISL_1496746|2021-02-03	54	0
hCoV-19/Finland/1542/2021|EPI_ISL_1496992|2021-02-09	54	0
hCoV-19/Finland/2197/2021|EPI_ISL_1841579|2021-02-12	54	0
hCoV-19/Finland/2873/2021|EPI_ISL_1841892|2021-02-20	54	0
hCoV-19/Finland/3031/2021|EPI_ISL_1841793|2021-02-22	54	0
hCoV-19/Finland/THL-202103881/2021|EPI_ISL_2591227|2021-01-28	55	0
hCoV-19/Finland/THL-202111466/2021|EPI_ISL_2507396|2021-03-25	55	0
hCoV-19/Finland/THL-202111481/2021|EPI_ISL_2507408|2021-03-26	55	0
hCoV-19/Finland/THL-202111749/2021|EPI_ISL_2507641|2021-04-04	55	0
hCoV-19/Finland/THL-202112075/2021|EPI_ISL_2507881|2021-04-06	55	0
hCoV-19/Finland/THL-202112111/2021|EPI_ISL_2507913|2021-04-09	55	0
hCoV-19/Finland/THL-202112547/2021|EPI_ISL_2508247|2021-04-22	55	0
hCoV-19/Finland/THL-202114082/2021|EPI_ISL_2363859|2021-05-04	55	0
hCoV-19/Finland/THL-202114092/2021|EPI_ISL_2363869|2021-05-02	55	0
hCoV-19/Finland/THL-202117072/2021|EPI_ISL_2363873|2021-05-01	55	0
hCoV-19/Finland/THL-202117075/2021|EPI_ISL_2363876|2021-05-01	55	0
hCoV-19/Finland/THL-202117078/2021|EPI_ISL_2363879|2021-05-02	55	0
hCoV-19/Finland/THL-202117085/2021|EPI_ISL_2363882|2021-04-30	55	0
hCoV-19/Finland/THL-202117092/2021|EPI_ISL_2363889|2021-04-30	55	0
hCoV-19/Finland/THL-202117111/2021|EPI_ISL_2363906|2021-05-01	55	0
hCoV-19/Finland/THL-202117112/2021|EPI_ISL_2363907|2021-05-01	55	0
hCoV-19/Finland/THL-202117116/2021|EPI_ISL_2363911|2021-05-01	55	0
hCoV-19/Finland/THL-202117118/2021|EPI_ISL_2363912|2021-05-01	55	0
hCoV-19/Finland/THL-202117119/2021|EPI_ISL_2363913|2021-05-01	55	0
hCoV-19/Finland/THL-202117120/2021|EPI_ISL_2363914|2021-05-01	55	0
hCoV-19/Finland/THL-202117121/2021|EPI_ISL_2363915|2021-05-01	55	0
hCoV-19/Finland/THL-202117122/2021|EPI_ISL_2363916|2021-05-01	55	0
hCoV-19/Finland/THL-202117124/2021|EPI_ISL_2363917|2021-05-01	55	0
hCoV-19/Finland/THL-202117125/2021|EPI_ISL_2363918|2021-05-01	55	0
hCoV-19/Finland/THL-202117127/2021|EPI_ISL_2363920|2021-05-01	55	0
hCoV-19/Finland/THL-202117128/2021|EPI_ISL_2363921|2021-05-01	55	0
hCoV-19/Finland/THL-202117133/2021|EPI_ISL_2363925|2021-05-01	55	0
hCoV-19/Finland/TRE23403_2/2021|EPI_ISL_1663566|2021-03-15	55	0
hCoV-19/Finland/2177/2021|EPI_ISL_1841559|2021-02-14	55	0
hCoV-19/Finland/2397/2021|EPI_ISL_1841722|2021-02-17	55	0
hCoV-19/Finland/5656/2021|EPI_ISL_2258761|2021-03-28	55	0
hCoV-19/Finland/5682/2021|EPI_ISL_2258773|2021-03-29	55	0
hCoV-19/Finland/5714/2021|EPI_ISL_2258783|2021-03-30	55	0
hCoV-19/Finland/5849/2021|EPI_ISL_2604706|2021-04-04	55	0
hCoV-19/Finland/5857/2021|EPI_ISL_2604508|2021-04-05	55	0
hCoV-19/Finland/6004/2021|EPI_ISL_2604765|2021-04-10	55	0
hCoV-19/Finland/6005/2021|EPI_ISL_2604766|2021-04-11	55	0
hCoV-19/Finland/6307/2021|EPI_ISL_2608623|2021-04-25	55	0
hCoV-19/Finland/6835/2021|EPI_ISL_2608875|2021-05-04	55	0
hCoV-19/Finland/6855/2021|EPI_ISL_2608888|2021-05-06	55	0
hCoV-19/Finland/6856/2021|EPI_ISL_2608889|2021-05-06	55	0
hCoV-19/Finland/THL-202102298/2021|EPI_ISL_2590780|2021-01-28	56	0
hCoV-19/Finland/THL-202103863/2021|EPI_ISL_2591209|2021-01-30	56	0
hCoV-19/Finland/5280/2021|EPI_ISL_2258838|2021-03-17	56	0
hCoV-19/Finland/V6256/2021|EPI_ISL_2609416|2021-03-05	57	0
hCoV-19/Finland/6589/2021|EPI_ISL_2608838|2021-05-04	57	0
hCoV-19/Finland/HEL-9-33/2021|EPI_ISL_995884|2021-01-11	58	0
hCoV-19/Finland/THL-202102278/2021|EPI_ISL_2590755|2021-01-30	58	0
hCoV-19/Finland/THL-202102300/2021|EPI_ISL_2590784|2021-01-28	58	0
hCoV-19/Finland/THL-202102301/2021|EPI_ISL_2590786|2021-01-28	58	0
hCoV-19/Finland/THL-202102302/2021|EPI_ISL_2590788|2021-01-31	58	0
hCoV-19/Finland/THL-202103739/2021|EPI_ISL_2591027|2021-02-06	58	0
hCoV-19/Finland/THL-202103815/2021|EPI_ISL_2591132|2021-02-06	58	0
hCoV-19/Finland/THL-202103997/2021|EPI_ISL_2591390|2021-02-07	58	0
hCoV-19/Finland/THL-202104012/2021|EPI_ISL_2591419|2021-02-08	58	0
hCoV-19/Finland/THL-202104018/2021|EPI_ISL_2591432|2021-02-07	58	0
hCoV-19/Finland/THL-202105743/2021|EPI_ISL_2505274|2021-02-22	58	0
hCoV-19/Finland/THL-202109031/2021|EPI_ISL_2506104|2021-03-04	58	0
hCoV-19/Finland/THL-202109073/2021|EPI_ISL_2506140|2021-03-04	58	0
hCoV-19/Finland/THL-202109533/2021|EPI_ISL_2506501|2021-03-08	58	0
hCoV-19/Finland/THL-202111916/2021|EPI_ISL_2507760|2021-04-02	58	0
hCoV-19/Finland/THL-202111918/2021|EPI_ISL_2507762|2021-04-04	58	0
hCoV-19/Finland/THL-202111939/2021|EPI_ISL_2507774|2021-04-07	58	0
hCoV-19/Finland/THL-202111940/2021|EPI_ISL_2507775|2021-04-07	58	0
hCoV-19/Finland/THL-202112166/2021|EPI_ISL_2507955|2021-04-12	58	0
hCoV-19/Finland/THL-202112457/2021|EPI_ISL_2508182|2021-04-13	58	0
hCoV-19/Finland/THL-202114005/2021|EPI_ISL_2363814|2021-04-22	58	0
hCoV-19/Finland/THL-202114016/2021|EPI_ISL_2508345|2021-04-23	58	0
hCoV-19/Finland/THL-202117246/2021|EPI_ISL_2364013|2021-04-25	58	0
hCoV-19/Finland/5503/2021|EPI_ISL_2604528|2021-03-25	58	0
hCoV-19/Finland/6529/2021|EPI_ISL_2608816|2021-05-02	58	0
hCoV-19/Finland/THL-202114070/2021|EPI_ISL_2363850|2021-05-05	59	0
hCoV-19/Finland/THL-202117260/2021|EPI_ISL_2364024|2021-05-03	59	0
hCoV-19/Finland/THL-202117271/2021|EPI_ISL_2364031|2021-05-03	59	0
hCoV-19/Finland/THL-202117273/2021|EPI_ISL_2364032|2021-05-03	59	0
hCoV-19/Finland/THL-202117274/2021|EPI_ISL_2364033|2021-05-05	59	0
hCoV-19/Finland/THL-202117275/2021|EPI_ISL_2364034|2021-05-03	59	0
hCoV-19/Finland/THL-202117276/2021|EPI_ISL_2364035|2021-05-03	59	0
hCoV-19/Finland/THL-202117277/2021|EPI_ISL_2364036|2021-05-04	59	0
hCoV-19/Finland/1422/2021|EPI_ISL_1496904|2021-02-08	59	0
hCoV-19/Finland/6446/2021|EPI_ISL_2608752|2021-04-27	59	0
hCoV-19/Finland/6508/2021|EPI_ISL_2608783|2021-04-30	59	0
hCoV-19/Finland/6595/2021|EPI_ISL_2608841|2021-05-04	59	0
hCoV-19/Finland/6605/2021|EPI_ISL_2608846|2021-05-04	59	0
hCoV-19/Finland/6847/2021|EPI_ISL_2608880|2021-05-06	59	0
hCoV-19/Finland/6861/2021|EPI_ISL_2608892|2021-05-07	59	0
hCoV-19/Finland/THL-202109358/2021|EPI_ISL_2506354|2021-03-12	60	0
hCoV-19/Finland/THL-202109396/2021|EPI_ISL_2506385|2021-03-11	60	0
hCoV-19/Finland/THL-202109742/2021|EPI_ISL_2506657|2021-03-18	60	0
hCoV-19/Finland/THL-202110337/2021|EPI_ISL_2506952|2021-03-25	60	0
hCoV-19/Finland/THL-202111625/2021|EPI_ISL_2507537|2021-04-03	60	0
hCoV-19/Finland/THL-202117226/2021|EPI_ISL_2363997|2021-04-25	60	0
hCoV-19/Finland/4858/2021|EPI_ISL_2608964|2021-03-11	60	0
hCoV-19/Finland/5230/2021|EPI_ISL_2030970|2021-03-13	60	0
hCoV-19/Finland/5451/2021|EPI_ISL_2258794|2021-03-23	60	0
hCoV-19/Finland/5895/2021|EPI_ISL_2609315|2021-04-03	60	0
hCoV-19/Finland/6075/2021|EPI_ISL_2609023|2021-04-14	60	0
hCoV-19/Finland/THL-202111786/2021|EPI_ISL_2507672|2021-04-04	61	0
hCoV-19/Finland/6577/2021|EPI_ISL_2608836|2021-05-03	61	0
hCoV-19/Finland/5654/2021|EPI_ISL_2604638|2021-03-27	62	0
hCoV-19/Finland/5774/2021|EPI_ISL_2604477|2021-03-31	62	0
hCoV-19/Finland/5819/2021|EPI_ISL_2604686|2021-04-05	62	0
hCoV-19/Finland/5919/2021|EPI_ISL_2609321|2021-04-07	62	0
hCoV-19/Finland/6229/2021|EPI_ISL_2608523|2021-04-21	62	0
hCoV-19/Finland/HEL-14-295/2021|EPI_ISL_1082068|2021-01-23	63	0
hCoV-19/Finland/HEL-14-343/2021|EPI_ISL_1082074|2021-01-24	63	0
hCoV-19/Finland/HEL-14-348/2021|EPI_ISL_1082076|2021-01-24	63	0
hCoV-19/Finland/HEL-14-358/2021|EPI_ISL_1082081|2021-01-24	63	0
hCoV-19/Finland/HEL-14-364/2021|EPI_ISL_1082083|2021-01-24	63	0
hCoV-19/Finland/HEL-14-387/2021|EPI_ISL_1081996|2021-01-24	63	0
hCoV-19/Finland/HEL-14-389/2021|EPI_ISL_1081998|2021-01-24	63	0
hCoV-19/Finland/HEL-15-239/2021|EPI_ISL_1082003|2021-01-20	63	0
hCoV-19/Finland/HEL-15-255/2021|EPI_ISL_1082006|2021-01-20	63	0
hCoV-19/Finland/HEL-15-256/2021|EPI_ISL_1082007|2021-01-22	63	0
hCoV-19/Finland/HEL-16-317/2021|EPI_ISL_995852|2021-01-17	63	0
hCoV-19/Finland/HEL-16-319/2021|EPI_ISL_995853|2021-01-17	63	0
hCoV-19/Finland/HEL-16-330/2021|EPI_ISL_995863|2021-01-18	63	0
hCoV-19/Finland/HEL-16-336/2021|EPI_ISL_995869|2021-01-18	63	0
hCoV-19/Finland/HEL-17-532/2021|EPI_ISL_1082103|2021-01-26	63	0
hCoV-19/Finland/HEL-17-533/2021|EPI_ISL_1082104|2021-01-26	63	0
hCoV-19/Finland/HEL-18-435/2021|EPI_ISL_1082107|2021-01-20	63	0
hCoV-19/Finland/HEL-18-436/2021|EPI_ISL_1082024|2021-01-20	63	0
hCoV-19/Finland/HEL-18-438/2021|EPI_ISL_1082025|2021-01-21	63	0
hCoV-19/Finland/HEL-18-459/2021|EPI_ISL_1082036|2021-01-20	63	0
hCoV-19/Finland/HEL-19-V213/2021|EPI_ISL_1082125|2021-01-25	63	0
hCoV-19/Finland/HEL-19-V219/2021|EPI_ISL_1082061|2021-01-25	63	0
hCoV-19/Finland/HEL-19-V233/2021|EPI_ISL_1082128|2021-01-25	63	0
hCoV-19/Finland/HEL-19-545/2021|EPI_ISL_1082050|2021-01-25	63	0
hCoV-19/Finland/HEL-19-560/2021|EPI_ISL_1082058|2021-01-25	63	0
hCoV-19/Finland/HEL-20-708/2021|EPI_ISL_1279082|2021-01-28	63	0
hCoV-19/Finland/HEL-20-715/2021|EPI_ISL_1279025|2021-01-18	63	0
hCoV-19/Finland/HEL-20-716/2021|EPI_ISL_1279026|2021-01-18	63	0
hCoV-19/Finland/HEL-20-717/2021|EPI_ISL_1279027|2021-01-22	63	0
hCoV-19/Finland/HEL-22-933/2021|EPI_ISL_1279053|2021-01-31	63	0
hCoV-19/Finland/HEL-23-1025/2021|EPI_ISL_1278994|2021-01-31	63	0
hCoV-19/Finland/HEL-23-1030/2021|EPI_ISL_1278998|2021-01-31	63	0
hCoV-19/Finland/HEL-23-1036/2021|EPI_ISL_1279004|2021-01-30	63	0
hCoV-19/Finland/HEL-23-1039/2021|EPI_ISL_1279007|2021-01-30	63	0
hCoV-19/Finland/HEL-23-1041/2021|EPI_ISL_1279009|2021-01-30	63	0
hCoV-19/Finland/HEL-23-1042/2021|EPI_ISL_1279010|2021-01-31	63	0
hCoV-19/Finland/HEL-23-1043/2021|EPI_ISL_1279011|2021-01-30	63	0
hCoV-19/Finland/HEL-23-1047/2021|EPI_ISL_1278975|2021-01-31	63	0
hCoV-19/Finland/HEL-23-1050/2021|EPI_ISL_1279016|2021-01-31	63	0
hCoV-19/Finland/THL-202101404/2021|EPI_ISL_2590127|2021-01-11	63	0
hCoV-19/Finland/THL-202102935/2021|EPI_ISL_2590792|2021-02-22	63	0
hCoV-19/Finland/THL-202103867/2021|EPI_ISL_2591213|2021-01-26	63	0
hCoV-19/Finland/THL-202103917/2021|EPI_ISL_2591281|2021-02-04	63	0
hCoV-19/Finland/THL-202103918/2021|EPI_ISL_2591283|2021-02-02	63	0
hCoV-19/Finland/THL-202103929/2021|EPI_ISL_2591287|2021-02-03	63	0
hCoV-19/Finland/THL-202103973/2021|EPI_ISL_2591344|2021-02-02	63	0
hCoV-19/Finland/THL-202103974/2021|EPI_ISL_2591346|2021-02-02	63	0
hCoV-19/Finland/THL-202103996/2021|EPI_ISL_2591388|2021-02-09	63	0
hCoV-19/Finland/THL-202108726/2021|EPI_ISL_2505860|2021-02-24	63	0
hCoV-19/Finland/822/2021|EPI_ISL_1842491|2021-02-02	63	0
hCoV-19/Finland/859/2021|EPI_ISL_1842321|2021-01-29	63	0
hCoV-19/Finland/871/2021|EPI_ISL_1842333|2021-01-29	63	0
hCoV-19/Finland/893/2021|EPI_ISL_1842352|2021-01-29	63	0
hCoV-19/Finland/972/2021|EPI_ISL_1497203|2021-02-03	63	0
hCoV-19/Finland/1079/2021|EPI_ISL_1496742|2021-02-04	63	0
hCoV-19/Finland/1121/2021|EPI_ISL_1496787|2021-02-05	63	0
hCoV-19/Finland/1134/2021|EPI_ISL_1496794|2021-02-05	63	0
hCoV-19/Finland/1135/2021|EPI_ISL_1496795|2021-02-05	63	0
hCoV-19/Finland/1147/2021|EPI_ISL_1496805|2021-02-05	63	0
hCoV-19/Finland/1177/2021|EPI_ISL_1496821|2021-02-06	63	0
hCoV-19/Finland/1183/2021|EPI_ISL_1496827|2021-02-06	63	0
hCoV-19/Finland/1202/2021|EPI_ISL_1496843|2021-02-06	63	0
hCoV-19/Finland/1274/2021|EPI_ISL_1842286|2021-02-01	63	0
hCoV-19/Finland/1280/2021|EPI_ISL_1842291|2021-02-01	63	0
hCoV-19/Finland/1282/2021|EPI_ISL_1842292|2021-02-02	63	0
hCoV-19/Finland/1326/2021|EPI_ISL_1496864|2021-02-07	63	0
hCoV-19/Finland/1363/2021|EPI_ISL_1496896|2021-02-07	63	0
hCoV-19/Finland/1466/2021|EPI_ISL_1496940|2021-02-08	63	0
hCoV-19/Finland/1473/2021|EPI_ISL_1496947|2021-02-08	63	0
hCoV-19/Finland/1475/2021|EPI_ISL_1496949|2021-02-08	63	0
hCoV-19/Finland/1511/2021|EPI_ISL_1496977|2021-02-08	63	0
hCoV-19/Finland/1514/2021|EPI_ISL_1496980|2021-02-08	63	0
hCoV-19/Finland/1566/2021|EPI_ISL_1497011|2021-02-09	63	0
hCoV-19/Finland/1569/2021|EPI_ISL_1497013|2021-02-09	63	0
hCoV-19/Finland/1605/2021|EPI_ISL_1497043|2021-02-09	63	0
hCoV-19/Finland/1617/2021|EPI_ISL_1497054|2021-02-09	63	0
hCoV-19/Finland/1679/2021|EPI_ISL_1497078|2021-02-10	63	0
hCoV-19/Finland/1684/2021|EPI_ISL_1497083|2021-02-10	63	0
hCoV-19/Finland/1720/2021|EPI_ISL_1497114|2021-02-10	63	0
hCoV-19/Finland/1791/2021|EPI_ISL_1497134|2021-02-11	63	0
hCoV-19/Finland/1830/2021|EPI_ISL_1497163|2021-02-11	63	0
hCoV-19/Finland/1843/2021|EPI_ISL_1497173|2021-02-11	63	0
hCoV-19/Finland/2071/2021|EPI_ISL_1841462|2021-02-14	63	0
hCoV-19/Finland/2081/2021|EPI_ISL_1841471|2021-02-14	63	0
hCoV-19/Finland/2102/2021|EPI_ISL_1841492|2021-02-13	63	0
hCoV-19/Finland/2111/2021|EPI_ISL_1841501|2021-02-13	63	0
hCoV-19/Finland/2184/2021|EPI_ISL_1841566|2021-02-12	63	0
hCoV-19/Finland/2187/2021|EPI_ISL_1841569|2021-02-12	63	0
hCoV-19/Finland/2198/2021|EPI_ISL_1841580|2021-02-12	63	0
hCoV-19/Finland/2204/2021|EPI_ISL_1841586|2021-02-12	63	0
hCoV-19/Finland/2241/2021|EPI_ISL_1841620|2021-02-13	63	0
hCoV-19/Finland/2245/2021|EPI_ISL_1841624|2021-02-13	63	0
hCoV-19/Finland/2290/2021|EPI_ISL_1841667|2021-02-14	63	0
hCoV-19/Finland/2326/2021|EPI_ISL_1841698|2021-02-14	63	0
hCoV-19/Finland/2746/2021|EPI_ISL_1841826|2021-02-19	63	0
hCoV-19/Finland/2787/2021|EPI_ISL_1841863|2021-02-19	63	0
hCoV-19/Finland/2796/2021|EPI_ISL_1841871|2021-02-21	63	0
hCoV-19/Finland/2828/2021|EPI_ISL_1841743|2021-02-18	63	0
hCoV-19/Finland/2856/2021|EPI_ISL_1841876|2021-02-19	63	0
hCoV-19/Finland/3477/2021|EPI_ISL_2604416|2021-02-26	63	0
hCoV-19/Finland/3590/2021|EPI_ISL_1842749|2021-02-26	63	0
hCoV-19/Finland/3847/2021|EPI_ISL_2258605|2021-03-01	63	0
hCoV-19/Finland/5408/2021|EPI_ISL_2258890|2021-03-21	63	0
hCoV-19/Finland/5852/2021|EPI_ISL_2604708|2021-04-04	63	0
hCoV-19/Finland/THL-202041022/2020|EPI_ISL_2589812|2020-12-21	64	0
hCoV-19/Finland/THL-202041023/2020|EPI_ISL_2589814|2020-12-26	64	0
hCoV-19/Finland/THL-202041024/2020|EPI_ISL_2589816|2020-12-26	64	0
hCoV-19/Finland/THL-202103916/2021|EPI_ISL_2591279|2021-02-02	65	0
hCoV-19/Finland/THL-202114026/2021|EPI_ISL_2363822|2021-04-29	65	0
hCoV-19/Finland/1554/2021|EPI_ISL_1497002|2021-02-09	65	0
hCoV-19/Finland/1608/2021|EPI_ISL_1497046|2021-02-09	65	0
hCoV-19/Finland/3216/2021|EPI_ISL_2030995|2021-02-23	65	0
hCoV-19/Finland/3256/2021|EPI_ISL_2031030|2021-02-23	65	0
hCoV-19/Finland/6031/2021|EPI_ISL_2604776|2021-04-10	65	0
hCoV-19/Finland/THL-202108841/2021|EPI_ISL_2505948|2021-03-02	66	0
hCoV-19/Finland/2675/2021|EPI_ISL_1841955|2021-02-19	66	0
hCoV-19/Finland/4671/2021|EPI_ISL_1842664|2021-03-08	66	0
hCoV-19/Finland/4805/2021|EPI_ISL_2031104|2021-03-10	66	0
hCoV-19/Finland/HEL-13-193/2021|EPI_ISL_995970|2021-01-20	67	0
hCoV-19/Finland/HEL-13-199/2021|EPI_ISL_995973|2021-01-20	67	0
hCoV-19/Finland/THL-202102941/2021|EPI_ISL_2590813|2021-02-20	67	0
hCoV-19/Finland/THL-202105061/2021|EPI_ISL_2505171|2021-02-10	67	0
hCoV-19/Finland/THL-202106262/2021|EPI_ISL_2505394|2021-03-09	67	0
hCoV-19/Finland/THL-202106271/2021|EPI_ISL_2505401|2021-03-05	67	0
hCoV-19/Finland/THL-202106278/2021|EPI_ISL_2505408|2021-03-09	67	0
hCoV-19/Finland/THL-202106279/2021|EPI_ISL_2505409|2021-03-09	67	0
hCoV-19/Finland/THL-202108502/2021|EPI_ISL_2505677|2021-02-25	67	0
hCoV-19/Finland/THL-202108503/2021|EPI_ISL_2505678|2021-02-22	67	0
hCoV-19/Finland/THL-202108660/2021|EPI_ISL_2505806|2021-02-21	67	0
hCoV-19/Finland/THL-202108823/2021|EPI_ISL_2505932|2021-03-03	67	0
hCoV-19/Finland/THL-202108935/2021|EPI_ISL_2506030|2021-03-01	67	0
hCoV-19/Finland/THL-202109212/2021|EPI_ISL_2506250|2021-03-04	67	0
hCoV-19/Finland/THL-202109215/2021|EPI_ISL_2506253|2021-03-09	67	0
hCoV-19/Finland/THL-202109218/2021|EPI_ISL_2506255|2021-03-10	67	0
hCoV-19/Finland/THL-202109223/2021|EPI_ISL_2506260|2021-03-10	67	0
hCoV-19/Finland/THL-202109227/2021|EPI_ISL_2506262|2021-03-05	67	0
hCoV-19/Finland/THL-202109311/2021|EPI_ISL_2506313|2021-03-14	67	0
hCoV-19/Finland/THL-202109493/2021|EPI_ISL_2506473|2021-03-10	67	0
hCoV-19/Finland/THL-202109495/2021|EPI_ISL_2506475|2021-03-10	67	0
hCoV-19/Finland/THL-202109496/2021|EPI_ISL_2506476|2021-03-10	67	0
hCoV-19/Finland/THL-202109500/2021|EPI_ISL_2506480|2021-03-12	67	0
hCoV-19/Finland/THL-202109580/2021|EPI_ISL_2506528|2021-03-16	67	0
hCoV-19/Finland/THL-202109585/2021|EPI_ISL_2506532|2021-03-14	67	0
hCoV-19/Finland/THL-202109587/2021|EPI_ISL_2506534|2021-03-15	67	0
hCoV-19/Finland/THL-202109593/2021|EPI_ISL_2506539|2021-03-15	67	0
hCoV-19/Finland/THL-202109599/2021|EPI_ISL_2506544|2021-03-16	67	0
hCoV-19/Finland/THL-202109601/2021|EPI_ISL_2506546|2021-03-16	67	0
hCoV-19/Finland/THL-202109609/2021|EPI_ISL_2506554|2021-03-17	67	0
hCoV-19/Finland/THL-202109619/2021|EPI_ISL_2506564|2021-03-12	67	0
hCoV-19/Finland/THL-202109631/2021|EPI_ISL_2506574|2021-03-14	67	0
hCoV-19/Finland/THL-202109670/2021|EPI_ISL_2506602|2021-03-08	67	0
hCoV-19/Finland/THL-202109778/2021|EPI_ISL_2506682|2021-03-13	67	0
hCoV-19/Finland/THL-202109964/2021|EPI_ISL_2506822|2021-03-18	67	0
hCoV-19/Finland/THL-202109970/2021|EPI_ISL_2506828|2021-03-19	67	0
hCoV-19/Finland/THL-202109976/2021|EPI_ISL_2506834|2021-03-23	67	0
hCoV-19/Finland/THL-202109985/2021|EPI_ISL_2506841|2021-03-20	67	0
hCoV-19/Finland/THL-202109988/2021|EPI_ISL_2506844|2021-03-22	67	0
hCoV-19/Finland/THL-202109993/2021|EPI_ISL_2506846|2021-03-20	67	0
hCoV-19/Finland/THL-202110227/2021|EPI_ISL_2506854|2021-03-22	67	0
hCoV-19/Finland/THL-202110228/2021|EPI_ISL_2506855|2021-03-23	67	0
hCoV-19/Finland/THL-202111430/2021|EPI_ISL_2507364|2021-03-25	67	0
hCoV-19/Finland/THL-202111487/2021|EPI_ISL_2507413|2021-03-24	67	0
hCoV-19/Finland/THL-202111488/2021|EPI_ISL_2507414|2021-03-24	67	0
hCoV-19/Finland/THL-202111489/2021|EPI_ISL_2507415|2021-03-22	67	0
hCoV-19/Finland/THL-202111490/2021|EPI_ISL_2507416|2021-03-24	67	0
hCoV-19/Finland/THL-202111492/2021|EPI_ISL_2507418|2021-03-24	67	0
hCoV-19/Finland/THL-202111496/2021|EPI_ISL_2507422|2021-03-25	67	0
hCoV-19/Finland/THL-202111497/2021|EPI_ISL_2507423|2021-03-23	67	0
hCoV-19/Finland/THL-202111498/2021|EPI_ISL_2507424|2021-03-24	67	0
hCoV-19/Finland/THL-202111501/2021|EPI_ISL_2507426|2021-03-24	67	0
hCoV-19/Finland/THL-202111539/2021|EPI_ISL_2507461|2021-03-27	67	0
hCoV-19/Finland/THL-202111544/2021|EPI_ISL_2507465|2021-03-25	67	0
hCoV-19/Finland/THL-202111548/2021|EPI_ISL_2507468|2021-03-29	67	0
hCoV-19/Finland/THL-202111550/2021|EPI_ISL_2507470|2021-03-26	67	0
hCoV-19/Finland/THL-202111552/2021|EPI_ISL_2507472|2021-03-26	67	0
hCoV-19/Finland/THL-202111553/2021|EPI_ISL_2507473|2021-03-25	67	0
hCoV-19/Finland/THL-202111554/2021|EPI_ISL_2507474|2021-03-25	67	0
hCoV-19/Finland/THL-202111555/2021|EPI_ISL_2507475|2021-03-29	67	0
hCoV-19/Finland/THL-202111556/2021|EPI_ISL_2507476|2021-03-26	67	0
hCoV-19/Finland/THL-202111557/2021|EPI_ISL_2507477|2021-03-27	67	0
hCoV-19/Finland/THL-202111558/2021|EPI_ISL_2507478|2021-03-25	67	0
hCoV-19/Finland/THL-202111560/2021|EPI_ISL_2507480|2021-03-27	67	0
hCoV-19/Finland/THL-202111562/2021|EPI_ISL_2507482|2021-03-26	67	0
hCoV-19/Finland/THL-202111563/2021|EPI_ISL_2507483|2021-03-26	67	0
hCoV-19/Finland/THL-202111568/2021|EPI_ISL_2507487|2021-03-29	67	0
hCoV-19/Finland/THL-202111574/2021|EPI_ISL_2507493|2021-03-26	67	0
hCoV-19/Finland/THL-202111619/2021|EPI_ISL_2507531|2021-04-03	67	0
hCoV-19/Finland/THL-202111662/2021|EPI_ISL_2507572|2021-03-30	67	0
hCoV-19/Finland/THL-202111666/2021|EPI_ISL_2507575|2021-04-01	67	0
hCoV-19/Finland/THL-202111670/2021|EPI_ISL_2507579|2021-04-01	67	0
hCoV-19/Finland/THL-202111692/2021|EPI_ISL_2507591|2021-04-02	67	0
hCoV-19/Finland/THL-202111700/2021|EPI_ISL_2507598|2021-03-30	67	0
hCoV-19/Finland/THL-202111706/2021|EPI_ISL_2507604|2021-03-30	67	0
hCoV-19/Finland/THL-202111718/2021|EPI_ISL_2507615|2021-03-30	67	0
hCoV-19/Finland/THL-202111722/2021|EPI_ISL_2507619|2021-04-01	67	0
hCoV-19/Finland/THL-202112003/2021|EPI_ISL_2507822|2021-04-07	67	0
hCoV-19/Finland/THL-202112144/2021|EPI_ISL_2507937|2021-04-09	67	0
hCoV-19/Finland/THL-202112158/2021|EPI_ISL_2507948|2021-04-08	67	0
hCoV-19/Finland/THL-202114086/2021|EPI_ISL_2363863|2021-05-02	67	0
hCoV-19/Finland/THL-202114095/2021|EPI_ISL_2363872|2021-05-02	67	0
hCoV-19/Finland/V5638/2021|EPI_ISL_2031177|2021-03-03	67	0
hCoV-19/Finland/V6257/2021|EPI_ISL_2609417|2021-03-05	67	0
hCoV-19/Finland/V6288/2021|EPI_ISL_2609442|2021-03-06	67	0
hCoV-19/Finland/V6489/2021|EPI_ISL_2608559|2021-03-06	67	0
hCoV-19/Finland/V6490/2021|EPI_ISL_2608560|2021-03-06	67	0
hCoV-19/Finland/V8499/2021|EPI_ISL_2031187|2021-03-13	67	0
hCoV-19/Finland/V8500/2021|EPI_ISL_2608632|2021-03-13	67	0
hCoV-19/Finland/V8603/2021|EPI_ISL_2608606|2021-03-15	67	0
hCoV-19/Finland/V8829/2021|EPI_ISL_2609222|2021-03-17	67	0
hCoV-19/Finland/V8865/2021|EPI_ISL_2609251|2021-03-17	67	0
hCoV-19/Finland/V8873/2021|EPI_ISL_2609257|2021-03-17	67	0
hCoV-19/Finland/V8969/2021|EPI_ISL_2604574|2021-03-18	67	0
hCoV-19/Finland/V9073/2021|EPI_ISL_2031216|2021-03-19	67	0
hCoV-19/Finland/V9119/2021|EPI_ISL_2031221|2021-03-20	67	0
hCoV-19/Finland/V9120/2021|EPI_ISL_2031222|2021-03-20	67	0
hCoV-19/Finland/4251/2021|EPI_ISL_2031148|2021-03-03	67	0
hCoV-19/Finland/4578/2021|EPI_ISL_2258632|2021-03-08	67	0
hCoV-19/Finland/4672/2021|EPI_ISL_1842665|2021-03-08	67	0
hCoV-19/Finland/4695/2021|EPI_ISL_1842685|2021-03-08	67	0
hCoV-19/Finland/4701/2021|EPI_ISL_1842691|2021-03-08	67	0
hCoV-19/Finland/4704/2021|EPI_ISL_1842694|2021-03-08	67	0
hCoV-19/Finland/4795/2021|EPI_ISL_2031095|2021-03-10	67	0
hCoV-19/Finland/5010/2021|EPI_ISL_2259018|2021-03-11	67	0
hCoV-19/Finland/5494/2021|EPI_ISL_2258807|2021-03-24	67	0
hCoV-19/Finland/5522/2021|EPI_ISL_2258813|2021-03-24	67	0
hCoV-19/Finland/5523/2021|EPI_ISL_2258814|2021-03-24	67	0
hCoV-19/Finland/5658/2021|EPI_ISL_2258763|2021-03-28	67	0
hCoV-19/Finland/5679/2021|EPI_ISL_2258770|2021-03-29	67	0
hCoV-19/Finland/5788/2021|EPI_ISL_2604485|2021-03-31	67	0
hCoV-19/Finland/5789/2021|EPI_ISL_2604486|2021-03-31	67	0
hCoV-19/Finland/5790/2021|EPI_ISL_2604487|2021-03-31	67	0
hCoV-19/Finland/5806/2021|EPI_ISL_2604497|2021-04-03	67	0
hCoV-19/Finland/5813/2021|EPI_ISL_2604502|2021-04-04	67	0
hCoV-19/Finland/5859/2021|EPI_ISL_2604510|2021-04-05	67	0
hCoV-19/Finland/5937/2021|EPI_ISL_2609325|2021-04-08	67	0
hCoV-19/Finland/5945/2021|EPI_ISL_2609332|2021-04-09	67	0
hCoV-19/Finland/5946/2021|EPI_ISL_2609333|2021-04-08	67	0
hCoV-19/Finland/5948/2021|EPI_ISL_2609335|2021-04-08	67	0
hCoV-19/Finland/5952/2021|EPI_ISL_2609339|2021-04-09	67	0
hCoV-19/Finland/5956/2021|EPI_ISL_2609341|2021-04-09	67	0
hCoV-19/Finland/5959/2021|EPI_ISL_2609344|2021-04-10	67	0
hCoV-19/Finland/6013/2021|EPI_ISL_2604771|2021-04-11	67	0
hCoV-19/Finland/6209/2021|EPI_ISL_2608511|2021-04-19	67	0
hCoV-19/Finland/6212/2021|EPI_ISL_2608514|2021-04-19	67	0
hCoV-19/Finland/6213/2021|EPI_ISL_2608515|2021-04-19	67	0
hCoV-19/Finland/6497/2021|EPI_ISL_2608777|2021-04-28	67	0
hCoV-19/Finland/6837/2021|EPI_ISL_2608877|2021-05-04	67	0
hCoV-19/Finland/THL-202112159/2021|EPI_ISL_2507949|2021-04-09	68	0
hCoV-19/Finland/THL-202112160/2021|EPI_ISL_2507950|2021-04-07	68	0
hCoV-19/Finland/THL-202112366/2021|EPI_ISL_2508118|2021-04-17	68	0
hCoV-19/Finland/THL-202112389/2021|EPI_ISL_2508128|2021-04-24	68	0
hCoV-19/Finland/THL-202112390/2021|EPI_ISL_2508129|2021-04-24	68	0
hCoV-19/Finland/THL-202112391/2021|EPI_ISL_2508130|2021-04-23	68	0
hCoV-19/Finland/THL-202112392/2021|EPI_ISL_2508131|2021-04-24	68	0
hCoV-19/Finland/THL-202112393/2021|EPI_ISL_2508132|2021-04-24	68	0
hCoV-19/Finland/THL-202112394/2021|EPI_ISL_2508133|2021-04-21	68	0
hCoV-19/Finland/THL-202112395/2021|EPI_ISL_2508134|2021-04-24	68	0
hCoV-19/Finland/THL-202112397/2021|EPI_ISL_2508136|2021-04-22	68	0
hCoV-19/Finland/THL-202112398/2021|EPI_ISL_2508137|2021-04-22	68	0
hCoV-19/Finland/THL-202113929/2021|EPI_ISL_2508289|2021-04-24	68	0
hCoV-19/Finland/THL-202113930/2021|EPI_ISL_2508290|2021-04-24	68	0
hCoV-19/Finland/THL-202113933/2021|EPI_ISL_2508293|2021-04-21	68	0
hCoV-19/Finland/THL-202113936/2021|EPI_ISL_2508296|2021-04-22	68	0
hCoV-19/Finland/THL-202113946/2021|EPI_ISL_2508306|2021-04-22	68	0
hCoV-19/Finland/THL-202113948/2021|EPI_ISL_2508308|2021-04-22	68	0
hCoV-19/Finland/THL-202113950/2021|EPI_ISL_2508310|2021-04-24	68	0
hCoV-19/Finland/THL-202117134/2021|EPI_ISL_2363926|2021-04-27	68	0
hCoV-19/Finland/THL-202117135/2021|EPI_ISL_2363927|2021-04-26	68	0
hCoV-19/Finland/THL-202117137/2021|EPI_ISL_2363929|2021-04-27	68	0
hCoV-19/Finland/THL-202117139/2021|EPI_ISL_2363931|2021-04-27	68	0
hCoV-19/Finland/THL-202117140/2021|EPI_ISL_2363932|2021-04-27	68	0
hCoV-19/Finland/THL-202117141/2021|EPI_ISL_2363933|2021-04-29	68	0
hCoV-19/Finland/THL-202117142/2021|EPI_ISL_2363934|2021-04-27	68	0
hCoV-19/Finland/THL-202117143/2021|EPI_ISL_2363935|2021-04-27	68	0
hCoV-19/Finland/THL-202117144/2021|EPI_ISL_2363936|2021-04-27	68	0
hCoV-19/Finland/THL-202117147/2021|EPI_ISL_2363939|2021-04-27	68	0
hCoV-19/Finland/THL-202117149/2021|EPI_ISL_2363941|2021-04-27	68	0
hCoV-19/Finland/THL-202117150/2021|EPI_ISL_2363942|2021-04-28	68	0
hCoV-19/Finland/THL-202117151/2021|EPI_ISL_2363943|2021-04-28	68	0
hCoV-19/Finland/THL-202117152/2021|EPI_ISL_2363944|2021-04-28	68	0
hCoV-19/Finland/THL-202117159/2021|EPI_ISL_2363950|2021-04-29	68	0
hCoV-19/Finland/THL-202117161/2021|EPI_ISL_2363952|2021-04-29	68	0
hCoV-19/Finland/THL-202117162/2021|EPI_ISL_2363953|2021-04-29	68	0
hCoV-19/Finland/THL-202117163/2021|EPI_ISL_2363954|2021-04-29	68	0
hCoV-19/Finland/THL-202117164/2021|EPI_ISL_2363955|2021-04-29	68	0
hCoV-19/Finland/THL-202117165/2021|EPI_ISL_2363956|2021-04-29	68	0
hCoV-19/Finland/THL-202117166/2021|EPI_ISL_2363957|2021-04-30	68	0
hCoV-19/Finland/THL-202117167/2021|EPI_ISL_2363958|2021-04-30	68	0
hCoV-19/Finland/THL-202117168/2021|EPI_ISL_2363959|2021-04-30	68	0
hCoV-19/Finland/THL-202117171/2021|EPI_ISL_2363962|2021-04-30	68	0
hCoV-19/Finland/THL-202117172/2021|EPI_ISL_2363963|2021-05-01	68	0
hCoV-19/Finland/THL-202117173/2021|EPI_ISL_2363964|2021-04-28	68	0
hCoV-19/Finland/THL-202117179/2021|EPI_ISL_2363970|2021-04-28	68	0
hCoV-19/Finland/THL-202117180/2021|EPI_ISL_2363971|2021-04-28	68	0
hCoV-19/Finland/THL-202117183/2021|EPI_ISL_2363974|2021-04-26	68	0
hCoV-19/Finland/THL-202117184/2021|EPI_ISL_2363975|2021-04-26	68	0
hCoV-19/Finland/THL-202117186/2021|EPI_ISL_2363977|2021-04-26	68	0
hCoV-19/Finland/THL-202117187/2021|EPI_ISL_2363978|2021-04-25	68	0
hCoV-19/Finland/THL-202117189/2021|EPI_ISL_2363980|2021-04-25	68	0
hCoV-19/Finland/THL-202117190/2021|EPI_ISL_2363981|2021-04-25	68	0
hCoV-19/Finland/THL-202117192/2021|EPI_ISL_2363983|2021-04-27	68	0
hCoV-19/Finland/THL-202117193/2021|EPI_ISL_2363984|2021-04-26	68	0
hCoV-19/Finland/THL-202117194/2021|EPI_ISL_2363985|2021-04-26	68	0
hCoV-19/Finland/THL-202117198/2021|EPI_ISL_2363988|2021-04-26	68	0
hCoV-19/Finland/THL-202111653/2021|EPI_ISL_2507563|2021-04-06	69	0
hCoV-19/Finland/THL-202111714/2021|EPI_ISL_2507612|2021-04-06	69	0
hCoV-19/Finland/THL-202112437/2021|EPI_ISL_2508167|2021-04-15	69	0
hCoV-19/Finland/3998/2021|EPI_ISL_2604253|2021-03-03	69	0
hCoV-19/Finland/5473/2021|EPI_ISL_2604517|2021-03-24	69	0
hCoV-19/Finland/THL-202103034/2021|EPI_ISL_2590964|2021-02-25	70	0
hCoV-19/Finland/THL-202103995/2021|EPI_ISL_2591386|2021-02-08	70	0
hCoV-19/Finland/THL-202111835/2021|EPI_ISL_2507709|2021-03-29	70	0
hCoV-19/Finland/THL-202111966/2021|EPI_ISL_2507791|2021-04-06	70	0
hCoV-19/Finland/THL-202112427/2021|EPI_ISL_2508159|2021-04-16	70	0
hCoV-19/Finland/5398/2021|EPI_ISL_2258885|2021-03-21	71	0
hCoV-19/Finland/6183/2021|EPI_ISL_2609389|2021-04-18	71	0
hCoV-19/Finland/THL-202101603/2021|EPI_ISL_2590200|2021-01-18	72	0
hCoV-19/Finland/THL-202111839/2021|EPI_ISL_2507713|2021-03-31	72	0
hCoV-19/Finland/V6224/2021|EPI_ISL_2609395|2021-03-05	73	0
hCoV-19/Finland/V6271/2021|EPI_ISL_2609428|2021-03-06	73	0
hCoV-19/Finland/V6282/2021|EPI_ISL_2609437|2021-03-06	73	0
hCoV-19/Finland/V8794/2021|EPI_ISL_2609196|2021-03-17	73	0
hCoV-19/Finland/V9018/2021|EPI_ISL_2604610|2021-03-19	73	0
hCoV-19/Finland/V9069/2021|EPI_ISL_2031212|2021-03-20	73	0
hCoV-19/Finland/THL-202108567/2021|EPI_ISL_2505737|2021-02-26	74	0
hCoV-19/Finland/THL-202108595/2021|EPI_ISL_2505754|2021-02-26	74	0
hCoV-19/Finland/THL-202108637/2021|EPI_ISL_2505788|2021-02-26	74	0
hCoV-19/Finland/1709/2021|EPI_ISL_1497105|2021-02-10	74	0
hCoV-19/Finland/THL-202109762/2021|EPI_ISL_2506670|2021-03-23	75	0
hCoV-19/Finland/THL-202109764/2021|EPI_ISL_2506671|2021-03-23	75	0
hCoV-19/Finland/HEL-18-453/2021|EPI_ISL_1082113|2021-01-20	76	0
hCoV-19/Finland/1955/2021|EPI_ISL_1842596|2021-02-11	76	0
hCoV-19/Finland/3798/2021|EPI_ISL_2258567|2021-03-01	76	0
hCoV-19/Finland/THL-202112353/2021|EPI_ISL_2508105|2021-04-13	77	0
hCoV-19/Finland/6534/2021|EPI_ISL_2608818|2021-05-02	77	0
hCoV-19/Finland/THL-202108845/2021|EPI_ISL_2505952|2021-03-02	78	0
hCoV-19/Finland/THL-202109222/2021|EPI_ISL_2506259|2021-03-05	78	0
hCoV-19/Finland/THL-202109710/2021|EPI_ISL_2506634|2021-03-14	79	0
hCoV-19/Finland/THL-202109911/2021|EPI_ISL_2506778|2021-03-19	79	0
hCoV-19/Finland/THL-202109913/2021|EPI_ISL_2506780|2021-03-20	79	0
hCoV-19/Finland/THL-202109914/2021|EPI_ISL_2506781|2021-03-19	79	0
hCoV-19/Finland/THL-202109918/2021|EPI_ISL_2506785|2021-03-18	79	0
hCoV-19/Finland/THL-202109922/2021|EPI_ISL_2506789|2021-03-16	79	0
hCoV-19/Finland/THL-202109923/2021|EPI_ISL_2506790|2021-03-16	79	0
hCoV-19/Finland/THL-202109928/2021|EPI_ISL_2506794|2021-03-19	79	0
hCoV-19/Finland/THL-202109929/2021|EPI_ISL_2506795|2021-03-17	79	0
hCoV-19/Finland/THL-202109930/2021|EPI_ISL_2506796|2021-03-19	79	0
hCoV-19/Finland/THL-202111511/2021|EPI_ISL_2507435|2021-03-25	79	0
hCoV-19/Finland/THL-202111512/2021|EPI_ISL_2507436|2021-03-27	79	0
hCoV-19/Finland/THL-202111521/2021|EPI_ISL_2507444|2021-03-24	79	0
hCoV-19/Finland/THL-202111528/2021|EPI_ISL_2507451|2021-03-24	79	0
hCoV-19/Finland/THL-202111859/2021|EPI_ISL_2507725|2021-03-31	79	0
hCoV-19/Finland/THL-202111860/2021|EPI_ISL_2507726|2021-03-28	79	0
hCoV-19/Finland/THL-202111892/2021|EPI_ISL_2507738|2021-04-03	79	0
hCoV-19/Finland/THL-202111898/2021|EPI_ISL_2507744|2021-03-29	79	0
hCoV-19/Finland/THL-202111899/2021|EPI_ISL_2507745|2021-03-29	79	0
hCoV-19/Finland/THL-202111901/2021|EPI_ISL_2507747|2021-04-02	79	0
hCoV-19/Finland/THL-202112063/2021|EPI_ISL_2507869|2021-04-09	79	0
hCoV-19/Finland/THL-202112228/2021|EPI_ISL_2507998|2021-04-13	79	0
hCoV-19/Finland/THL-202112230/2021|EPI_ISL_2507999|2021-04-13	79	0
hCoV-19/Finland/THL-202112231/2021|EPI_ISL_2508000|2021-04-14	79	0
hCoV-19/Finland/THL-202112232/2021|EPI_ISL_2508001|2021-04-12	79	0
hCoV-19/Finland/THL-202112233/2021|EPI_ISL_2508002|2021-04-14	79	0
hCoV-19/Finland/THL-202112234/2021|EPI_ISL_2508003|2021-04-12	79	0
hCoV-19/Finland/THL-202112238/2021|EPI_ISL_2508006|2021-04-15	79	0
hCoV-19/Finland/THL-202112239/2021|EPI_ISL_2508007|2021-04-14	79	0
hCoV-19/Finland/THL-202112249/2021|EPI_ISL_2508016|2021-04-14	79	0
hCoV-19/Finland/THL-202112251/2021|EPI_ISL_2508018|2021-04-15	79	0
hCoV-19/Finland/THL-202112258/2021|EPI_ISL_2508025|2021-04-15	79	0
hCoV-19/Finland/THL-202112259/2021|EPI_ISL_2508026|2021-04-14	79	0
hCoV-19/Finland/THL-202112266/2021|EPI_ISL_2508032|2021-04-16	79	0
hCoV-19/Finland/THL-202112270/2021|EPI_ISL_2508036|2021-04-13	79	0
hCoV-19/Finland/THL-202112364/2021|EPI_ISL_2508116|2021-04-14	79	0
hCoV-19/Finland/THL-202112381/2021|EPI_ISL_2363793|2021-04-20	79	0
hCoV-19/Finland/THL-202112400/2021|EPI_ISL_2508139|2021-04-23	79	0
hCoV-19/Finland/THL-202112506/2021|EPI_ISL_2508220|2021-04-23	79	0
hCoV-19/Finland/THL-202113935/2021|EPI_ISL_2508295|2021-04-20	79	0
hCoV-19/Finland/THL-202117155/2021|EPI_ISL_2363946|2021-04-28	79	0
hCoV-19/Finland/THL-202117157/2021|EPI_ISL_2363948|2021-04-29	79	0
hCoV-19/Finland/THL-202117158/2021|EPI_ISL_2363949|2021-04-29	79	0
hCoV-19/Finland/THL-202117170/2021|EPI_ISL_2363961|2021-04-30	79	0
hCoV-19/Finland/THL-202117197/2021|EPI_ISL_2363987|2021-04-25	79	0
hCoV-19/Finland/5619/2021|EPI_ISL_2604540|2021-03-26	79	0
hCoV-19/Finland/5822/2021|EPI_ISL_2604689|2021-04-05	79	0
hCoV-19/Finland/5847/2021|EPI_ISL_2604704|2021-04-05	79	0
hCoV-19/Finland/5848/2021|EPI_ISL_2604705|2021-04-05	79	0
hCoV-19/Finland/5912/2021|EPI_ISL_2604736|2021-04-06	79	0
hCoV-19/Finland/6208/2021|EPI_ISL_2608510|2021-04-19	79	0
hCoV-19/Finland/HEL-20-714/2021|EPI_ISL_1279024|2021-01-29	80	0
hCoV-19/Finland/HEL4-36/2020|EPI_ISL_833205|2020-12-21	80	0
hCoV-19/Finland/V966/2021|EPI_ISL_2608711|2021-02-06	80	0
hCoV-19/Finland/V968/2021|EPI_ISL_2608712|2021-02-06	80	0
hCoV-19/Finland/HEL-14-372/2021|EPI_ISL_1082084|2021-01-23	81	0
hCoV-19/Finland/HEL-18-442/2021|EPI_ISL_1082132|2021-01-21	81	0
hCoV-19/Finland/HEL-19-V243/2021|EPI_ISL_1082129|2021-01-25	81	0
hCoV-19/Finland/HEL-19-558/2021|EPI_ISL_1082123|2021-01-25	81	0
hCoV-19/Finland/HEL-19-559/2021|EPI_ISL_1082124|2021-01-24	81	0
hCoV-19/Finland/HEL-19-586/2021|EPI_ISL_1082060|2021-01-26	81	0
hCoV-19/Finland/HEL-20-709/2021|EPI_ISL_1279019|2021-01-26	81	0
hCoV-19/Finland/HEL-20-712/2021|EPI_ISL_1279022|2021-01-28	81	0
hCoV-19/Finland/HEL-20-713/2021|EPI_ISL_1279023|2021-01-29	81	0
hCoV-19/Finland/HEL-21-675/2021|EPI_ISL_1279085|2021-01-29	81	0
hCoV-19/Finland/HEL-21-676/2021|EPI_ISL_1279086|2021-01-29	81	0
hCoV-19/Finland/HEL-22-906/2021|EPI_ISL_1279031|2021-02-01	81	0
hCoV-19/Finland/HEL-22-907/2021|EPI_ISL_1279032|2021-02-01	81	0
hCoV-19/Finland/HEL-22-908/2021|EPI_ISL_1279033|2021-02-01	81	0
hCoV-19/Finland/HEL-22-912/2021|EPI_ISL_1279037|2021-01-31	81	0
hCoV-19/Finland/HEL-22-931/2021|EPI_ISL_1279052|2021-01-29	81	0
hCoV-19/Finland/HEL-23-V604/2021|EPI_ISL_1279060|2021-01-30	81	0
hCoV-19/Finland/HEL-23-1014/2021|EPI_ISL_1278986|2021-01-29	81	0
hCoV-19/Finland/HEL-23-1024/2021|EPI_ISL_1278993|2021-01-31	81	0
hCoV-19/Finland/THL-202102936/2021|EPI_ISL_2590805|2021-02-23	81	0
hCoV-19/Finland/THL-202102950/2021|EPI_ISL_2590829|2021-02-26	81	0
hCoV-19/Finland/THL-202104017/2021|EPI_ISL_2591430|2021-02-05	81	0
hCoV-19/Finland/THL-202105024/2021|EPI_ISL_2591667|2021-01-29	81	0
hCoV-19/Finland/THL-202105755/2021|EPI_ISL_2505283|2021-02-19	81	0
hCoV-19/Finland/THL-202105756/2021|EPI_ISL_2505284|2021-02-15	81	0
hCoV-19/Finland/THL-202106170/2021|EPI_ISL_2505324|2021-02-18	81	0
hCoV-19/Finland/THL-202106333/2021|EPI_ISL_2505454|2021-02-15	81	0
hCoV-19/Finland/THL-202106424/2021|EPI_ISL_2505543|2021-02-21	81	0
hCoV-19/Finland/THL-202108596/2021|EPI_ISL_2505755|2021-02-25	81	0
hCoV-19/Finland/THL-202108709/2021|EPI_ISL_2505846|2021-02-18	81	0
hCoV-19/Finland/THL-202108738/2021|EPI_ISL_2505869|2021-02-26	81	0
hCoV-19/Finland/THL-202108983/2021|EPI_ISL_2506063|2021-03-03	81	0
hCoV-19/Finland/THL-202108990/2021|EPI_ISL_2506069|2021-03-04	81	0
hCoV-19/Finland/THL-202109005/2021|EPI_ISL_2506080|2021-03-05	81	0
hCoV-19/Finland/THL-202109124/2021|EPI_ISL_2506179|2021-03-08	81	0
hCoV-19/Finland/THL-202109125/2021|EPI_ISL_2506180|2021-03-08	81	0
hCoV-19/Finland/THL-202109436/2021|EPI_ISL_2506419|2021-03-06	81	0
hCoV-19/Finland/THL-202109437/2021|EPI_ISL_2506420|2021-03-06	81	0
hCoV-19/Finland/THL-202109529/2021|EPI_ISL_2506497|2021-03-06	81	0
hCoV-19/Finland/THL-202109534/2021|EPI_ISL_2506502|2021-03-09	81	0
hCoV-19/Finland/THL-202109538/2021|EPI_ISL_2506505|2021-03-06	81	0
hCoV-19/Finland/THL-202109541/2021|EPI_ISL_2506508|2021-03-10	81	0
hCoV-19/Finland/THL-202109638/2021|EPI_ISL_2506578|2021-03-13	81	0
hCoV-19/Finland/THL-202109883/2021|EPI_ISL_2506751|2021-03-19	81	0
hCoV-19/Finland/THL-202109943/2021|EPI_ISL_2506804|2021-03-18	81	0
hCoV-19/Finland/THL-202109945/2021|EPI_ISL_2506806|2021-03-18	81	0
hCoV-19/Finland/THL-202109955/2021|EPI_ISL_2506815|2021-03-17	81	0
hCoV-19/Finland/THL-202111888/2021|EPI_ISL_2507734|2021-03-31	81	0
hCoV-19/Finland/THL-202111897/2021|EPI_ISL_2507743|2021-04-01	81	0
hCoV-19/Finland/THL-202112071/2021|EPI_ISL_2507877|2021-04-04	81	0
hCoV-19/Finland/THL-202112072/2021|EPI_ISL_2507878|2021-04-06	81	0
hCoV-19/Finland/THL-202112073/2021|EPI_ISL_2507879|2021-04-07	81	0
hCoV-19/Finland/THL-202112076/2021|EPI_ISL_2507882|2021-04-04	81	0
hCoV-19/Finland/818/2021|EPI_ISL_1842489|2021-02-02	81	0
hCoV-19/Finland/872/2021|EPI_ISL_1842334|2021-01-31	81	0
hCoV-19/Finland/966/2021|EPI_ISL_1497199|2021-02-03	81	0
hCoV-19/Finland/1070/2021|EPI_ISL_1496759|2021-02-04	81	0
hCoV-19/Finland/1246/2021|EPI_ISL_1842260|2021-02-01	81	0
hCoV-19/Finland/1256/2021|EPI_ISL_1842270|2021-02-01	81	0
hCoV-19/Finland/1267/2021|EPI_ISL_1842280|2021-02-01	81	0
hCoV-19/Finland/1686/2021|EPI_ISL_1497085|2021-02-10	81	0
hCoV-19/Finland/1707/2021|EPI_ISL_1497103|2021-02-10	81	0
hCoV-19/Finland/1963/2021|EPI_ISL_1842602|2021-02-12	81	0
hCoV-19/Finland/2258/2021|EPI_ISL_1841636|2021-02-12	81	0
hCoV-19/Finland/2388/2021|EPI_ISL_1841721|2021-02-15	81	0
hCoV-19/Finland/2398/2021|EPI_ISL_1841723|2021-02-16	81	0
hCoV-19/Finland/2557/2021|EPI_ISL_1841991|2021-02-17	81	0
hCoV-19/Finland/2577/2021|EPI_ISL_1842009|2021-02-17	81	0
hCoV-19/Finland/2663/2021|EPI_ISL_1841943|2021-02-20	81	0
hCoV-19/Finland/2759/2021|EPI_ISL_1841838|2021-02-21	81	0
hCoV-19/Finland/2912/2021|EPI_ISL_2604401|2021-02-21	81	0
hCoV-19/Finland/3540/2021|EPI_ISL_2258437|2021-02-27	81	0
hCoV-19/Finland/3894/2021|EPI_ISL_2604397|2021-03-01	81	0
hCoV-19/Finland/4552/2021|EPI_ISL_2608946|2021-03-08	81	0
hCoV-19/Finland/5172/2021|EPI_ISL_2258754|2021-03-13	81	0
hCoV-19/Finland/5304/2021|EPI_ISL_2258855|2021-03-17	81	0
hCoV-19/Finland/5867/2021|EPI_ISL_2604710|2021-04-05	81	0
hCoV-19/Finland/6007/2021|EPI_ISL_2604768|2021-04-10	81	0
hCoV-19/Finland/6190/2021|EPI_ISL_2609384|2021-04-19	81	0
hCoV-19/Finland/6494/2021|EPI_ISL_2608774|2021-04-29	81	0
hCoV-19/Finland/THL-202106301/2021|EPI_ISL_2505427|2021-02-18	82	0
hCoV-19/Finland/THL-202113990/2021|EPI_ISL_2508332|2021-04-18	82	0
hCoV-19/Finland/1001/2021|EPI_ISL_1496745|2021-02-03	82	0
hCoV-19/Finland/1059/2021|EPI_ISL_1496752|2021-02-04	82	0
hCoV-19/Finland/1329/2021|EPI_ISL_1496867|2021-02-07	82	0
hCoV-19/Finland/1822/2021|EPI_ISL_1497157|2021-02-11	82	0
hCoV-19/Finland/3570/2021|EPI_ISL_2258466|2021-02-27	82	0
hCoV-19/Finland/5363/2021|EPI_ISL_2609148|2021-03-19	82	0
hCoV-19/Finland/5911/2021|EPI_ISL_2604735|2021-04-07	82	0
hCoV-19/Finland/6300/2021|EPI_ISL_2608617|2021-04-24	82	0
hCoV-19/Finland/6495/2021|EPI_ISL_2608775|2021-04-29	82	0
hCoV-19/Finland/6607/2021|EPI_ISL_2608847|2021-05-04	82	0
hCoV-19/Finland/6613/2021|EPI_ISL_2608853|2021-05-04	82	0
hCoV-19/Finland/THL-202105248/2021|EPI_ISL_2505224|2021-02-16	83	0
hCoV-19/Finland/THL-202105713/2021|EPI_ISL_2505256|2021-02-16	83	0
hCoV-19/Finland/THL-202106428/2021|EPI_ISL_2505547|2021-02-21	83	0
hCoV-19/Finland/THL-202108518/2021|EPI_ISL_2505691|2021-02-24	83	0
hCoV-19/Finland/THL-202108519/2021|EPI_ISL_2505692|2021-02-17	83	0
hCoV-19/Finland/THL-202108521/2021|EPI_ISL_2505693|2021-02-25	83	0
hCoV-19/Finland/THL-202108522/2021|EPI_ISL_2505694|2021-02-26	83	0
hCoV-19/Finland/THL-202108523/2021|EPI_ISL_2505695|2021-02-17	83	0
hCoV-19/Finland/THL-202109120/2021|EPI_ISL_2506177|2021-03-06	83	0
hCoV-19/Finland/THL-202109401/2021|EPI_ISL_2506387|2021-03-15	83	0
hCoV-19/Finland/THL-202117088/2021|EPI_ISL_2363885|2021-04-30	83	0
hCoV-19/Finland/THL-202117091/2021|EPI_ISL_2363888|2021-04-30	83	0
hCoV-19/Finland/THL-202117181/2021|EPI_ISL_2363972|2021-04-30	83	0
hCoV-19/Finland/3082/2021|EPI_ISL_2031253|2021-02-21	83	0
hCoV-19/Finland/3338/2021|EPI_ISL_2258406|2021-02-23	83	0
hCoV-19/Finland/5827/2021|EPI_ISL_2604694|2021-04-04	83	0
hCoV-19/Finland/V6293/2021|EPI_ISL_2609447|2021-03-03	84	0
hCoV-19/Finland/V6299/2021|EPI_ISL_2609452|2021-03-05	84	0
hCoV-19/Finland/V6305/2021|EPI_ISL_2609457|2021-03-06	84	0
hCoV-19/Finland/V6307/2021|EPI_ISL_2609459|2021-03-05	84	0
hCoV-19/Finland/V8674/2021|EPI_ISL_2609059|2021-03-16	84	0
hCoV-19/Finland/V8675/2021|EPI_ISL_2609060|2021-03-16	84	0
hCoV-19/Finland/725/2021|EPI_ISL_1841810|2021-01-29	84	0
hCoV-19/Finland/1255/2021|EPI_ISL_1842269|2021-02-01	84	0
hCoV-19/Finland/1970/2021|EPI_ISL_1842608|2021-02-12	84	0
hCoV-19/Finland/2291/2021|EPI_ISL_1841668|2021-02-14	84	0
hCoV-19/Finland/2868/2021|EPI_ISL_1841887|2021-02-19	84	0
hCoV-19/Finland/2893/2021|EPI_ISL_2258497|2021-02-21	84	0
hCoV-19/Finland/3193/2021|EPI_ISL_1842738|2021-02-23	84	0
hCoV-19/Finland/3274/2021|EPI_ISL_2604327|2021-02-24	84	0
hCoV-19/Finland/3522/2021|EPI_ISL_2604456|2021-02-26	84	0
hCoV-19/Finland/3846/2021|EPI_ISL_2258604|2021-03-01	84	0
hCoV-19/Finland/4420/2021|EPI_ISL_2608894|2021-03-07	84	0
hCoV-19/Finland/4443/2021|EPI_ISL_2608911|2021-03-07	84	0
hCoV-19/Finland/4561/2021|EPI_ISL_2258619|2021-03-08	84	0
hCoV-19/Finland/4723/2021|EPI_ISL_1842713|2021-03-09	84	0
hCoV-19/Finland/4771/2021|EPI_ISL_2031081|2021-03-10	84	0
hCoV-19/Finland/4840/2021|EPI_ISL_2031135|2021-03-09	84	0
hCoV-19/Finland/5138/2021|EPI_ISL_2258728|2021-03-12	84	0
hCoV-19/Finland/5303/2021|EPI_ISL_2258854|2021-03-17	84	0
hCoV-19/Finland/5535/2021|EPI_ISL_2258823|2021-03-25	84	0
hCoV-19/Finland/5845/2021|EPI_ISL_2604703|2021-04-05	84	0
hCoV-19/Finland/THL-202106310/2021|EPI_ISL_2505435|2021-02-20	85	0
hCoV-19/Finland/THL-202109344/2021|EPI_ISL_2506343|2021-03-11	85	0
hCoV-19/Finland/THL-202109359/2021|EPI_ISL_2506355|2021-03-11	85	0
hCoV-19/Finland/THL-202109598/2021|EPI_ISL_2506543|2021-03-16	85	0
hCoV-19/Finland/THL-202109924/2021|EPI_ISL_2506791|2021-03-21	85	0
hCoV-19/Finland/THL-202109967/2021|EPI_ISL_2506825|2021-03-18	85	0
hCoV-19/Finland/THL-202109996/2021|EPI_ISL_2506849|2021-03-20	85	0
hCoV-19/Finland/THL-202111446/2021|EPI_ISL_2507380|2021-03-25	85	0
hCoV-19/Finland/THL-202111475/2021|EPI_ISL_2507402|2021-03-25	85	0
hCoV-19/Finland/THL-202111532/2021|EPI_ISL_2507455|2021-03-25	85	0
hCoV-19/Finland/THL-202111660/2021|EPI_ISL_2507570|2021-03-31	85	0
hCoV-19/Finland/THL-202112012/2021|EPI_ISL_2507830|2021-04-09	85	0
hCoV-19/Finland/4790/2021|EPI_ISL_2031092|2021-03-10	85	0
hCoV-19/Finland/6069/2021|EPI_ISL_2609021|2021-04-14	85	0
hCoV-19/Finland/6086/2021|EPI_ISL_2609028|2021-04-14	85	0
hCoV-19/Finland/THL-202105744/2021|EPI_ISL_2505275|2021-02-18	86	0
hCoV-19/Finland/THL-202106269/2021|EPI_ISL_2505399|2021-03-03	86	0
hCoV-19/Finland/THL-202106281/2021|EPI_ISL_2505411|2021-03-03	86	0
hCoV-19/Finland/THL-202108524/2021|EPI_ISL_2505696|2021-02-22	86	0
hCoV-19/Finland/THL-202108816/2021|EPI_ISL_2505926|2021-03-02	86	0
hCoV-19/Finland/THL-202108817/2021|EPI_ISL_2505927|2021-02-26	86	0
hCoV-19/Finland/THL-202108819/2021|EPI_ISL_2505928|2021-03-02	86	0
hCoV-19/Finland/THL-202108824/2021|EPI_ISL_2505933|2021-03-03	86	0
hCoV-19/Finland/THL-202108825/2021|EPI_ISL_2505934|2021-03-02	86	0
hCoV-19/Finland/THL-202108828/2021|EPI_ISL_2505937|2021-03-02	86	0
hCoV-19/Finland/THL-202108831/2021|EPI_ISL_2505939|2021-03-03	86	0
hCoV-19/Finland/THL-202108832/2021|EPI_ISL_2505940|2021-03-02	86	0
hCoV-19/Finland/THL-202108834/2021|EPI_ISL_2505942|2021-03-03	86	0
hCoV-19/Finland/THL-202108835/2021|EPI_ISL_2505943|2021-02-28	86	0
hCoV-19/Finland/THL-202108843/2021|EPI_ISL_2505950|2021-03-02	86	0
hCoV-19/Finland/THL-202108852/2021|EPI_ISL_2505958|2021-03-03	86	0
hCoV-19/Finland/THL-202108853/2021|EPI_ISL_2505959|2021-03-03	86	0
hCoV-19/Finland/THL-202108854/2021|EPI_ISL_2505960|2021-03-02	86	0
hCoV-19/Finland/THL-202108860/2021|EPI_ISL_2505964|2021-03-01	86	0
hCoV-19/Finland/THL-202108937/2021|EPI_ISL_2506032|2021-03-06	86	0
hCoV-19/Finland/THL-202109208/2021|EPI_ISL_2506246|2021-03-03	86	0
hCoV-19/Finland/THL-202109614/2021|EPI_ISL_2506559|2021-03-11	86	0
hCoV-19/Finland/THL-202109745/2021|EPI_ISL_2506659|2021-03-12	86	0
hCoV-19/Finland/THL-202109757/2021|EPI_ISL_2506666|2021-03-15	86	0
hCoV-19/Finland/THL-202111551/2021|EPI_ISL_2507471|2021-03-29	86	0
hCoV-19/Finland/THL-202111605/2021|EPI_ISL_2507517|2021-03-27	86	0
hCoV-19/Finland/THL-202111755/2021|EPI_ISL_2507645|2021-04-02	86	0
hCoV-19/Finland/THL-202112099/2021|EPI_ISL_2507902|2021-04-08	86	0
hCoV-19/Finland/THL-202112100/2021|EPI_ISL_2507903|2021-04-08	86	0
hCoV-19/Finland/THL-202112121/2021|EPI_ISL_2507922|2021-04-08	86	0
hCoV-19/Finland/THL-202112125/2021|EPI_ISL_2507925|2021-04-08	86	0
hCoV-19/Finland/THL-202112126/2021|EPI_ISL_2507926|2021-04-08	86	0
hCoV-19/Finland/THL-202112127/2021|EPI_ISL_2507927|2021-04-08	86	0
hCoV-19/Finland/THL-202112176/2021|EPI_ISL_2507962|2021-04-16	86	0
hCoV-19/Finland/THL-202112283/2021|EPI_ISL_2508045|2021-04-16	86	0
hCoV-19/Finland/THL-202112532/2021|EPI_ISL_2508236|2021-04-22	86	0
hCoV-19/Finland/THL-202112538/2021|EPI_ISL_2508240|2021-04-23	86	0
hCoV-19/Finland/THL-202112556/2021|EPI_ISL_2508255|2021-04-24	86	0
hCoV-19/Finland/THL-202112568/2021|EPI_ISL_2508264|2021-04-22	86	0
hCoV-19/Finland/THL-202112582/2021|EPI_ISL_2508275|2021-04-23	86	0
hCoV-19/Finland/THL-202112590/2021|EPI_ISL_2508277|2021-04-23	86	0
hCoV-19/Finland/THL-202113923/2021|EPI_ISL_2363808|2021-04-23	86	0
hCoV-19/Finland/THL-202114087/2021|EPI_ISL_2363864|2021-05-01	86	0
hCoV-19/Finland/THL-202117093/2021|EPI_ISL_2363890|2021-04-30	86	0
hCoV-19/Finland/THL-202117129/2021|EPI_ISL_2363922|2021-05-01	86	0
hCoV-19/Finland/V2221/2021|EPI_ISL_2031149|2021-02-17	86	0
hCoV-19/Finland/V2442/2021|EPI_ISL_2031150|2021-02-18	86	0
hCoV-19/Finland/V2453/2021|EPI_ISL_2031151|2021-02-18	86	0
hCoV-19/Finland/V2467/2021|EPI_ISL_2031152|2021-02-18	86	0
hCoV-19/Finland/V2819/2021|EPI_ISL_2031154|2021-02-20	86	0
hCoV-19/Finland/V3791/2021|EPI_ISL_2031169|2021-02-24	86	0
hCoV-19/Finland/V3818/2021|EPI_ISL_2031170|2021-02-25	86	0
hCoV-19/Finland/V3832/2021|EPI_ISL_2031171|2021-02-25	86	0
hCoV-19/Finland/V3840/2021|EPI_ISL_2031172|2021-02-25	86	0
hCoV-19/Finland/V4983/2021|EPI_ISL_2608447|2021-03-01	86	0
hCoV-19/Finland/V4989/2021|EPI_ISL_2608452|2021-03-01	86	0
hCoV-19/Finland/V4993/2021|EPI_ISL_2608456|2021-03-01	86	0
hCoV-19/Finland/V4995/2021|EPI_ISL_2608458|2021-03-01	86	0
hCoV-19/Finland/V4998/2021|EPI_ISL_2608460|2021-03-01	86	0
hCoV-19/Finland/V5003/2021|EPI_ISL_2608463|2021-03-01	86	0
hCoV-19/Finland/V5020/2021|EPI_ISL_2608475|2021-03-01	86	0
hCoV-19/Finland/V5025/2021|EPI_ISL_2608480|2021-03-01	86	0
hCoV-19/Finland/V5289/2021|EPI_ISL_2031173|2021-03-02	86	0
hCoV-19/Finland/V5305/2021|EPI_ISL_2031175|2021-03-02	86	0
hCoV-19/Finland/V5344/2021|EPI_ISL_2031176|2021-03-02	86	0
hCoV-19/Finland/V5946/2021|EPI_ISL_2608665|2021-03-04	86	0
hCoV-19/Finland/V5952/2021|EPI_ISL_2608670|2021-03-05	86	0
hCoV-19/Finland/V5953/2021|EPI_ISL_2608671|2021-03-05	86	0
hCoV-19/Finland/V5955/2021|EPI_ISL_2608673|2021-03-04	86	0
hCoV-19/Finland/V5967/2021|EPI_ISL_2608674|2021-03-04	86	0
hCoV-19/Finland/V5980/2021|EPI_ISL_2608684|2021-03-04	86	0
hCoV-19/Finland/V6259/2021|EPI_ISL_2609419|2021-03-04	86	0
hCoV-19/Finland/V6274/2021|EPI_ISL_2609430|2021-03-05	86	0
hCoV-19/Finland/V6486/2021|EPI_ISL_2608557|2021-03-06	86	0
hCoV-19/Finland/V6488/2021|EPI_ISL_2608558|2021-03-06	86	0
hCoV-19/Finland/V6491/2021|EPI_ISL_2608561|2021-03-06	86	0
hCoV-19/Finland/V6492/2021|EPI_ISL_2608562|2021-03-06	86	0
hCoV-19/Finland/V6526/2021|EPI_ISL_2608585|2021-03-07	86	0
hCoV-19/Finland/V6530/2021|EPI_ISL_2608588|2021-03-07	86	0
hCoV-19/Finland/V7904/2021|EPI_ISL_2031185|2021-03-06	86	0
hCoV-19/Finland/V8498/2021|EPI_ISL_2031186|2021-03-13	86	0
hCoV-19/Finland/V8504/2021|EPI_ISL_2608635|2021-03-13	86	0
hCoV-19/Finland/V8540/2021|EPI_ISL_2608652|2021-03-14	86	0
hCoV-19/Finland/V8542/2021|EPI_ISL_2608654|2021-03-14	86	0
hCoV-19/Finland/V8543/2021|EPI_ISL_2608655|2021-03-14	86	0
hCoV-19/Finland/V8553/2021|EPI_ISL_2031188|2021-03-13	86	0
hCoV-19/Finland/V8585/2021|EPI_ISL_2608592|2021-03-15	86	0
hCoV-19/Finland/V8714/2021|EPI_ISL_2609089|2021-03-15	86	0
hCoV-19/Finland/V8726/2021|EPI_ISL_2609099|2021-03-15	86	0
hCoV-19/Finland/V8727/2021|EPI_ISL_2609100|2021-03-15	86	0
hCoV-19/Finland/V8735/2021|EPI_ISL_2609108|2021-03-15	86	0
hCoV-19/Finland/V8736/2021|EPI_ISL_2609109|2021-03-15	86	0
hCoV-19/Finland/V8743/2021|EPI_ISL_2609115|2021-03-15	86	0
hCoV-19/Finland/V8770/2021|EPI_ISL_2609175|2021-03-17	86	0
hCoV-19/Finland/V8786/2021|EPI_ISL_2609188|2021-03-17	86	0
hCoV-19/Finland/V8791/2021|EPI_ISL_2609193|2021-03-17	86	0
hCoV-19/Finland/V8859/2021|EPI_ISL_2609246|2021-03-17	86	0
hCoV-19/Finland/V8860/2021|EPI_ISL_2609247|2021-03-17	86	0
hCoV-19/Finland/V8872/2021|EPI_ISL_2609256|2021-03-17	86	0
hCoV-19/Finland/V8964/2021|EPI_ISL_2604569|2021-03-18	86	0
hCoV-19/Finland/V8978/2021|EPI_ISL_2604579|2021-03-18	86	0
hCoV-19/Finland/V9063/2021|EPI_ISL_2031207|2021-03-19	86	0
hCoV-19/Finland/V9065/2021|EPI_ISL_2031209|2021-03-19	86	0
hCoV-19/Finland/V9071/2021|EPI_ISL_2031214|2021-03-19	86	0
hCoV-19/Finland/V9072/2021|EPI_ISL_2031215|2021-03-19	86	0
hCoV-19/Finland/V9122/2021|EPI_ISL_2031223|2021-03-20	86	0
hCoV-19/Finland/V9131/2021|EPI_ISL_2031227|2021-03-20	86	0
hCoV-19/Finland/V9137/2021|EPI_ISL_2031228|2021-03-20	86	0
hCoV-19/Finland/V9176/2021|EPI_ISL_2031230|2021-03-21	86	0
hCoV-19/Finland/2561/2021|EPI_ISL_1841994|2021-02-17	86	0
hCoV-19/Finland/2562/2021|EPI_ISL_1841995|2021-02-17	86	0
hCoV-19/Finland/2564/2021|EPI_ISL_1841997|2021-02-17	86	0
hCoV-19/Finland/2570/2021|EPI_ISL_1842002|2021-02-17	86	0
hCoV-19/Finland/2571/2021|EPI_ISL_1842003|2021-02-17	86	0
hCoV-19/Finland/2572/2021|EPI_ISL_1842004|2021-02-17	86	0
hCoV-19/Finland/2612/2021|EPI_ISL_1842059|2021-02-19	86	0
hCoV-19/Finland/2613/2021|EPI_ISL_1842060|2021-02-19	86	0
hCoV-19/Finland/2616/2021|EPI_ISL_1842063|2021-02-18	86	0
hCoV-19/Finland/2618/2021|EPI_ISL_1842065|2021-02-18	86	0
hCoV-19/Finland/2619/2021|EPI_ISL_1842066|2021-02-18	86	0
hCoV-19/Finland/2620/2021|EPI_ISL_1842067|2021-02-18	86	0
hCoV-19/Finland/2622/2021|EPI_ISL_1842069|2021-02-18	86	0
hCoV-19/Finland/2623/2021|EPI_ISL_1842070|2021-02-18	86	0
hCoV-19/Finland/2624/2021|EPI_ISL_1842071|2021-02-18	86	0
hCoV-19/Finland/2626/2021|EPI_ISL_1842073|2021-02-18	86	0
hCoV-19/Finland/2631/2021|EPI_ISL_1842078|2021-02-18	86	0
hCoV-19/Finland/2632/2021|EPI_ISL_1842079|2021-02-18	86	0
hCoV-19/Finland/2633/2021|EPI_ISL_1842080|2021-02-18	86	0
hCoV-19/Finland/2641/2021|EPI_ISL_1842088|2021-02-18	86	0
hCoV-19/Finland/2642/2021|EPI_ISL_1842089|2021-02-18	86	0
hCoV-19/Finland/2643/2021|EPI_ISL_1842090|2021-02-18	86	0
hCoV-19/Finland/2645/2021|EPI_ISL_1842092|2021-02-19	86	0
hCoV-19/Finland/2646/2021|EPI_ISL_1842093|2021-02-19	86	0
hCoV-19/Finland/2647/2021|EPI_ISL_1842094|2021-02-19	86	0
hCoV-19/Finland/2671/2021|EPI_ISL_1841951|2021-02-19	86	0
hCoV-19/Finland/2673/2021|EPI_ISL_1841953|2021-02-19	86	0
hCoV-19/Finland/2674/2021|EPI_ISL_1841954|2021-02-19	86	0
hCoV-19/Finland/2676/2021|EPI_ISL_1841956|2021-02-19	86	0
hCoV-19/Finland/2677/2021|EPI_ISL_1841957|2021-02-19	86	0
hCoV-19/Finland/2678/2021|EPI_ISL_1841958|2021-02-19	86	0
hCoV-19/Finland/2679/2021|EPI_ISL_1841959|2021-02-19	86	0
hCoV-19/Finland/2680/2021|EPI_ISL_1841960|2021-02-19	86	0
hCoV-19/Finland/2681/2021|EPI_ISL_1841961|2021-02-19	86	0
hCoV-19/Finland/2887/2021|EPI_ISL_2258494|2021-02-20	86	0
hCoV-19/Finland/2888/2021|EPI_ISL_2031141|2021-02-20	86	0
hCoV-19/Finland/2892/2021|EPI_ISL_2031142|2021-02-20	86	0
hCoV-19/Finland/2896/2021|EPI_ISL_2031143|2021-02-20	86	0
hCoV-19/Finland/2900/2021|EPI_ISL_2258502|2021-02-20	86	0
hCoV-19/Finland/2901/2021|EPI_ISL_2258503|2021-02-20	86	0
hCoV-19/Finland/2904/2021|EPI_ISL_2258505|2021-02-20	86	0
hCoV-19/Finland/2958/2021|EPI_ISL_1842171|2021-02-16	86	0
hCoV-19/Finland/3049/2021|EPI_ISL_2030977|2021-02-21	86	0
hCoV-19/Finland/3054/2021|EPI_ISL_2031240|2021-02-21	86	0
hCoV-19/Finland/3060/2021|EPI_ISL_2031241|2021-02-21	86	0
hCoV-19/Finland/3068/2021|EPI_ISL_2030979|2021-02-21	86	0
hCoV-19/Finland/3070/2021|EPI_ISL_2031247|2021-02-21	86	0
hCoV-19/Finland/3071/2021|EPI_ISL_2031248|2021-02-21	86	0
hCoV-19/Finland/3080/2021|EPI_ISL_2031251|2021-02-21	86	0
hCoV-19/Finland/3081/2021|EPI_ISL_2031252|2021-02-21	86	0
hCoV-19/Finland/3126/2021|EPI_ISL_1842217|2021-02-16	86	0
hCoV-19/Finland/3309/2021|EPI_ISL_2258378|2021-02-23	86	0
hCoV-19/Finland/3345/2021|EPI_ISL_2258411|2021-02-23	86	0
hCoV-19/Finland/3470/2021|EPI_ISL_2031144|2021-02-25	86	0
hCoV-19/Finland/3473/2021|EPI_ISL_2604412|2021-02-26	86	0
hCoV-19/Finland/3482/2021|EPI_ISL_2604420|2021-02-25	86	0
hCoV-19/Finland/3483/2021|EPI_ISL_2031145|2021-02-25	86	0
hCoV-19/Finland/3491/2021|EPI_ISL_2031146|2021-02-25	86	0
hCoV-19/Finland/3493/2021|EPI_ISL_2604429|2021-02-25	86	0
hCoV-19/Finland/3501/2021|EPI_ISL_2604436|2021-02-25	86	0
hCoV-19/Finland/3503/2021|EPI_ISL_2604438|2021-02-25	86	0
hCoV-19/Finland/3512/2021|EPI_ISL_2604446|2021-02-26	86	0
hCoV-19/Finland/3548/2021|EPI_ISL_2258445|2021-02-26	86	0
hCoV-19/Finland/3581/2021|EPI_ISL_2258475|2021-02-26	86	0
hCoV-19/Finland/3723/2021|EPI_ISL_2258681|2021-02-27	86	0
hCoV-19/Finland/3736/2021|EPI_ISL_2258687|2021-02-27	86	0
hCoV-19/Finland/3737/2021|EPI_ISL_2258688|2021-02-28	86	0
hCoV-19/Finland/3840/2021|EPI_ISL_2258599|2021-03-01	86	0
hCoV-19/Finland/3845/2021|EPI_ISL_2258603|2021-03-01	86	0
hCoV-19/Finland/3850/2021|EPI_ISL_2258608|2021-03-01	86	0
hCoV-19/Finland/4029/2021|EPI_ISL_2604282|2021-03-03	86	0
hCoV-19/Finland/4044/2021|EPI_ISL_2031147|2021-03-02	86	0
hCoV-19/Finland/4093/2021|EPI_ISL_2608738|2021-03-02	86	0
hCoV-19/Finland/4095/2021|EPI_ISL_2608739|2021-03-02	86	0
hCoV-19/Finland/4673/2021|EPI_ISL_1842666|2021-03-08	86	0
hCoV-19/Finland/4693/2021|EPI_ISL_1842683|2021-03-08	86	0
hCoV-19/Finland/4699/2021|EPI_ISL_1842689|2021-03-08	86	0
hCoV-19/Finland/4966/2021|EPI_ISL_2258982|2021-03-10	86	0
hCoV-19/Finland/4986/2021|EPI_ISL_2258996|2021-03-10	86	0
hCoV-19/Finland/5076/2021|EPI_ISL_2258940|2021-03-11	86	0
hCoV-19/Finland/5077/2021|EPI_ISL_2258941|2021-03-11	86	0
hCoV-19/Finland/5090/2021|EPI_ISL_2258950|2021-03-11	86	0
hCoV-19/Finland/5121/2021|EPI_ISL_2258712|2021-03-12	86	0
hCoV-19/Finland/5130/2021|EPI_ISL_2258721|2021-03-12	86	0
hCoV-19/Finland/5153/2021|EPI_ISL_2258740|2021-03-12	86	0
hCoV-19/Finland/5410/2021|EPI_ISL_2258892|2021-03-21	86	0
hCoV-19/Finland/5455/2021|EPI_ISL_2258798|2021-03-23	86	0
hCoV-19/Finland/5526/2021|EPI_ISL_2258817|2021-03-24	86	0
hCoV-19/Finland/5533/2021|EPI_ISL_2258821|2021-03-25	86	0
hCoV-19/Finland/5536/2021|EPI_ISL_2258824|2021-03-25	86	0
hCoV-19/Finland/5541/2021|EPI_ISL_2258829|2021-03-26	86	0
hCoV-19/Finland/5653/2021|EPI_ISL_2258759|2021-03-27	86	0
hCoV-19/Finland/5661/2021|EPI_ISL_2258766|2021-03-27	86	0
hCoV-19/Finland/5793/2021|EPI_ISL_2604488|2021-04-01	86	0
hCoV-19/Finland/5921/2021|EPI_ISL_2609323|2021-04-06	86	0
hCoV-19/Finland/5944/2021|EPI_ISL_2609331|2021-04-08	86	0
hCoV-19/Finland/5949/2021|EPI_ISL_2609336|2021-04-08	86	0
hCoV-19/Finland/6426/2021|EPI_ISL_2608626|2021-04-26	86	0
hCoV-19/Finland/6453/2021|EPI_ISL_2608757|2021-04-27	86	0
hCoV-19/Finland/6483/2021|EPI_ISL_2608770|2021-04-28	86	0
hCoV-19/Finland/6566/2021|EPI_ISL_2608830|2021-05-03	86	0
hCoV-19/Finland/6615/2021|EPI_ISL_2608854|2021-05-03	86	0
hCoV-19/Finland/6854/2021|EPI_ISL_2608887|2021-05-07	86	0
hCoV-19/Finland/THL-202103738/2021|EPI_ISL_2591026|2021-02-05	87	0
hCoV-19/Finland/THL-202103936/2021|EPI_ISL_2591289|2021-02-06	87	0
hCoV-19/Finland/THL-202104016/2021|EPI_ISL_2591428|2021-01-31	87	0
hCoV-19/Finland/THL-202105060/2021|EPI_ISL_2505170|2021-02-08	87	0
hCoV-19/Finland/THL-202105081/2021|EPI_ISL_2505185|2021-02-09	87	0
hCoV-19/Finland/THL-202105800/2021|EPI_ISL_2505316|2021-02-15	87	0
hCoV-19/Finland/THL-202106193/2021|EPI_ISL_2505340|2021-02-19	87	0
hCoV-19/Finland/THL-202106214/2021|EPI_ISL_2505354|2021-02-21	87	0
hCoV-19/Finland/THL-202106215/2021|EPI_ISL_2505355|2021-02-15	87	0
hCoV-19/Finland/THL-202106218/2021|EPI_ISL_2505358|2021-02-15	87	0
hCoV-19/Finland/THL-202106220/2021|EPI_ISL_2505360|2021-02-16	87	0
hCoV-19/Finland/THL-202106228/2021|EPI_ISL_2505367|2021-03-06	87	0
hCoV-19/Finland/THL-202106247/2021|EPI_ISL_2505383|2021-03-04	87	0
hCoV-19/Finland/THL-202106366/2021|EPI_ISL_2505487|2021-02-18	87	0
hCoV-19/Finland/THL-202106395/2021|EPI_ISL_2505515|2021-02-20	87	0
hCoV-19/Finland/THL-202108405/2021|EPI_ISL_2505601|2021-03-06	87	0
hCoV-19/Finland/THL-202108453/2021|EPI_ISL_2505643|2021-03-04	87	0
hCoV-19/Finland/THL-202108505/2021|EPI_ISL_2505680|2021-02-20	87	0
hCoV-19/Finland/THL-202108506/2021|EPI_ISL_2505681|2021-02-22	87	0
hCoV-19/Finland/THL-202108547/2021|EPI_ISL_2505718|2021-02-27	87	0
hCoV-19/Finland/THL-202108589/2021|EPI_ISL_2505750|2021-02-26	87	0
hCoV-19/Finland/THL-202108624/2021|EPI_ISL_2505776|2021-02-26	87	0
hCoV-19/Finland/THL-202108936/2021|EPI_ISL_2506031|2021-03-03	87	0
hCoV-19/Finland/THL-202108947/2021|EPI_ISL_2506046|2021-03-05	87	0
hCoV-19/Finland/THL-202108949/2021|EPI_ISL_2506048|2021-02-25	87	0
hCoV-19/Finland/THL-202108950/2021|EPI_ISL_2506049|2021-02-27	87	0
hCoV-19/Finland/THL-202109313/2021|EPI_ISL_2506315|2021-03-11	87	0
hCoV-19/Finland/THL-202109317/2021|EPI_ISL_2506318|2021-03-14	87	0
hCoV-19/Finland/THL-202109666/2021|EPI_ISL_2506598|2021-03-11	87	0
hCoV-19/Finland/THL-202109732/2021|EPI_ISL_2506651|2021-03-17	87	0
hCoV-19/Finland/THL-202109738/2021|EPI_ISL_2506655|2021-03-14	87	0
hCoV-19/Finland/THL-202109775/2021|EPI_ISL_2506679|2021-03-19	87	0
hCoV-19/Finland/THL-202109829/2021|EPI_ISL_2506714|2021-03-19	87	0
hCoV-19/Finland/THL-202109887/2021|EPI_ISL_2506754|2021-03-15	87	0
hCoV-19/Finland/THL-202109889/2021|EPI_ISL_2506756|2021-03-18	87	0
hCoV-19/Finland/THL-202109905/2021|EPI_ISL_2506772|2021-03-16	87	0
hCoV-19/Finland/THL-202109907/2021|EPI_ISL_2506774|2021-03-19	87	0
hCoV-19/Finland/THL-202109909/2021|EPI_ISL_2506776|2021-03-19	87	0
hCoV-19/Finland/THL-202110379/2021|EPI_ISL_2506991|2021-03-26	87	0
hCoV-19/Finland/THL-202110380/2021|EPI_ISL_2506992|2021-03-22	87	0
hCoV-19/Finland/THL-202110381/2021|EPI_ISL_2506993|2021-03-23	87	0
hCoV-19/Finland/THL-202110385/2021|EPI_ISL_2506996|2021-03-22	87	0
hCoV-19/Finland/THL-202111420/2021|EPI_ISL_2507077|2021-03-25	87	0
hCoV-19/Finland/THL-202111473/2021|EPI_ISL_2507400|2021-03-25	87	0
hCoV-19/Finland/THL-202111476/2021|EPI_ISL_2507403|2021-03-25	87	0
hCoV-19/Finland/THL-202111480/2021|EPI_ISL_2507407|2021-03-25	87	0
hCoV-19/Finland/THL-202111503/2021|EPI_ISL_2507428|2021-03-25	87	0
hCoV-19/Finland/THL-202111507/2021|EPI_ISL_2507432|2021-03-24	87	0
hCoV-19/Finland/THL-202111518/2021|EPI_ISL_2507441|2021-03-22	87	0
hCoV-19/Finland/THL-202111529/2021|EPI_ISL_2507452|2021-03-23	87	0
hCoV-19/Finland/THL-202111596/2021|EPI_ISL_2507509|2021-03-30	87	0
hCoV-19/Finland/THL-202111639/2021|EPI_ISL_2507551|2021-04-05	87	0
hCoV-19/Finland/THL-202111738/2021|EPI_ISL_2507632|2021-03-31	87	0
hCoV-19/Finland/THL-202111744/2021|EPI_ISL_2507637|2021-04-02	87	0
hCoV-19/Finland/THL-202111753/2021|EPI_ISL_2507643|2021-04-03	87	0
hCoV-19/Finland/THL-202111770/2021|EPI_ISL_2507658|2021-04-03	87	0
hCoV-19/Finland/THL-202111773/2021|EPI_ISL_2507661|2021-04-03	87	0
hCoV-19/Finland/THL-202111802/2021|EPI_ISL_2507685|2021-04-02	87	0
hCoV-19/Finland/THL-202111952/2021|EPI_ISL_2507777|2021-04-12	87	0
hCoV-19/Finland/THL-202112005/2021|EPI_ISL_2507823|2021-04-07	87	0
hCoV-19/Finland/THL-202112007/2021|EPI_ISL_2507825|2021-04-07	87	0
hCoV-19/Finland/THL-202112008/2021|EPI_ISL_2507826|2021-04-07	87	0
hCoV-19/Finland/THL-202112013/2021|EPI_ISL_2507831|2021-04-09	87	0
hCoV-19/Finland/THL-202112015/2021|EPI_ISL_2507833|2021-04-09	87	0
hCoV-19/Finland/THL-202112016/2021|EPI_ISL_2507834|2021-04-08	87	0
hCoV-19/Finland/THL-202112030/2021|EPI_ISL_2507845|2021-04-08	87	0
hCoV-19/Finland/THL-202112090/2021|EPI_ISL_2507893|2021-04-08	87	0
hCoV-19/Finland/THL-202112095/2021|EPI_ISL_2507898|2021-04-08	87	0
hCoV-19/Finland/THL-202112115/2021|EPI_ISL_2507917|2021-04-08	87	0
hCoV-19/Finland/THL-202112120/2021|EPI_ISL_2507921|2021-04-08	87	0
hCoV-19/Finland/THL-202112278/2021|EPI_ISL_2508041|2021-04-16	87	0
hCoV-19/Finland/THL-202112287/2021|EPI_ISL_2508048|2021-04-16	87	0
hCoV-19/Finland/THL-202112314/2021|EPI_ISL_2508072|2021-04-15	87	0
hCoV-19/Finland/THL-202112344/2021|EPI_ISL_2508097|2021-04-16	87	0
hCoV-19/Finland/THL-202112346/2021|EPI_ISL_2508099|2021-04-14	87	0
hCoV-19/Finland/THL-202112348/2021|EPI_ISL_2508101|2021-04-14	87	0
hCoV-19/Finland/THL-202112358/2021|EPI_ISL_2508110|2021-04-01	87	0
hCoV-19/Finland/THL-202112531/2021|EPI_ISL_2508235|2021-04-22	87	0
hCoV-19/Finland/THL-202112535/2021|EPI_ISL_2508238|2021-04-23	87	0
hCoV-19/Finland/THL-202112540/2021|EPI_ISL_2508242|2021-04-22	87	0
hCoV-19/Finland/THL-202112554/2021|EPI_ISL_2508253|2021-04-24	87	0
hCoV-19/Finland/THL-202112557/2021|EPI_ISL_2508256|2021-04-24	87	0
hCoV-19/Finland/THL-202112565/2021|EPI_ISL_2508262|2021-04-24	87	0
hCoV-19/Finland/THL-202113947/2021|EPI_ISL_2508307|2021-04-23	87	0
hCoV-19/Finland/THL-202114085/2021|EPI_ISL_2363862|2021-05-02	87	0
hCoV-19/Finland/THL-202117098/2021|EPI_ISL_2363894|2021-04-30	87	0
hCoV-19/Finland/THL-202117099/2021|EPI_ISL_2363895|2021-04-30	87	0
hCoV-19/Finland/THL-202117102/2021|EPI_ISL_2363898|2021-04-30	87	0
hCoV-19/Finland/THL-202117107/2021|EPI_ISL_2363902|2021-04-30	87	0
hCoV-19/Finland/V6254/2021|EPI_ISL_2609414|2021-03-03	87	0
hCoV-19/Finland/V6507/2021|EPI_ISL_2608572|2021-03-07	87	0
hCoV-19/Finland/V8589/2021|EPI_ISL_2608594|2021-03-15	87	0
hCoV-19/Finland/V8731/2021|EPI_ISL_2609104|2021-03-15	87	0
hCoV-19/Finland/V8745/2021|EPI_ISL_2609117|2021-03-15	87	0
hCoV-19/Finland/V8816/2021|EPI_ISL_2609212|2021-03-17	87	0
hCoV-19/Finland/V9052/2021|EPI_ISL_2031198|2021-03-19	87	0
hCoV-19/Finland/V9053/2021|EPI_ISL_2031199|2021-03-19	87	0
hCoV-19/Finland/2767/2021|EPI_ISL_1841845|2021-02-21	87	0
hCoV-19/Finland/2775/2021|EPI_ISL_1841851|2021-02-19	87	0
hCoV-19/Finland/3008/2021|EPI_ISL_1841770|2021-02-22	87	0
hCoV-19/Finland/3839/2021|EPI_ISL_2258598|2021-03-01	87	0
hCoV-19/Finland/4382/2021|EPI_ISL_2604295|2021-03-05	87	0
hCoV-19/Finland/4700/2021|EPI_ISL_1842690|2021-03-08	87	0
hCoV-19/Finland/5047/2021|EPI_ISL_2258923|2021-03-11	87	0
hCoV-19/Finland/5336/2021|EPI_ISL_2258879|2021-03-15	87	0
hCoV-19/Finland/5423/2021|EPI_ISL_2258905|2021-03-22	87	0
hCoV-19/Finland/5865/2021|EPI_ISL_2604515|2021-03-22	87	0
hCoV-19/Finland/6047/2021|EPI_ISL_2609004|2021-04-12	87	0
hCoV-19/Finland/6049/2021|EPI_ISL_2609006|2021-04-12	87	0
hCoV-19/Finland/6050/2021|EPI_ISL_2609007|2021-04-12	87	0
hCoV-19/Finland/6246/2021|EPI_ISL_2608531|2021-04-21	87	0
hCoV-19/Finland/THL-202109389/2021|EPI_ISL_2506379|2021-03-12	88	0
hCoV-19/Finland/V8976/2021|EPI_ISL_2604578|2021-03-18	88	0
hCoV-19/Finland/1780/2021|EPI_ISL_1496727|2021-02-11	88	0
hCoV-19/Finland/4759/2021|EPI_ISL_2031069|2021-03-10	88	0
hCoV-19/Finland/4817/2021|EPI_ISL_2031115|2021-03-09	88	0
hCoV-19/Finland/5433/2021|EPI_ISL_2258516|2021-03-22	88	0
hCoV-19/Finland/THL-202102975/2021|EPI_ISL_2590855|2021-02-25	89	0
hCoV-19/Finland/THL-202102976/2021|EPI_ISL_2590856|2021-02-24	89	0
hCoV-19/Finland/THL-202102977/2021|EPI_ISL_2590858|2021-02-25	89	0
hCoV-19/Finland/THL-202102979/2021|EPI_ISL_2590863|2021-02-23	89	0
hCoV-19/Finland/THL-202102980/2021|EPI_ISL_2590865|2021-02-23	89	0
hCoV-19/Finland/THL-202102982/2021|EPI_ISL_2590870|2021-02-23	89	0
hCoV-19/Finland/THL-202102983/2021|EPI_ISL_2590872|2021-02-24	89	0
hCoV-19/Finland/THL-202102988/2021|EPI_ISL_2590876|2021-02-25	89	0
hCoV-19/Finland/THL-202102993/2021|EPI_ISL_2590887|2021-02-25	89	0
hCoV-19/Finland/THL-202103001/2021|EPI_ISL_2590901|2021-02-24	89	0
hCoV-19/Finland/THL-202103002/2021|EPI_ISL_2590903|2021-02-23	89	0
hCoV-19/Finland/THL-202103005/2021|EPI_ISL_2590909|2021-02-24	89	0
hCoV-19/Finland/THL-202106186/2021|EPI_ISL_2505335|2021-02-17	89	0
hCoV-19/Finland/THL-202106263/2021|EPI_ISL_2505395|2021-03-09	89	0
hCoV-19/Finland/THL-202106335/2021|EPI_ISL_2505456|2021-02-15	89	0
hCoV-19/Finland/THL-202106397/2021|EPI_ISL_2505517|2021-02-21	89	0
hCoV-19/Finland/THL-202106398/2021|EPI_ISL_2505518|2021-02-21	89	0
hCoV-19/Finland/THL-202106399/2021|EPI_ISL_2505519|2021-02-21	89	0
hCoV-19/Finland/THL-202106431/2021|EPI_ISL_2505550|2021-02-20	89	0
hCoV-19/Finland/THL-202106463/2021|EPI_ISL_2505574|2021-02-22	89	0
hCoV-19/Finland/THL-202108587/2021|EPI_ISL_2505749|2021-02-26	89	0
hCoV-19/Finland/THL-202108634/2021|EPI_ISL_2505785|2021-02-26	89	0
hCoV-19/Finland/THL-202108650/2021|EPI_ISL_2505798|2021-02-26	89	0
hCoV-19/Finland/THL-202108700/2021|EPI_ISL_2505838|2021-02-27	89	0
hCoV-19/Finland/THL-202108750/2021|EPI_ISL_2505878|2021-02-26	89	0
hCoV-19/Finland/THL-202108822/2021|EPI_ISL_2505931|2021-02-26	89	0
hCoV-19/Finland/THL-202108826/2021|EPI_ISL_2505935|2021-02-26	89	0
hCoV-19/Finland/THL-202108844/2021|EPI_ISL_2505951|2021-02-26	89	0
hCoV-19/Finland/THL-202108873/2021|EPI_ISL_2505977|2021-03-03	89	0
hCoV-19/Finland/THL-202108882/2021|EPI_ISL_2505984|2021-03-03	89	0
hCoV-19/Finland/THL-202108883/2021|EPI_ISL_2505985|2021-03-01	89	0
hCoV-19/Finland/THL-202109243/2021|EPI_ISL_2506273|2021-03-10	89	0
hCoV-19/Finland/THL-202109830/2021|EPI_ISL_2506715|2021-03-19	89	0
hCoV-19/Finland/THL-202109868/2021|EPI_ISL_2506746|2021-03-19	89	0
hCoV-19/Finland/THL-202109900/2021|EPI_ISL_2506767|2021-03-22	89	0
hCoV-19/Finland/THL-202111396/2021|EPI_ISL_2507058|2021-03-23	89	0
hCoV-19/Finland/THL-202111514/2021|EPI_ISL_2507438|2021-03-26	89	0
hCoV-19/Finland/THL-202111643/2021|EPI_ISL_2507554|2021-03-30	89	0
hCoV-19/Finland/THL-202111646/2021|EPI_ISL_2507556|2021-03-30	89	0
hCoV-19/Finland/THL-202111649/2021|EPI_ISL_2507559|2021-03-31	89	0
hCoV-19/Finland/THL-202112014/2021|EPI_ISL_2507832|2021-04-09	89	0
hCoV-19/Finland/THL-202112036/2021|EPI_ISL_2507849|2021-04-10	89	0
hCoV-19/Finland/THL-202112047/2021|EPI_ISL_2507857|2021-04-07	89	0
hCoV-19/Finland/THL-202112082/2021|EPI_ISL_2507887|2021-04-09	89	0
hCoV-19/Finland/THL-202112209/2021|EPI_ISL_2507984|2021-04-13	89	0
hCoV-19/Finland/THL-202112325/2021|EPI_ISL_2508082|2021-04-15	89	0
hCoV-19/Finland/THL-202112449/2021|EPI_ISL_2508175|2021-04-15	89	0
hCoV-19/Finland/THL-202112450/2021|EPI_ISL_2508176|2021-04-14	89	0
hCoV-19/Finland/THL-202112574/2021|EPI_ISL_2508269|2021-04-23	89	0
hCoV-19/Finland/THL-202112585/2021|EPI_ISL_2508276|2021-04-23	89	0
hCoV-19/Finland/THL-202112598/2021|EPI_ISL_2508284|2021-04-24	89	0
hCoV-19/Finland/THL-202113980/2021|EPI_ISL_2508324|2021-04-22	89	0
hCoV-19/Finland/THL-202113991/2021|EPI_ISL_2363810|2021-04-23	89	0
hCoV-19/Finland/THL-202117228/2021|EPI_ISL_2363999|2021-04-28	89	0
hCoV-19/Finland/V963/2021|EPI_ISL_2608708|2021-02-06	89	0
hCoV-19/Finland/V964/2021|EPI_ISL_2608709|2021-02-06	89	0
hCoV-19/Finland/V6514/2021|EPI_ISL_2608578|2021-03-07	89	0
hCoV-19/Finland/V8763/2021|EPI_ISL_2609133|2021-03-16	89	0
hCoV-19/Finland/V9203/2021|EPI_ISL_2258524|2021-03-22	89	0
hCoV-19/Finland/V9204/2021|EPI_ISL_2258525|2021-03-22	89	0
hCoV-19/Finland/V9250/2021|EPI_ISL_2258562|2021-03-22	89	0
hCoV-19/Finland/1055/2021|EPI_ISL_1496748|2021-02-04	89	0
hCoV-19/Finland/1060/2021|EPI_ISL_1496753|2021-02-04	89	0
hCoV-19/Finland/1087/2021|EPI_ISL_1496770|2021-02-04	89	0
hCoV-19/Finland/1118/2021|EPI_ISL_1496784|2021-02-05	89	0
hCoV-19/Finland/1153/2021|EPI_ISL_1496733|2021-02-05	89	0
hCoV-19/Finland/1154/2021|EPI_ISL_1496811|2021-02-05	89	0
hCoV-19/Finland/1157/2021|EPI_ISL_1496812|2021-02-05	89	0
hCoV-19/Finland/1186/2021|EPI_ISL_1496830|2021-02-06	89	0
hCoV-19/Finland/1206/2021|EPI_ISL_1496847|2021-02-06	89	0
hCoV-19/Finland/1224/2021|EPI_ISL_1842243|2021-02-03	89	0
hCoV-19/Finland/1313/2021|EPI_ISL_1496856|2021-02-07	89	0
hCoV-19/Finland/1327/2021|EPI_ISL_1496865|2021-02-07	89	0
hCoV-19/Finland/1361/2021|EPI_ISL_1496895|2021-02-07	89	0
hCoV-19/Finland/1451/2021|EPI_ISL_1496726|2021-02-08	89	0
hCoV-19/Finland/1464/2021|EPI_ISL_1496938|2021-02-08	89	0
hCoV-19/Finland/1469/2021|EPI_ISL_1496943|2021-02-08	89	0
hCoV-19/Finland/1585/2021|EPI_ISL_1497026|2021-02-09	89	0
hCoV-19/Finland/1621/2021|EPI_ISL_1497057|2021-02-09	89	0
hCoV-19/Finland/1664/2021|EPI_ISL_1497067|2021-02-10	89	0
hCoV-19/Finland/1724/2021|EPI_ISL_1842510|2021-02-09	89	0
hCoV-19/Finland/1771/2021|EPI_ISL_1497116|2021-02-11	89	0
hCoV-19/Finland/1781/2021|EPI_ISL_1497124|2021-02-11	89	0
hCoV-19/Finland/1800/2021|EPI_ISL_1497142|2021-02-11	89	0
hCoV-19/Finland/1802/2021|EPI_ISL_1497143|2021-02-11	89	0
hCoV-19/Finland/1804/2021|EPI_ISL_1497144|2021-02-11	89	0
hCoV-19/Finland/1820/2021|EPI_ISL_1497155|2021-02-11	89	0
hCoV-19/Finland/1832/2021|EPI_ISL_1497165|2021-02-11	89	0
hCoV-19/Finland/2079/2021|EPI_ISL_1841469|2021-02-14	89	0
hCoV-19/Finland/2083/2021|EPI_ISL_1841473|2021-02-14	89	0
hCoV-19/Finland/2091/2021|EPI_ISL_1841481|2021-02-14	89	0
hCoV-19/Finland/2586/2021|EPI_ISL_1842018|2021-02-18	89	0
hCoV-19/Finland/2640/2021|EPI_ISL_1842087|2021-02-18	89	0
hCoV-19/Finland/2720/2021|EPI_ISL_1841923|2021-02-20	89	0
hCoV-19/Finland/2722/2021|EPI_ISL_1841925|2021-02-19	89	0
hCoV-19/Finland/2882/2021|EPI_ISL_1841939|2021-02-20	89	0
hCoV-19/Finland/2976/2021|EPI_ISL_1842186|2021-02-16	89	0
hCoV-19/Finland/3053/2021|EPI_ISL_2031239|2021-02-20	89	0
hCoV-19/Finland/3079/2021|EPI_ISL_2030985|2021-02-22	89	0
hCoV-19/Finland/3310/2021|EPI_ISL_2258379|2021-02-23	89	0
hCoV-19/Finland/3495/2021|EPI_ISL_2604430|2021-02-25	89	0
hCoV-19/Finland/3508/2021|EPI_ISL_2604442|2021-02-26	89	0
hCoV-19/Finland/3568/2021|EPI_ISL_2258464|2021-02-27	89	0
hCoV-19/Finland/4137/2021|EPI_ISL_2031056|2021-03-04	89	0
hCoV-19/Finland/4440/2021|EPI_ISL_2608909|2021-03-05	89	0
hCoV-19/Finland/4662/2021|EPI_ISL_2608958|2021-03-09	89	0
hCoV-19/Finland/5296/2021|EPI_ISL_2258847|2021-03-18	89	0
hCoV-19/Finland/5353/2021|EPI_ISL_2609139|2021-03-21	89	0
hCoV-19/Finland/5372/2021|EPI_ISL_2609157|2021-03-21	89	0
hCoV-19/Finland/5403/2021|EPI_ISL_2258887|2021-03-21	89	0
hCoV-19/Finland/5628/2021|EPI_ISL_2604620|2021-03-26	89	0
hCoV-19/Finland/5643/2021|EPI_ISL_2604630|2021-03-27	89	0
hCoV-19/Finland/5755/2021|EPI_ISL_2604671|2021-04-01	89	0
hCoV-19/Finland/5771/2021|EPI_ISL_2604474|2021-03-30	89	0
hCoV-19/Finland/5889/2021|EPI_ISL_2609310|2021-04-06	89	0
hCoV-19/Finland/5892/2021|EPI_ISL_2609313|2021-04-05	89	0
hCoV-19/Finland/5910/2021|EPI_ISL_2604734|2021-04-06	89	0
hCoV-19/Finland/5939/2021|EPI_ISL_2609327|2021-04-08	89	0
hCoV-19/Finland/6044/2021|EPI_ISL_2609001|2021-04-13	89	0
hCoV-19/Finland/6066/2021|EPI_ISL_2609020|2021-04-14	89	0
hCoV-19/Finland/6214/2021|EPI_ISL_2608516|2021-04-19	89	0
hCoV-19/Finland/6298/2021|EPI_ISL_2608616|2021-04-23	89	0
hCoV-19/Finland/6591/2021|EPI_ISL_2608839|2021-05-04	89	0
hCoV-19/Finland/HEL-5-16/2021|EPI_ISL_1278984|2021-01-05	90	0
hCoV-19/Finland/HEL-12-41/2021|EPI_ISL_995901|2021-01-12	90	0
hCoV-19/Finland/HEL-16-302/2021|EPI_ISL_995839|2021-01-13	90	0
hCoV-19/Finland/HEL-16-337/2021|EPI_ISL_995870|2021-01-19	90	0
hCoV-19/Finland/HEL4-25/2020|EPI_ISL_833211|2020-12-29	90	0
hCoV-19/Finland/HEL4-29/2021|EPI_ISL_833213|2021-01-04	90	0
hCoV-19/Finland/THL-202101822/2021|EPI_ISL_2590295|2021-01-18	90	0
hCoV-19/Finland/88HEL/2020|EPI_ISL_766021|2020-12-25	90	0
hCoV-19/Finland/HEL4-33/2021|EPI_ISL_833225|2021-01-03	91	0
hCoV-19/Finland/HEL4-34/2021|EPI_ISL_833224|2021-01-03	91	0
hCoV-19/Finland/HEL4-52/2021|EPI_ISL_833226|2021-01-03	91	0
hCoV-19/Finland/THL-202101169/2021|EPI_ISL_2590065|2021-01-11	91	0
hCoV-19/Finland/THL-202101824/2021|EPI_ISL_2590298|2021-01-14	91	0
hCoV-19/Finland/6218/2021|EPI_ISL_2608520|2021-04-20	91	0
hCoV-19/Finland/6544/2021|EPI_ISL_2608820|2021-05-01	91	0
hCoV-19/Finland/THL-202109219/2021|EPI_ISL_2506256|2021-03-09	92	0
hCoV-19/Finland/THL-202111439/2021|EPI_ISL_2507373|2021-03-25	92	0
hCoV-19/Finland/THL-202111450/2021|EPI_ISL_2507383|2021-03-25	92	0
hCoV-19/Finland/V6258/2021|EPI_ISL_2609418|2021-03-05	92	0
hCoV-19/Finland/V6528/2021|EPI_ISL_2608586|2021-03-07	92	0
hCoV-19/Finland/V8502/2021|EPI_ISL_2608634|2021-03-13	92	0
hCoV-19/Finland/V8595/2021|EPI_ISL_2608599|2021-03-15	92	0
hCoV-19/Finland/V8599/2021|EPI_ISL_2608602|2021-03-15	92	0
hCoV-19/Finland/V8602/2021|EPI_ISL_2608605|2021-03-15	92	0
hCoV-19/Finland/V8884/2021|EPI_ISL_2609267|2021-03-17	92	0
hCoV-19/Finland/V8984/2021|EPI_ISL_2604582|2021-03-18	92	0
hCoV-19/Finland/3128/2021|EPI_ISL_1842219|2021-02-16	92	0
hCoV-19/Finland/3471/2021|EPI_ISL_2604410|2021-02-25	92	0
hCoV-19/Finland/3641/2021|EPI_ISL_2258666|2021-02-28	92	0
hCoV-19/Finland/3712/2021|EPI_ISL_2258671|2021-02-28	92	0
hCoV-19/Finland/3722/2021|EPI_ISL_2258680|2021-02-27	92	0
hCoV-19/Finland/3844/2021|EPI_ISL_2258602|2021-03-01	92	0
hCoV-19/Finland/4583/2021|EPI_ISL_2258636|2021-03-07	92	0
hCoV-19/Finland/4584/2021|EPI_ISL_2258637|2021-03-07	92	0
hCoV-19/Finland/4707/2021|EPI_ISL_1842697|2021-03-08	92	0
hCoV-19/Finland/4711/2021|EPI_ISL_1842701|2021-03-08	92	0
hCoV-19/Finland/4717/2021|EPI_ISL_1842707|2021-03-08	92	0
hCoV-19/Finland/4740/2021|EPI_ISL_1842727|2021-03-09	92	0
hCoV-19/Finland/4815/2021|EPI_ISL_2031113|2021-03-09	92	0
hCoV-19/Finland/5088/2021|EPI_ISL_2258948|2021-03-11	92	0
hCoV-19/Finland/5091/2021|EPI_ISL_2258951|2021-03-11	92	0
hCoV-19/Finland/5431/2021|EPI_ISL_2258514|2021-03-22	92	0
hCoV-19/Finland/5432/2021|EPI_ISL_2258515|2021-03-22	92	0
hCoV-19/Finland/5538/2021|EPI_ISL_2258826|2021-03-26	92	0
hCoV-19/Finland/THL-202102952/2021|EPI_ISL_2590833|2021-02-16	93	0
hCoV-19/Finland/THL-202105063/2021|EPI_ISL_2505172|2021-02-15	93	0
hCoV-19/Finland/THL-202105095/2021|EPI_ISL_2505195|2021-02-15	93	0
hCoV-19/Finland/THL-202106358/2021|EPI_ISL_2505479|2021-02-15	93	0
hCoV-19/Finland/THL-202106361/2021|EPI_ISL_2505482|2021-02-15	93	0
hCoV-19/Finland/THL-202106414/2021|EPI_ISL_2505534|2021-02-17	93	0
hCoV-19/Finland/THL-202108410/2021|EPI_ISL_2505605|2021-03-01	93	0
hCoV-19/Finland/THL-202108574/2021|EPI_ISL_2505744|2021-02-22	93	0
hCoV-19/Finland/THL-202108656/2021|EPI_ISL_2505802|2021-02-22	93	0
hCoV-19/Finland/THL-202112197/2021|EPI_ISL_2507976|2021-04-15	93	0
hCoV-19/Finland/5851/2021|EPI_ISL_2604707|2021-04-04	93	0
hCoV-19/Finland/THL-202102989/2021|EPI_ISL_2590878|2021-02-25	94	0
hCoV-19/Finland/THL-202102996/2021|EPI_ISL_2590893|2021-02-18	94	0
hCoV-19/Finland/THL-202103000/2021|EPI_ISL_2590899|2021-02-25	94	0
hCoV-19/Finland/THL-202105745/2021|EPI_ISL_2505276|2021-02-18	94	0
hCoV-19/Finland/THL-202105746/2021|EPI_ISL_2505277|2021-02-18	94	0
hCoV-19/Finland/THL-202105747/2021|EPI_ISL_2505278|2021-02-18	94	0
hCoV-19/Finland/THL-202105754/2021|EPI_ISL_2505282|2021-02-18	94	0
hCoV-19/Finland/THL-202109101/2021|EPI_ISL_2506163|2021-02-28	94	0
hCoV-19/Finland/THL-202109110/2021|EPI_ISL_2506170|2021-03-05	94	0
hCoV-19/Finland/V4985/2021|EPI_ISL_2608449|2021-03-02	94	0
hCoV-19/Finland/V6483/2021|EPI_ISL_2608555|2021-03-07	94	0
hCoV-19/Finland/2565/2021|EPI_ISL_1841998|2021-02-17	94	0
hCoV-19/Finland/3048/2021|EPI_ISL_2030976|2021-02-21	94	0
hCoV-19/Finland/3132/2021|EPI_ISL_1842223|2021-02-16	94	0
hCoV-19/Finland/3579/2021|EPI_ISL_2258474|2021-02-27	94	0
hCoV-19/Finland/3583/2021|EPI_ISL_2258477|2021-02-27	94	0
hCoV-19/Finland/3690/2021|EPI_ISL_1842771|2021-02-26	94	0
hCoV-19/Finland/4585/2021|EPI_ISL_2258638|2021-03-07	94	0
hCoV-19/Finland/THL-202106259/2021|EPI_ISL_2505391|2021-03-09	95	0
hCoV-19/Finland/THL-202106260/2021|EPI_ISL_2505392|2021-03-09	95	0
hCoV-19/Finland/THL-202106261/2021|EPI_ISL_2505393|2021-03-09	95	0
hCoV-19/Finland/THL-202109890/2021|EPI_ISL_2506757|2021-03-15	95	0
hCoV-19/Finland/THL-202109891/2021|EPI_ISL_2506758|2021-03-18	95	0
hCoV-19/Finland/THL-202109892/2021|EPI_ISL_2506759|2021-03-20	95	0
hCoV-19/Finland/THL-202109893/2021|EPI_ISL_2506760|2021-03-21	95	0
hCoV-19/Finland/THL-202109894/2021|EPI_ISL_2506761|2021-03-20	95	0
hCoV-19/Finland/THL-202109895/2021|EPI_ISL_2506762|2021-03-20	95	0
hCoV-19/Finland/THL-202109896/2021|EPI_ISL_2506763|2021-03-20	95	0
hCoV-19/Finland/THL-202109965/2021|EPI_ISL_2506823|2021-03-23	95	0
hCoV-19/Finland/THL-202112078/2021|EPI_ISL_2507883|2021-04-01	95	0
hCoV-19/Finland/THL-202112080/2021|EPI_ISL_2507885|2021-04-09	95	0
hCoV-19/Finland/THL-202112199/2021|EPI_ISL_2507977|2021-04-14	95	0
hCoV-19/Finland/THL-202113984/2021|EPI_ISL_2508327|2021-04-22	95	0
hCoV-19/Finland/5404/2021|EPI_ISL_2258888|2021-03-21	95	0
hCoV-19/Finland/THL-202106317/2021|EPI_ISL_2505441|2021-02-19	96	0
hCoV-19/Finland/THL-202108479/2021|EPI_ISL_2505666|2021-03-04	96	0
hCoV-19/Finland/THL-202109361/2021|EPI_ISL_2506357|2021-03-10	97	0
hCoV-19/Finland/THL-202111425/2021|EPI_ISL_2507080|2021-03-28	97	0
hCoV-19/Finland/THL-202111595/2021|EPI_ISL_2507508|2021-03-31	97	0
hCoV-19/Finland/V8842/2021|EPI_ISL_2609231|2021-03-17	97	0
hCoV-19/Finland/V8853/2021|EPI_ISL_2609241|2021-03-18	97	0
hCoV-19/Finland/V8904/2021|EPI_ISL_2609281|2021-03-18	97	0
hCoV-19/Finland/V8914/2021|EPI_ISL_2609290|2021-03-18	97	0
hCoV-19/Finland/2765/2021|EPI_ISL_1841843|2021-02-21	97	0
hCoV-19/Finland/4422/2021|EPI_ISL_2608896|2021-03-06	97	0
hCoV-19/Finland/4435/2021|EPI_ISL_2608904|2021-03-06	97	0
hCoV-19/Finland/4667/2021|EPI_ISL_1842660|2021-03-09	97	0
hCoV-19/Finland/4943/2021|EPI_ISL_2258963|2021-03-10	97	0
hCoV-19/Finland/5297/2021|EPI_ISL_2258848|2021-03-18	97	0
hCoV-19/Finland/5318/2021|EPI_ISL_2258867|2021-03-16	97	0
hCoV-19/Finland/5377/2021|EPI_ISL_2609162|2021-03-20	97	0
hCoV-19/Finland/HEL-23-1035/2021|EPI_ISL_1279003|2021-01-31	98	0
hCoV-19/Finland/946/2021|EPI_ISL_1497181|2021-02-03	98	0
hCoV-19/Finland/3100/2021|EPI_ISL_2031266|2021-02-22	98	0
hCoV-19/Finland/5897/2021|EPI_ISL_2609317|2021-04-06	98	0
hCoV-19/Finland/6137/2021|EPI_ISL_2609350|2021-04-18	98	0
hCoV-19/Finland/6138/2021|EPI_ISL_2609351|2021-04-17	98	0
hCoV-19/Finland/THL-202108465/2021|EPI_ISL_2505654|2021-03-04	99	0
hCoV-19/Finland/V8803/2021|EPI_ISL_2609202|2021-03-17	99	0
hCoV-19/Finland/V8815/2021|EPI_ISL_2609211|2021-03-17	99	0
hCoV-19/Finland/2114/2021|EPI_ISL_1841504|2021-02-13	99	0
hCoV-19/Finland/2652/2021|EPI_ISL_1842098|2021-02-19	99	0
hCoV-19/Finland/2686/2021|EPI_ISL_1841965|2021-02-20	99	0
hCoV-19/Finland/3695/2021|EPI_ISL_1842776|2021-02-28	99	0
hCoV-19/Finland/5957/2021|EPI_ISL_2609342|2021-04-10	99	0
hCoV-19/Finland/THL-202117257/2021|EPI_ISL_2364021|2021-05-10	100	0
hCoV-19/Finland/THL-202117279/2021|EPI_ISL_2364037|2021-05-04	100	0
hCoV-19/Finland/6569/2021|EPI_ISL_2608833|2021-05-03	100	0
hCoV-19/Finland/6597/2021|EPI_ISL_2608842|2021-05-04	100	0
hCoV-19/Finland/6608/2021|EPI_ISL_2608848|2021-05-04	100	0
hCoV-19/Finland/6609/2021|EPI_ISL_2608849|2021-05-04	100	0
hCoV-19/Finland/6610/2021|EPI_ISL_2608850|2021-05-04	100	0
hCoV-19/Finland/6611/2021|EPI_ISL_2608851|2021-05-04	100	0
hCoV-19/Finland/6621/2021|EPI_ISL_2608860|2021-05-04	100	0
hCoV-19/Finland/1337/2021|EPI_ISL_1496874|2021-02-07	101	0
hCoV-19/Finland/1666/2021|EPI_ISL_1497068|2021-02-10	101	0
hCoV-19/Finland/5704/2021|EPI_ISL_2604662|2021-03-30	101	0
hCoV-19/Finland/THL-202112555/2021|EPI_ISL_2508254|2021-04-24	102	0
hCoV-19/Finland/THL-202114034/2021|EPI_ISL_2363827|2021-05-03	102	0
hCoV-19/Finland/V8601/2021|EPI_ISL_2608604|2021-03-15	102	0
hCoV-19/Finland/V8769/2021|EPI_ISL_2609174|2021-03-17	102	0
hCoV-19/Finland/V8855/2021|EPI_ISL_2609242|2021-03-17	102	0
hCoV-19/Finland/1570/2021|EPI_ISL_1497014|2021-02-09	102	0
hCoV-19/Finland/1691/2021|EPI_ISL_1497089|2021-02-10	102	0
hCoV-19/Finland/1694/2021|EPI_ISL_1497092|2021-02-10	102	0
hCoV-19/Finland/1711/2021|EPI_ISL_1497107|2021-02-10	102	0
hCoV-19/Finland/2201/2021|EPI_ISL_1841583|2021-02-12	102	0
hCoV-19/Finland/2226/2021|EPI_ISL_1841606|2021-02-13	102	0
hCoV-19/Finland/HEL-14-345/2021|EPI_ISL_1081975|2021-01-22	103	0
hCoV-19/Finland/4026/2021|EPI_ISL_2604280|2021-03-02	103	0
hCoV-19/Finland/THL-202108847/2021|EPI_ISL_2505954|2021-03-02	104	0
hCoV-19/Finland/THL-202108851/2021|EPI_ISL_2505957|2021-03-01	104	0
hCoV-19/Finland/THL-202111671/2021|EPI_ISL_2507580|2021-04-01	104	0
hCoV-19/Finland/THL-202105774/2021|EPI_ISL_2505301|2021-02-17	105	0
hCoV-19/Finland/THL-202106217/2021|EPI_ISL_2505357|2021-02-16	105	0
hCoV-19/Finland/THL-202109335/2021|EPI_ISL_2506334|2021-03-12	105	0
hCoV-19/Finland/4106/2021|EPI_ISL_2031032|2021-03-03	105	0
hCoV-19/Finland/5872/2021|EPI_ISL_2604714|2021-04-06	105	0
hCoV-19/Finland/6746/2021|EPI_ISL_2608865|2021-05-05	105	0
hCoV-19/Finland/6753/2021|EPI_ISL_2608870|2021-05-05	105	0
hCoV-19/Finland/6139/2021|EPI_ISL_2609352|2021-04-16	106	0
hCoV-19/Finland/6749/2021|EPI_ISL_2608866|2021-05-05	106	0
hCoV-19/Finland/V8982/2021|EPI_ISL_2604581|2021-03-18	107	0
hCoV-19/Finland/2206/2021|EPI_ISL_1841588|2021-02-12	107	0
hCoV-19/Finland/3103/2021|EPI_ISL_2031269|2021-02-22	107	0
hCoV-19/Finland/4038/2021|EPI_ISL_2604289|2021-03-03	107	0
hCoV-19/Finland/4442/2021|EPI_ISL_2608910|2021-03-07	107	0
hCoV-19/Finland/V6529/2021|EPI_ISL_2608587|2021-03-07	108	0
hCoV-19/Finland/4610/2021|EPI_ISL_2258661|2021-03-08	108	0
hCoV-19/Finland/THL-202109370/2021|EPI_ISL_2506366|2021-03-12	109	0
hCoV-19/Finland/THL-202109497/2021|EPI_ISL_2506477|2021-03-10	109	0
hCoV-19/Finland/THL-202109697/2021|EPI_ISL_2506623|2021-03-11	109	0
hCoV-19/Finland/THL-202111564/2021|EPI_ISL_2507484|2021-03-27	109	0
hCoV-19/Finland/THL-202112382/2021|EPI_ISL_2363794|2021-04-24	109	0
hCoV-19/Finland/THL-202113941/2021|EPI_ISL_2508301|2021-04-20	109	0
hCoV-19/Finland/THL-202117196/2021|EPI_ISL_2363986|2021-04-27	109	0
hCoV-19/Finland/V8582/2021|EPI_ISL_2608589|2021-03-15	109	0
hCoV-19/Finland/V8773/2021|EPI_ISL_2609177|2021-03-17	109	0
hCoV-19/Finland/V9015/2021|EPI_ISL_2604607|2021-03-18	109	0
hCoV-19/Finland/1591/2021|EPI_ISL_1497031|2021-02-09	109	0
hCoV-19/Finland/5973/2021|EPI_ISL_2604750|2021-04-09	109	0
hCoV-19/Finland/THL-202109418/2021|EPI_ISL_2506403|2021-03-11	110	0
hCoV-19/Finland/THL-202112262/2021|EPI_ISL_2508028|2021-04-13	110	0
hCoV-19/Finland/THL-202112276/2021|EPI_ISL_2508039|2021-04-16	110	0
hCoV-19/Finland/6588/2021|EPI_ISL_2608837|2021-05-04	110	0
hCoV-19/Finland/3224/2021|EPI_ISL_2031002|2021-02-22	111	0
hCoV-19/Finland/3250/2021|EPI_ISL_2031026|2021-02-22	111	0
hCoV-19/Finland/5644/2021|EPI_ISL_2604631|2021-03-27	111	0
hCoV-19/Finland/2193/2021|EPI_ISL_1841575|2021-02-12	112	0
hCoV-19/Finland/2276/2021|EPI_ISL_1841653|2021-02-12	112	0
hCoV-19/Finland/2890/2021|EPI_ISL_2258496|2021-02-21	112	0
hCoV-19/Finland/THL-202100690/2021|EPI_ISL_2589884|2021-01-17	113	0
hCoV-19/Finland/THL-202101713/2021|EPI_ISL_2590251|2021-01-15	113	0
hCoV-19/Finland/THL-202101803/2021|EPI_ISL_2590278|2021-01-14	113	0
hCoV-19/Finland/THL-202101826/2021|EPI_ISL_2590303|2021-01-15	113	0
hCoV-19/Finland/THL-202102084/2021|EPI_ISL_2590584|2021-01-19	113	0
hCoV-19/Finland/THL-202102252/2021|EPI_ISL_2590721|2021-01-22	113	0
hCoV-19/Finland/THL-202102297/2021|EPI_ISL_2590777|2021-01-25	113	0
hCoV-19/Finland/THL-202102992/2021|EPI_ISL_2590884|2021-02-25	113	0
hCoV-19/Finland/THL-202103835/2021|EPI_ISL_2591171|2021-01-29	113	0
hCoV-19/Finland/THL-202103840/2021|EPI_ISL_2591175|2021-01-13	113	0
hCoV-19/Finland/THL-202103941/2021|EPI_ISL_2591291|2021-01-27	113	0
hCoV-19/Finland/THL-202103951/2021|EPI_ISL_2591309|2021-01-25	113	0
hCoV-19/Finland/THL-202103953/2021|EPI_ISL_2591314|2021-01-18	113	0
hCoV-19/Finland/THL-202103954/2021|EPI_ISL_2591315|2021-01-25	113	0
hCoV-19/Finland/THL-202103959/2021|EPI_ISL_2591322|2021-02-01	113	0
hCoV-19/Finland/THL-202103962/2021|EPI_ISL_2591324|2021-02-03	113	0
hCoV-19/Finland/THL-202103966/2021|EPI_ISL_2591333|2021-02-03	113	0
hCoV-19/Finland/THL-202105085/2021|EPI_ISL_2505189|2021-02-15	113	0
hCoV-19/Finland/THL-202105104/2021|EPI_ISL_2505204|2021-01-17	113	0
hCoV-19/Finland/THL-202105105/2021|EPI_ISL_2505205|2021-01-17	113	0
hCoV-19/Finland/THL-202105107/2021|EPI_ISL_2505206|2021-01-17	113	0
hCoV-19/Finland/THL-202105108/2021|EPI_ISL_2505207|2021-01-17	113	0
hCoV-19/Finland/THL-202105109/2021|EPI_ISL_2505208|2021-01-17	113	0
hCoV-19/Finland/THL-202105110/2021|EPI_ISL_2505209|2021-01-17	113	0
hCoV-19/Finland/THL-202105111/2021|EPI_ISL_2505210|2021-01-15	113	0
hCoV-19/Finland/THL-202105113/2021|EPI_ISL_2505211|2021-01-17	113	0
hCoV-19/Finland/THL-202105114/2021|EPI_ISL_2505212|2021-01-17	113	0
hCoV-19/Finland/THL-202106294/2021|EPI_ISL_2505420|2021-02-12	113	0
hCoV-19/Finland/THL-202108801/2021|EPI_ISL_2505915|2021-02-26	113	0
hCoV-19/Finland/THL-202108988/2021|EPI_ISL_2506067|2021-03-03	113	0
hCoV-19/Finland/THL-202109056/2021|EPI_ISL_2506126|2021-03-04	113	0
hCoV-19/Finland/THL-202109067/2021|EPI_ISL_2506135|2021-03-04	113	0
hCoV-19/Finland/THL-202109093/2021|EPI_ISL_2506158|2021-03-05	113	0
hCoV-19/Finland/THL-202109117/2021|EPI_ISL_2506175|2021-03-04	113	0
hCoV-19/Finland/THL-202109422/2021|EPI_ISL_2506407|2021-03-09	113	0
hCoV-19/Finland/THL-202109527/2021|EPI_ISL_2506495|2021-03-05	113	0
hCoV-19/Finland/THL-202111406/2021|EPI_ISL_2507065|2021-03-24	113	0
hCoV-19/Finland/THL-202111823/2021|EPI_ISL_2507702|2021-04-04	113	0
hCoV-19/Finland/1340/2021|EPI_ISL_1496876|2021-02-07	113	0
hCoV-19/Finland/1680/2021|EPI_ISL_1497079|2021-02-10	113	0
hCoV-19/Finland/1964/2021|EPI_ISL_1842603|2021-02-12	113	0
hCoV-19/Finland/HEL-18-445/2021|EPI_ISL_1082028|2021-01-21	114	0
hCoV-19/Finland/THL-202109969/2021|EPI_ISL_2506827|2021-03-22	114	0
hCoV-19/Finland/V4991/2021|EPI_ISL_2608454|2021-03-01	114	0
hCoV-19/Finland/807/2021|EPI_ISL_1842479|2021-02-02	114	0
hCoV-19/Finland/835/2021|EPI_ISL_1842503|2021-02-02	114	0
hCoV-19/Finland/1596/2021|EPI_ISL_1497036|2021-02-09	114	0
hCoV-19/Finland/1612/2021|EPI_ISL_1497049|2021-02-09	114	0
hCoV-19/Finland/2982/2021|EPI_ISL_1842192|2021-02-11	114	0
hCoV-19/Finland/3102/2021|EPI_ISL_2031268|2021-02-22	114	0
hCoV-19/Finland/4958/2021|EPI_ISL_2258977|2021-03-10	114	0
hCoV-19/Finland/THL-202109305/2021|EPI_ISL_2506308|2021-03-12	115	0
hCoV-19/Finland/THL-202109306/2021|EPI_ISL_2506309|2021-03-12	115	0
hCoV-19/Finland/THL-202109307/2021|EPI_ISL_2506310|2021-03-12	115	0
hCoV-19/Finland/THL-202109321/2021|EPI_ISL_2506322|2021-03-11	115	0
hCoV-19/Finland/THL-202109343/2021|EPI_ISL_2506342|2021-03-11	115	0
hCoV-19/Finland/THL-202109349/2021|EPI_ISL_2506348|2021-03-11	115	0
hCoV-19/Finland/THL-202109771/2021|EPI_ISL_2506675|2021-03-23	115	0
hCoV-19/Finland/THL-202109799/2021|EPI_ISL_2506687|2021-03-19	115	0
hCoV-19/Finland/THL-202109862/2021|EPI_ISL_2506742|2021-03-18	115	0
[truncated: 3,381 more rows]

## Sheet: B.1.1.7.mr=30
#sequence	cluster	subclustern	support
hCoV-19/Finland/53HEL/2020|EPI_ISL_738134|2020-12-19	1	0	83
hCoV-19/Finland/94HEL/2020|EPI_ISL_766026|2020-12-22	1	0	83
hCoV-19/Finland/95HEL/2020|EPI_ISL_766027|2020-12-28	1	0	83
hCoV-19/Finland/HEL-11-51/2021|EPI_ISL_995902|2021-01-14	2	0	5
hCoV-19/Finland/HEL-14-382/2021|EPI_ISL_1081993|2021-01-22	2	0	5
hCoV-19/Finland/HEL-14-391/2021|EPI_ISL_1082087|2021-01-24	2	0	5
hCoV-19/Finland/HEL-16-315/2021|EPI_ISL_995850|2021-01-17	2	0	5
hCoV-19/Finland/HEL-16-316/2021|EPI_ISL_995851|2021-01-17	2	0	5
hCoV-19/Finland/HEL-18-433/2021|EPI_ISL_1082022|2021-01-19	2	0	5
hCoV-19/Finland/HEL-18-434/2021|EPI_ISL_1082023|2021-01-19	2	0	5
hCoV-19/Finland/HEL-18-464/2021|EPI_ISL_1082116|2021-01-21	2	0	5
hCoV-19/Finland/HEL-18-465/2021|EPI_ISL_1082039|2021-01-21	2	0	5
hCoV-19/Finland/HEL-19-V235/2021|EPI_ISL_1082063|2021-01-26	2	0	5
hCoV-19/Finland/HEL-19-V237/2021|EPI_ISL_1082065|2021-01-26	2	0	5
hCoV-19/Finland/HEL-19-551/2021|EPI_ISL_1082133|2021-01-25	2	0	5
hCoV-19/Finland/HEL-19-572/2021|EPI_ISL_1279062|2021-01-25	2	0	5
hCoV-19/Finland/HEL-19-575/2021|EPI_ISL_1279065|2021-01-26	2	0	5
hCoV-19/Finland/HEL-19-576/2021|EPI_ISL_1279066|2021-01-26	2	0	5
hCoV-19/Finland/HEL4-21/2021|EPI_ISL_833223|2021-01-02	2	0	5
hCoV-19/Finland/THL-202108712/2021|EPI_ISL_2505849|2021-02-15	2	0	5
hCoV-19/Finland/THL-202108979/2021|EPI_ISL_2506060|2021-03-03	2	0	5
hCoV-19/Finland/THL-202109042/2021|EPI_ISL_2506113|2021-03-03	2	0	5
hCoV-19/Finland/THL-202109065/2021|EPI_ISL_2506133|2021-03-03	2	0	5
hCoV-19/Finland/THL-202111911/2021|EPI_ISL_2507757|2021-04-07	2	0	5
hCoV-19/Finland/785/2021|EPI_ISL_1842460|2021-02-01	2	0	5
hCoV-19/Finland/875/2021|EPI_ISL_1842337|2021-01-31	2	0	5
hCoV-19/Finland/1072/2021|EPI_ISL_1496761|2021-02-04	2	0	5
hCoV-19/Finland/1341/2021|EPI_ISL_1496877|2021-02-07	2	0	5
hCoV-19/Finland/1450/2021|EPI_ISL_1496930|2021-02-08	2	0	5
hCoV-19/Finland/1461/2021|EPI_ISL_1496937|2021-02-08	2	0	5
hCoV-19/Finland/1515/2021|EPI_ISL_1496981|2021-02-08	2	0	5
hCoV-19/Finland/1537/2021|EPI_ISL_1496990|2021-02-08	2	0	5
hCoV-19/Finland/1540/2021|EPI_ISL_1496991|2021-02-08	2	0	5
hCoV-19/Finland/1625/2021|EPI_ISL_1497059|2021-02-09	2	0	5
hCoV-19/Finland/3523/2021|EPI_ISL_2604457|2021-02-25	2	0	5
hCoV-19/Finland/3569/2021|EPI_ISL_2258465|2021-02-27	2	0	5
hCoV-19/Finland/4525/2021|EPI_ISL_2608931|2021-03-08	2	0	5
hCoV-19/Finland/5179/2021|EPI_ISL_2030930|2021-03-12	2	0	5
hCoV-19/Finland/5190/2021|EPI_ISL_2030939|2021-03-12	2	0	5
hCoV-19/Finland/5990/2021|EPI_ISL_2604753|2021-04-09	2	0	5
hCoV-19/Finland/6210/2021|EPI_ISL_2608512|2021-04-19	2	0	5
hCoV-19/Finland/6217/2021|EPI_ISL_2608519|2021-04-20	2	0	5
hCoV-19/Finland/6245/2021|EPI_ISL_2608530|2021-04-21	2	0	5
hCoV-19/Finland/THL-202108451/2021|EPI_ISL_2505642|2021-03-05	3	0	5
hCoV-19/Finland/THL-202108861/2021|EPI_ISL_2505965|2021-03-06	3	0	5
hCoV-19/Finland/THL-202108863/2021|EPI_ISL_2505967|2021-03-05	3	0	5
hCoV-19/Finland/THL-202108934/2021|EPI_ISL_2506029|2021-03-06	3	0	5
hCoV-19/Finland/THL-202111957/2021|EPI_ISL_2507782|2021-04-05	3	0	5
hCoV-19/Finland/THL-202112074/2021|EPI_ISL_2507880|2021-04-04	3	0	5
hCoV-19/Finland/THL-202112438/2021|EPI_ISL_2508168|2021-04-13	3	0	5
hCoV-19/Finland/THL-202114027/2021|EPI_ISL_2363823|2021-04-25	3	0	5
hCoV-19/Finland/THL-202117223/2021|EPI_ISL_2363994|2021-04-30	3	0	5
hCoV-19/Finland/V944/2021|EPI_ISL_2608695|2021-02-05	3	0	5
hCoV-19/Finland/V5016/2021|EPI_ISL_2608473|2021-03-02	3	0	5
hCoV-19/Finland/V6247/2021|EPI_ISL_2609407|2021-03-05	3	0	5
hCoV-19/Finland/V6285/2021|EPI_ISL_2609439|2021-03-06	3	0	5
hCoV-19/Finland/V6481/2021|EPI_ISL_2608553|2021-03-06	3	0	5
hCoV-19/Finland/V8683/2021|EPI_ISL_2609067|2021-03-16	3	0	5
hCoV-19/Finland/V8951/2021|EPI_ISL_2604557|2021-03-19	3	0	5
hCoV-19/Finland/V8988/2021|EPI_ISL_2604586|2021-03-18	3	0	5
hCoV-19/Finland/V9031/2021|EPI_ISL_2031193|2021-03-19	3	0	5
hCoV-19/Finland/89HEL/2020|EPI_ISL_766022|2020-12-28	3	0	5
hCoV-19/Finland/1838/2021|EPI_ISL_1497169|2021-02-11	3	0	5
hCoV-19/Finland/2300/2021|EPI_ISL_1841675|2021-02-14	3	0	5
hCoV-19/Finland/2715/2021|EPI_ISL_1841918|2021-02-19	3	0	5
hCoV-19/Finland/3091/2021|EPI_ISL_2031262|2021-02-19	3	0	5
hCoV-19/Finland/4025/2021|EPI_ISL_2604279|2021-03-03	3	0	5
hCoV-19/Finland/5001/2021|EPI_ISL_2259009|2021-03-08	3	0	5
hCoV-19/Finland/5038/2021|EPI_ISL_2258920|2021-03-11	3	0	5
hCoV-19/Finland/5329/2021|EPI_ISL_2258873|2021-03-15	3	0	5
hCoV-19/Finland/5620/2021|EPI_ISL_2604541|2021-03-26	3	0	5
hCoV-19/Finland/5666/2021|EPI_ISL_2604642|2021-03-29	3	0	5
hCoV-19/Finland/6538/2021|EPI_ISL_2608819|2021-04-30	3	0	5
hCoV-19/Finland/6750/2021|EPI_ISL_2608867|2021-05-05	3	0	5
hCoV-19/Finland/HEL4-51/2021|EPI_ISL_833220|2021-01-02	4	0	6
hCoV-19/Finland/THL-202101153/2021|EPI_ISL_2590057|2021-01-11	4	0	6
hCoV-19/Finland/THL-202108464/2021|EPI_ISL_2505653|2021-03-04	4	0	6
hCoV-19/Finland/THL-202109725/2021|EPI_ISL_2506645|2021-03-20	4	0	6
hCoV-19/Finland/THL-202109901/2021|EPI_ISL_2506768|2021-03-22	4	0	6
hCoV-19/Finland/THL-202111601/2021|EPI_ISL_2507513|2021-04-06	4	0	6
hCoV-19/Finland/THL-202112488/2021|EPI_ISL_2508202|2021-04-21	4	0	6
hCoV-19/Finland/THL-202114057/2021|EPI_ISL_2363844|2021-04-28	4	0	6
hCoV-19/Finland/V8598/2021|EPI_ISL_2608601|2021-03-15	4	0	6
hCoV-19/Finland/V8939/2021|EPI_ISL_2604545|2021-03-14	4	0	6
hCoV-19/Finland/V9017/2021|EPI_ISL_2604609|2021-03-19	4	0	6
hCoV-19/Finland/80HEL/2020|EPI_ISL_766017|2020-12-22	4	0	6
hCoV-19/Finland/1165/2021|EPI_ISL_1496815|2021-02-07	4	0	6
hCoV-19/Finland/1225/2021|EPI_ISL_1842244|2021-02-03	4	0	6
hCoV-19/Finland/1295/2021|EPI_ISL_1496855|2021-02-07	4	0	6
hCoV-19/Finland/1385/2021|EPI_ISL_1496903|2021-02-04	4	0	6
hCoV-19/Finland/1799/2021|EPI_ISL_1497141|2021-02-11	4	0	6
hCoV-19/Finland/2095/2021|EPI_ISL_1841485|2021-02-14	4	0	6
hCoV-19/Finland/2099/2021|EPI_ISL_1841489|2021-02-13	4	0	6
hCoV-19/Finland/2101/2021|EPI_ISL_1841491|2021-02-13	4	0	6
hCoV-19/Finland/2133/2021|EPI_ISL_1841520|2021-02-13	4	0	6
hCoV-19/Finland/2148/2021|EPI_ISL_1841534|2021-02-13	4	0	6
hCoV-19/Finland/2156/2021|EPI_ISL_1841541|2021-02-13	4	0	6
hCoV-19/Finland/2159/2021|EPI_ISL_1841544|2021-02-13	4	0	6
hCoV-19/Finland/2160/2021|EPI_ISL_1841545|2021-02-13	4	0	6
hCoV-19/Finland/2162/2021|EPI_ISL_1841547|2021-02-13	4	0	6
hCoV-19/Finland/2274/2021|EPI_ISL_1841652|2021-02-12	4	0	6
hCoV-19/Finland/2336/2021|EPI_ISL_1841707|2021-02-14	4	0	6
hCoV-19/Finland/2628/2021|EPI_ISL_1842075|2021-02-18	4	0	6
hCoV-19/Finland/2885/2021|EPI_ISL_2258492|2021-02-21	4	0	6
hCoV-19/Finland/3110/2021|EPI_ISL_1842203|2021-02-17	4	0	6
hCoV-19/Finland/3116/2021|EPI_ISL_1842207|2021-02-17	4	0	6
hCoV-19/Finland/3480/2021|EPI_ISL_2604418|2021-02-26	4	0	6
hCoV-19/Finland/3519/2021|EPI_ISL_2604453|2021-02-26	4	0	6
hCoV-19/Finland/3566/2021|EPI_ISL_2258462|2021-02-26	4	0	6
hCoV-19/Finland/4089/2021|EPI_ISL_2608736|2021-03-02	4	0	6
hCoV-19/Finland/4143/2021|EPI_ISL_2031061|2021-03-04	4	0	6
hCoV-19/Finland/4434/2021|EPI_ISL_2608903|2021-03-06	4	0	6
hCoV-19/Finland/4594/2021|EPI_ISL_2258647|2021-03-08	4	0	6
hCoV-19/Finland/4722/2021|EPI_ISL_1842712|2021-03-09	4	0	6
hCoV-19/Finland/4760/2021|EPI_ISL_2031070|2021-03-10	4	0	6
hCoV-19/Finland/4956/2021|EPI_ISL_2258975|2021-03-10	4	0	6
hCoV-19/Finland/5207/2021|EPI_ISL_2030951|2021-03-12	4	0	6
hCoV-19/Finland/5283/2021|EPI_ISL_2258840|2021-03-18	4	0	6
hCoV-19/Finland/6062/2021|EPI_ISL_2609016|2021-04-14	4	0	6
hCoV-19/Finland/6063/2021|EPI_ISL_2609017|2021-04-14	4	0	6
hCoV-19/Finland/6065/2021|EPI_ISL_2609019|2021-04-14	4	0	6
hCoV-19/Finland/6082/2021|EPI_ISL_2609024|2021-04-15	4	0	6
hCoV-19/Finland/HEL-22-920/2021|EPI_ISL_1279042|2021-01-30	5	0	4
hCoV-19/Finland/HEL-23-1040/2021|EPI_ISL_1279008|2021-01-30	5	0	4
hCoV-19/Finland/THL-202112512/2021|EPI_ISL_2508226|2021-04-27	5	0	4
hCoV-19/Finland/91HEL/2020|EPI_ISL_766024|2020-12-22	5	0	4
hCoV-19/Finland/1184/2021|EPI_ISL_1496828|2021-02-06	5	0	4
hCoV-19/Finland/1199/2021|EPI_ISL_1496842|2021-02-06	5	0	4
hCoV-19/Finland/1314/2021|EPI_ISL_1496857|2021-02-07	5	0	4
hCoV-19/Finland/1481/2021|EPI_ISL_1496955|2021-02-08	5	0	4
hCoV-19/Finland/1788/2021|EPI_ISL_1497131|2021-02-11	5	0	4
hCoV-19/Finland/4389/2021|EPI_ISL_2604299|2021-03-07	5	0	4
hCoV-19/Finland/4880/2021|EPI_ISL_2608983|2021-03-11	5	0	4
hCoV-19/Finland/5777/2021|EPI_ISL_2604478|2021-04-01	5	0	4
hCoV-19/Finland/5887/2021|EPI_ISL_2604726|2021-04-06	5	0	4
hCoV-19/Finland/6554/2021|EPI_ISL_2608824|2021-05-02	5	0	4
hCoV-19/Finland/THL-202114015/2021|EPI_ISL_2508344|2021-04-23	6	0	16
hCoV-19/Finland/THL-202114040/2021|EPI_ISL_2363832|2021-05-03	6	0	16
hCoV-19/Finland/2170/2021|EPI_ISL_1841555|2021-02-13	6	0	16
hCoV-19/Finland/5182/2021|EPI_ISL_2030931|2021-03-12	6	0	16
hCoV-19/Finland/THL-202108862/2021|EPI_ISL_2505966|2021-03-05	7	0	19
hCoV-19/Finland/THL-202108875/2021|EPI_ISL_2505978|2021-03-02	7	0	19
hCoV-19/Finland/THL-202111998/2021|EPI_ISL_2507817|2021-04-08	7	0	19
hCoV-19/Finland/THL-202112505/2021|EPI_ISL_2508219|2021-04-23	7	0	19
hCoV-19/Finland/THL-202113997/2021|EPI_ISL_2508335|2021-04-25	7	0	19
hCoV-19/Finland/4133/2021|EPI_ISL_2031053|2021-03-04	7	0	19
hCoV-19/Finland/5711/2021|EPI_ISL_2258780|2021-03-30	7	0	19
hCoV-19/Finland/6038/2021|EPI_ISL_2608995|2021-04-14	7	0	19
hCoV-19/Finland/6545/2021|EPI_ISL_2608821|2021-05-03	7	0	19
hCoV-19/Finland/THL-202103958/2021|EPI_ISL_2591320|2021-01-25	8	0	21
hCoV-19/Finland/THL-202108767/2021|EPI_ISL_2505890|2021-02-26	8	0	21
hCoV-19/Finland/THL-202108768/2021|EPI_ISL_2505891|2021-02-26	8	0	21
hCoV-19/Finland/THL-202108769/2021|EPI_ISL_2505892|2021-02-25	8	0	21
hCoV-19/Finland/THL-202108770/2021|EPI_ISL_2505893|2021-02-26	8	0	21
hCoV-19/Finland/THL-202108771/2021|EPI_ISL_2505894|2021-02-26	8	0	21
hCoV-19/Finland/THL-202108772/2021|EPI_ISL_2505895|2021-02-26	8	0	21
hCoV-19/Finland/THL-202108773/2021|EPI_ISL_2505896|2021-02-26	8	0	21
hCoV-19/Finland/THL-202108790/2021|EPI_ISL_2505905|2021-02-26	8	0	21
hCoV-19/Finland/THL-202108803/2021|EPI_ISL_2505917|2021-02-26	8	0	21
hCoV-19/Finland/THL-202109007/2021|EPI_ISL_2506082|2021-03-05	8	0	21
hCoV-19/Finland/THL-202109014/2021|EPI_ISL_2506089|2021-03-05	8	0	21
hCoV-19/Finland/THL-202109020/2021|EPI_ISL_2506095|2021-03-05	8	0	21
hCoV-19/Finland/THL-202109078/2021|EPI_ISL_2506144|2021-03-05	8	0	21
hCoV-19/Finland/THL-202109080/2021|EPI_ISL_2506146|2021-03-03	8	0	21
hCoV-19/Finland/THL-202109233/2021|EPI_ISL_2506266|2021-03-08	8	0	21
hCoV-19/Finland/THL-202110406/2021|EPI_ISL_2507007|2021-03-20	8	0	21
hCoV-19/Finland/THL-202111621/2021|EPI_ISL_2507533|2021-04-05	8	0	21
hCoV-19/Finland/THL-202111956/2021|EPI_ISL_2507781|2021-04-05	8	0	21
hCoV-19/Finland/THL-202112192/2021|EPI_ISL_2507974|2021-04-12	8	0	21
hCoV-19/Finland/THL-202112467/2021|EPI_ISL_2508191|2021-04-20	8	0	21
hCoV-19/Finland/THL-202112537/2021|EPI_ISL_2508239|2021-04-23	8	0	21
hCoV-19/Finland/THL-202112558/2021|EPI_ISL_2508257|2021-04-21	8	0	21
hCoV-19/Finland/THL-202112562/2021|EPI_ISL_2508259|2021-04-20	8	0	21
hCoV-19/Finland/2717/2021|EPI_ISL_1841920|2021-02-20	8	0	21
hCoV-19/Finland/2725/2021|EPI_ISL_1841928|2021-02-19	8	0	21
hCoV-19/Finland/2730/2021|EPI_ISL_1841933|2021-02-19	8	0	21
hCoV-19/Finland/5392/2021|EPI_ISL_2258882|2021-03-21	8	0	21
hCoV-19/Finland/5405/2021|EPI_ISL_2258889|2021-03-19	8	0	21
hCoV-19/Finland/5409/2021|EPI_ISL_2258891|2021-03-21	8	0	21
hCoV-19/Finland/5934/2021|EPI_ISL_2604748|2021-04-07	8	0	21
hCoV-19/Finland/6177/2021|EPI_ISL_2609380|2021-04-18	8	0	21
hCoV-19/Finland/6241/2021|EPI_ISL_2608526|2021-04-22	8	0	21
hCoV-19/Finland/6756/2021|EPI_ISL_2608871|2021-05-05	8	0	21
hCoV-19/Finland/5886/2021|EPI_ISL_2604725|2021-04-06	9	0	45
hCoV-19/Finland/5931/2021|EPI_ISL_2604746|2021-04-07	9	0	45
hCoV-19/Finland/THL-202106174/2021|EPI_ISL_2505327|2021-02-19	10	0	14
hCoV-19/Finland/THL-202108417/2021|EPI_ISL_2505612|2021-03-04	10	0	14
hCoV-19/Finland/THL-202108463/2021|EPI_ISL_2505652|2021-03-03	10	0	14
hCoV-19/Finland/THL-202108487/2021|EPI_ISL_2505673|2021-03-04	10	0	14
hCoV-19/Finland/THL-202108583/2021|EPI_ISL_2505747|2021-02-25	10	0	14
hCoV-19/Finland/THL-202108591/2021|EPI_ISL_2505752|2021-02-26	10	0	14
hCoV-19/Finland/THL-202108609/2021|EPI_ISL_2505764|2021-02-25	10	0	14
hCoV-19/Finland/THL-202108652/2021|EPI_ISL_2505799|2021-02-26	10	0	14
hCoV-19/Finland/THL-202109329/2021|EPI_ISL_2506330|2021-03-12	10	0	14
hCoV-19/Finland/THL-202109336/2021|EPI_ISL_2506335|2021-03-12	10	0	14
hCoV-19/Finland/THL-202109357/2021|EPI_ISL_2506353|2021-03-12	10	0	14
hCoV-19/Finland/THL-202109366/2021|EPI_ISL_2506362|2021-03-10	10	0	14
hCoV-19/Finland/THL-202109381/2021|EPI_ISL_2506374|2021-03-12	10	0	14
hCoV-19/Finland/THL-202109384/2021|EPI_ISL_2506376|2021-03-12	10	0	14
hCoV-19/Finland/THL-202109728/2021|EPI_ISL_2506648|2021-03-09	10	0	14
hCoV-19/Finland/THL-202109812/2021|EPI_ISL_2506697|2021-03-18	10	0	14
hCoV-19/Finland/THL-202109816/2021|EPI_ISL_2506701|2021-03-18	10	0	14
hCoV-19/Finland/THL-202109817/2021|EPI_ISL_2506702|2021-03-18	10	0	14
hCoV-19/Finland/THL-202109825/2021|EPI_ISL_2506710|2021-03-18	10	0	14
hCoV-19/Finland/THL-202109826/2021|EPI_ISL_2506711|2021-03-18	10	0	14
hCoV-19/Finland/THL-202109827/2021|EPI_ISL_2506712|2021-03-18	10	0	14
hCoV-19/Finland/THL-202109834/2021|EPI_ISL_2506719|2021-03-18	10	0	14
hCoV-19/Finland/THL-202109837/2021|EPI_ISL_2506722|2021-03-18	10	0	14
hCoV-19/Finland/THL-202109843/2021|EPI_ISL_2506728|2021-03-19	10	0	14
hCoV-19/Finland/THL-202109844/2021|EPI_ISL_2506729|2021-03-18	10	0	14
hCoV-19/Finland/THL-202111428/2021|EPI_ISL_2507083|2021-03-25	10	0	14
hCoV-19/Finland/THL-202111435/2021|EPI_ISL_2507369|2021-03-25	10	0	14
hCoV-19/Finland/THL-202111449/2021|EPI_ISL_2507382|2021-03-24	10	0	14
hCoV-19/Finland/THL-202111465/2021|EPI_ISL_2507395|2021-03-19	10	0	14
hCoV-19/Finland/THL-202111624/2021|EPI_ISL_2507536|2021-03-29	10	0	14
hCoV-19/Finland/THL-202111754/2021|EPI_ISL_2507644|2021-04-01	10	0	14
hCoV-19/Finland/THL-202111760/2021|EPI_ISL_2507650|2021-04-05	10	0	14
hCoV-19/Finland/THL-202111815/2021|EPI_ISL_2507694|2021-04-04	10	0	14
hCoV-19/Finland/THL-202112017/2021|EPI_ISL_2507835|2021-04-09	10	0	14
hCoV-19/Finland/V6248/2021|EPI_ISL_2609408|2021-03-05	10	0	14
hCoV-19/Finland/3876/2021|EPI_ISL_2604380|2021-03-02	10	0	14
hCoV-19/Finland/5213/2021|EPI_ISL_2030956|2021-03-12	10	0	14
hCoV-19/Finland/6002/2021|EPI_ISL_2604763|2021-04-08	10	0	14
hCoV-19/Finland/THL-202117087/2021|EPI_ISL_2363884|2021-04-30	11	0	20
hCoV-19/Finland/5502/2021|EPI_ISL_2604527|2021-03-25	11	0	20
hCoV-19/Finland/6604/2021|EPI_ISL_2608845|2021-05-04	11	0	20
hCoV-19/Finland/6848/2021|EPI_ISL_2608881|2021-05-07	11	0	20
hCoV-19/Finland/HEL-17-496/2021|EPI_ISL_1082009|2021-01-25	12	0	13
hCoV-19/Finland/HEL-17-498/2021|EPI_ISL_1082010|2021-01-25	12	0	13
hCoV-19/Finland/HEL-17-509/2021|EPI_ISL_1082013|2021-01-25	12	0	13
hCoV-19/Finland/HEL-17-517/2021|EPI_ISL_1082015|2021-01-25	12	0	13
hCoV-19/Finland/HEL-17-518/2021|EPI_ISL_1082100|2021-01-25	12	0	13
hCoV-19/Finland/HEL-20-702/2021|EPI_ISL_1279076|2021-01-27	12	0	13
hCoV-19/Finland/HEL-20-705/2021|EPI_ISL_1279079|2021-01-27	12	0	13
hCoV-19/Finland/THL-202110396/2021|EPI_ISL_2506998|2021-03-22	12	0	13
hCoV-19/Finland/THL-202111641/2021|EPI_ISL_2507553|2021-03-31	12	0	13
hCoV-19/Finland/THL-202111647/2021|EPI_ISL_2507557|2021-03-29	12	0	13
hCoV-19/Finland/THL-202111648/2021|EPI_ISL_2507558|2021-03-29	12	0	13
hCoV-19/Finland/THL-202112339/2021|EPI_ISL_2508092|2021-04-14	12	0	13
hCoV-19/Finland/THL-202112469/2021|EPI_ISL_2508193|2021-04-20	12	0	13
hCoV-19/Finland/THL-202112470/2021|EPI_ISL_2363796|2021-04-20	12	0	13
hCoV-19/Finland/THL-202114001/2021|EPI_ISL_2508339|2021-04-18	12	0	13
hCoV-19/Finland/V9192/2021|EPI_ISL_2258521|2021-03-22	12	0	13
hCoV-19/Finland/5282/2021|EPI_ISL_2258839|2021-03-17	12	0	13
hCoV-19/Finland/6310/2021|EPI_ISL_2608744|2021-04-26	12	0	13
hCoV-19/Finland/6314/2021|EPI_ISL_2608745|2021-04-26	12	0	13
hCoV-19/Finland/THL-202109057/2021|EPI_ISL_2506127|2021-03-04	13	0	61
hCoV-19/Finland/THL-202111883/2021|EPI_ISL_2507729|2021-04-02	13	0	61
hCoV-19/Finland/THL-202111884/2021|EPI_ISL_2507730|2021-04-02	13	0	61
hCoV-19/Finland/THL-202111890/2021|EPI_ISL_2507736|2021-04-01	13	0	61
hCoV-19/Finland/THL-202111906/2021|EPI_ISL_2507752|2021-03-30	13	0	61
hCoV-19/Finland/V8851/2021|EPI_ISL_2609239|2021-03-18	13	0	61
hCoV-19/Finland/3851/2021|EPI_ISL_2258609|2021-03-01	13	0	61
hCoV-19/Finland/4457/2021|EPI_ISL_2608922|2021-03-07	13	0	61
hCoV-19/Finland/4892/2021|EPI_ISL_2608988|2021-03-10	13	0	61
hCoV-19/Finland/4032/2021|EPI_ISL_2604285|2021-03-03	14	0	15
hCoV-19/Finland/5189/2021|EPI_ISL_2030938|2021-03-13	14	0	15
hCoV-19/Finland/HEL-20-695/2021|EPI_ISL_1279098|2021-01-27	15	0	48
hCoV-19/Finland/THL-202109157/2021|EPI_ISL_2506211|2021-03-06	15	0	48
hCoV-19/Finland/THL-202109358/2021|EPI_ISL_2506354|2021-03-12	15	0	48
hCoV-19/Finland/THL-202109396/2021|EPI_ISL_2506385|2021-03-11	15	0	48
hCoV-19/Finland/THL-202109707/2021|EPI_ISL_2506631|2021-03-08	15	0	48
hCoV-19/Finland/THL-202109742/2021|EPI_ISL_2506657|2021-03-18	15	0	48
hCoV-19/Finland/THL-202110337/2021|EPI_ISL_2506952|2021-03-25	15	0	48
hCoV-19/Finland/THL-202111625/2021|EPI_ISL_2507537|2021-04-03	15	0	48
hCoV-19/Finland/THL-202111653/2021|EPI_ISL_2507563|2021-04-06	15	0	48
hCoV-19/Finland/THL-202111714/2021|EPI_ISL_2507612|2021-04-06	15	0	48
hCoV-19/Finland/THL-202111990/2021|EPI_ISL_2507810|2021-04-06	15	0	48
hCoV-19/Finland/THL-202112079/2021|EPI_ISL_2507884|2021-04-08	15	0	48
hCoV-19/Finland/THL-202112159/2021|EPI_ISL_2507949|2021-04-09	15	0	48
hCoV-19/Finland/THL-202112160/2021|EPI_ISL_2507950|2021-04-07	15	0	48
hCoV-19/Finland/THL-202112204/2021|EPI_ISL_2507980|2021-04-18	15	0	48
hCoV-19/Finland/THL-202112366/2021|EPI_ISL_2508118|2021-04-17	15	0	48
hCoV-19/Finland/THL-202112389/2021|EPI_ISL_2508128|2021-04-24	15	0	48
hCoV-19/Finland/THL-202112390/2021|EPI_ISL_2508129|2021-04-24	15	0	48
hCoV-19/Finland/THL-202112391/2021|EPI_ISL_2508130|2021-04-23	15	0	48
hCoV-19/Finland/THL-202112392/2021|EPI_ISL_2508131|2021-04-24	15	0	48
hCoV-19/Finland/THL-202112393/2021|EPI_ISL_2508132|2021-04-24	15	0	48
hCoV-19/Finland/THL-202112394/2021|EPI_ISL_2508133|2021-04-21	15	0	48
hCoV-19/Finland/THL-202112395/2021|EPI_ISL_2508134|2021-04-24	15	0	48
hCoV-19/Finland/THL-202112397/2021|EPI_ISL_2508136|2021-04-22	15	0	48
hCoV-19/Finland/THL-202112398/2021|EPI_ISL_2508137|2021-04-22	15	0	48
hCoV-19/Finland/THL-202112437/2021|EPI_ISL_2508167|2021-04-15	15	0	48
hCoV-19/Finland/THL-202113929/2021|EPI_ISL_2508289|2021-04-24	15	0	48
hCoV-19/Finland/THL-202113930/2021|EPI_ISL_2508290|2021-04-24	15	0	48
hCoV-19/Finland/THL-202113933/2021|EPI_ISL_2508293|2021-04-21	15	0	48
hCoV-19/Finland/THL-202113936/2021|EPI_ISL_2508296|2021-04-22	15	0	48
hCoV-19/Finland/THL-202113946/2021|EPI_ISL_2508306|2021-04-22	15	0	48
hCoV-19/Finland/THL-202113948/2021|EPI_ISL_2508308|2021-04-22	15	0	48
hCoV-19/Finland/THL-202113950/2021|EPI_ISL_2508310|2021-04-24	15	0	48
hCoV-19/Finland/THL-202117134/2021|EPI_ISL_2363926|2021-04-27	15	0	48
hCoV-19/Finland/THL-202117135/2021|EPI_ISL_2363927|2021-04-26	15	0	48
hCoV-19/Finland/THL-202117137/2021|EPI_ISL_2363929|2021-04-27	15	0	48
hCoV-19/Finland/THL-202117139/2021|EPI_ISL_2363931|2021-04-27	15	0	48
hCoV-19/Finland/THL-202117140/2021|EPI_ISL_2363932|2021-04-27	15	0	48
hCoV-19/Finland/THL-202117141/2021|EPI_ISL_2363933|2021-04-29	15	0	48
hCoV-19/Finland/THL-202117142/2021|EPI_ISL_2363934|2021-04-27	15	0	48
hCoV-19/Finland/THL-202117143/2021|EPI_ISL_2363935|2021-04-27	15	0	48
hCoV-19/Finland/THL-202117144/2021|EPI_ISL_2363936|2021-04-27	15	0	48
hCoV-19/Finland/THL-202117147/2021|EPI_ISL_2363939|2021-04-27	15	0	48
hCoV-19/Finland/THL-202117149/2021|EPI_ISL_2363941|2021-04-27	15	0	48
hCoV-19/Finland/THL-202117150/2021|EPI_ISL_2363942|2021-04-28	15	0	48
hCoV-19/Finland/THL-202117151/2021|EPI_ISL_2363943|2021-04-28	15	0	48
hCoV-19/Finland/THL-202117152/2021|EPI_ISL_2363944|2021-04-28	15	0	48
hCoV-19/Finland/THL-202117159/2021|EPI_ISL_2363950|2021-04-29	15	0	48
hCoV-19/Finland/THL-202117161/2021|EPI_ISL_2363952|2021-04-29	15	0	48
hCoV-19/Finland/THL-202117162/2021|EPI_ISL_2363953|2021-04-29	15	0	48
hCoV-19/Finland/THL-202117163/2021|EPI_ISL_2363954|2021-04-29	15	0	48
hCoV-19/Finland/THL-202117164/2021|EPI_ISL_2363955|2021-04-29	15	0	48
hCoV-19/Finland/THL-202117165/2021|EPI_ISL_2363956|2021-04-29	15	0	48
hCoV-19/Finland/THL-202117166/2021|EPI_ISL_2363957|2021-04-30	15	0	48
hCoV-19/Finland/THL-202117167/2021|EPI_ISL_2363958|2021-04-30	15	0	48
hCoV-19/Finland/THL-202117168/2021|EPI_ISL_2363959|2021-04-30	15	0	48
hCoV-19/Finland/THL-202117171/2021|EPI_ISL_2363962|2021-04-30	15	0	48
hCoV-19/Finland/THL-202117172/2021|EPI_ISL_2363963|2021-05-01	15	0	48
hCoV-19/Finland/THL-202117173/2021|EPI_ISL_2363964|2021-04-28	15	0	48
hCoV-19/Finland/THL-202117179/2021|EPI_ISL_2363970|2021-04-28	15	0	48
hCoV-19/Finland/THL-202117180/2021|EPI_ISL_2363971|2021-04-28	15	0	48
hCoV-19/Finland/THL-202117183/2021|EPI_ISL_2363974|2021-04-26	15	0	48
hCoV-19/Finland/THL-202117184/2021|EPI_ISL_2363975|2021-04-26	15	0	48
hCoV-19/Finland/THL-202117186/2021|EPI_ISL_2363977|2021-04-26	15	0	48
hCoV-19/Finland/THL-202117187/2021|EPI_ISL_2363978|2021-04-25	15	0	48
hCoV-19/Finland/THL-202117189/2021|EPI_ISL_2363980|2021-04-25	15	0	48
hCoV-19/Finland/THL-202117190/2021|EPI_ISL_2363981|2021-04-25	15	0	48
hCoV-19/Finland/THL-202117192/2021|EPI_ISL_2363983|2021-04-27	15	0	48
hCoV-19/Finland/THL-202117193/2021|EPI_ISL_2363984|2021-04-26	15	0	48
hCoV-19/Finland/THL-202117194/2021|EPI_ISL_2363985|2021-04-26	15	0	48
hCoV-19/Finland/THL-202117198/2021|EPI_ISL_2363988|2021-04-26	15	0	48
hCoV-19/Finland/THL-202117226/2021|EPI_ISL_2363997|2021-04-25	15	0	48
hCoV-19/Finland/1424/2021|EPI_ISL_1496906|2021-02-08	15	0	48
hCoV-19/Finland/3039/2021|EPI_ISL_1841801|2021-02-22	15	0	48
hCoV-19/Finland/3998/2021|EPI_ISL_2604253|2021-03-03	15	0	48
hCoV-19/Finland/4107/2021|EPI_ISL_2031033|2021-03-03	15	0	48
hCoV-19/Finland/4858/2021|EPI_ISL_2608964|2021-03-11	15	0	48
hCoV-19/Finland/5059/2021|EPI_ISL_2258929|2021-03-11	15	0	48
hCoV-19/Finland/5185/2021|EPI_ISL_2030934|2021-03-14	15	0	48
hCoV-19/Finland/5186/2021|EPI_ISL_2030935|2021-03-14	15	0	48
hCoV-19/Finland/5230/2021|EPI_ISL_2030970|2021-03-13	15	0	48
hCoV-19/Finland/5358/2021|EPI_ISL_2609143|2021-03-19	15	0	48
hCoV-19/Finland/5391/2021|EPI_ISL_2258881|2021-03-21	15	0	48
hCoV-19/Finland/5397/2021|EPI_ISL_2258884|2021-03-19	15	0	48
hCoV-19/Finland/5451/2021|EPI_ISL_2258794|2021-03-23	15	0	48
hCoV-19/Finland/5473/2021|EPI_ISL_2604517|2021-03-24	15	0	48
hCoV-19/Finland/5672/2021|EPI_ISL_2604645|2021-03-29	15	0	48
hCoV-19/Finland/5882/2021|EPI_ISL_2604721|2021-04-06	15	0	48
hCoV-19/Finland/5883/2021|EPI_ISL_2604722|2021-04-06	15	0	48
hCoV-19/Finland/5895/2021|EPI_ISL_2609315|2021-04-03	15	0	48
hCoV-19/Finland/5975/2021|EPI_ISL_2604751|2021-04-11	15	0	48
hCoV-19/Finland/5989/2021|EPI_ISL_2604752|2021-04-11	15	0	48
hCoV-19/Finland/6075/2021|EPI_ISL_2609023|2021-04-14	15	0	48
hCoV-19/Finland/6202/2021|EPI_ISL_2608505|2021-04-20	15	0	48
hCoV-19/Finland/6223/2021|EPI_ISL_2608522|2021-04-21	15	0	48
hCoV-19/Finland/6258/2021|EPI_ISL_2608541|2021-04-23	15	0	48
hCoV-19/Finland/6469/2021|EPI_ISL_2608763|2021-04-28	15	0	48
hCoV-19/Finland/6556/2021|EPI_ISL_2608826|2021-05-01	15	0	48
hCoV-19/Finland/6600/2021|EPI_ISL_2608843|2021-05-04	15	0	48
hCoV-19/Finland/6752/2021|EPI_ISL_2608869|2021-05-05	15	0	48
hCoV-19/Finland/HEL-14-349/2021|EPI_ISL_1082077|2021-01-24	16	0	39
hCoV-19/Finland/HEL-18-451/2021|EPI_ISL_1082112|2021-01-20	16	0	39
hCoV-19/Finland/HEL-20-697/2021|EPI_ISL_1279074|2021-01-28	16	0	39
hCoV-19/Finland/HEL4-26/2020|EPI_ISL_833217|2020-12-30	16	0	39
hCoV-19/Finland/THL-202102237/2021|EPI_ISL_2590703|2021-01-28	16	0	39
hCoV-19/Finland/THL-202103034/2021|EPI_ISL_2590964|2021-02-25	16	0	39
hCoV-19/Finland/THL-202103995/2021|EPI_ISL_2591386|2021-02-08	16	0	39
hCoV-19/Finland/THL-202106268/2021|EPI_ISL_2505398|2021-03-08	16	0	39
hCoV-19/Finland/THL-202109300/2021|EPI_ISL_2506303|2021-03-12	16	0	39
hCoV-19/Finland/THL-202109302/2021|EPI_ISL_2506305|2021-03-12	16	0	39
hCoV-19/Finland/THL-202109303/2021|EPI_ISL_2506306|2021-03-12	16	0	39
hCoV-19/Finland/THL-202109494/2021|EPI_ISL_2506474|2021-03-10	16	0	39
hCoV-19/Finland/THL-202109621/2021|EPI_ISL_2506566|2021-03-13	16	0	39
hCoV-19/Finland/THL-202110345/2021|EPI_ISL_2506959|2021-03-22	16	0	39
hCoV-19/Finland/THL-202110346/2021|EPI_ISL_2506960|2021-03-22	16	0	39
hCoV-19/Finland/THL-202111632/2021|EPI_ISL_2507544|2021-04-05	16	0	39
hCoV-19/Finland/THL-202111730/2021|EPI_ISL_2507625|2021-04-03	16	0	39
hCoV-19/Finland/THL-202111786/2021|EPI_ISL_2507672|2021-04-04	16	0	39
hCoV-19/Finland/THL-202111835/2021|EPI_ISL_2507709|2021-03-29	16	0	39
hCoV-19/Finland/THL-202111853/2021|EPI_ISL_2507722|2021-04-01	16	0	39
hCoV-19/Finland/THL-202111964/2021|EPI_ISL_2507789|2021-04-09	16	0	39
hCoV-19/Finland/THL-202111966/2021|EPI_ISL_2507791|2021-04-06	16	0	39
hCoV-19/Finland/THL-202112131/2021|EPI_ISL_2507929|2021-04-12	16	0	39
hCoV-19/Finland/THL-202112427/2021|EPI_ISL_2508159|2021-04-16	16	0	39
hCoV-19/Finland/THL-202112586/2021|EPI_ISL_2363803|2021-04-24	16	0	39
hCoV-19/Finland/THL-202113978/2021|EPI_ISL_2508323|2021-04-19	16	0	39
hCoV-19/Finland/V6493/2021|EPI_ISL_2608563|2021-03-06	16	0	39
hCoV-19/Finland/V8593/2021|EPI_ISL_2608597|2021-03-15	16	0	39
hCoV-19/Finland/V8594/2021|EPI_ISL_2608598|2021-03-15	16	0	39
hCoV-19/Finland/V8689/2021|EPI_ISL_2609070|2021-03-16	16	0	39
hCoV-19/Finland/V8691/2021|EPI_ISL_2609072|2021-03-16	16	0	39
hCoV-19/Finland/V8692/2021|EPI_ISL_2609073|2021-03-16	16	0	39
hCoV-19/Finland/V8693/2021|EPI_ISL_2609074|2021-03-16	16	0	39
hCoV-19/Finland/V8718/2021|EPI_ISL_2609092|2021-03-16	16	0	39
hCoV-19/Finland/V8728/2021|EPI_ISL_2609101|2021-03-15	16	0	39
hCoV-19/Finland/V8744/2021|EPI_ISL_2609116|2021-03-15	16	0	39
hCoV-19/Finland/V8761/2021|EPI_ISL_2609132|2021-03-16	16	0	39
hCoV-19/Finland/V8826/2021|EPI_ISL_2609219|2021-03-16	16	0	39
hCoV-19/Finland/V8841/2021|EPI_ISL_2609230|2021-03-16	16	0	39
hCoV-19/Finland/V8843/2021|EPI_ISL_2609232|2021-03-16	16	0	39
hCoV-19/Finland/V8861/2021|EPI_ISL_2609248|2021-03-17	16	0	39
hCoV-19/Finland/V8882/2021|EPI_ISL_2609265|2021-03-17	16	0	39
hCoV-19/Finland/V8963/2021|EPI_ISL_2604568|2021-03-18	16	0	39
hCoV-19/Finland/V9000/2021|EPI_ISL_2604596|2021-03-18	16	0	39
hCoV-19/Finland/V9050/2021|EPI_ISL_2031196|2021-03-19	16	0	39
hCoV-19/Finland/V9066/2021|EPI_ISL_2031210|2021-03-19	16	0	39
hCoV-19/Finland/V9145/2021|EPI_ISL_2031229|2021-03-20	16	0	39
hCoV-19/Finland/V9186/2021|EPI_ISL_2031231|2021-03-21	16	0	39
hCoV-19/Finland/4005/2021|EPI_ISL_2604260|2021-03-03	16	0	39
hCoV-19/Finland/4454/2021|EPI_ISL_2608920|2021-03-05	16	0	39
hCoV-19/Finland/4785/2021|EPI_ISL_2031087|2021-03-10	16	0	39
hCoV-19/Finland/5015/2021|EPI_ISL_2259023|2021-03-11	16	0	39
hCoV-19/Finland/5398/2021|EPI_ISL_2258885|2021-03-21	16	0	39
hCoV-19/Finland/5434/2021|EPI_ISL_2258517|2021-03-22	16	0	39
hCoV-19/Finland/5489/2021|EPI_ISL_2258805|2021-03-23	16	0	39
hCoV-19/Finland/5519/2021|EPI_ISL_2258811|2021-03-24	16	0	39
hCoV-19/Finland/5529/2021|EPI_ISL_2258819|2021-03-26	16	0	39
hCoV-19/Finland/5537/2021|EPI_ISL_2258825|2021-03-25	16	0	39
hCoV-19/Finland/5707/2021|EPI_ISL_2258776|2021-03-29	16	0	39
hCoV-19/Finland/5709/2021|EPI_ISL_2258778|2021-03-30	16	0	39
hCoV-19/Finland/5779/2021|EPI_ISL_2604479|2021-03-31	16	0	39
hCoV-19/Finland/5780/2021|EPI_ISL_2604480|2021-03-31	16	0	39
hCoV-19/Finland/5797/2021|EPI_ISL_2604490|2021-04-01	16	0	39
hCoV-19/Finland/5803/2021|EPI_ISL_2604494|2021-04-03	16	0	39
hCoV-19/Finland/5805/2021|EPI_ISL_2604496|2021-04-03	16	0	39
hCoV-19/Finland/5807/2021|EPI_ISL_2604498|2021-04-03	16	0	39
hCoV-19/Finland/5814/2021|EPI_ISL_2604503|2021-04-04	16	0	39
hCoV-19/Finland/5816/2021|EPI_ISL_2604504|2021-04-04	16	0	39
hCoV-19/Finland/5817/2021|EPI_ISL_2604505|2021-04-04	16	0	39
hCoV-19/Finland/5881/2021|EPI_ISL_2604720|2021-04-06	16	0	39
hCoV-19/Finland/5891/2021|EPI_ISL_2609312|2021-04-06	16	0	39
hCoV-19/Finland/5896/2021|EPI_ISL_2609316|2021-04-05	16	0	39
hCoV-19/Finland/5953/2021|EPI_ISL_2609340|2021-04-09	16	0	39
hCoV-19/Finland/5995/2021|EPI_ISL_2604756|2021-04-11	16	0	39
hCoV-19/Finland/6183/2021|EPI_ISL_2609389|2021-04-18	16	0	39
hCoV-19/Finland/6442/2021|EPI_ISL_2608751|2021-04-27	16	0	39
hCoV-19/Finland/6577/2021|EPI_ISL_2608836|2021-05-03	16	0	39
hCoV-19/Finland/HEL-14-386/2021|EPI_ISL_1082086|2021-01-23	17	0	49
hCoV-19/Finland/HEL-16-304/2021|EPI_ISL_995841|2021-01-13	17	0	49
hCoV-19/Finland/HEL-18-463/2021|EPI_ISL_1082115|2021-01-21	17	0	49
hCoV-19/Finland/HEL-18-466/2021|EPI_ISL_1082040|2021-01-21	17	0	49
hCoV-19/Finland/HEL4-15/2021|EPI_ISL_833209|2021-01-03	17	0	49
hCoV-19/Finland/HEL4-37/2020|EPI_ISL_833203|2020-12-21	17	0	49
hCoV-19/Finland/V8818/2021|EPI_ISL_2609214|2021-03-17	17	0	49
hCoV-19/Finland/92HEL/2020|EPI_ISL_766025|2020-12-18	17	0	49
hCoV-19/Finland/2599/2021|EPI_ISL_1842031|2021-01-11	17	0	49
hCoV-19/Finland/THL-202101526/2020|EPI_ISL_2537343|2020-12-23	18	0	20
hCoV-19/Finland/THL-202101527/2020|EPI_ISL_2537344|2020-12-21	18	0	20
hCoV-19/Finland/THL-202101528/2020|EPI_ISL_2537345|2020-12-21	18	0	20
hCoV-19/Finland/THL-202103998/2021|EPI_ISL_2591393|2021-01-29	18	0	20
hCoV-19/Finland/THL-202104022/2021|EPI_ISL_2591436|2021-02-06	18	0	20
hCoV-19/Finland/THL-202104106/2021|EPI_ISL_2591588|2021-02-05	18	0	20
hCoV-19/Finland/THL-202104121/2021|EPI_ISL_2591622|2021-02-05	18	0	20
hCoV-19/Finland/THL-202106163/2021|EPI_ISL_2505318|2021-02-18	18	0	20
hCoV-19/Finland/THL-202106429/2021|EPI_ISL_2505548|2021-02-18	18	0	20
hCoV-19/Finland/THL-202106430/2021|EPI_ISL_2505549|2021-02-20	18	0	20
hCoV-19/Finland/THL-202108703/2021|EPI_ISL_2505841|2021-02-21	18	0	20
hCoV-19/Finland/THL-202114075/2021|EPI_ISL_2363852|2021-05-03	18	0	20
hCoV-19/Finland/6034/2021|EPI_ISL_2604779|2021-04-12	18	0	20
hCoV-19/Finland/THL-202105087/2021|EPI_ISL_2505190|2021-02-15	19	0	43
hCoV-19/Finland/THL-202114038/2021|EPI_ISL_2363830|2021-04-23	19	0	43
hCoV-19/Finland/THL-202117254/2021|EPI_ISL_2364018|2021-05-06	19	0	43
hCoV-19/Finland/TRE23196_9/2021|EPI_ISL_1663234|2021-03-13	19	0	43
hCoV-19/Finland/TRE23403_11/2021|EPI_ISL_1663580|2021-03-25	19	0	43
hCoV-19/Finland/TRE24149_2/2021|EPI_ISL_2466671|2021-04-03	19	0	43
hCoV-19/Finland/TRE24178_11/2021|EPI_ISL_2153110|2021-04-10	19	0	43
hCoV-19/Finland/TRE24386_3/2021|EPI_ISL_2153431|2021-04-06	19	0	43
hCoV-19/Finland/TRE26078_4/2021|EPI_ISL_2467082|2021-05-04	19	0	43
hCoV-19/Finland/TRE26444_2/2021|EPI_ISL_2467797|2021-05-19	19	0	43
hCoV-19/Finland/TRE26444_4/2021|EPI_ISL_2467836|2021-05-17	19	0	43
hCoV-19/Finland/TRE26444_9/2021|EPI_ISL_2467931|2021-05-19	19	0	43
hCoV-19/Finland/TRE26521_1/2021|EPI_ISL_2467933|2021-05-18	19	0	43
hCoV-19/Finland/THL-202106438/2021|EPI_ISL_2505553|2021-02-23	20	0	86
hCoV-19/Finland/THL-202108778/2021|EPI_ISL_2505898|2021-02-26	20	0	86
hCoV-19/Finland/THL-202108791/2021|EPI_ISL_2505906|2021-02-27	20	0	86
hCoV-19/Finland/THL-202108809/2021|EPI_ISL_2505921|2021-02-26	20	0	86
hCoV-19/Finland/THL-202109086/2021|EPI_ISL_2506151|2021-03-02	20	0	86
hCoV-19/Finland/THL-202109088/2021|EPI_ISL_2506153|2021-03-01	20	0	86
hCoV-19/Finland/THL-202109089/2021|EPI_ISL_2506154|2021-03-01	20	0	86
hCoV-19/Finland/THL-202109090/2021|EPI_ISL_2506155|2021-03-01	20	0	86
hCoV-19/Finland/THL-202109240/2021|EPI_ISL_2506271|2021-03-08	20	0	86
hCoV-19/Finland/THL-202109402/2021|EPI_ISL_2506388|2021-03-11	20	0	86
hCoV-19/Finland/THL-202109425/2021|EPI_ISL_2506410|2021-03-08	20	0	86
hCoV-19/Finland/THL-202109546/2021|EPI_ISL_2506511|2021-03-11	20	0	86
hCoV-19/Finland/THL-202109654/2021|EPI_ISL_2506588|2021-03-16	20	0	86
hCoV-19/Finland/THL-202109828/2021|EPI_ISL_2506713|2021-03-20	20	0	86
hCoV-19/Finland/THL-202110323/2021|EPI_ISL_2506939|2021-03-23	20	0	86
hCoV-19/Finland/THL-202110420/2021|EPI_ISL_2507018|2021-03-25	20	0	86
hCoV-19/Finland/THL-202111531/2021|EPI_ISL_2507454|2021-03-31	20	0	86
hCoV-19/Finland/THL-202111579/2021|EPI_ISL_2507495|2021-04-01	20	0	86
hCoV-19/Finland/THL-202111587/2021|EPI_ISL_2507501|2021-04-01	20	0	86
hCoV-19/Finland/THL-202111588/2021|EPI_ISL_2507502|2021-04-02	20	0	86
hCoV-19/Finland/THL-202111607/2021|EPI_ISL_2507519|2021-03-31	20	0	86
hCoV-19/Finland/THL-202111608/2021|EPI_ISL_2507520|2021-03-31	20	0	86
hCoV-19/Finland/THL-202111609/2021|EPI_ISL_2507521|2021-03-31	20	0	86
hCoV-19/Finland/THL-202111620/2021|EPI_ISL_2507532|2021-03-22	20	0	86
hCoV-19/Finland/THL-202111728/2021|EPI_ISL_2507624|2021-03-30	20	0	86
hCoV-19/Finland/THL-202111731/2021|EPI_ISL_2507626|2021-03-31	20	0	86
hCoV-19/Finland/THL-202111733/2021|EPI_ISL_2507627|2021-04-01	20	0	86
hCoV-19/Finland/THL-202111820/2021|EPI_ISL_2507699|2021-04-04	20	0	86
hCoV-19/Finland/THL-202111821/2021|EPI_ISL_2507700|2021-04-02	20	0	86
hCoV-19/Finland/THL-202111838/2021|EPI_ISL_2507712|2021-04-03	20	0	86
hCoV-19/Finland/THL-202111841/2021|EPI_ISL_2507714|2021-04-01	20	0	86
hCoV-19/Finland/THL-202111848/2021|EPI_ISL_2507718|2021-03-29	20	0	86
hCoV-19/Finland/THL-202111937/2021|EPI_ISL_2507772|2021-04-09	20	0	86
hCoV-19/Finland/THL-202111938/2021|EPI_ISL_2507773|2021-04-12	20	0	86
hCoV-19/Finland/THL-202111967/2021|EPI_ISL_2507792|2021-04-11	20	0	86
hCoV-19/Finland/THL-202111968/2021|EPI_ISL_2507793|2021-04-06	20	0	86
hCoV-19/Finland/THL-202111969/2021|EPI_ISL_2507794|2021-04-10	20	0	86
hCoV-19/Finland/THL-202111971/2021|EPI_ISL_2507796|2021-04-09	20	0	86
hCoV-19/Finland/THL-202111974/2021|EPI_ISL_2507798|2021-04-06	20	0	86
hCoV-19/Finland/THL-202111976/2021|EPI_ISL_2507799|2021-04-08	20	0	86
hCoV-19/Finland/THL-202111978/2021|EPI_ISL_2507801|2021-04-06	20	0	86
hCoV-19/Finland/THL-202111980/2021|EPI_ISL_2507803|2021-04-06	20	0	86
hCoV-19/Finland/THL-202111981/2021|EPI_ISL_2507804|2021-04-12	20	0	86
hCoV-19/Finland/THL-202111984/2021|EPI_ISL_2507806|2021-04-07	20	0	86
hCoV-19/Finland/THL-202111989/2021|EPI_ISL_2507809|2021-04-12	20	0	86
hCoV-19/Finland/THL-202111993/2021|EPI_ISL_2507812|2021-04-12	20	0	86
hCoV-19/Finland/THL-202112031/2021|EPI_ISL_2507846|2021-04-10	20	0	86
hCoV-19/Finland/THL-202112165/2021|EPI_ISL_2507954|2021-04-12	20	0	86
hCoV-19/Finland/THL-202112168/2021|EPI_ISL_2507957|2021-04-10	20	0	86
hCoV-19/Finland/THL-202112298/2021|EPI_ISL_2508059|2021-04-16	20	0	86
hCoV-19/Finland/THL-202112340/2021|EPI_ISL_2508093|2021-04-14	20	0	86
hCoV-19/Finland/THL-202112425/2021|EPI_ISL_2508157|2021-04-13	20	0	86
hCoV-19/Finland/THL-202112426/2021|EPI_ISL_2508158|2021-04-17	20	0	86
hCoV-19/Finland/THL-202112431/2021|EPI_ISL_2508162|2021-04-13	20	0	86
hCoV-19/Finland/THL-202112435/2021|EPI_ISL_2508165|2021-04-15	20	0	86
hCoV-19/Finland/THL-202112443/2021|EPI_ISL_2508170|2021-04-08	20	0	86
hCoV-19/Finland/THL-202112444/2021|EPI_ISL_2508171|2021-04-13	20	0	86
hCoV-19/Finland/THL-202112447/2021|EPI_ISL_2508173|2021-04-13	20	0	86
hCoV-19/Finland/THL-202112448/2021|EPI_ISL_2508174|2021-04-14	20	0	86
hCoV-19/Finland/THL-202112451/2021|EPI_ISL_2508177|2021-04-13	20	0	86
hCoV-19/Finland/THL-202112466/2021|EPI_ISL_2508190|2021-04-17	20	0	86
hCoV-19/Finland/THL-202112529/2021|EPI_ISL_2508233|2021-04-22	20	0	86
hCoV-19/Finland/THL-202113969/2021|EPI_ISL_2508318|2021-04-20	20	0	86
hCoV-19/Finland/THL-202113972/2021|EPI_ISL_2508319|2021-04-25	20	0	86
hCoV-19/Finland/THL-202113983/2021|EPI_ISL_2508326|2021-04-24	20	0	86
hCoV-19/Finland/THL-202113986/2021|EPI_ISL_2508329|2021-04-20	20	0	86
hCoV-19/Finland/THL-202113994/2021|EPI_ISL_2363811|2021-04-23	20	0	86
hCoV-19/Finland/THL-202113995/2021|EPI_ISL_2508334|2021-04-19	20	0	86
hCoV-19/Finland/THL-202113998/2021|EPI_ISL_2508336|2021-04-21	20	0	86
hCoV-19/Finland/THL-202113999/2021|EPI_ISL_2508337|2021-04-23	20	0	86
hCoV-19/Finland/THL-202114004/2021|EPI_ISL_2363813|2021-04-21	20	0	86
hCoV-19/Finland/THL-202114007/2021|EPI_ISL_2363816|2021-04-20	20	0	86
hCoV-19/Finland/THL-202114009/2021|EPI_ISL_2508340|2021-04-21	20	0	86
hCoV-19/Finland/THL-202114017/2021|EPI_ISL_2508346|2021-04-27	20	0	86
hCoV-19/Finland/THL-202117096/2021|EPI_ISL_2363892|2021-04-30	20	0	86
hCoV-19/Finland/THL-202117114/2021|EPI_ISL_2363909|2021-04-30	20	0	86
hCoV-19/Finland/THL-202117220/2021|EPI_ISL_2363991|2021-04-27	20	0	86
hCoV-19/Finland/THL-202117229/2021|EPI_ISL_2364000|2021-05-01	20	0	86
hCoV-19/Finland/THL-202117233/2021|EPI_ISL_2364002|2021-04-30	20	0	86
hCoV-19/Finland/THL-202117240/2021|EPI_ISL_2364008|2021-04-25	20	0	86
hCoV-19/Finland/THL-202117242/2021|EPI_ISL_2364010|2021-04-25	20	0	86
hCoV-19/Finland/THL-202117258/2021|EPI_ISL_2364022|2021-05-10	20	0	86
hCoV-19/Finland/TRE24386_4/2021|EPI_ISL_2153432|2021-04-06	20	0	86
hCoV-19/Finland/5784/2021|EPI_ISL_2604483|2021-03-31	20	0	86
hCoV-19/Finland/6000/2021|EPI_ISL_2604761|2021-04-11	20	0	86
hCoV-19/Finland/6240/2021|EPI_ISL_2608525|2021-04-22	20	0	86
hCoV-19/Finland/6249/2021|EPI_ISL_2608533|2021-04-21	20	0	86
hCoV-19/Finland/6254/2021|EPI_ISL_2608538|2021-04-22	20	0	86
hCoV-19/Finland/6424/2021|EPI_ISL_2608625|2021-04-26	20	0	86
hCoV-19/Finland/THL-202112539/2021|EPI_ISL_2508241|2021-04-22	21	0	86
hCoV-19/Finland/THL-202114010/2021|EPI_ISL_2508341|2021-04-23	21	0	86
hCoV-19/Finland/THL-202117221/2021|EPI_ISL_2363992|2021-04-27	21	0	86
hCoV-19/Finland/HEL-10-14/2021|EPI_ISL_1279096|2021-01-14	22	0	84
hCoV-19/Finland/HEL-12-55/2021|EPI_ISL_995923|2021-01-13	22	0	84
hCoV-19/Finland/HEL-12-62/2021|EPI_ISL_995950|2021-01-11	22	0	84
hCoV-19/Finland/HEL-12-65/2021|EPI_ISL_995952|2021-01-11	22	0	84
hCoV-19/Finland/HEL-15-171/2021|EPI_ISL_1082002|2021-01-15	22	0	84
hCoV-19/Finland/HEL-16-308/2021|EPI_ISL_995844|2021-01-14	22	0	84
hCoV-19/Finland/HEL-17-513/2021|EPI_ISL_1082099|2021-01-25	22	0	84
hCoV-19/Finland/HEL-17-521/2021|EPI_ISL_1082101|2021-01-25	22	0	84
hCoV-19/Finland/HEL-20-701/2021|EPI_ISL_1279099|2021-01-11	22	0	84
hCoV-19/Finland/THL-202105744/2021|EPI_ISL_2505275|2021-02-18	22	0	84
hCoV-19/Finland/THL-202106269/2021|EPI_ISL_2505399|2021-03-03	22	0	84
hCoV-19/Finland/THL-202106281/2021|EPI_ISL_2505411|2021-03-03	22	0	84
hCoV-19/Finland/THL-202108524/2021|EPI_ISL_2505696|2021-02-22	22	0	84
hCoV-19/Finland/THL-202108816/2021|EPI_ISL_2505926|2021-03-02	22	0	84
hCoV-19/Finland/THL-202108817/2021|EPI_ISL_2505927|2021-02-26	22	0	84
hCoV-19/Finland/THL-202108819/2021|EPI_ISL_2505928|2021-03-02	22	0	84
hCoV-19/Finland/THL-202108824/2021|EPI_ISL_2505933|2021-03-03	22	0	84
hCoV-19/Finland/THL-202108825/2021|EPI_ISL_2505934|2021-03-02	22	0	84
hCoV-19/Finland/THL-202108828/2021|EPI_ISL_2505937|2021-03-02	22	0	84
hCoV-19/Finland/THL-202108831/2021|EPI_ISL_2505939|2021-03-03	22	0	84
hCoV-19/Finland/THL-202108832/2021|EPI_ISL_2505940|2021-03-02	22	0	84
hCoV-19/Finland/THL-202108834/2021|EPI_ISL_2505942|2021-03-03	22	0	84
hCoV-19/Finland/THL-202108835/2021|EPI_ISL_2505943|2021-02-28	22	0	84
hCoV-19/Finland/THL-202108841/2021|EPI_ISL_2505948|2021-03-02	22	0	84
hCoV-19/Finland/THL-202108843/2021|EPI_ISL_2505950|2021-03-02	22	0	84
hCoV-19/Finland/THL-202108845/2021|EPI_ISL_2505952|2021-03-02	22	0	84
hCoV-19/Finland/THL-202108847/2021|EPI_ISL_2505954|2021-03-02	22	0	84
hCoV-19/Finland/THL-202108851/2021|EPI_ISL_2505957|2021-03-01	22	0	84
hCoV-19/Finland/THL-202108852/2021|EPI_ISL_2505958|2021-03-03	22	0	84
hCoV-19/Finland/THL-202108853/2021|EPI_ISL_2505959|2021-03-03	22	0	84
hCoV-19/Finland/THL-202108854/2021|EPI_ISL_2505960|2021-03-02	22	0	84
hCoV-19/Finland/THL-202108860/2021|EPI_ISL_2505964|2021-03-01	22	0	84
hCoV-19/Finland/THL-202108937/2021|EPI_ISL_2506032|2021-03-06	22	0	84
hCoV-19/Finland/THL-202109208/2021|EPI_ISL_2506246|2021-03-03	22	0	84
hCoV-19/Finland/THL-202109219/2021|EPI_ISL_2506256|2021-03-09	22	0	84
hCoV-19/Finland/THL-202109222/2021|EPI_ISL_2506259|2021-03-05	22	0	84
hCoV-19/Finland/THL-202109614/2021|EPI_ISL_2506559|2021-03-11	22	0	84
hCoV-19/Finland/THL-202109745/2021|EPI_ISL_2506659|2021-03-12	22	0	84
hCoV-19/Finland/THL-202109757/2021|EPI_ISL_2506666|2021-03-15	22	0	84
hCoV-19/Finland/THL-202110230/2021|EPI_ISL_2506857|2021-03-22	22	0	84
hCoV-19/Finland/THL-202111439/2021|EPI_ISL_2507373|2021-03-25	22	0	84
hCoV-19/Finland/THL-202111450/2021|EPI_ISL_2507383|2021-03-25	22	0	84
hCoV-19/Finland/THL-202111551/2021|EPI_ISL_2507471|2021-03-29	22	0	84
hCoV-19/Finland/THL-202111605/2021|EPI_ISL_2507517|2021-03-27	22	0	84
hCoV-19/Finland/THL-202111671/2021|EPI_ISL_2507580|2021-04-01	22	0	84
hCoV-19/Finland/THL-202111695/2021|EPI_ISL_2507594|2021-03-30	22	0	84
hCoV-19/Finland/THL-202111755/2021|EPI_ISL_2507645|2021-04-02	22	0	84
hCoV-19/Finland/THL-202112096/2021|EPI_ISL_2507899|2021-04-09	22	0	84
hCoV-19/Finland/THL-202112099/2021|EPI_ISL_2507902|2021-04-08	22	0	84
hCoV-19/Finland/THL-202112100/2021|EPI_ISL_2507903|2021-04-08	22	0	84
hCoV-19/Finland/THL-202112121/2021|EPI_ISL_2507922|2021-04-08	22	0	84
hCoV-19/Finland/THL-202112125/2021|EPI_ISL_2507925|2021-04-08	22	0	84
hCoV-19/Finland/THL-202112126/2021|EPI_ISL_2507926|2021-04-08	22	0	84
hCoV-19/Finland/THL-202112127/2021|EPI_ISL_2507927|2021-04-08	22	0	84
hCoV-19/Finland/THL-202112136/2021|EPI_ISL_2507932|2021-04-13	22	0	84
hCoV-19/Finland/THL-202112176/2021|EPI_ISL_2507962|2021-04-16	22	0	84
hCoV-19/Finland/THL-202112283/2021|EPI_ISL_2508045|2021-04-16	22	0	84
hCoV-19/Finland/THL-202112532/2021|EPI_ISL_2508236|2021-04-22	22	0	84
hCoV-19/Finland/THL-202112538/2021|EPI_ISL_2508240|2021-04-23	22	0	84
hCoV-19/Finland/THL-202112556/2021|EPI_ISL_2508255|2021-04-24	22	0	84
hCoV-19/Finland/THL-202112568/2021|EPI_ISL_2508264|2021-04-22	22	0	84
hCoV-19/Finland/THL-202112582/2021|EPI_ISL_2508275|2021-04-23	22	0	84
hCoV-19/Finland/THL-202112590/2021|EPI_ISL_2508277|2021-04-23	22	0	84
hCoV-19/Finland/THL-202113923/2021|EPI_ISL_2363808|2021-04-23	22	0	84
hCoV-19/Finland/THL-202114087/2021|EPI_ISL_2363864|2021-05-01	22	0	84
hCoV-19/Finland/THL-202117093/2021|EPI_ISL_2363890|2021-04-30	22	0	84
hCoV-19/Finland/THL-202117129/2021|EPI_ISL_2363922|2021-05-01	22	0	84
hCoV-19/Finland/V2221/2021|EPI_ISL_2031149|2021-02-17	22	0	84
hCoV-19/Finland/V2442/2021|EPI_ISL_2031150|2021-02-18	22	0	84
hCoV-19/Finland/V2453/2021|EPI_ISL_2031151|2021-02-18	22	0	84
hCoV-19/Finland/V2467/2021|EPI_ISL_2031152|2021-02-18	22	0	84
hCoV-19/Finland/V2819/2021|EPI_ISL_2031154|2021-02-20	22	0	84
hCoV-19/Finland/V3231/2021|EPI_ISL_2031158|2021-02-22	22	0	84
hCoV-19/Finland/V3791/2021|EPI_ISL_2031169|2021-02-24	22	0	84
hCoV-19/Finland/V3818/2021|EPI_ISL_2031170|2021-02-25	22	0	84
hCoV-19/Finland/V3832/2021|EPI_ISL_2031171|2021-02-25	22	0	84
hCoV-19/Finland/V3840/2021|EPI_ISL_2031172|2021-02-25	22	0	84
hCoV-19/Finland/V4983/2021|EPI_ISL_2608447|2021-03-01	22	0	84
hCoV-19/Finland/V4989/2021|EPI_ISL_2608452|2021-03-01	22	0	84
hCoV-19/Finland/V4993/2021|EPI_ISL_2608456|2021-03-01	22	0	84
hCoV-19/Finland/V4995/2021|EPI_ISL_2608458|2021-03-01	22	0	84
hCoV-19/Finland/V4998/2021|EPI_ISL_2608460|2021-03-01	22	0	84
hCoV-19/Finland/V5003/2021|EPI_ISL_2608463|2021-03-01	22	0	84
hCoV-19/Finland/V5020/2021|EPI_ISL_2608475|2021-03-01	22	0	84
hCoV-19/Finland/V5025/2021|EPI_ISL_2608480|2021-03-01	22	0	84
hCoV-19/Finland/V5289/2021|EPI_ISL_2031173|2021-03-02	22	0	84
hCoV-19/Finland/V5305/2021|EPI_ISL_2031175|2021-03-02	22	0	84
hCoV-19/Finland/V5344/2021|EPI_ISL_2031176|2021-03-02	22	0	84
hCoV-19/Finland/V5946/2021|EPI_ISL_2608665|2021-03-04	22	0	84
hCoV-19/Finland/V5952/2021|EPI_ISL_2608670|2021-03-05	22	0	84
hCoV-19/Finland/V5953/2021|EPI_ISL_2608671|2021-03-05	22	0	84
hCoV-19/Finland/V5955/2021|EPI_ISL_2608673|2021-03-04	22	0	84
hCoV-19/Finland/V5967/2021|EPI_ISL_2608674|2021-03-04	22	0	84
hCoV-19/Finland/V5980/2021|EPI_ISL_2608684|2021-03-04	22	0	84
hCoV-19/Finland/V6256/2021|EPI_ISL_2609416|2021-03-05	22	0	84
hCoV-19/Finland/V6258/2021|EPI_ISL_2609418|2021-03-05	22	0	84
hCoV-19/Finland/V6259/2021|EPI_ISL_2609419|2021-03-04	22	0	84
hCoV-19/Finland/V6274/2021|EPI_ISL_2609430|2021-03-05	22	0	84
hCoV-19/Finland/V6486/2021|EPI_ISL_2608557|2021-03-06	22	0	84
hCoV-19/Finland/V6488/2021|EPI_ISL_2608558|2021-03-06	22	0	84
hCoV-19/Finland/V6491/2021|EPI_ISL_2608561|2021-03-06	22	0	84
hCoV-19/Finland/V6492/2021|EPI_ISL_2608562|2021-03-06	22	0	84
hCoV-19/Finland/V6526/2021|EPI_ISL_2608585|2021-03-07	22	0	84
hCoV-19/Finland/V6528/2021|EPI_ISL_2608586|2021-03-07	22	0	84
hCoV-19/Finland/V6530/2021|EPI_ISL_2608588|2021-03-07	22	0	84
hCoV-19/Finland/V7904/2021|EPI_ISL_2031185|2021-03-06	22	0	84
hCoV-19/Finland/V8498/2021|EPI_ISL_2031186|2021-03-13	22	0	84
hCoV-19/Finland/V8502/2021|EPI_ISL_2608634|2021-03-13	22	0	84
hCoV-19/Finland/V8504/2021|EPI_ISL_2608635|2021-03-13	22	0	84
hCoV-19/Finland/V8527/2021|EPI_ISL_2608643|2021-03-14	22	0	84
hCoV-19/Finland/V8540/2021|EPI_ISL_2608652|2021-03-14	22	0	84
hCoV-19/Finland/V8542/2021|EPI_ISL_2608654|2021-03-14	22	0	84
hCoV-19/Finland/V8543/2021|EPI_ISL_2608655|2021-03-14	22	0	84
hCoV-19/Finland/V8553/2021|EPI_ISL_2031188|2021-03-13	22	0	84
hCoV-19/Finland/V8585/2021|EPI_ISL_2608592|2021-03-15	22	0	84
hCoV-19/Finland/V8595/2021|EPI_ISL_2608599|2021-03-15	22	0	84
hCoV-19/Finland/V8599/2021|EPI_ISL_2608602|2021-03-15	22	0	84
hCoV-19/Finland/V8602/2021|EPI_ISL_2608605|2021-03-15	22	0	84
hCoV-19/Finland/V8714/2021|EPI_ISL_2609089|2021-03-15	22	0	84
hCoV-19/Finland/V8726/2021|EPI_ISL_2609099|2021-03-15	22	0	84
hCoV-19/Finland/V8727/2021|EPI_ISL_2609100|2021-03-15	22	0	84
hCoV-19/Finland/V8735/2021|EPI_ISL_2609108|2021-03-15	22	0	84
hCoV-19/Finland/V8736/2021|EPI_ISL_2609109|2021-03-15	22	0	84
hCoV-19/Finland/V8743/2021|EPI_ISL_2609115|2021-03-15	22	0	84
hCoV-19/Finland/V8770/2021|EPI_ISL_2609175|2021-03-17	22	0	84
hCoV-19/Finland/V8786/2021|EPI_ISL_2609188|2021-03-17	22	0	84
hCoV-19/Finland/V8791/2021|EPI_ISL_2609193|2021-03-17	22	0	84
hCoV-19/Finland/V8846/2021|EPI_ISL_2609235|2021-03-17	22	0	84
hCoV-19/Finland/V8859/2021|EPI_ISL_2609246|2021-03-17	22	0	84
hCoV-19/Finland/V8860/2021|EPI_ISL_2609247|2021-03-17	22	0	84
hCoV-19/Finland/V8872/2021|EPI_ISL_2609256|2021-03-17	22	0	84
hCoV-19/Finland/V8884/2021|EPI_ISL_2609267|2021-03-17	22	0	84
hCoV-19/Finland/V8964/2021|EPI_ISL_2604569|2021-03-18	22	0	84
hCoV-19/Finland/V8966/2021|EPI_ISL_2604571|2021-03-18	22	0	84
hCoV-19/Finland/V8972/2021|EPI_ISL_2604576|2021-03-18	22	0	84
hCoV-19/Finland/V8978/2021|EPI_ISL_2604579|2021-03-18	22	0	84
hCoV-19/Finland/V8984/2021|EPI_ISL_2604582|2021-03-18	22	0	84
hCoV-19/Finland/V9063/2021|EPI_ISL_2031207|2021-03-19	22	0	84
hCoV-19/Finland/V9065/2021|EPI_ISL_2031209|2021-03-19	22	0	84
hCoV-19/Finland/V9071/2021|EPI_ISL_2031214|2021-03-19	22	0	84
hCoV-19/Finland/V9072/2021|EPI_ISL_2031215|2021-03-19	22	0	84
hCoV-19/Finland/V9122/2021|EPI_ISL_2031223|2021-03-20	22	0	84
hCoV-19/Finland/V9131/2021|EPI_ISL_2031227|2021-03-20	22	0	84
hCoV-19/Finland/V9137/2021|EPI_ISL_2031228|2021-03-20	22	0	84
hCoV-19/Finland/V9176/2021|EPI_ISL_2031230|2021-03-21	22	0	84
hCoV-19/Finland/2561/2021|EPI_ISL_1841994|2021-02-17	22	0	84
hCoV-19/Finland/2562/2021|EPI_ISL_1841995|2021-02-17	22	0	84
hCoV-19/Finland/2564/2021|EPI_ISL_1841997|2021-02-17	22	0	84
hCoV-19/Finland/2570/2021|EPI_ISL_1842002|2021-02-17	22	0	84
hCoV-19/Finland/2571/2021|EPI_ISL_1842003|2021-02-17	22	0	84
hCoV-19/Finland/2572/2021|EPI_ISL_1842004|2021-02-17	22	0	84
hCoV-19/Finland/2612/2021|EPI_ISL_1842059|2021-02-19	22	0	84
hCoV-19/Finland/2613/2021|EPI_ISL_1842060|2021-02-19	22	0	84
hCoV-19/Finland/2616/2021|EPI_ISL_1842063|2021-02-18	22	0	84
hCoV-19/Finland/2618/2021|EPI_ISL_1842065|2021-02-18	22	0	84
hCoV-19/Finland/2619/2021|EPI_ISL_1842066|2021-02-18	22	0	84
hCoV-19/Finland/2620/2021|EPI_ISL_1842067|2021-02-18	22	0	84
hCoV-19/Finland/2622/2021|EPI_ISL_1842069|2021-02-18	22	0	84
hCoV-19/Finland/2623/2021|EPI_ISL_1842070|2021-02-18	22	0	84
hCoV-19/Finland/2624/2021|EPI_ISL_1842071|2021-02-18	22	0	84
hCoV-19/Finland/2626/2021|EPI_ISL_1842073|2021-02-18	22	0	84
hCoV-19/Finland/2631/2021|EPI_ISL_1842078|2021-02-18	22	0	84
hCoV-19/Finland/2632/2021|EPI_ISL_1842079|2021-02-18	22	0	84
hCoV-19/Finland/2633/2021|EPI_ISL_1842080|2021-02-18	22	0	84
hCoV-19/Finland/2641/2021|EPI_ISL_1842088|2021-02-18	22	0	84
hCoV-19/Finland/2642/2021|EPI_ISL_1842089|2021-02-18	22	0	84
hCoV-19/Finland/2643/2021|EPI_ISL_1842090|2021-02-18	22	0	84
hCoV-19/Finland/2645/2021|EPI_ISL_1842092|2021-02-19	22	0	84
hCoV-19/Finland/2646/2021|EPI_ISL_1842093|2021-02-19	22	0	84
hCoV-19/Finland/2647/2021|EPI_ISL_1842094|2021-02-19	22	0	84
hCoV-19/Finland/2671/2021|EPI_ISL_1841951|2021-02-19	22	0	84
hCoV-19/Finland/2673/2021|EPI_ISL_1841953|2021-02-19	22	0	84
hCoV-19/Finland/2674/2021|EPI_ISL_1841954|2021-02-19	22	0	84
hCoV-19/Finland/2675/2021|EPI_ISL_1841955|2021-02-19	22	0	84
hCoV-19/Finland/2676/2021|EPI_ISL_1841956|2021-02-19	22	0	84
hCoV-19/Finland/2677/2021|EPI_ISL_1841957|2021-02-19	22	0	84
hCoV-19/Finland/2678/2021|EPI_ISL_1841958|2021-02-19	22	0	84
hCoV-19/Finland/2679/2021|EPI_ISL_1841959|2021-02-19	22	0	84
hCoV-19/Finland/2680/2021|EPI_ISL_1841960|2021-02-19	22	0	84
hCoV-19/Finland/2681/2021|EPI_ISL_1841961|2021-02-19	22	0	84
hCoV-19/Finland/2887/2021|EPI_ISL_2258494|2021-02-20	22	0	84
hCoV-19/Finland/2888/2021|EPI_ISL_2031141|2021-02-20	22	0	84
hCoV-19/Finland/2892/2021|EPI_ISL_2031142|2021-02-20	22	0	84
hCoV-19/Finland/2896/2021|EPI_ISL_2031143|2021-02-20	22	0	84
hCoV-19/Finland/2900/2021|EPI_ISL_2258502|2021-02-20	22	0	84
hCoV-19/Finland/2901/2021|EPI_ISL_2258503|2021-02-20	22	0	84
hCoV-19/Finland/2904/2021|EPI_ISL_2258505|2021-02-20	22	0	84
hCoV-19/Finland/2958/2021|EPI_ISL_1842171|2021-02-16	22	0	84
hCoV-19/Finland/3049/2021|EPI_ISL_2030977|2021-02-21	22	0	84
hCoV-19/Finland/3054/2021|EPI_ISL_2031240|2021-02-21	22	0	84
hCoV-19/Finland/3060/2021|EPI_ISL_2031241|2021-02-21	22	0	84
hCoV-19/Finland/3062/2021|EPI_ISL_2031243|2021-02-21	22	0	84
hCoV-19/Finland/3068/2021|EPI_ISL_2030979|2021-02-21	22	0	84
hCoV-19/Finland/3069/2021|EPI_ISL_2030980|2021-02-21	22	0	84
hCoV-19/Finland/3070/2021|EPI_ISL_2031247|2021-02-21	22	0	84
hCoV-19/Finland/3071/2021|EPI_ISL_2031248|2021-02-21	22	0	84
hCoV-19/Finland/3080/2021|EPI_ISL_2031251|2021-02-21	22	0	84
hCoV-19/Finland/3081/2021|EPI_ISL_2031252|2021-02-21	22	0	84
hCoV-19/Finland/3085/2021|EPI_ISL_2031256|2021-02-21	22	0	84
hCoV-19/Finland/3087/2021|EPI_ISL_2031258|2021-02-21	22	0	84
hCoV-19/Finland/3126/2021|EPI_ISL_1842217|2021-02-16	22	0	84
hCoV-19/Finland/3128/2021|EPI_ISL_1842219|2021-02-16	22	0	84
hCoV-19/Finland/3209/2021|EPI_ISL_2030989|2021-02-22	22	0	84
hCoV-19/Finland/3214/2021|EPI_ISL_2030993|2021-02-23	22	0	84
hCoV-19/Finland/3230/2021|EPI_ISL_2031007|2021-02-22	22	0	84
hCoV-19/Finland/3244/2021|EPI_ISL_2031020|2021-02-22	22	0	84
hCoV-19/Finland/3309/2021|EPI_ISL_2258378|2021-02-23	22	0	84
hCoV-19/Finland/3345/2021|EPI_ISL_2258411|2021-02-23	22	0	84
hCoV-19/Finland/3470/2021|EPI_ISL_2031144|2021-02-25	22	0	84
hCoV-19/Finland/3471/2021|EPI_ISL_2604410|2021-02-25	22	0	84
hCoV-19/Finland/3473/2021|EPI_ISL_2604412|2021-02-26	22	0	84
hCoV-19/Finland/3482/2021|EPI_ISL_2604420|2021-02-25	22	0	84
hCoV-19/Finland/3483/2021|EPI_ISL_2031145|2021-02-25	22	0	84
hCoV-19/Finland/3491/2021|EPI_ISL_2031146|2021-02-25	22	0	84
hCoV-19/Finland/3493/2021|EPI_ISL_2604429|2021-02-25	22	0	84
hCoV-19/Finland/3501/2021|EPI_ISL_2604436|2021-02-25	22	0	84
hCoV-19/Finland/3503/2021|EPI_ISL_2604438|2021-02-25	22	0	84
hCoV-19/Finland/3512/2021|EPI_ISL_2604446|2021-02-26	22	0	84
hCoV-19/Finland/3548/2021|EPI_ISL_2258445|2021-02-26	22	0	84
hCoV-19/Finland/3581/2021|EPI_ISL_2258475|2021-02-26	22	0	84
hCoV-19/Finland/3641/2021|EPI_ISL_2258666|2021-02-28	22	0	84
hCoV-19/Finland/3712/2021|EPI_ISL_2258671|2021-02-28	22	0	84
hCoV-19/Finland/3722/2021|EPI_ISL_2258680|2021-02-27	22	0	84
hCoV-19/Finland/3723/2021|EPI_ISL_2258681|2021-02-27	22	0	84
hCoV-19/Finland/3736/2021|EPI_ISL_2258687|2021-02-27	22	0	84
hCoV-19/Finland/3737/2021|EPI_ISL_2258688|2021-02-28	22	0	84
hCoV-19/Finland/3840/2021|EPI_ISL_2258599|2021-03-01	22	0	84
hCoV-19/Finland/3844/2021|EPI_ISL_2258602|2021-03-01	22	0	84
hCoV-19/Finland/3845/2021|EPI_ISL_2258603|2021-03-01	22	0	84
hCoV-19/Finland/3850/2021|EPI_ISL_2258608|2021-03-01	22	0	84
hCoV-19/Finland/4029/2021|EPI_ISL_2604282|2021-03-03	22	0	84
hCoV-19/Finland/4044/2021|EPI_ISL_2031147|2021-03-02	22	0	84
hCoV-19/Finland/4093/2021|EPI_ISL_2608738|2021-03-02	22	0	84
hCoV-19/Finland/4095/2021|EPI_ISL_2608739|2021-03-02	22	0	84
hCoV-19/Finland/4583/2021|EPI_ISL_2258636|2021-03-07	22	0	84
hCoV-19/Finland/4584/2021|EPI_ISL_2258637|2021-03-07	22	0	84
hCoV-19/Finland/4671/2021|EPI_ISL_1842664|2021-03-08	22	0	84
hCoV-19/Finland/4673/2021|EPI_ISL_1842666|2021-03-08	22	0	84
hCoV-19/Finland/4693/2021|EPI_ISL_1842683|2021-03-08	22	0	84
hCoV-19/Finland/4699/2021|EPI_ISL_1842689|2021-03-08	22	0	84
hCoV-19/Finland/4707/2021|EPI_ISL_1842697|2021-03-08	22	0	84
hCoV-19/Finland/4711/2021|EPI_ISL_1842701|2021-03-08	22	0	84
hCoV-19/Finland/4717/2021|EPI_ISL_1842707|2021-03-08	22	0	84
hCoV-19/Finland/4740/2021|EPI_ISL_1842727|2021-03-09	22	0	84
hCoV-19/Finland/4805/2021|EPI_ISL_2031104|2021-03-10	22	0	84
hCoV-19/Finland/4815/2021|EPI_ISL_2031113|2021-03-09	22	0	84
hCoV-19/Finland/4966/2021|EPI_ISL_2258982|2021-03-10	22	0	84
hCoV-19/Finland/4986/2021|EPI_ISL_2258996|2021-03-10	22	0	84
hCoV-19/Finland/5076/2021|EPI_ISL_2258940|2021-03-11	22	0	84
hCoV-19/Finland/5077/2021|EPI_ISL_2258941|2021-03-11	22	0	84
hCoV-19/Finland/5088/2021|EPI_ISL_2258948|2021-03-11	22	0	84
hCoV-19/Finland/5090/2021|EPI_ISL_2258950|2021-03-11	22	0	84
hCoV-19/Finland/5091/2021|EPI_ISL_2258951|2021-03-11	22	0	84
hCoV-19/Finland/5121/2021|EPI_ISL_2258712|2021-03-12	22	0	84
hCoV-19/Finland/5130/2021|EPI_ISL_2258721|2021-03-12	22	0	84
hCoV-19/Finland/5153/2021|EPI_ISL_2258740|2021-03-12	22	0	84
hCoV-19/Finland/5410/2021|EPI_ISL_2258892|2021-03-21	22	0	84
hCoV-19/Finland/5431/2021|EPI_ISL_2258514|2021-03-22	22	0	84
hCoV-19/Finland/5432/2021|EPI_ISL_2258515|2021-03-22	22	0	84
hCoV-19/Finland/5455/2021|EPI_ISL_2258798|2021-03-23	22	0	84
hCoV-19/Finland/5460/2021|EPI_ISL_2258801|2021-03-23	22	0	84
hCoV-19/Finland/5526/2021|EPI_ISL_2258817|2021-03-24	22	0	84
hCoV-19/Finland/5533/2021|EPI_ISL_2258821|2021-03-25	22	0	84
hCoV-19/Finland/5536/2021|EPI_ISL_2258824|2021-03-25	22	0	84
hCoV-19/Finland/5538/2021|EPI_ISL_2258826|2021-03-26	22	0	84
hCoV-19/Finland/5541/2021|EPI_ISL_2258829|2021-03-26	22	0	84
hCoV-19/Finland/5653/2021|EPI_ISL_2258759|2021-03-27	22	0	84
hCoV-19/Finland/5661/2021|EPI_ISL_2258766|2021-03-27	22	0	84
hCoV-19/Finland/5793/2021|EPI_ISL_2604488|2021-04-01	22	0	84
hCoV-19/Finland/5921/2021|EPI_ISL_2609323|2021-04-06	22	0	84
hCoV-19/Finland/5944/2021|EPI_ISL_2609331|2021-04-08	22	0	84
hCoV-19/Finland/5949/2021|EPI_ISL_2609336|2021-04-08	22	0	84
hCoV-19/Finland/6048/2021|EPI_ISL_2609005|2021-04-12	22	0	84
hCoV-19/Finland/6111/2021|EPI_ISL_2609046|2021-04-15	22	0	84
hCoV-19/Finland/6113/2021|EPI_ISL_2609048|2021-04-16	22	0	84
hCoV-19/Finland/6115/2021|EPI_ISL_2609050|2021-04-16	22	0	84
hCoV-19/Finland/6426/2021|EPI_ISL_2608626|2021-04-26	22	0	84
hCoV-19/Finland/6453/2021|EPI_ISL_2608757|2021-04-27	22	0	84
hCoV-19/Finland/6483/2021|EPI_ISL_2608770|2021-04-28	22	0	84
hCoV-19/Finland/6566/2021|EPI_ISL_2608830|2021-05-03	22	0	84
hCoV-19/Finland/6589/2021|EPI_ISL_2608838|2021-05-04	22	0	84
hCoV-19/Finland/6615/2021|EPI_ISL_2608854|2021-05-03	22	0	84
hCoV-19/Finland/6854/2021|EPI_ISL_2608887|2021-05-07	22	0	84
hCoV-19/Finland/THL-202109121/2021|EPI_ISL_2506178|2021-03-03	23	0	84
hCoV-19/Finland/THL-202111631/2021|EPI_ISL_2507543|2021-04-04	23	0	84
hCoV-19/Finland/THL-202111634/2021|EPI_ISL_2507546|2021-04-02	23	0	84
hCoV-19/Finland/THL-202111994/2021|EPI_ISL_2507813|2021-04-06	23	0	84
hCoV-19/Finland/THL-202111995/2021|EPI_ISL_2507814|2021-04-06	23	0	84
hCoV-19/Finland/THL-202112122/2021|EPI_ISL_2507923|2021-04-08	23	0	84
hCoV-19/Finland/THL-202112173/2021|EPI_ISL_2507959|2021-04-13	23	0	84
hCoV-19/Finland/HEL-9-33/2021|EPI_ISL_995884|2021-01-11	24	0	16
hCoV-19/Finland/HEL-13-193/2021|EPI_ISL_995970|2021-01-20	24	0	16
hCoV-19/Finland/HEL-13-199/2021|EPI_ISL_995973|2021-01-20	24	0	16
hCoV-19/Finland/HEL-20-693/2021|EPI_ISL_1278976|2021-01-27	24	0	16
hCoV-19/Finland/THL-202102278/2021|EPI_ISL_2590755|2021-01-30	24	0	16
hCoV-19/Finland/THL-202102300/2021|EPI_ISL_2590784|2021-01-28	24	0	16
hCoV-19/Finland/THL-202102301/2021|EPI_ISL_2590786|2021-01-28	24	0	16
hCoV-19/Finland/THL-202102302/2021|EPI_ISL_2590788|2021-01-31	24	0	16
hCoV-19/Finland/THL-202102941/2021|EPI_ISL_2590813|2021-02-20	24	0	16
hCoV-19/Finland/THL-202102947/2021|EPI_ISL_2590823|2021-02-23	24	0	16
hCoV-19/Finland/THL-202102952/2021|EPI_ISL_2590833|2021-02-16	24	0	16
hCoV-19/Finland/THL-202103738/2021|EPI_ISL_2591026|2021-02-05	24	0	16
hCoV-19/Finland/THL-202103739/2021|EPI_ISL_2591027|2021-02-06	24	0	16
hCoV-19/Finland/THL-202103815/2021|EPI_ISL_2591132|2021-02-06	24	0	16
hCoV-19/Finland/THL-202103936/2021|EPI_ISL_2591289|2021-02-06	24	0	16
hCoV-19/Finland/THL-202103997/2021|EPI_ISL_2591390|2021-02-07	24	0	16
hCoV-19/Finland/THL-202104003/2021|EPI_ISL_2591404|2021-02-08	24	0	16
hCoV-19/Finland/THL-202104012/2021|EPI_ISL_2591419|2021-02-08	24	0	16
hCoV-19/Finland/THL-202104016/2021|EPI_ISL_2591428|2021-01-31	24	0	16
hCoV-19/Finland/THL-202104018/2021|EPI_ISL_2591432|2021-02-07	24	0	16
hCoV-19/Finland/THL-202104039/2021|EPI_ISL_2591469|2021-02-09	24	0	16
hCoV-19/Finland/THL-202104040/2021|EPI_ISL_2591471|2021-02-10	24	0	16
hCoV-19/Finland/THL-202104052/2021|EPI_ISL_2591492|2021-02-10	24	0	16
hCoV-19/Finland/THL-202105060/2021|EPI_ISL_2505170|2021-02-08	24	0	16
hCoV-19/Finland/THL-202105061/2021|EPI_ISL_2505171|2021-02-10	24	0	16
hCoV-19/Finland/THL-202105063/2021|EPI_ISL_2505172|2021-02-15	24	0	16
hCoV-19/Finland/THL-202105081/2021|EPI_ISL_2505185|2021-02-09	24	0	16
hCoV-19/Finland/THL-202105095/2021|EPI_ISL_2505195|2021-02-15	24	0	16
hCoV-19/Finland/THL-202105099/2021|EPI_ISL_2505199|2021-02-12	24	0	16
hCoV-19/Finland/THL-202105100/2021|EPI_ISL_2505200|2021-02-13	24	0	16
hCoV-19/Finland/THL-202105101/2021|EPI_ISL_2505201|2021-02-11	24	0	16
hCoV-19/Finland/THL-202105743/2021|EPI_ISL_2505274|2021-02-22	24	0	16
hCoV-19/Finland/THL-202105768/2021|EPI_ISL_2505295|2021-02-17	24	0	16
hCoV-19/Finland/THL-202105769/2021|EPI_ISL_2505296|2021-02-17	24	0	16
hCoV-19/Finland/THL-202105770/2021|EPI_ISL_2505297|2021-02-15	24	0	16
hCoV-19/Finland/THL-202105771/2021|EPI_ISL_2505298|2021-02-16	24	0	16
hCoV-19/Finland/THL-202105773/2021|EPI_ISL_2505300|2021-02-17	24	0	16
hCoV-19/Finland/THL-202105774/2021|EPI_ISL_2505301|2021-02-17	24	0	16
hCoV-19/Finland/THL-202105786/2021|EPI_ISL_2505307|2021-02-19	24	0	16
hCoV-19/Finland/THL-202105800/2021|EPI_ISL_2505316|2021-02-15	24	0	16
hCoV-19/Finland/THL-202106193/2021|EPI_ISL_2505340|2021-02-19	24	0	16
hCoV-19/Finland/THL-202106214/2021|EPI_ISL_2505354|2021-02-21	24	0	16
hCoV-19/Finland/THL-202106215/2021|EPI_ISL_2505355|2021-02-15	24	0	16
hCoV-19/Finland/THL-202106217/2021|EPI_ISL_2505357|2021-02-16	24	0	16
hCoV-19/Finland/THL-202106218/2021|EPI_ISL_2505358|2021-02-15	24	0	16
hCoV-19/Finland/THL-202106220/2021|EPI_ISL_2505360|2021-02-16	24	0	16
hCoV-19/Finland/THL-202106228/2021|EPI_ISL_2505367|2021-03-06	24	0	16
hCoV-19/Finland/THL-202106247/2021|EPI_ISL_2505383|2021-03-04	24	0	16
hCoV-19/Finland/THL-202106262/2021|EPI_ISL_2505394|2021-03-09	24	0	16
hCoV-19/Finland/THL-202106271/2021|EPI_ISL_2505401|2021-03-05	24	0	16
hCoV-19/Finland/THL-202106278/2021|EPI_ISL_2505408|2021-03-09	24	0	16
hCoV-19/Finland/THL-202106279/2021|EPI_ISL_2505409|2021-03-09	24	0	16
hCoV-19/Finland/THL-202106358/2021|EPI_ISL_2505479|2021-02-15	24	0	16
hCoV-19/Finland/THL-202106361/2021|EPI_ISL_2505482|2021-02-15	24	0	16
hCoV-19/Finland/THL-202106366/2021|EPI_ISL_2505487|2021-02-18	24	0	16
hCoV-19/Finland/THL-202106395/2021|EPI_ISL_2505515|2021-02-20	24	0	16
hCoV-19/Finland/THL-202106414/2021|EPI_ISL_2505534|2021-02-17	24	0	16
hCoV-19/Finland/THL-202108405/2021|EPI_ISL_2505601|2021-03-06	24	0	16
hCoV-19/Finland/THL-202108410/2021|EPI_ISL_2505605|2021-03-01	24	0	16
hCoV-19/Finland/THL-202108453/2021|EPI_ISL_2505643|2021-03-04	24	0	16
hCoV-19/Finland/THL-202108502/2021|EPI_ISL_2505677|2021-02-25	24	0	16
hCoV-19/Finland/THL-202108503/2021|EPI_ISL_2505678|2021-02-22	24	0	16
hCoV-19/Finland/THL-202108505/2021|EPI_ISL_2505680|2021-02-20	24	0	16
hCoV-19/Finland/THL-202108506/2021|EPI_ISL_2505681|2021-02-22	24	0	16
hCoV-19/Finland/THL-202108547/2021|EPI_ISL_2505718|2021-02-27	24	0	16
hCoV-19/Finland/THL-202108574/2021|EPI_ISL_2505744|2021-02-22	24	0	16
hCoV-19/Finland/THL-202108589/2021|EPI_ISL_2505750|2021-02-26	24	0	16
hCoV-19/Finland/THL-202108624/2021|EPI_ISL_2505776|2021-02-26	24	0	16
hCoV-19/Finland/THL-202108656/2021|EPI_ISL_2505802|2021-02-22	24	0	16
hCoV-19/Finland/THL-202108660/2021|EPI_ISL_2505806|2021-02-21	24	0	16
hCoV-19/Finland/THL-202108813/2021|EPI_ISL_2505924|2021-03-03	24	0	16
hCoV-19/Finland/THL-202108823/2021|EPI_ISL_2505932|2021-03-03	24	0	16
hCoV-19/Finland/THL-202108935/2021|EPI_ISL_2506030|2021-03-01	24	0	16
hCoV-19/Finland/THL-202108936/2021|EPI_ISL_2506031|2021-03-03	24	0	16
hCoV-19/Finland/THL-202108947/2021|EPI_ISL_2506046|2021-03-05	24	0	16
hCoV-19/Finland/THL-202108949/2021|EPI_ISL_2506048|2021-02-25	24	0	16
hCoV-19/Finland/THL-202108950/2021|EPI_ISL_2506049|2021-02-27	24	0	16
hCoV-19/Finland/THL-202109031/2021|EPI_ISL_2506104|2021-03-04	24	0	16
hCoV-19/Finland/THL-202109073/2021|EPI_ISL_2506140|2021-03-04	24	0	16
hCoV-19/Finland/THL-202109212/2021|EPI_ISL_2506250|2021-03-04	24	0	16
hCoV-19/Finland/THL-202109215/2021|EPI_ISL_2506253|2021-03-09	24	0	16
hCoV-19/Finland/THL-202109218/2021|EPI_ISL_2506255|2021-03-10	24	0	16
hCoV-19/Finland/THL-202109223/2021|EPI_ISL_2506260|2021-03-10	24	0	16
hCoV-19/Finland/THL-202109227/2021|EPI_ISL_2506262|2021-03-05	24	0	16
hCoV-19/Finland/THL-202109311/2021|EPI_ISL_2506313|2021-03-14	24	0	16
hCoV-19/Finland/THL-202109313/2021|EPI_ISL_2506315|2021-03-11	24	0	16
hCoV-19/Finland/THL-202109317/2021|EPI_ISL_2506318|2021-03-14	24	0	16
hCoV-19/Finland/THL-202109335/2021|EPI_ISL_2506334|2021-03-12	24	0	16
hCoV-19/Finland/THL-202109493/2021|EPI_ISL_2506473|2021-03-10	24	0	16
hCoV-19/Finland/THL-202109495/2021|EPI_ISL_2506475|2021-03-10	24	0	16
hCoV-19/Finland/THL-202109496/2021|EPI_ISL_2506476|2021-03-10	24	0	16
hCoV-19/Finland/THL-202109500/2021|EPI_ISL_2506480|2021-03-12	24	0	16
hCoV-19/Finland/THL-202109533/2021|EPI_ISL_2506501|2021-03-08	24	0	16
hCoV-19/Finland/THL-202109580/2021|EPI_ISL_2506528|2021-03-16	24	0	16
hCoV-19/Finland/THL-202109585/2021|EPI_ISL_2506532|2021-03-14	24	0	16
hCoV-19/Finland/THL-202109587/2021|EPI_ISL_2506534|2021-03-15	24	0	16
hCoV-19/Finland/THL-202109593/2021|EPI_ISL_2506539|2021-03-15	24	0	16
hCoV-19/Finland/THL-202109599/2021|EPI_ISL_2506544|2021-03-16	24	0	16
hCoV-19/Finland/THL-202109601/2021|EPI_ISL_2506546|2021-03-16	24	0	16
hCoV-19/Finland/THL-202109609/2021|EPI_ISL_2506554|2021-03-17	24	0	16
hCoV-19/Finland/THL-202109619/2021|EPI_ISL_2506564|2021-03-12	24	0	16
hCoV-19/Finland/THL-202109631/2021|EPI_ISL_2506574|2021-03-14	24	0	16
hCoV-19/Finland/THL-202109666/2021|EPI_ISL_2506598|2021-03-11	24	0	16
hCoV-19/Finland/THL-202109670/2021|EPI_ISL_2506602|2021-03-08	24	0	16
hCoV-19/Finland/THL-202109710/2021|EPI_ISL_2506634|2021-03-14	24	0	16
hCoV-19/Finland/THL-202109732/2021|EPI_ISL_2506651|2021-03-17	24	0	16
hCoV-19/Finland/THL-202109738/2021|EPI_ISL_2506655|2021-03-14	24	0	16
hCoV-19/Finland/THL-202109775/2021|EPI_ISL_2506679|2021-03-19	24	0	16
hCoV-19/Finland/THL-202109778/2021|EPI_ISL_2506682|2021-03-13	24	0	16
hCoV-19/Finland/THL-202109829/2021|EPI_ISL_2506714|2021-03-19	24	0	16
hCoV-19/Finland/THL-202109887/2021|EPI_ISL_2506754|2021-03-15	24	0	16
hCoV-19/Finland/THL-202109889/2021|EPI_ISL_2506756|2021-03-18	24	0	16
hCoV-19/Finland/THL-202109905/2021|EPI_ISL_2506772|2021-03-16	24	0	16
hCoV-19/Finland/THL-202109907/2021|EPI_ISL_2506774|2021-03-19	24	0	16
hCoV-19/Finland/THL-202109909/2021|EPI_ISL_2506776|2021-03-19	24	0	16
hCoV-19/Finland/THL-202109911/2021|EPI_ISL_2506778|2021-03-19	24	0	16
hCoV-19/Finland/THL-202109913/2021|EPI_ISL_2506780|2021-03-20	24	0	16
hCoV-19/Finland/THL-202109914/2021|EPI_ISL_2506781|2021-03-19	24	0	16
hCoV-19/Finland/THL-202109918/2021|EPI_ISL_2506785|2021-03-18	24	0	16
hCoV-19/Finland/THL-202109922/2021|EPI_ISL_2506789|2021-03-16	24	0	16
hCoV-19/Finland/THL-202109923/2021|EPI_ISL_2506790|2021-03-16	24	0	16
hCoV-19/Finland/THL-202109928/2021|EPI_ISL_2506794|2021-03-19	24	0	16
hCoV-19/Finland/THL-202109929/2021|EPI_ISL_2506795|2021-03-17	24	0	16
hCoV-19/Finland/THL-202109930/2021|EPI_ISL_2506796|2021-03-19	24	0	16
hCoV-19/Finland/THL-202109964/2021|EPI_ISL_2506822|2021-03-18	24	0	16
hCoV-19/Finland/THL-202109970/2021|EPI_ISL_2506828|2021-03-19	24	0	16
hCoV-19/Finland/THL-202109976/2021|EPI_ISL_2506834|2021-03-23	24	0	16
hCoV-19/Finland/THL-202109985/2021|EPI_ISL_2506841|2021-03-20	24	0	16
hCoV-19/Finland/THL-202109988/2021|EPI_ISL_2506844|2021-03-22	24	0	16
hCoV-19/Finland/THL-202109993/2021|EPI_ISL_2506846|2021-03-20	24	0	16
hCoV-19/Finland/THL-202110227/2021|EPI_ISL_2506854|2021-03-22	24	0	16
hCoV-19/Finland/THL-202110228/2021|EPI_ISL_2506855|2021-03-23	24	0	16
hCoV-19/Finland/THL-202110379/2021|EPI_ISL_2506991|2021-03-26	24	0	16
hCoV-19/Finland/THL-202110380/2021|EPI_ISL_2506992|2021-03-22	24	0	16
hCoV-19/Finland/THL-202110381/2021|EPI_ISL_2506993|2021-03-23	24	0	16
hCoV-19/Finland/THL-202110385/2021|EPI_ISL_2506996|2021-03-22	24	0	16
hCoV-19/Finland/THL-202111420/2021|EPI_ISL_2507077|2021-03-25	24	0	16
hCoV-19/Finland/THL-202111430/2021|EPI_ISL_2507364|2021-03-25	24	0	16
hCoV-19/Finland/THL-202111473/2021|EPI_ISL_2507400|2021-03-25	24	0	16
hCoV-19/Finland/THL-202111476/2021|EPI_ISL_2507403|2021-03-25	24	0	16
hCoV-19/Finland/THL-202111480/2021|EPI_ISL_2507407|2021-03-25	24	0	16
hCoV-19/Finland/THL-202111487/2021|EPI_ISL_2507413|2021-03-24	24	0	16
hCoV-19/Finland/THL-202111488/2021|EPI_ISL_2507414|2021-03-24	24	0	16
hCoV-19/Finland/THL-202111489/2021|EPI_ISL_2507415|2021-03-22	24	0	16
hCoV-19/Finland/THL-202111490/2021|EPI_ISL_2507416|2021-03-24	24	0	16
hCoV-19/Finland/THL-202111492/2021|EPI_ISL_2507418|2021-03-24	24	0	16
hCoV-19/Finland/THL-202111496/2021|EPI_ISL_2507422|2021-03-25	24	0	16
hCoV-19/Finland/THL-202111497/2021|EPI_ISL_2507423|2021-03-23	24	0	16
hCoV-19/Finland/THL-202111498/2021|EPI_ISL_2507424|2021-03-24	24	0	16
hCoV-19/Finland/THL-202111501/2021|EPI_ISL_2507426|2021-03-24	24	0	16
hCoV-19/Finland/THL-202111503/2021|EPI_ISL_2507428|2021-03-25	24	0	16
hCoV-19/Finland/THL-202111507/2021|EPI_ISL_2507432|2021-03-24	24	0	16
hCoV-19/Finland/THL-202111511/2021|EPI_ISL_2507435|2021-03-25	24	0	16
hCoV-19/Finland/THL-202111512/2021|EPI_ISL_2507436|2021-03-27	24	0	16
hCoV-19/Finland/THL-202111518/2021|EPI_ISL_2507441|2021-03-22	24	0	16
hCoV-19/Finland/THL-202111521/2021|EPI_ISL_2507444|2021-03-24	24	0	16
hCoV-19/Finland/THL-202111528/2021|EPI_ISL_2507451|2021-03-24	24	0	16
hCoV-19/Finland/THL-202111529/2021|EPI_ISL_2507452|2021-03-23	24	0	16
hCoV-19/Finland/THL-202111539/2021|EPI_ISL_2507461|2021-03-27	24	0	16
hCoV-19/Finland/THL-202111544/2021|EPI_ISL_2507465|2021-03-25	24	0	16
hCoV-19/Finland/THL-202111548/2021|EPI_ISL_2507468|2021-03-29	24	0	16
hCoV-19/Finland/THL-202111550/2021|EPI_ISL_2507470|2021-03-26	24	0	16
hCoV-19/Finland/THL-202111552/2021|EPI_ISL_2507472|2021-03-26	24	0	16
hCoV-19/Finland/THL-202111553/2021|EPI_ISL_2507473|2021-03-25	24	0	16
hCoV-19/Finland/THL-202111554/2021|EPI_ISL_2507474|2021-03-25	24	0	16
hCoV-19/Finland/THL-202111555/2021|EPI_ISL_2507475|2021-03-29	24	0	16
hCoV-19/Finland/THL-202111556/2021|EPI_ISL_2507476|2021-03-26	24	0	16
hCoV-19/Finland/THL-202111557/2021|EPI_ISL_2507477|2021-03-27	24	0	16
hCoV-19/Finland/THL-202111558/2021|EPI_ISL_2507478|2021-03-25	24	0	16
hCoV-19/Finland/THL-202111560/2021|EPI_ISL_2507480|2021-03-27	24	0	16
hCoV-19/Finland/THL-202111562/2021|EPI_ISL_2507482|2021-03-26	24	0	16
hCoV-19/Finland/THL-202111563/2021|EPI_ISL_2507483|2021-03-26	24	0	16
hCoV-19/Finland/THL-202111568/2021|EPI_ISL_2507487|2021-03-29	24	0	16
hCoV-19/Finland/THL-202111574/2021|EPI_ISL_2507493|2021-03-26	24	0	16
hCoV-19/Finland/THL-202111596/2021|EPI_ISL_2507509|2021-03-30	24	0	16
hCoV-19/Finland/THL-202111616/2021|EPI_ISL_2507528|2021-03-31	24	0	16
hCoV-19/Finland/THL-202111619/2021|EPI_ISL_2507531|2021-04-03	24	0	16
hCoV-19/Finland/THL-202111636/2021|EPI_ISL_2507548|2021-04-05	24	0	16
hCoV-19/Finland/THL-202111637/2021|EPI_ISL_2507549|2021-04-05	24	0	16
hCoV-19/Finland/THL-202111638/2021|EPI_ISL_2507550|2021-04-05	24	0	16
hCoV-19/Finland/THL-202111639/2021|EPI_ISL_2507551|2021-04-05	24	0	16
hCoV-19/Finland/THL-202111662/2021|EPI_ISL_2507572|2021-03-30	24	0	16
hCoV-19/Finland/THL-202111666/2021|EPI_ISL_2507575|2021-04-01	24	0	16
hCoV-19/Finland/THL-202111670/2021|EPI_ISL_2507579|2021-04-01	24	0	16
hCoV-19/Finland/THL-202111692/2021|EPI_ISL_2507591|2021-04-02	24	0	16
hCoV-19/Finland/THL-202111700/2021|EPI_ISL_2507598|2021-03-30	24	0	16
hCoV-19/Finland/THL-202111706/2021|EPI_ISL_2507604|2021-03-30	24	0	16
hCoV-19/Finland/THL-202111718/2021|EPI_ISL_2507615|2021-03-30	24	0	16
hCoV-19/Finland/THL-202111722/2021|EPI_ISL_2507619|2021-04-01	24	0	16
hCoV-19/Finland/THL-202111738/2021|EPI_ISL_2507632|2021-03-31	24	0	16
hCoV-19/Finland/THL-202111744/2021|EPI_ISL_2507637|2021-04-02	24	0	16
hCoV-19/Finland/THL-202111753/2021|EPI_ISL_2507643|2021-04-03	24	0	16
hCoV-19/Finland/THL-202111770/2021|EPI_ISL_2507658|2021-04-03	24	0	16
hCoV-19/Finland/THL-202111773/2021|EPI_ISL_2507661|2021-04-03	24	0	16
hCoV-19/Finland/THL-202111802/2021|EPI_ISL_2507685|2021-04-02	24	0	16
hCoV-19/Finland/THL-202111859/2021|EPI_ISL_2507725|2021-03-31	24	0	16
hCoV-19/Finland/THL-202111860/2021|EPI_ISL_2507726|2021-03-28	24	0	16
hCoV-19/Finland/THL-202111892/2021|EPI_ISL_2507738|2021-04-03	24	0	16
hCoV-19/Finland/THL-202111898/2021|EPI_ISL_2507744|2021-03-29	24	0	16
hCoV-19/Finland/THL-202111899/2021|EPI_ISL_2507745|2021-03-29	24	0	16
hCoV-19/Finland/THL-202111901/2021|EPI_ISL_2507747|2021-04-02	24	0	16
hCoV-19/Finland/THL-202111916/2021|EPI_ISL_2507760|2021-04-02	24	0	16
hCoV-19/Finland/THL-202111918/2021|EPI_ISL_2507762|2021-04-04	24	0	16
hCoV-19/Finland/THL-202111939/2021|EPI_ISL_2507774|2021-04-07	24	0	16
hCoV-19/Finland/THL-202111940/2021|EPI_ISL_2507775|2021-04-07	24	0	16
hCoV-19/Finland/THL-202111952/2021|EPI_ISL_2507777|2021-04-12	24	0	16
hCoV-19/Finland/THL-202111996/2021|EPI_ISL_2507815|2021-04-11	24	0	16
hCoV-19/Finland/THL-202111997/2021|EPI_ISL_2507816|2021-04-07	24	0	16
hCoV-19/Finland/THL-202111999/2021|EPI_ISL_2507818|2021-04-08	24	0	16
hCoV-19/Finland/THL-202112000/2021|EPI_ISL_2507819|2021-04-09	24	0	16
hCoV-19/Finland/THL-202112001/2021|EPI_ISL_2507820|2021-04-07	24	0	16
hCoV-19/Finland/THL-202112003/2021|EPI_ISL_2507822|2021-04-07	24	0	16
hCoV-19/Finland/THL-202112005/2021|EPI_ISL_2507823|2021-04-07	24	0	16
hCoV-19/Finland/THL-202112007/2021|EPI_ISL_2507825|2021-04-07	24	0	16
hCoV-19/Finland/THL-202112008/2021|EPI_ISL_2507826|2021-04-07	24	0	16
hCoV-19/Finland/THL-202112013/2021|EPI_ISL_2507831|2021-04-09	24	0	16
hCoV-19/Finland/THL-202112015/2021|EPI_ISL_2507833|2021-04-09	24	0	16
hCoV-19/Finland/THL-202112016/2021|EPI_ISL_2507834|2021-04-08	24	0	16
hCoV-19/Finland/THL-202112030/2021|EPI_ISL_2507845|2021-04-08	24	0	16
hCoV-19/Finland/THL-202112063/2021|EPI_ISL_2507869|2021-04-09	24	0	16
hCoV-19/Finland/THL-202112090/2021|EPI_ISL_2507893|2021-04-08	24	0	16
hCoV-19/Finland/THL-202112095/2021|EPI_ISL_2507898|2021-04-08	24	0	16
hCoV-19/Finland/THL-202112115/2021|EPI_ISL_2507917|2021-04-08	24	0	16
hCoV-19/Finland/THL-202112120/2021|EPI_ISL_2507921|2021-04-08	24	0	16
hCoV-19/Finland/THL-202112144/2021|EPI_ISL_2507937|2021-04-09	24	0	16
hCoV-19/Finland/THL-202112158/2021|EPI_ISL_2507948|2021-04-08	24	0	16
hCoV-19/Finland/THL-202112166/2021|EPI_ISL_2507955|2021-04-12	24	0	16
hCoV-19/Finland/THL-202112197/2021|EPI_ISL_2507976|2021-04-15	24	0	16
hCoV-19/Finland/THL-202112228/2021|EPI_ISL_2507998|2021-04-13	24	0	16
hCoV-19/Finland/THL-202112230/2021|EPI_ISL_2507999|2021-04-13	24	0	16
hCoV-19/Finland/THL-202112231/2021|EPI_ISL_2508000|2021-04-14	24	0	16
hCoV-19/Finland/THL-202112232/2021|EPI_ISL_2508001|2021-04-12	24	0	16
hCoV-19/Finland/THL-202112233/2021|EPI_ISL_2508002|2021-04-14	24	0	16
hCoV-19/Finland/THL-202112234/2021|EPI_ISL_2508003|2021-04-12	24	0	16
hCoV-19/Finland/THL-202112238/2021|EPI_ISL_2508006|2021-04-15	24	0	16
hCoV-19/Finland/THL-202112239/2021|EPI_ISL_2508007|2021-04-14	24	0	16
hCoV-19/Finland/THL-202112249/2021|EPI_ISL_2508016|2021-04-14	24	0	16
hCoV-19/Finland/THL-202112251/2021|EPI_ISL_2508018|2021-04-15	24	0	16
hCoV-19/Finland/THL-202112258/2021|EPI_ISL_2508025|2021-04-15	24	0	16
hCoV-19/Finland/THL-202112259/2021|EPI_ISL_2508026|2021-04-14	24	0	16
hCoV-19/Finland/THL-202112266/2021|EPI_ISL_2508032|2021-04-16	24	0	16
hCoV-19/Finland/THL-202112270/2021|EPI_ISL_2508036|2021-04-13	24	0	16
hCoV-19/Finland/THL-202112272/2021|EPI_ISL_2508038|2021-04-11	24	0	16
hCoV-19/Finland/THL-202112278/2021|EPI_ISL_2508041|2021-04-16	24	0	16
hCoV-19/Finland/THL-202112287/2021|EPI_ISL_2508048|2021-04-16	24	0	16
hCoV-19/Finland/THL-202112314/2021|EPI_ISL_2508072|2021-04-15	24	0	16
hCoV-19/Finland/THL-202112344/2021|EPI_ISL_2508097|2021-04-16	24	0	16
hCoV-19/Finland/THL-202112346/2021|EPI_ISL_2508099|2021-04-14	24	0	16
hCoV-19/Finland/THL-202112348/2021|EPI_ISL_2508101|2021-04-14	24	0	16
hCoV-19/Finland/THL-202112358/2021|EPI_ISL_2508110|2021-04-01	24	0	16
hCoV-19/Finland/THL-202112359/2021|EPI_ISL_2508111|2021-04-18	24	0	16
hCoV-19/Finland/THL-202112360/2021|EPI_ISL_2508112|2021-04-17	24	0	16
hCoV-19/Finland/THL-202112361/2021|EPI_ISL_2508113|2021-04-17	24	0	16
hCoV-19/Finland/THL-202112362/2021|EPI_ISL_2508114|2021-04-18	24	0	16
hCoV-19/Finland/THL-202112363/2021|EPI_ISL_2508115|2021-04-18	24	0	16
hCoV-19/Finland/THL-202112364/2021|EPI_ISL_2508116|2021-04-14	24	0	16
hCoV-19/Finland/THL-202112365/2021|EPI_ISL_2508117|2021-04-18	24	0	16
hCoV-19/Finland/THL-202112381/2021|EPI_ISL_2363793|2021-04-20	24	0	16
hCoV-19/Finland/THL-202112400/2021|EPI_ISL_2508139|2021-04-23	24	0	16
hCoV-19/Finland/THL-202112457/2021|EPI_ISL_2508182|2021-04-13	24	0	16
hCoV-19/Finland/THL-202112487/2021|EPI_ISL_2508201|2021-04-20	24	0	16
hCoV-19/Finland/THL-202112489/2021|EPI_ISL_2508203|2021-04-22	24	0	16
hCoV-19/Finland/THL-202112490/2021|EPI_ISL_2508204|2021-04-21	24	0	16
hCoV-19/Finland/THL-202112491/2021|EPI_ISL_2508205|2021-04-19	24	0	16
hCoV-19/Finland/THL-202112492/2021|EPI_ISL_2508206|2021-04-22	24	0	16
hCoV-19/Finland/THL-202112493/2021|EPI_ISL_2508207|2021-04-22	24	0	16
hCoV-19/Finland/THL-202112494/2021|EPI_ISL_2508208|2021-04-25	24	0	16
hCoV-19/Finland/THL-202112495/2021|EPI_ISL_2508209|2021-04-19	24	0	16
hCoV-19/Finland/THL-202112496/2021|EPI_ISL_2508210|2021-04-20	24	0	16
hCoV-19/Finland/THL-202112497/2021|EPI_ISL_2508211|2021-04-23	24	0	16
hCoV-19/Finland/THL-202112498/2021|EPI_ISL_2508212|2021-04-22	24	0	16
hCoV-19/Finland/THL-202112499/2021|EPI_ISL_2508213|2021-04-22	24	0	16
hCoV-19/Finland/THL-202112500/2021|EPI_ISL_2508214|2021-04-22	24	0	16
hCoV-19/Finland/THL-202112501/2021|EPI_ISL_2508215|2021-04-24	24	0	16
hCoV-19/Finland/THL-202112502/2021|EPI_ISL_2508216|2021-04-24	24	0	16
hCoV-19/Finland/THL-202112503/2021|EPI_ISL_2508217|2021-04-25	24	0	16
hCoV-19/Finland/THL-202112504/2021|EPI_ISL_2508218|2021-04-22	24	0	16
hCoV-19/Finland/THL-202112506/2021|EPI_ISL_2508220|2021-04-23	24	0	16
hCoV-19/Finland/THL-202112507/2021|EPI_ISL_2508221|2021-04-21	24	0	16
hCoV-19/Finland/THL-202112508/2021|EPI_ISL_2508222|2021-04-22	24	0	16
hCoV-19/Finland/THL-202112509/2021|EPI_ISL_2508223|2021-04-24	24	0	16
hCoV-19/Finland/THL-202112527/2021|EPI_ISL_2508232|2021-04-23	24	0	16
hCoV-19/Finland/THL-202112531/2021|EPI_ISL_2508235|2021-04-22	24	0	16
hCoV-19/Finland/THL-202112535/2021|EPI_ISL_2508238|2021-04-23	24	0	16
hCoV-19/Finland/THL-202112540/2021|EPI_ISL_2508242|2021-04-22	24	0	16
hCoV-19/Finland/THL-202112554/2021|EPI_ISL_2508253|2021-04-24	24	0	16
hCoV-19/Finland/THL-202112557/2021|EPI_ISL_2508256|2021-04-24	24	0	16
hCoV-19/Finland/THL-202112565/2021|EPI_ISL_2508262|2021-04-24	24	0	16
hCoV-19/Finland/THL-202112580/2021|EPI_ISL_2508274|2021-04-24	24	0	16
hCoV-19/Finland/THL-202113935/2021|EPI_ISL_2508295|2021-04-20	24	0	16
hCoV-19/Finland/THL-202113947/2021|EPI_ISL_2508307|2021-04-23	24	0	16
hCoV-19/Finland/THL-202114005/2021|EPI_ISL_2363814|2021-04-22	24	0	16
hCoV-19/Finland/THL-202114016/2021|EPI_ISL_2508345|2021-04-23	24	0	16
hCoV-19/Finland/THL-202114045/2021|EPI_ISL_2363835|2021-04-30	24	0	16
hCoV-19/Finland/THL-202114047/2021|EPI_ISL_2363836|2021-04-26	24	0	16
hCoV-19/Finland/THL-202114048/2021|EPI_ISL_2363837|2021-04-26	24	0	16
hCoV-19/Finland/THL-202114053/2021|EPI_ISL_2363841|2021-05-02	24	0	16
hCoV-19/Finland/THL-202114054/2021|EPI_ISL_2363842|2021-04-27	24	0	16
hCoV-19/Finland/THL-202114055/2021|EPI_ISL_2363843|2021-04-26	24	0	16
hCoV-19/Finland/THL-202114058/2021|EPI_ISL_2363845|2021-04-27	24	0	16
hCoV-19/Finland/THL-202114061/2021|EPI_ISL_2363847|2021-04-26	24	0	16
hCoV-19/Finland/THL-202114066/2021|EPI_ISL_2363848|2021-04-30	24	0	16
hCoV-19/Finland/THL-202114069/2021|EPI_ISL_2363849|2021-04-30	24	0	16
hCoV-19/Finland/THL-202114085/2021|EPI_ISL_2363862|2021-05-02	24	0	16
hCoV-19/Finland/THL-202114086/2021|EPI_ISL_2363863|2021-05-02	24	0	16
hCoV-19/Finland/THL-202114095/2021|EPI_ISL_2363872|2021-05-02	24	0	16
hCoV-19/Finland/THL-202117098/2021|EPI_ISL_2363894|2021-04-30	24	0	16
hCoV-19/Finland/THL-202117099/2021|EPI_ISL_2363895|2021-04-30	24	0	16
hCoV-19/Finland/THL-202117102/2021|EPI_ISL_2363898|2021-04-30	24	0	16
hCoV-19/Finland/THL-202117107/2021|EPI_ISL_2363902|2021-04-30	24	0	16
hCoV-19/Finland/THL-202117155/2021|EPI_ISL_2363946|2021-04-28	24	0	16
hCoV-19/Finland/THL-202117157/2021|EPI_ISL_2363948|2021-04-29	24	0	16
hCoV-19/Finland/THL-202117158/2021|EPI_ISL_2363949|2021-04-29	24	0	16
hCoV-19/Finland/THL-202117170/2021|EPI_ISL_2363961|2021-04-30	24	0	16
hCoV-19/Finland/THL-202117197/2021|EPI_ISL_2363987|2021-04-25	24	0	16
hCoV-19/Finland/THL-202117246/2021|EPI_ISL_2364013|2021-04-25	24	0	16
hCoV-19/Finland/THL-202117266/2021|EPI_ISL_2364030|2021-05-10	24	0	16
hCoV-19/Finland/V5638/2021|EPI_ISL_2031177|2021-03-03	24	0	16
hCoV-19/Finland/V6254/2021|EPI_ISL_2609414|2021-03-03	24	0	16
hCoV-19/Finland/V6257/2021|EPI_ISL_2609417|2021-03-05	24	0	16
hCoV-19/Finland/V6288/2021|EPI_ISL_2609442|2021-03-06	24	0	16
hCoV-19/Finland/V6489/2021|EPI_ISL_2608559|2021-03-06	24	0	16
hCoV-19/Finland/V6490/2021|EPI_ISL_2608560|2021-03-06	24	0	16
hCoV-19/Finland/V6507/2021|EPI_ISL_2608572|2021-03-07	24	0	16
hCoV-19/Finland/V8499/2021|EPI_ISL_2031187|2021-03-13	24	0	16
hCoV-19/Finland/V8500/2021|EPI_ISL_2608632|2021-03-13	24	0	16
hCoV-19/Finland/V8589/2021|EPI_ISL_2608594|2021-03-15	24	0	16
hCoV-19/Finland/V8603/2021|EPI_ISL_2608606|2021-03-15	24	0	16
hCoV-19/Finland/V8731/2021|EPI_ISL_2609104|2021-03-15	24	0	16
hCoV-19/Finland/V8745/2021|EPI_ISL_2609117|2021-03-15	24	0	16
hCoV-19/Finland/V8816/2021|EPI_ISL_2609212|2021-03-17	24	0	16
hCoV-19/Finland/V8829/2021|EPI_ISL_2609222|2021-03-17	24	0	16
hCoV-19/Finland/V8865/2021|EPI_ISL_2609251|2021-03-17	24	0	16
hCoV-19/Finland/V8873/2021|EPI_ISL_2609257|2021-03-17	24	0	16
hCoV-19/Finland/V8969/2021|EPI_ISL_2604574|2021-03-18	24	0	16
hCoV-19/Finland/V9052/2021|EPI_ISL_2031198|2021-03-19	24	0	16
hCoV-19/Finland/V9053/2021|EPI_ISL_2031199|2021-03-19	24	0	16
hCoV-19/Finland/V9073/2021|EPI_ISL_2031216|2021-03-19	24	0	16
hCoV-19/Finland/V9119/2021|EPI_ISL_2031221|2021-03-20	24	0	16
hCoV-19/Finland/V9120/2021|EPI_ISL_2031222|2021-03-20	24	0	16
hCoV-19/Finland/1423/2021|EPI_ISL_1496905|2021-02-08	24	0	16
hCoV-19/Finland/2767/2021|EPI_ISL_1841845|2021-02-21	24	0	16
hCoV-19/Finland/2775/2021|EPI_ISL_1841851|2021-02-19	24	0	16
hCoV-19/Finland/3008/2021|EPI_ISL_1841770|2021-02-22	24	0	16
hCoV-19/Finland/3839/2021|EPI_ISL_2258598|2021-03-01	24	0	16
hCoV-19/Finland/4106/2021|EPI_ISL_2031032|2021-03-03	24	0	16
hCoV-19/Finland/4251/2021|EPI_ISL_2031148|2021-03-03	24	0	16
hCoV-19/Finland/4382/2021|EPI_ISL_2604295|2021-03-05	24	0	16
hCoV-19/Finland/4578/2021|EPI_ISL_2258632|2021-03-08	24	0	16
hCoV-19/Finland/4672/2021|EPI_ISL_1842665|2021-03-08	24	0	16
hCoV-19/Finland/4695/2021|EPI_ISL_1842685|2021-03-08	24	0	16
hCoV-19/Finland/4700/2021|EPI_ISL_1842690|2021-03-08	24	0	16
hCoV-19/Finland/4701/2021|EPI_ISL_1842691|2021-03-08	24	0	16
hCoV-19/Finland/4704/2021|EPI_ISL_1842694|2021-03-08	24	0	16
hCoV-19/Finland/4795/2021|EPI_ISL_2031095|2021-03-10	24	0	16
hCoV-19/Finland/5010/2021|EPI_ISL_2259018|2021-03-11	24	0	16
hCoV-19/Finland/5047/2021|EPI_ISL_2258923|2021-03-11	24	0	16
hCoV-19/Finland/5336/2021|EPI_ISL_2258879|2021-03-15	24	0	16
hCoV-19/Finland/5423/2021|EPI_ISL_2258905|2021-03-22	24	0	16
hCoV-19/Finland/5494/2021|EPI_ISL_2258807|2021-03-24	24	0	16
hCoV-19/Finland/5503/2021|EPI_ISL_2604528|2021-03-25	24	0	16
hCoV-19/Finland/5522/2021|EPI_ISL_2258813|2021-03-24	24	0	16
hCoV-19/Finland/5523/2021|EPI_ISL_2258814|2021-03-24	24	0	16
hCoV-19/Finland/5619/2021|EPI_ISL_2604540|2021-03-26	24	0	16
hCoV-19/Finland/5658/2021|EPI_ISL_2258763|2021-03-28	24	0	16
hCoV-19/Finland/5679/2021|EPI_ISL_2258770|2021-03-29	24	0	16
hCoV-19/Finland/5788/2021|EPI_ISL_2604485|2021-03-31	24	0	16
hCoV-19/Finland/5789/2021|EPI_ISL_2604486|2021-03-31	24	0	16
hCoV-19/Finland/5790/2021|EPI_ISL_2604487|2021-03-31	24	0	16
hCoV-19/Finland/5806/2021|EPI_ISL_2604497|2021-04-03	24	0	16
hCoV-19/Finland/5813/2021|EPI_ISL_2604502|2021-04-04	24	0	16
hCoV-19/Finland/5822/2021|EPI_ISL_2604689|2021-04-05	24	0	16
hCoV-19/Finland/5847/2021|EPI_ISL_2604704|2021-04-05	24	0	16
hCoV-19/Finland/5848/2021|EPI_ISL_2604705|2021-04-05	24	0	16
hCoV-19/Finland/5851/2021|EPI_ISL_2604707|2021-04-04	24	0	16
hCoV-19/Finland/5859/2021|EPI_ISL_2604510|2021-04-05	24	0	16
hCoV-19/Finland/5865/2021|EPI_ISL_2604515|2021-03-22	24	0	16
hCoV-19/Finland/5872/2021|EPI_ISL_2604714|2021-04-06	24	0	16
hCoV-19/Finland/5912/2021|EPI_ISL_2604736|2021-04-06	24	0	16
hCoV-19/Finland/5937/2021|EPI_ISL_2609325|2021-04-08	24	0	16
hCoV-19/Finland/5945/2021|EPI_ISL_2609332|2021-04-09	24	0	16
hCoV-19/Finland/5946/2021|EPI_ISL_2609333|2021-04-08	24	0	16
hCoV-19/Finland/5948/2021|EPI_ISL_2609335|2021-04-08	24	0	16
hCoV-19/Finland/5952/2021|EPI_ISL_2609339|2021-04-09	24	0	16
hCoV-19/Finland/5956/2021|EPI_ISL_2609341|2021-04-09	24	0	16
hCoV-19/Finland/5959/2021|EPI_ISL_2609344|2021-04-10	24	0	16
hCoV-19/Finland/6013/2021|EPI_ISL_2604771|2021-04-11	24	0	16
hCoV-19/Finland/6047/2021|EPI_ISL_2609004|2021-04-12	24	0	16
hCoV-19/Finland/6049/2021|EPI_ISL_2609006|2021-04-12	24	0	16
hCoV-19/Finland/6050/2021|EPI_ISL_2609007|2021-04-12	24	0	16
hCoV-19/Finland/6139/2021|EPI_ISL_2609352|2021-04-16	24	0	16
hCoV-19/Finland/6208/2021|EPI_ISL_2608510|2021-04-19	24	0	16
hCoV-19/Finland/6209/2021|EPI_ISL_2608511|2021-04-19	24	0	16
hCoV-19/Finland/6212/2021|EPI_ISL_2608514|2021-04-19	24	0	16
hCoV-19/Finland/6213/2021|EPI_ISL_2608515|2021-04-19	24	0	16
hCoV-19/Finland/6246/2021|EPI_ISL_2608531|2021-04-21	24	0	16
hCoV-19/Finland/6497/2021|EPI_ISL_2608777|2021-04-28	24	0	16
hCoV-19/Finland/6529/2021|EPI_ISL_2608816|2021-05-02	24	0	16
hCoV-19/Finland/6746/2021|EPI_ISL_2608865|2021-05-05	24	0	16
hCoV-19/Finland/6749/2021|EPI_ISL_2608866|2021-05-05	24	0	16
hCoV-19/Finland/6753/2021|EPI_ISL_2608870|2021-05-05	24	0	16
hCoV-19/Finland/6837/2021|EPI_ISL_2608877|2021-05-04	24	0	16
hCoV-19/Finland/HEL-11-V20/2021|EPI_ISL_1279097|2021-01-17	25	0	16
hCoV-19/Finland/HEL-11-19/2021|EPI_ISL_995900|2021-01-11	25	0	16
hCoV-19/Finland/HEL-14-298/2021|EPI_ISL_1082070|2021-01-22	25	0	16
hCoV-19/Finland/HEL-15-248/2021|EPI_ISL_1082090|2021-01-18	25	0	16
hCoV-19/Finland/HEL-15-249/2021|EPI_ISL_1082091|2021-01-18	25	0	16
hCoV-19/Finland/THL-202101021/2021|EPI_ISL_2590019|2021-01-10	25	0	16
hCoV-19/Finland/THL-202102080/2021|EPI_ISL_2590576|2021-01-25	25	0	16
hCoV-19/Finland/THL-202102989/2021|EPI_ISL_2590878|2021-02-25	25	0	16
hCoV-19/Finland/THL-202102996/2021|EPI_ISL_2590893|2021-02-18	25	0	16
hCoV-19/Finland/THL-202103000/2021|EPI_ISL_2590899|2021-02-25	25	0	16
hCoV-19/Finland/THL-202105745/2021|EPI_ISL_2505276|2021-02-18	25	0	16
hCoV-19/Finland/THL-202105746/2021|EPI_ISL_2505277|2021-02-18	25	0	16
hCoV-19/Finland/THL-202105747/2021|EPI_ISL_2505278|2021-02-18	25	0	16
hCoV-19/Finland/THL-202105754/2021|EPI_ISL_2505282|2021-02-18	25	0	16
hCoV-19/Finland/THL-202106259/2021|EPI_ISL_2505391|2021-03-09	25	0	16
hCoV-19/Finland/THL-202106260/2021|EPI_ISL_2505392|2021-03-09	25	0	16
hCoV-19/Finland/THL-202106261/2021|EPI_ISL_2505393|2021-03-09	25	0	16
hCoV-19/Finland/THL-202106464/2021|EPI_ISL_2505575|2021-02-17	25	0	16
hCoV-19/Finland/THL-202108871/2021|EPI_ISL_2505975|2021-03-01	25	0	16
hCoV-19/Finland/THL-202109101/2021|EPI_ISL_2506163|2021-02-28	25	0	16
hCoV-19/Finland/THL-202109110/2021|EPI_ISL_2506170|2021-03-05	25	0	16
hCoV-19/Finland/THL-202109589/2021|EPI_ISL_2506536|2021-03-15	25	0	16
hCoV-19/Finland/THL-202109591/2021|EPI_ISL_2506537|2021-03-15	25	0	16
hCoV-19/Finland/THL-202109890/2021|EPI_ISL_2506757|2021-03-15	25	0	16
hCoV-19/Finland/THL-202109891/2021|EPI_ISL_2506758|2021-03-18	25	0	16
hCoV-19/Finland/THL-202109892/2021|EPI_ISL_2506759|2021-03-20	25	0	16
hCoV-19/Finland/THL-202109893/2021|EPI_ISL_2506760|2021-03-21	25	0	16
hCoV-19/Finland/THL-202109894/2021|EPI_ISL_2506761|2021-03-20	25	0	16
hCoV-19/Finland/THL-202109895/2021|EPI_ISL_2506762|2021-03-20	25	0	16
hCoV-19/Finland/THL-202109896/2021|EPI_ISL_2506763|2021-03-20	25	0	16
hCoV-19/Finland/THL-202109965/2021|EPI_ISL_2506823|2021-03-23	25	0	16
hCoV-19/Finland/THL-202110395/2021|EPI_ISL_2506997|2021-03-22	25	0	16
hCoV-19/Finland/THL-202111386/2021|EPI_ISL_2507049|2021-03-24	25	0	16
hCoV-19/Finland/THL-202111565/2021|EPI_ISL_2507485|2021-03-24	25	0	16
hCoV-19/Finland/THL-202111849/2021|EPI_ISL_2507719|2021-03-30	25	0	16
hCoV-19/Finland/THL-202112078/2021|EPI_ISL_2507883|2021-04-01	25	0	16
hCoV-19/Finland/THL-202112080/2021|EPI_ISL_2507885|2021-04-09	25	0	16
hCoV-19/Finland/THL-202112109/2021|EPI_ISL_2507911|2021-04-09	25	0	16
hCoV-19/Finland/THL-202112199/2021|EPI_ISL_2507977|2021-04-14	25	0	16
hCoV-19/Finland/THL-202113984/2021|EPI_ISL_2508327|2021-04-22	25	0	16
hCoV-19/Finland/THL-202114070/2021|EPI_ISL_2363850|2021-05-05	25	0	16
hCoV-19/Finland/THL-202117260/2021|EPI_ISL_2364024|2021-05-03	25	0	16
hCoV-19/Finland/THL-202117271/2021|EPI_ISL_2364031|2021-05-03	25	0	16
hCoV-19/Finland/THL-202117273/2021|EPI_ISL_2364032|2021-05-03	25	0	16
hCoV-19/Finland/THL-202117274/2021|EPI_ISL_2364033|2021-05-05	25	0	16
hCoV-19/Finland/THL-202117275/2021|EPI_ISL_2364034|2021-05-03	25	0	16
hCoV-19/Finland/THL-202117276/2021|EPI_ISL_2364035|2021-05-03	25	0	16
hCoV-19/Finland/THL-202117277/2021|EPI_ISL_2364036|2021-05-04	25	0	16
hCoV-19/Finland/V4985/2021|EPI_ISL_2608449|2021-03-02	25	0	16
hCoV-19/Finland/V6483/2021|EPI_ISL_2608555|2021-03-07	25	0	16
hCoV-19/Finland/1422/2021|EPI_ISL_1496904|2021-02-08	25	0	16
hCoV-19/Finland/1919/2021|EPI_ISL_1842566|2021-01-27	25	0	16
hCoV-19/Finland/2565/2021|EPI_ISL_1841998|2021-02-17	25	0	16
hCoV-19/Finland/3048/2021|EPI_ISL_2030976|2021-02-21	25	0	16
hCoV-19/Finland/3132/2021|EPI_ISL_1842223|2021-02-16	25	0	16
hCoV-19/Finland/3579/2021|EPI_ISL_2258474|2021-02-27	25	0	16
hCoV-19/Finland/3583/2021|EPI_ISL_2258477|2021-02-27	25	0	16
hCoV-19/Finland/3690/2021|EPI_ISL_1842771|2021-02-26	25	0	16
hCoV-19/Finland/4585/2021|EPI_ISL_2258638|2021-03-07	25	0	16
hCoV-19/Finland/5404/2021|EPI_ISL_2258888|2021-03-21	25	0	16
hCoV-19/Finland/6446/2021|EPI_ISL_2608752|2021-04-27	25	0	16
hCoV-19/Finland/6508/2021|EPI_ISL_2608783|2021-04-30	25	0	16
hCoV-19/Finland/6595/2021|EPI_ISL_2608841|2021-05-04	25	0	16
hCoV-19/Finland/6605/2021|EPI_ISL_2608846|2021-05-04	25	0	16
hCoV-19/Finland/6847/2021|EPI_ISL_2608880|2021-05-06	25	0	16
hCoV-19/Finland/6861/2021|EPI_ISL_2608892|2021-05-07	25	0	16
hCoV-19/Finland/THL-202101648/2021|EPI_ISL_2590241|2021-01-15	26	0	24
hCoV-19/Finland/THL-202102155/2021|EPI_ISL_2590644|2021-01-23	26	0	24
hCoV-19/Finland/THL-202104105/2021|EPI_ISL_2591586|2021-02-05	26	0	24
hCoV-19/Finland/THL-202105034/2021|EPI_ISL_2591687|2021-02-05	26	0	24
hCoV-19/Finland/THL-202106177/2021|EPI_ISL_2505330|2021-02-17	27	0	62
hCoV-19/Finland/1584/2021|EPI_ISL_1497025|2021-02-09	27	0	62
hCoV-19/Finland/5674/2021|EPI_ISL_2604647|2021-03-23	27	0	62
hCoV-19/Finland/5909/2021|EPI_ISL_2604733|2021-04-06	27	0	62
hCoV-19/Finland/THL-202106440/2021|EPI_ISL_2505555|2021-02-26	28	0	23
hCoV-19/Finland/THL-202109266/2021|EPI_ISL_2506293|2021-03-11	28	0	23
hCoV-19/Finland/HEL-14-295/2021|EPI_ISL_1082068|2021-01-23	29	0	23
hCoV-19/Finland/HEL-14-343/2021|EPI_ISL_1082074|2021-01-24	29	0	23
hCoV-19/Finland/HEL-14-348/2021|EPI_ISL_1082076|2021-01-24	29	0	23
hCoV-19/Finland/HEL-14-358/2021|EPI_ISL_1082081|2021-01-24	29	0	23
hCoV-19/Finland/HEL-14-364/2021|EPI_ISL_1082083|2021-01-24	29	0	23
hCoV-19/Finland/HEL-14-387/2021|EPI_ISL_1081996|2021-01-24	29	0	23
hCoV-19/Finland/HEL-14-389/2021|EPI_ISL_1081998|2021-01-24	29	0	23
hCoV-19/Finland/HEL-15-239/2021|EPI_ISL_1082003|2021-01-20	29	0	23
hCoV-19/Finland/HEL-15-255/2021|EPI_ISL_1082006|2021-01-20	29	0	23
hCoV-19/Finland/HEL-15-256/2021|EPI_ISL_1082007|2021-01-22	29	0	23
hCoV-19/Finland/HEL-16-317/2021|EPI_ISL_995852|2021-01-17	29	0	23
hCoV-19/Finland/HEL-16-319/2021|EPI_ISL_995853|2021-01-17	29	0	23
hCoV-19/Finland/HEL-16-330/2021|EPI_ISL_995863|2021-01-18	29	0	23
hCoV-19/Finland/HEL-16-336/2021|EPI_ISL_995869|2021-01-18	29	0	23
hCoV-19/Finland/HEL-17-532/2021|EPI_ISL_1082103|2021-01-26	29	0	23
hCoV-19/Finland/HEL-17-533/2021|EPI_ISL_1082104|2021-01-26	29	0	23
hCoV-19/Finland/HEL-18-435/2021|EPI_ISL_1082107|2021-01-20	29	0	23
hCoV-19/Finland/HEL-18-436/2021|EPI_ISL_1082024|2021-01-20	29	0	23
hCoV-19/Finland/HEL-18-438/2021|EPI_ISL_1082025|2021-01-21	29	0	23
hCoV-19/Finland/HEL-18-453/2021|EPI_ISL_1082113|2021-01-20	29	0	23
hCoV-19/Finland/HEL-18-458/2021|EPI_ISL_1082035|2021-01-20	29	0	23
hCoV-19/Finland/HEL-18-459/2021|EPI_ISL_1082036|2021-01-20	29	0	23
hCoV-19/Finland/HEL-19-V213/2021|EPI_ISL_1082125|2021-01-25	29	0	23
hCoV-19/Finland/HEL-19-V219/2021|EPI_ISL_1082061|2021-01-25	29	0	23
hCoV-19/Finland/HEL-19-V233/2021|EPI_ISL_1082128|2021-01-25	29	0	23
hCoV-19/Finland/HEL-19-V295/2021|EPI_ISL_1082066|2021-01-26	29	0	23
hCoV-19/Finland/HEL-19-545/2021|EPI_ISL_1082050|2021-01-25	29	0	23
hCoV-19/Finland/HEL-19-560/2021|EPI_ISL_1082058|2021-01-25	29	0	23
hCoV-19/Finland/HEL-20-708/2021|EPI_ISL_1279082|2021-01-28	29	0	23
hCoV-19/Finland/HEL-20-715/2021|EPI_ISL_1279025|2021-01-18	29	0	23
hCoV-19/Finland/HEL-20-716/2021|EPI_ISL_1279026|2021-01-18	29	0	23
hCoV-19/Finland/HEL-20-717/2021|EPI_ISL_1279027|2021-01-22	29	0	23
hCoV-19/Finland/HEL-22-933/2021|EPI_ISL_1279053|2021-01-31	29	0	23
hCoV-19/Finland/HEL-23-1025/2021|EPI_ISL_1278994|2021-01-31	29	0	23
hCoV-19/Finland/HEL-23-1030/2021|EPI_ISL_1278998|2021-01-31	29	0	23
hCoV-19/Finland/HEL-23-1036/2021|EPI_ISL_1279004|2021-01-30	29	0	23
hCoV-19/Finland/HEL-23-1039/2021|EPI_ISL_1279007|2021-01-30	29	0	23
hCoV-19/Finland/HEL-23-1041/2021|EPI_ISL_1279009|2021-01-30	29	0	23
hCoV-19/Finland/HEL-23-1042/2021|EPI_ISL_1279010|2021-01-31	29	0	23
hCoV-19/Finland/HEL-23-1043/2021|EPI_ISL_1279011|2021-01-30	29	0	23
hCoV-19/Finland/HEL-23-1047/2021|EPI_ISL_1278975|2021-01-31	29	0	23
hCoV-19/Finland/HEL-23-1050/2021|EPI_ISL_1279016|2021-01-31	29	0	23
hCoV-19/Finland/THL-202101404/2021|EPI_ISL_2590127|2021-01-11	29	0	23
hCoV-19/Finland/THL-202102935/2021|EPI_ISL_2590792|2021-02-22	29	0	23
hCoV-19/Finland/THL-202103867/2021|EPI_ISL_2591213|2021-01-26	29	0	23
hCoV-19/Finland/THL-202103917/2021|EPI_ISL_2591281|2021-02-04	29	0	23
hCoV-19/Finland/THL-202103918/2021|EPI_ISL_2591283|2021-02-02	29	0	23
hCoV-19/Finland/THL-202103929/2021|EPI_ISL_2591287|2021-02-03	29	0	23
hCoV-19/Finland/THL-202103973/2021|EPI_ISL_2591344|2021-02-02	29	0	23
hCoV-19/Finland/THL-202103974/2021|EPI_ISL_2591346|2021-02-02	29	0	23
hCoV-19/Finland/THL-202103996/2021|EPI_ISL_2591388|2021-02-09	29	0	23
hCoV-19/Finland/THL-202106451/2021|EPI_ISL_2505566|2021-02-22	29	0	23
hCoV-19/Finland/THL-202108398/2021|EPI_ISL_2505595|2021-03-11	29	0	23
hCoV-19/Finland/THL-202108465/2021|EPI_ISL_2505654|2021-03-04	29	0	23
hCoV-19/Finland/THL-202108726/2021|EPI_ISL_2505860|2021-02-24	29	0	23
hCoV-19/Finland/THL-202109267/2021|EPI_ISL_2506294|2021-03-15	29	0	23
hCoV-19/Finland/THL-202109268/2021|EPI_ISL_2506295|2021-03-15	29	0	23
hCoV-19/Finland/THL-202109295/2021|EPI_ISL_2506298|2021-03-10	29	0	23
hCoV-19/Finland/THL-202109296/2021|EPI_ISL_2506299|2021-03-03	29	0	23
hCoV-19/Finland/THL-202109305/2021|EPI_ISL_2506308|2021-03-12	29	0	23
hCoV-19/Finland/THL-202109306/2021|EPI_ISL_2506309|2021-03-12	29	0	23
hCoV-19/Finland/THL-202109307/2021|EPI_ISL_2506310|2021-03-12	29	0	23
hCoV-19/Finland/THL-202109309/2021|EPI_ISL_2506312|2021-03-12	29	0	23
hCoV-19/Finland/THL-202109312/2021|EPI_ISL_2506314|2021-03-14	29	0	23
hCoV-19/Finland/THL-202109315/2021|EPI_ISL_2506316|2021-03-12	29	0	23
hCoV-19/Finland/THL-202109321/2021|EPI_ISL_2506322|2021-03-11	29	0	23
hCoV-19/Finland/THL-202109322/2021|EPI_ISL_2506323|2021-03-13	29	0	23
hCoV-19/Finland/THL-202109343/2021|EPI_ISL_2506342|2021-03-11	29	0	23
hCoV-19/Finland/THL-202109348/2021|EPI_ISL_2506347|2021-03-11	29	0	23
hCoV-19/Finland/THL-202109349/2021|EPI_ISL_2506348|2021-03-11	29	0	23
hCoV-19/Finland/THL-202109369/2021|EPI_ISL_2506365|2021-03-12	29	0	23
hCoV-19/Finland/THL-202109373/2021|EPI_ISL_2506368|2021-03-12	29	0	23
hCoV-19/Finland/THL-202109584/2021|EPI_ISL_2506531|2021-03-15	29	0	23
hCoV-19/Finland/THL-202109595/2021|EPI_ISL_2506540|2021-03-16	29	0	23
hCoV-19/Finland/THL-202109617/2021|EPI_ISL_2506562|2021-03-15	29	0	23
hCoV-19/Finland/THL-202109771/2021|EPI_ISL_2506675|2021-03-23	29	0	23
hCoV-19/Finland/THL-202109796/2021|EPI_ISL_2506684|2021-03-19	29	0	23
hCoV-19/Finland/THL-202109799/2021|EPI_ISL_2506687|2021-03-19	29	0	23
hCoV-19/Finland/THL-202109858/2021|EPI_ISL_2506738|2021-03-18	29	0	23
hCoV-19/Finland/THL-202109862/2021|EPI_ISL_2506742|2021-03-18	29	0	23
hCoV-19/Finland/THL-202109867/2021|EPI_ISL_2506745|2021-03-18	29	0	23
hCoV-19/Finland/THL-202109879/2021|EPI_ISL_2506748|2021-03-19	29	0	23
hCoV-19/Finland/THL-202109973/2021|EPI_ISL_2506831|2021-03-23	29	0	23
hCoV-19/Finland/THL-202109977/2021|EPI_ISL_2506835|2021-03-23	29	0	23
hCoV-19/Finland/THL-202109986/2021|EPI_ISL_2506842|2021-03-22	29	0	23
hCoV-19/Finland/THL-202109999/2021|EPI_ISL_2506852|2021-03-18	29	0	23
hCoV-19/Finland/THL-202110320/2021|EPI_ISL_2506936|2021-03-25	29	0	23
hCoV-19/Finland/THL-202111412/2021|EPI_ISL_2507070|2021-03-25	29	0	23
hCoV-19/Finland/THL-202111431/2021|EPI_ISL_2507365|2021-03-25	29	0	23
hCoV-19/Finland/THL-202111442/2021|EPI_ISL_2507376|2021-03-26	29	0	23
hCoV-19/Finland/THL-202111445/2021|EPI_ISL_2507379|2021-03-24	29	0	23
hCoV-19/Finland/THL-202111478/2021|EPI_ISL_2507405|2021-03-25	29	0	23
hCoV-19/Finland/THL-202111685/2021|EPI_ISL_2507586|2021-03-31	29	0	23
hCoV-19/Finland/THL-202111778/2021|EPI_ISL_2507665|2021-04-03	29	0	23
hCoV-19/Finland/THL-202111782/2021|EPI_ISL_2507669|2021-04-01	29	0	23
hCoV-19/Finland/THL-202111797/2021|EPI_ISL_2507680|2021-04-01	29	0	23
hCoV-19/Finland/THL-202112022/2021|EPI_ISL_2507839|2021-04-11	29	0	23
hCoV-19/Finland/THL-202112084/2021|EPI_ISL_2507889|2021-04-09	29	0	23
hCoV-19/Finland/TRE24386_2/2021|EPI_ISL_2153430|2021-04-08	29	0	23
hCoV-19/Finland/V4986/2021|EPI_ISL_2608450|2021-03-02	29	0	23
hCoV-19/Finland/V5014/2021|EPI_ISL_2608471|2021-03-02	29	0	23
hCoV-19/Finland/V5042/2021|EPI_ISL_2608489|2021-03-02	29	0	23
hCoV-19/Finland/V5045/2021|EPI_ISL_2608492|2021-03-02	29	0	23
hCoV-19/Finland/V5054/2021|EPI_ISL_2608499|2021-03-02	29	0	23
hCoV-19/Finland/V6227/2021|EPI_ISL_2609398|2021-03-05	29	0	23
hCoV-19/Finland/V6264/2021|EPI_ISL_2609422|2021-03-05	29	0	23
hCoV-19/Finland/V6265/2021|EPI_ISL_2609423|2021-03-05	29	0	23
hCoV-19/Finland/V6303/2021|EPI_ISL_2609456|2021-03-05	29	0	23
hCoV-19/Finland/V8803/2021|EPI_ISL_2609202|2021-03-17	29	0	23
hCoV-19/Finland/V8815/2021|EPI_ISL_2609211|2021-03-17	29	0	23
hCoV-19/Finland/V8924/2021|EPI_ISL_2609300|2021-03-18	29	0	23
hCoV-19/Finland/V9004/2021|EPI_ISL_2604599|2021-03-19	29	0	23
hCoV-19/Finland/V9124/2021|EPI_ISL_2031225|2021-03-20	29	0	23
hCoV-19/Finland/822/2021|EPI_ISL_1842491|2021-02-02	29	0	23
hCoV-19/Finland/859/2021|EPI_ISL_1842321|2021-01-29	29	0	23
hCoV-19/Finland/871/2021|EPI_ISL_1842333|2021-01-29	29	0	23
hCoV-19/Finland/893/2021|EPI_ISL_1842352|2021-01-29	29	0	23
hCoV-19/Finland/972/2021|EPI_ISL_1497203|2021-02-03	29	0	23
hCoV-19/Finland/1002/2021|EPI_ISL_1496746|2021-02-03	29	0	23
hCoV-19/Finland/1079/2021|EPI_ISL_1496742|2021-02-04	29	0	23
hCoV-19/Finland/1121/2021|EPI_ISL_1496787|2021-02-05	29	0	23
hCoV-19/Finland/1134/2021|EPI_ISL_1496794|2021-02-05	29	0	23
hCoV-19/Finland/1135/2021|EPI_ISL_1496795|2021-02-05	29	0	23
hCoV-19/Finland/1147/2021|EPI_ISL_1496805|2021-02-05	29	0	23
hCoV-19/Finland/1177/2021|EPI_ISL_1496821|2021-02-06	29	0	23
hCoV-19/Finland/1183/2021|EPI_ISL_1496827|2021-02-06	29	0	23
hCoV-19/Finland/1202/2021|EPI_ISL_1496843|2021-02-06	29	0	23
hCoV-19/Finland/1274/2021|EPI_ISL_1842286|2021-02-01	29	0	23
hCoV-19/Finland/1280/2021|EPI_ISL_1842291|2021-02-01	29	0	23
hCoV-19/Finland/1282/2021|EPI_ISL_1842292|2021-02-02	29	0	23
hCoV-19/Finland/1326/2021|EPI_ISL_1496864|2021-02-07	29	0	23
hCoV-19/Finland/1363/2021|EPI_ISL_1496896|2021-02-07	29	0	23
hCoV-19/Finland/1466/2021|EPI_ISL_1496940|2021-02-08	29	0	23
hCoV-19/Finland/1473/2021|EPI_ISL_1496947|2021-02-08	29	0	23
hCoV-19/Finland/1475/2021|EPI_ISL_1496949|2021-02-08	29	0	23
hCoV-19/Finland/1511/2021|EPI_ISL_1496977|2021-02-08	29	0	23
hCoV-19/Finland/1514/2021|EPI_ISL_1496980|2021-02-08	29	0	23
hCoV-19/Finland/1542/2021|EPI_ISL_1496992|2021-02-09	29	0	23
hCoV-19/Finland/1566/2021|EPI_ISL_1497011|2021-02-09	29	0	23
hCoV-19/Finland/1569/2021|EPI_ISL_1497013|2021-02-09	29	0	23
hCoV-19/Finland/1605/2021|EPI_ISL_1497043|2021-02-09	29	0	23
hCoV-19/Finland/1617/2021|EPI_ISL_1497054|2021-02-09	29	0	23
hCoV-19/Finland/1679/2021|EPI_ISL_1497078|2021-02-10	29	0	23
hCoV-19/Finland/1684/2021|EPI_ISL_1497083|2021-02-10	29	0	23
hCoV-19/Finland/1720/2021|EPI_ISL_1497114|2021-02-10	29	0	23
hCoV-19/Finland/1791/2021|EPI_ISL_1497134|2021-02-11	29	0	23
hCoV-19/Finland/1830/2021|EPI_ISL_1497163|2021-02-11	29	0	23
hCoV-19/Finland/1843/2021|EPI_ISL_1497173|2021-02-11	29	0	23
hCoV-19/Finland/1955/2021|EPI_ISL_1842596|2021-02-11	29	0	23
hCoV-19/Finland/2071/2021|EPI_ISL_1841462|2021-02-14	29	0	23
hCoV-19/Finland/2081/2021|EPI_ISL_1841471|2021-02-14	29	0	23
hCoV-19/Finland/2102/2021|EPI_ISL_1841492|2021-02-13	29	0	23
hCoV-19/Finland/2111/2021|EPI_ISL_1841501|2021-02-13	29	0	23
hCoV-19/Finland/2114/2021|EPI_ISL_1841504|2021-02-13	29	0	23
hCoV-19/Finland/2184/2021|EPI_ISL_1841566|2021-02-12	29	0	23
hCoV-19/Finland/2187/2021|EPI_ISL_1841569|2021-02-12	29	0	23
hCoV-19/Finland/2197/2021|EPI_ISL_1841579|2021-02-12	29	0	23
hCoV-19/Finland/2198/2021|EPI_ISL_1841580|2021-02-12	29	0	23
hCoV-19/Finland/2204/2021|EPI_ISL_1841586|2021-02-12	29	0	23
hCoV-19/Finland/2213/2021|EPI_ISL_1841595|2021-02-12	29	0	23
hCoV-19/Finland/2225/2021|EPI_ISL_1841605|2021-02-12	29	0	23
hCoV-19/Finland/2241/2021|EPI_ISL_1841620|2021-02-13	29	0	23
hCoV-19/Finland/2245/2021|EPI_ISL_1841624|2021-02-13	29	0	23
hCoV-19/Finland/2290/2021|EPI_ISL_1841667|2021-02-14	29	0	23
hCoV-19/Finland/2326/2021|EPI_ISL_1841698|2021-02-14	29	0	23
hCoV-19/Finland/2652/2021|EPI_ISL_1842098|2021-02-19	29	0	23
hCoV-19/Finland/2686/2021|EPI_ISL_1841965|2021-02-20	29	0	23
hCoV-19/Finland/2746/2021|EPI_ISL_1841826|2021-02-19	29	0	23
hCoV-19/Finland/2787/2021|EPI_ISL_1841863|2021-02-19	29	0	23
hCoV-19/Finland/2796/2021|EPI_ISL_1841871|2021-02-21	29	0	23
hCoV-19/Finland/2828/2021|EPI_ISL_1841743|2021-02-18	29	0	23
hCoV-19/Finland/2856/2021|EPI_ISL_1841876|2021-02-19	29	0	23
hCoV-19/Finland/2873/2021|EPI_ISL_1841892|2021-02-20	29	0	23
hCoV-19/Finland/3031/2021|EPI_ISL_1841793|2021-02-22	29	0	23
hCoV-19/Finland/3111/2021|EPI_ISL_1842204|2021-02-17	29	0	23
hCoV-19/Finland/3192/2021|EPI_ISL_1842737|2021-02-23	29	0	23
hCoV-19/Finland/3477/2021|EPI_ISL_2604416|2021-02-26	29	0	23
hCoV-19/Finland/3572/2021|EPI_ISL_2258468|2021-02-26	29	0	23
hCoV-19/Finland/3590/2021|EPI_ISL_1842749|2021-02-26	29	0	23
hCoV-19/Finland/3695/2021|EPI_ISL_1842776|2021-02-28	29	0	23
hCoV-19/Finland/3798/2021|EPI_ISL_2258567|2021-03-01	29	0	23
hCoV-19/Finland/3812/2021|EPI_ISL_2258579|2021-02-28	29	0	23
hCoV-19/Finland/3847/2021|EPI_ISL_2258605|2021-03-01	29	0	23
hCoV-19/Finland/4569/2021|EPI_ISL_2258624|2021-03-08	29	0	23
hCoV-19/Finland/4957/2021|EPI_ISL_2258976|2021-03-10	29	0	23
hCoV-19/Finland/4969/2021|EPI_ISL_2258985|2021-03-10	29	0	23
hCoV-19/Finland/4981/2021|EPI_ISL_2258991|2021-03-10	29	0	23
hCoV-19/Finland/4982/2021|EPI_ISL_2258992|2021-03-10	29	0	23
hCoV-19/Finland/5000/2021|EPI_ISL_2259008|2021-03-11	29	0	23
hCoV-19/Finland/5049/2021|EPI_ISL_2258925|2021-03-11	29	0	23
hCoV-19/Finland/5139/2021|EPI_ISL_2258729|2021-03-12	29	0	23
hCoV-19/Finland/5408/2021|EPI_ISL_2258890|2021-03-21	29	0	23
hCoV-19/Finland/5627/2021|EPI_ISL_2604619|2021-03-26	29	0	23
hCoV-19/Finland/5852/2021|EPI_ISL_2604708|2021-04-04	29	0	23
hCoV-19/Finland/5855/2021|EPI_ISL_2604506|2021-04-05	29	0	23
hCoV-19/Finland/5957/2021|EPI_ISL_2609342|2021-04-10	29	0	23
hCoV-19/Finland/6857/2021|EPI_ISL_2608890|2021-05-08	29	0	23
hCoV-19/Finland/THL-202041022/2020|EPI_ISL_2589812|2020-12-21	30	0	23
hCoV-19/Finland/THL-202041023/2020|EPI_ISL_2589814|2020-12-26	30	0	23
hCoV-19/Finland/THL-202041024/2020|EPI_ISL_2589816|2020-12-26	30	0	23
hCoV-19/Finland/THL-202103881/2021|EPI_ISL_2591227|2021-01-28	30	0	23
hCoV-19/Finland/THL-202111466/2021|EPI_ISL_2507396|2021-03-25	30	0	23
hCoV-19/Finland/THL-202111481/2021|EPI_ISL_2507408|2021-03-26	30	0	23
hCoV-19/Finland/THL-202111749/2021|EPI_ISL_2507641|2021-04-04	30	0	23
hCoV-19/Finland/THL-202112075/2021|EPI_ISL_2507881|2021-04-06	30	0	23
hCoV-19/Finland/THL-202112111/2021|EPI_ISL_2507913|2021-04-09	30	0	23
hCoV-19/Finland/THL-202112547/2021|EPI_ISL_2508247|2021-04-22	30	0	23
hCoV-19/Finland/THL-202114082/2021|EPI_ISL_2363859|2021-05-04	30	0	23
hCoV-19/Finland/THL-202114092/2021|EPI_ISL_2363869|2021-05-02	30	0	23
hCoV-19/Finland/THL-202117072/2021|EPI_ISL_2363873|2021-05-01	30	0	23
hCoV-19/Finland/THL-202117075/2021|EPI_ISL_2363876|2021-05-01	30	0	23
hCoV-19/Finland/THL-202117078/2021|EPI_ISL_2363879|2021-05-02	30	0	23
hCoV-19/Finland/THL-202117085/2021|EPI_ISL_2363882|2021-04-30	30	0	23
hCoV-19/Finland/THL-202117092/2021|EPI_ISL_2363889|2021-04-30	30	0	23
hCoV-19/Finland/THL-202117111/2021|EPI_ISL_2363906|2021-05-01	30	0	23
hCoV-19/Finland/THL-202117112/2021|EPI_ISL_2363907|2021-05-01	30	0	23
hCoV-19/Finland/THL-202117116/2021|EPI_ISL_2363911|2021-05-01	30	0	23
hCoV-19/Finland/THL-202117118/2021|EPI_ISL_2363912|2021-05-01	30	0	23
hCoV-19/Finland/THL-202117119/2021|EPI_ISL_2363913|2021-05-01	30	0	23
hCoV-19/Finland/THL-202117120/2021|EPI_ISL_2363914|2021-05-01	30	0	23
hCoV-19/Finland/THL-202117121/2021|EPI_ISL_2363915|2021-05-01	30	0	23
hCoV-19/Finland/THL-202117122/2021|EPI_ISL_2363916|2021-05-01	30	0	23
hCoV-19/Finland/THL-202117124/2021|EPI_ISL_2363917|2021-05-01	30	0	23
hCoV-19/Finland/THL-202117125/2021|EPI_ISL_2363918|2021-05-01	30	0	23
hCoV-19/Finland/THL-202117127/2021|EPI_ISL_2363920|2021-05-01	30	0	23
hCoV-19/Finland/THL-202117128/2021|EPI_ISL_2363921|2021-05-01	30	0	23
hCoV-19/Finland/THL-202117133/2021|EPI_ISL_2363925|2021-05-01	30	0	23
hCoV-19/Finland/TRE23403_2/2021|EPI_ISL_1663566|2021-03-15	30	0	23
hCoV-19/Finland/V6293/2021|EPI_ISL_2609447|2021-03-03	30	0	23
hCoV-19/Finland/V6299/2021|EPI_ISL_2609452|2021-03-05	30	0	23
hCoV-19/Finland/V6305/2021|EPI_ISL_2609457|2021-03-06	30	0	23
hCoV-19/Finland/V6307/2021|EPI_ISL_2609459|2021-03-05	30	0	23
hCoV-19/Finland/V8674/2021|EPI_ISL_2609059|2021-03-16	30	0	23
hCoV-19/Finland/V8675/2021|EPI_ISL_2609060|2021-03-16	30	0	23
hCoV-19/Finland/725/2021|EPI_ISL_1841810|2021-01-29	30	0	23
hCoV-19/Finland/1255/2021|EPI_ISL_1842269|2021-02-01	30	0	23
hCoV-19/Finland/1970/2021|EPI_ISL_1842608|2021-02-12	30	0	23
hCoV-19/Finland/2177/2021|EPI_ISL_1841559|2021-02-14	30	0	23
hCoV-19/Finland/2291/2021|EPI_ISL_1841668|2021-02-14	30	0	23
hCoV-19/Finland/2397/2021|EPI_ISL_1841722|2021-02-17	30	0	23
hCoV-19/Finland/2868/2021|EPI_ISL_1841887|2021-02-19	30	0	23
hCoV-19/Finland/2893/2021|EPI_ISL_2258497|2021-02-21	30	0	23
hCoV-19/Finland/3193/2021|EPI_ISL_1842738|2021-02-23	30	0	23
hCoV-19/Finland/3274/2021|EPI_ISL_2604327|2021-02-24	30	0	23
hCoV-19/Finland/3522/2021|EPI_ISL_2604456|2021-02-26	30	0	23
hCoV-19/Finland/3846/2021|EPI_ISL_2258604|2021-03-01	30	0	23
hCoV-19/Finland/4420/2021|EPI_ISL_2608894|2021-03-07	30	0	23
hCoV-19/Finland/4443/2021|EPI_ISL_2608911|2021-03-07	30	0	23
hCoV-19/Finland/4561/2021|EPI_ISL_2258619|2021-03-08	30	0	23
hCoV-19/Finland/4723/2021|EPI_ISL_1842713|2021-03-09	30	0	23
hCoV-19/Finland/4771/2021|EPI_ISL_2031081|2021-03-10	30	0	23
hCoV-19/Finland/4840/2021|EPI_ISL_2031135|2021-03-09	30	0	23
hCoV-19/Finland/5138/2021|EPI_ISL_2258728|2021-03-12	30	0	23
hCoV-19/Finland/5236/2021|EPI_ISL_2258835|2021-03-14	30	0	23
hCoV-19/Finland/5303/2021|EPI_ISL_2258854|2021-03-17	30	0	23
hCoV-19/Finland/5535/2021|EPI_ISL_2258823|2021-03-25	30	0	23
hCoV-19/Finland/5656/2021|EPI_ISL_2258761|2021-03-28	30	0	23
hCoV-19/Finland/5682/2021|EPI_ISL_2258773|2021-03-29	30	0	23
hCoV-19/Finland/5714/2021|EPI_ISL_2258783|2021-03-30	30	0	23
hCoV-19/Finland/5845/2021|EPI_ISL_2604703|2021-04-05	30	0	23
hCoV-19/Finland/5849/2021|EPI_ISL_2604706|2021-04-04	30	0	23
hCoV-19/Finland/5857/2021|EPI_ISL_2604508|2021-04-05	30	0	23
hCoV-19/Finland/6004/2021|EPI_ISL_2604765|2021-04-10	30	0	23
hCoV-19/Finland/6005/2021|EPI_ISL_2604766|2021-04-11	30	0	23
hCoV-19/Finland/6219/2021|EPI_ISL_2608521|2021-04-21	30	0	23
hCoV-19/Finland/6307/2021|EPI_ISL_2608623|2021-04-25	30	0	23
hCoV-19/Finland/6835/2021|EPI_ISL_2608875|2021-05-04	30	0	23
hCoV-19/Finland/6855/2021|EPI_ISL_2608888|2021-05-06	30	0	23
hCoV-19/Finland/6856/2021|EPI_ISL_2608889|2021-05-06	30	0	23
hCoV-19/Finland/69HEL/2020|EPI_ISL_738135|2020-12-18	31	0	51
hCoV-19/Finland/4627/2021|EPI_ISL_2030901|2021-03-09	31	0	51
hCoV-19/Finland/5440/2021|EPI_ISL_2258785|2021-03-23	31	0	51
hCoV-19/Finland/THL-202106313/2021|EPI_ISL_2505437|2021-02-19	32	0	20
hCoV-19/Finland/3872/2021|EPI_ISL_2604377|2021-03-02	32	0	20
hCoV-19/Finland/5287/2021|EPI_ISL_2258842|2021-03-18	32	0	20
hCoV-19/Finland/6093/2021|EPI_ISL_2609033|2021-04-15	32	0	20
hCoV-19/Finland/THL-202108763/2021|EPI_ISL_2505889|2021-02-21	33	0	31
hCoV-19/Finland/4388/2021|EPI_ISL_2604298|2021-03-07	33	0	31
hCoV-19/Finland/HEL4-40/2020|EPI_ISL_833214|2020-12-21	34	0	62
hCoV-19/Finland/HEL4-49/2020|EPI_ISL_833215|2020-12-21	34	0	62
hCoV-19/Finland/79HEL/2020|EPI_ISL_766016|2020-12-22	34	0	62
hCoV-19/Finland/81HEL/2020|EPI_ISL_766018|2020-12-22	34	0	62
hCoV-19/Finland/HEL-9-17/2021|EPI_ISL_995879|2021-01-11	35	0	66
hCoV-19/Finland/HEL-10-1/2020|EPI_ISL_1278978|2020-12-29	35	0	66
hCoV-19/Finland/HEL-10-4/2021|EPI_ISL_1278977|2021-01-12	35	0	66
hCoV-19/Finland/HEL-10-6/2021|EPI_ISL_1278979|2021-01-11	35	0	66
hCoV-19/Finland/HEL-12-54/2021|EPI_ISL_995922|2021-01-13	35	0	66
hCoV-19/Finland/HEL-12-78/2021|EPI_ISL_995963|2021-01-16	35	0	66
hCoV-19/Finland/HEL-12-86/2021|EPI_ISL_995903|2021-01-16	35	0	66
hCoV-19/Finland/HEL-12-91/2021|EPI_ISL_995933|2021-01-15	35	0	66
hCoV-19/Finland/HEL-14-346/2021|EPI_ISL_1082075|2021-01-22	35	0	66
hCoV-19/Finland/HEL-14-351/2021|EPI_ISL_1081982|2021-01-22	35	0	66
hCoV-19/Finland/HEL-14-352/2021|EPI_ISL_1081977|2021-01-23	35	0	66
hCoV-19/Finland/HEL-14-357/2021|EPI_ISL_1082080|2021-01-23	35	0	66
hCoV-19/Finland/HEL-14-360/2021|EPI_ISL_1081984|2021-01-22	35	0	66
hCoV-19/Finland/HEL-14-379/2021|EPI_ISL_1081990|2021-01-22	35	0	66
hCoV-19/Finland/HEL-14-385/2021|EPI_ISL_1081995|2021-01-23	35	0	66
hCoV-19/Finland/HEL-15-182/2021|EPI_ISL_1082130|2021-01-15	35	0	66
hCoV-19/Finland/HEL-15-243/2021|EPI_ISL_1082004|2021-01-18	35	0	66
hCoV-19/Finland/HEL-16-303/2021|EPI_ISL_995840|2021-01-13	35	0	66
hCoV-19/Finland/HEL-16-307/2021|EPI_ISL_995843|2021-01-14	35	0	66
hCoV-19/Finland/HEL-16-326/2021|EPI_ISL_995859|2021-01-19	35	0	66
hCoV-19/Finland/HEL-16-327/2021|EPI_ISL_995860|2021-01-18	35	0	66
hCoV-19/Finland/HEL-16-333/2021|EPI_ISL_995866|2021-01-19	35	0	66
hCoV-19/Finland/HEL-18-447/2021|EPI_ISL_1082030|2021-01-21	35	0	66
hCoV-19/Finland/HEL-18-483/2021|EPI_ISL_1082121|2021-01-24	35	0	66
hCoV-19/Finland/HEL-19-V223/2021|EPI_ISL_1082126|2021-01-25	35	0	66
hCoV-19/Finland/HEL-19-548/2021|EPI_ISL_1082122|2021-01-25	35	0	66
hCoV-19/Finland/HEL-19-573/2021|EPI_ISL_1279063|2021-01-25	35	0	66
hCoV-19/Finland/HEL-19-580/2021|EPI_ISL_1279069|2021-01-27	35	0	66
hCoV-19/Finland/HEL-20-704/2021|EPI_ISL_1279078|2021-01-28	35	0	66
hCoV-19/Finland/HEL-20-706/2021|EPI_ISL_1279080|2021-01-26	35	0	66
hCoV-19/Finland/HEL4-16/2021|EPI_ISL_833221|2021-01-03	35	0	66
hCoV-19/Finland/HEL4-17/2021|EPI_ISL_833222|2021-01-03	35	0	66
hCoV-19/Finland/HEL4-18/2021|EPI_ISL_833206|2021-01-04	35	0	66
hCoV-19/Finland/HEL4-27/2020|EPI_ISL_833216|2020-12-29	35	0	66
hCoV-19/Finland/HEL4-44/2020|EPI_ISL_833202|2020-12-30	35	0	66
hCoV-19/Finland/HEL4-45/2020|EPI_ISL_833212|2020-12-29	35	0	66
hCoV-19/Finland/HEL4-47/2020|EPI_ISL_833218|2020-12-30	35	0	66
hCoV-19/Finland/HEL4-48/2020|EPI_ISL_833204|2020-12-30	35	0	66
hCoV-19/Finland/THL-202100027/2020|EPI_ISL_2537278|2020-12-26	35	0	66
hCoV-19/Finland/THL-202100085/2021|EPI_ISL_2589818|2021-01-03	35	0	66
hCoV-19/Finland/THL-202101452/2021|EPI_ISL_2590131|2021-01-13	35	0	66
hCoV-19/Finland/30J10DE12_S111/2020|EPI_ISL_902858|2020-12-30	35	0	66
hCoV-19/Finland/84HEL/2020|EPI_ISL_766019|2020-12-22	35	0	66
hCoV-19/Finland/85HEL/2020|EPI_ISL_766020|2020-12-22	35	0	66
hCoV-19/Finland/90HEL/2020|EPI_ISL_766023|2020-12-27	35	0	66
hCoV-19/Finland/2598/2021|EPI_ISL_1842030|2021-01-12	35	0	66
hCoV-19/Finland/2600/2021|EPI_ISL_1842032|2021-01-11	35	0	66
hCoV-19/Finland/2601/2021|EPI_ISL_1842033|2021-01-11	35	0	66
hCoV-19/Finland/2602/2021|EPI_ISL_1842034|2021-01-12	35	0	66
hCoV-19/Finland/2603/2021|EPI_ISL_1842035|2021-01-12	35	0	66
hCoV-19/Finland/THL-202102298/2021|EPI_ISL_2590780|2021-01-28	36	0	18
hCoV-19/Finland/THL-202103863/2021|EPI_ISL_2591209|2021-01-30	36	0	18
hCoV-19/Finland/5280/2021|EPI_ISL_2258838|2021-03-17	36	0	18
hCoV-19/Finland/HEL-14-372/2021|EPI_ISL_1082084|2021-01-23	37	0	65
hCoV-19/Finland/HEL-18-442/2021|EPI_ISL_1082132|2021-01-21	37	0	65
hCoV-19/Finland/HEL-19-V243/2021|EPI_ISL_1082129|2021-01-25	37	0	65
hCoV-19/Finland/HEL-19-558/2021|EPI_ISL_1082123|2021-01-25	37	0	65
hCoV-19/Finland/HEL-19-559/2021|EPI_ISL_1082124|2021-01-24	37	0	65
hCoV-19/Finland/HEL-19-586/2021|EPI_ISL_1082060|2021-01-26	37	0	65
hCoV-19/Finland/HEL-20-709/2021|EPI_ISL_1279019|2021-01-26	37	0	65
hCoV-19/Finland/HEL-20-712/2021|EPI_ISL_1279022|2021-01-28	37	0	65
hCoV-19/Finland/HEL-20-713/2021|EPI_ISL_1279023|2021-01-29	37	0	65
hCoV-19/Finland/HEL-20-714/2021|EPI_ISL_1279024|2021-01-29	37	0	65
hCoV-19/Finland/HEL-21-675/2021|EPI_ISL_1279085|2021-01-29	37	0	65
hCoV-19/Finland/HEL-21-676/2021|EPI_ISL_1279086|2021-01-29	37	0	65
hCoV-19/Finland/HEL-22-906/2021|EPI_ISL_1279031|2021-02-01	37	0	65
hCoV-19/Finland/HEL-22-907/2021|EPI_ISL_1279032|2021-02-01	37	0	65
hCoV-19/Finland/HEL-22-908/2021|EPI_ISL_1279033|2021-02-01	37	0	65
hCoV-19/Finland/HEL-22-912/2021|EPI_ISL_1279037|2021-01-31	37	0	65
hCoV-19/Finland/HEL-22-931/2021|EPI_ISL_1279052|2021-01-29	37	0	65
hCoV-19/Finland/HEL-23-V604/2021|EPI_ISL_1279060|2021-01-30	37	0	65
hCoV-19/Finland/HEL-23-1014/2021|EPI_ISL_1278986|2021-01-29	37	0	65
hCoV-19/Finland/HEL-23-1024/2021|EPI_ISL_1278993|2021-01-31	37	0	65
hCoV-19/Finland/HEL4-36/2020|EPI_ISL_833205|2020-12-21	37	0	65
hCoV-19/Finland/THL-202101603/2021|EPI_ISL_2590200|2021-01-18	37	0	65
hCoV-19/Finland/THL-202102936/2021|EPI_ISL_2590805|2021-02-23	37	0	65
hCoV-19/Finland/THL-202102950/2021|EPI_ISL_2590829|2021-02-26	37	0	65
hCoV-19/Finland/THL-202104017/2021|EPI_ISL_2591430|2021-02-05	37	0	65
hCoV-19/Finland/THL-202105024/2021|EPI_ISL_2591667|2021-01-29	37	0	65
hCoV-19/Finland/THL-202105755/2021|EPI_ISL_2505283|2021-02-19	37	0	65
hCoV-19/Finland/THL-202105756/2021|EPI_ISL_2505284|2021-02-15	37	0	65
hCoV-19/Finland/THL-202106170/2021|EPI_ISL_2505324|2021-02-18	37	0	65
hCoV-19/Finland/THL-202106333/2021|EPI_ISL_2505454|2021-02-15	37	0	65
hCoV-19/Finland/THL-202106424/2021|EPI_ISL_2505543|2021-02-21	37	0	65
hCoV-19/Finland/THL-202108596/2021|EPI_ISL_2505755|2021-02-25	37	0	65
hCoV-19/Finland/THL-202108709/2021|EPI_ISL_2505846|2021-02-18	37	0	65
hCoV-19/Finland/THL-202108738/2021|EPI_ISL_2505869|2021-02-26	37	0	65
hCoV-19/Finland/THL-202108983/2021|EPI_ISL_2506063|2021-03-03	37	0	65
hCoV-19/Finland/THL-202108990/2021|EPI_ISL_2506069|2021-03-04	37	0	65
hCoV-19/Finland/THL-202109005/2021|EPI_ISL_2506080|2021-03-05	37	0	65
hCoV-19/Finland/THL-202109124/2021|EPI_ISL_2506179|2021-03-08	37	0	65
hCoV-19/Finland/THL-202109125/2021|EPI_ISL_2506180|2021-03-08	37	0	65
hCoV-19/Finland/THL-202109436/2021|EPI_ISL_2506419|2021-03-06	37	0	65
hCoV-19/Finland/THL-202109437/2021|EPI_ISL_2506420|2021-03-06	37	0	65
hCoV-19/Finland/THL-202109529/2021|EPI_ISL_2506497|2021-03-06	37	0	65
hCoV-19/Finland/THL-202109534/2021|EPI_ISL_2506502|2021-03-09	37	0	65
hCoV-19/Finland/THL-202109538/2021|EPI_ISL_2506505|2021-03-06	37	0	65
hCoV-19/Finland/THL-202109541/2021|EPI_ISL_2506508|2021-03-10	37	0	65
hCoV-19/Finland/THL-202109638/2021|EPI_ISL_2506578|2021-03-13	37	0	65
hCoV-19/Finland/THL-202109883/2021|EPI_ISL_2506751|2021-03-19	37	0	65
hCoV-19/Finland/THL-202109943/2021|EPI_ISL_2506804|2021-03-18	37	0	65
hCoV-19/Finland/THL-202109945/2021|EPI_ISL_2506806|2021-03-18	37	0	65
hCoV-19/Finland/THL-202109955/2021|EPI_ISL_2506815|2021-03-17	37	0	65
hCoV-19/Finland/THL-202111839/2021|EPI_ISL_2507713|2021-03-31	37	0	65
hCoV-19/Finland/THL-202111888/2021|EPI_ISL_2507734|2021-03-31	37	0	65
hCoV-19/Finland/THL-202111897/2021|EPI_ISL_2507743|2021-04-01	37	0	65
hCoV-19/Finland/THL-202112071/2021|EPI_ISL_2507877|2021-04-04	37	0	65
hCoV-19/Finland/THL-202112072/2021|EPI_ISL_2507878|2021-04-06	37	0	65
hCoV-19/Finland/THL-202112073/2021|EPI_ISL_2507879|2021-04-07	37	0	65
hCoV-19/Finland/THL-202112076/2021|EPI_ISL_2507882|2021-04-04	37	0	65
hCoV-19/Finland/V966/2021|EPI_ISL_2608711|2021-02-06	37	0	65
hCoV-19/Finland/V968/2021|EPI_ISL_2608712|2021-02-06	37	0	65
hCoV-19/Finland/818/2021|EPI_ISL_1842489|2021-02-02	37	0	65
hCoV-19/Finland/872/2021|EPI_ISL_1842334|2021-01-31	37	0	65
hCoV-19/Finland/966/2021|EPI_ISL_1497199|2021-02-03	37	0	65
hCoV-19/Finland/1070/2021|EPI_ISL_1496759|2021-02-04	37	0	65
hCoV-19/Finland/1246/2021|EPI_ISL_1842260|2021-02-01	37	0	65
hCoV-19/Finland/1256/2021|EPI_ISL_1842270|2021-02-01	37	0	65
hCoV-19/Finland/1267/2021|EPI_ISL_1842280|2021-02-01	37	0	65
hCoV-19/Finland/1686/2021|EPI_ISL_1497085|2021-02-10	37	0	65
hCoV-19/Finland/1707/2021|EPI_ISL_1497103|2021-02-10	37	0	65
hCoV-19/Finland/1963/2021|EPI_ISL_1842602|2021-02-12	37	0	65
hCoV-19/Finland/2258/2021|EPI_ISL_1841636|2021-02-12	37	0	65
hCoV-19/Finland/2388/2021|EPI_ISL_1841721|2021-02-15	37	0	65
hCoV-19/Finland/2398/2021|EPI_ISL_1841723|2021-02-16	37	0	65
hCoV-19/Finland/2557/2021|EPI_ISL_1841991|2021-02-17	37	0	65
hCoV-19/Finland/2577/2021|EPI_ISL_1842009|2021-02-17	37	0	65
hCoV-19/Finland/2663/2021|EPI_ISL_1841943|2021-02-20	37	0	65
hCoV-19/Finland/2759/2021|EPI_ISL_1841838|2021-02-21	37	0	65
hCoV-19/Finland/2912/2021|EPI_ISL_2604401|2021-02-21	37	0	65
hCoV-19/Finland/3540/2021|EPI_ISL_2258437|2021-02-27	37	0	65
hCoV-19/Finland/3894/2021|EPI_ISL_2604397|2021-03-01	37	0	65
hCoV-19/Finland/4552/2021|EPI_ISL_2608946|2021-03-08	37	0	65
hCoV-19/Finland/5172/2021|EPI_ISL_2258754|2021-03-13	37	0	65
hCoV-19/Finland/5304/2021|EPI_ISL_2258855|2021-03-17	37	0	65
hCoV-19/Finland/5867/2021|EPI_ISL_2604710|2021-04-05	37	0	65
hCoV-19/Finland/6007/2021|EPI_ISL_2604768|2021-04-10	37	0	65
hCoV-19/Finland/6190/2021|EPI_ISL_2609384|2021-04-19	37	0	65
hCoV-19/Finland/6494/2021|EPI_ISL_2608774|2021-04-29	37	0	65
hCoV-19/Finland/HEL-22-905/2021|EPI_ISL_1279030|2021-02-02	38	0	65
hCoV-19/Finland/HEL-23-1031/2021|EPI_ISL_1278999|2021-01-31	38	0	65
hCoV-19/Finland/HEL-23-1048/2021|EPI_ISL_1279015|2021-01-30	38	0	65
hCoV-19/Finland/THL-202100690/2021|EPI_ISL_2589884|2021-01-17	38	0	65
hCoV-19/Finland/THL-202101713/2021|EPI_ISL_2590251|2021-01-15	38	0	65
hCoV-19/Finland/THL-202101803/2021|EPI_ISL_2590278|2021-01-14	38	0	65
hCoV-19/Finland/THL-202101826/2021|EPI_ISL_2590303|2021-01-15	38	0	65
hCoV-19/Finland/THL-202102084/2021|EPI_ISL_2590584|2021-01-19	38	0	65
hCoV-19/Finland/THL-202102252/2021|EPI_ISL_2590721|2021-01-22	38	0	65
hCoV-19/Finland/THL-202102297/2021|EPI_ISL_2590777|2021-01-25	38	0	65
hCoV-19/Finland/THL-202102971/2021|EPI_ISL_2590845|2021-02-24	38	0	65
hCoV-19/Finland/THL-202102973/2021|EPI_ISL_2590851|2021-02-25	38	0	65
hCoV-19/Finland/THL-202102974/2021|EPI_ISL_2590853|2021-02-24	38	0	65
hCoV-19/Finland/THL-202102992/2021|EPI_ISL_2590884|2021-02-25	38	0	65
hCoV-19/Finland/THL-202103835/2021|EPI_ISL_2591171|2021-01-29	38	0	65
hCoV-19/Finland/THL-202103840/2021|EPI_ISL_2591175|2021-01-13	38	0	65
hCoV-19/Finland/THL-202103941/2021|EPI_ISL_2591291|2021-01-27	38	0	65
hCoV-19/Finland/THL-202103951/2021|EPI_ISL_2591309|2021-01-25	38	0	65
hCoV-19/Finland/THL-202103953/2021|EPI_ISL_2591314|2021-01-18	38	0	65
hCoV-19/Finland/THL-202103954/2021|EPI_ISL_2591315|2021-01-25	38	0	65
hCoV-19/Finland/THL-202103959/2021|EPI_ISL_2591322|2021-02-01	38	0	65
hCoV-19/Finland/THL-202103962/2021|EPI_ISL_2591324|2021-02-03	38	0	65
hCoV-19/Finland/THL-202103966/2021|EPI_ISL_2591333|2021-02-03	38	0	65
hCoV-19/Finland/THL-202105085/2021|EPI_ISL_2505189|2021-02-15	38	0	65
hCoV-19/Finland/THL-202105104/2021|EPI_ISL_2505204|2021-01-17	38	0	65
hCoV-19/Finland/THL-202105105/2021|EPI_ISL_2505205|2021-01-17	38	0	65
hCoV-19/Finland/THL-202105107/2021|EPI_ISL_2505206|2021-01-17	38	0	65
hCoV-19/Finland/THL-202105108/2021|EPI_ISL_2505207|2021-01-17	38	0	65
hCoV-19/Finland/THL-202105109/2021|EPI_ISL_2505208|2021-01-17	38	0	65
hCoV-19/Finland/THL-202105110/2021|EPI_ISL_2505209|2021-01-17	38	0	65
hCoV-19/Finland/THL-202105111/2021|EPI_ISL_2505210|2021-01-15	38	0	65
hCoV-19/Finland/THL-202105113/2021|EPI_ISL_2505211|2021-01-17	38	0	65
hCoV-19/Finland/THL-202105114/2021|EPI_ISL_2505212|2021-01-17	38	0	65
hCoV-19/Finland/THL-202105780/2021|EPI_ISL_2505306|2021-02-17	38	0	65
hCoV-19/Finland/THL-202105788/2021|EPI_ISL_2505308|2021-02-21	38	0	65
hCoV-19/Finland/THL-202106200/2021|EPI_ISL_2505344|2021-02-17	38	0	65
hCoV-19/Finland/THL-202106207/2021|EPI_ISL_2505347|2021-02-18	38	0	65
hCoV-19/Finland/THL-202106294/2021|EPI_ISL_2505420|2021-02-12	38	0	65
hCoV-19/Finland/THL-202106304/2021|EPI_ISL_2505430|2021-02-18	38	0	65
hCoV-19/Finland/THL-202106317/2021|EPI_ISL_2505441|2021-02-19	38	0	65
hCoV-19/Finland/THL-202106321/2021|EPI_ISL_2505444|2021-02-19	38	0	65
hCoV-19/Finland/THL-202106326/2021|EPI_ISL_2505448|2021-02-20	38	0	65
hCoV-19/Finland/THL-202108435/2021|EPI_ISL_2505628|2021-03-03	38	0	65
hCoV-19/Finland/THL-202108444/2021|EPI_ISL_2505636|2021-03-04	38	0	65
hCoV-19/Finland/THL-202108479/2021|EPI_ISL_2505666|2021-03-04	38	0	65
hCoV-19/Finland/THL-202108625/2021|EPI_ISL_2505777|2021-02-26	38	0	65
hCoV-19/Finland/THL-202108698/2021|EPI_ISL_2505836|2021-02-28	38	0	65
hCoV-19/Finland/THL-202108699/2021|EPI_ISL_2505837|2021-02-26	38	0	65
hCoV-19/Finland/THL-202108704/2021|EPI_ISL_2505842|2021-02-25	38	0	65
hCoV-19/Finland/THL-202108751/2021|EPI_ISL_2505879|2021-02-23	38	0	65
hCoV-19/Finland/THL-202108801/2021|EPI_ISL_2505915|2021-02-26	38	0	65
hCoV-19/Finland/THL-202108902/2021|EPI_ISL_2506003|2021-03-02	38	0	65
hCoV-19/Finland/THL-202108971/2021|EPI_ISL_2506055|2021-03-08	38	0	65
hCoV-19/Finland/THL-202108988/2021|EPI_ISL_2506067|2021-03-03	38	0	65
hCoV-19/Finland/THL-202109056/2021|EPI_ISL_2506126|2021-03-04	38	0	65
hCoV-19/Finland/THL-202109067/2021|EPI_ISL_2506135|2021-03-04	38	0	65
hCoV-19/Finland/THL-202109093/2021|EPI_ISL_2506158|2021-03-05	38	0	65
hCoV-19/Finland/THL-202109117/2021|EPI_ISL_2506175|2021-03-04	38	0	65
hCoV-19/Finland/THL-202109304/2021|EPI_ISL_2506307|2021-03-06	38	0	65
hCoV-19/Finland/THL-202109356/2021|EPI_ISL_2506352|2021-03-10	38	0	65
hCoV-19/Finland/THL-202109388/2021|EPI_ISL_2506378|2021-03-11	38	0	65
hCoV-19/Finland/THL-202109389/2021|EPI_ISL_2506379|2021-03-12	38	0	65
hCoV-19/Finland/THL-202109398/2021|EPI_ISL_2506386|2021-03-12	38	0	65
hCoV-19/Finland/THL-202109404/2021|EPI_ISL_2506390|2021-03-15	38	0	65
hCoV-19/Finland/THL-202109422/2021|EPI_ISL_2506407|2021-03-09	38	0	65
hCoV-19/Finland/THL-202109468/2021|EPI_ISL_2506448|2021-03-12	38	0	65
hCoV-19/Finland/THL-202109527/2021|EPI_ISL_2506495|2021-03-05	38	0	65
hCoV-19/Finland/THL-202109618/2021|EPI_ISL_2506563|2021-03-11	38	0	65
hCoV-19/Finland/THL-202109680/2021|EPI_ISL_2506607|2021-03-11	38	0	65
hCoV-19/Finland/THL-202109716/2021|EPI_ISL_2506639|2021-03-10	38	0	65
hCoV-19/Finland/THL-202109802/2021|EPI_ISL_2506689|2021-03-20	38	0	65
hCoV-19/Finland/THL-202109835/2021|EPI_ISL_2506720|2021-03-18	38	0	65
hCoV-19/Finland/THL-202109845/2021|EPI_ISL_2506730|2021-03-17	38	0	65
hCoV-19/Finland/THL-202109859/2021|EPI_ISL_2506739|2021-03-18	38	0	65
hCoV-19/Finland/THL-202109915/2021|EPI_ISL_2506782|2021-03-16	38	0	65
hCoV-19/Finland/THL-202111406/2021|EPI_ISL_2507065|2021-03-24	38	0	65
hCoV-19/Finland/THL-202111415/2021|EPI_ISL_2507073|2021-03-27	38	0	65
hCoV-19/Finland/THL-202111823/2021|EPI_ISL_2507702|2021-04-04	38	0	65
hCoV-19/Finland/THL-202113961/2021|EPI_ISL_2508311|2021-04-27	38	0	65
hCoV-19/Finland/THL-202114076/2021|EPI_ISL_2363853|2021-05-02	38	0	65
hCoV-19/Finland/V982/2021|EPI_ISL_2608719|2021-02-07	38	0	65
hCoV-19/Finland/V5954/2021|EPI_ISL_2608672|2021-03-04	38	0	65
hCoV-19/Finland/V6224/2021|EPI_ISL_2609395|2021-03-05	38	0	65
hCoV-19/Finland/V6271/2021|EPI_ISL_2609428|2021-03-06	38	0	65
hCoV-19/Finland/V6275/2021|EPI_ISL_2609431|2021-03-05	38	0	65
hCoV-19/Finland/V6282/2021|EPI_ISL_2609437|2021-03-06	38	0	65
hCoV-19/Finland/V6480/2021|EPI_ISL_2608552|2021-03-05	38	0	65
hCoV-19/Finland/V6520/2021|EPI_ISL_2608582|2021-03-06	38	0	65
hCoV-19/Finland/V8501/2021|EPI_ISL_2608633|2021-03-14	38	0	65
hCoV-19/Finland/V8507/2021|EPI_ISL_2608637|2021-03-14	38	0	65
hCoV-19/Finland/V8715/2021|EPI_ISL_2609090|2021-03-16	38	0	65
hCoV-19/Finland/V8781/2021|EPI_ISL_2609183|2021-03-17	38	0	65
hCoV-19/Finland/V8794/2021|EPI_ISL_2609196|2021-03-17	38	0	65
hCoV-19/Finland/V8799/2021|EPI_ISL_2609199|2021-03-16	38	0	65
hCoV-19/Finland/V8813/2021|EPI_ISL_2609209|2021-03-17	38	0	65
hCoV-19/Finland/V8928/2021|EPI_ISL_2609304|2021-03-18	38	0	65
hCoV-19/Finland/V8976/2021|EPI_ISL_2604578|2021-03-18	38	0	65
hCoV-19/Finland/V8982/2021|EPI_ISL_2604581|2021-03-18	38	0	65
hCoV-19/Finland/V9018/2021|EPI_ISL_2604610|2021-03-19	38	0	65
hCoV-19/Finland/V9051/2021|EPI_ISL_2031197|2021-03-19	38	0	65
hCoV-19/Finland/V9062/2021|EPI_ISL_2031206|2021-03-20	38	0	65
hCoV-19/Finland/V9069/2021|EPI_ISL_2031212|2021-03-20	38	0	65
hCoV-19/Finland/V9222/2021|EPI_ISL_2258541|2021-03-22	38	0	65
hCoV-19/Finland/784/2021|EPI_ISL_1842459|2021-02-01	38	0	65
hCoV-19/Finland/823/2021|EPI_ISL_1842492|2021-02-02	38	0	65
hCoV-19/Finland/856/2021|EPI_ISL_1842318|2021-01-29	38	0	65
hCoV-19/Finland/939/2021|EPI_ISL_1497175|2021-02-03	38	0	65
hCoV-19/Finland/960/2021|EPI_ISL_1497193|2021-02-03	38	0	65
hCoV-19/Finland/964/2021|EPI_ISL_1497197|2021-02-03	38	0	65
hCoV-19/Finland/1180/2021|EPI_ISL_1496824|2021-02-06	38	0	65
hCoV-19/Finland/1181/2021|EPI_ISL_1496825|2021-02-06	38	0	65
hCoV-19/Finland/1191/2021|EPI_ISL_1496835|2021-02-06	38	0	65
hCoV-19/Finland/1259/2021|EPI_ISL_1842273|2021-02-01	38	0	65
hCoV-19/Finland/1316/2021|EPI_ISL_1496858|2021-02-07	38	0	65
hCoV-19/Finland/1337/2021|EPI_ISL_1496874|2021-02-07	38	0	65
hCoV-19/Finland/1339/2021|EPI_ISL_1496875|2021-02-07	38	0	65
hCoV-19/Finland/1340/2021|EPI_ISL_1496876|2021-02-07	38	0	65
hCoV-19/Finland/1431/2021|EPI_ISL_1496911|2021-02-08	38	0	65
hCoV-19/Finland/1519/2021|EPI_ISL_1496985|2021-02-08	38	0	65
hCoV-19/Finland/1534/2021|EPI_ISL_1496988|2021-02-08	38	0	65
hCoV-19/Finland/1543/2021|EPI_ISL_1496993|2021-02-09	38	0	65
hCoV-19/Finland/1582/2021|EPI_ISL_1497023|2021-02-09	38	0	65
hCoV-19/Finland/1594/2021|EPI_ISL_1497034|2021-02-09	38	0	65
hCoV-19/Finland/1618/2021|EPI_ISL_1496735|2021-02-09	38	0	65
hCoV-19/Finland/1619/2021|EPI_ISL_1497055|2021-02-09	38	0	65
hCoV-19/Finland/1620/2021|EPI_ISL_1497056|2021-02-09	38	0	65
hCoV-19/Finland/1622/2021|EPI_ISL_1497058|2021-02-09	38	0	65
hCoV-19/Finland/1663/2021|EPI_ISL_1497066|2021-02-10	38	0	65
hCoV-19/Finland/1666/2021|EPI_ISL_1497068|2021-02-10	38	0	65
hCoV-19/Finland/1668/2021|EPI_ISL_1497069|2021-02-10	38	0	65
hCoV-19/Finland/1680/2021|EPI_ISL_1497079|2021-02-10	38	0	65
hCoV-19/Finland/1700/2021|EPI_ISL_1497098|2021-02-10	38	0	65
hCoV-19/Finland/1721/2021|EPI_ISL_1497115|2021-02-10	38	0	65
hCoV-19/Finland/1776/2021|EPI_ISL_1497121|2021-02-11	38	0	65
hCoV-19/Finland/1780/2021|EPI_ISL_1496727|2021-02-11	38	0	65
hCoV-19/Finland/1841/2021|EPI_ISL_1497172|2021-02-11	38	0	65
hCoV-19/Finland/1958/2021|EPI_ISL_1842599|2021-02-11	38	0	65
hCoV-19/Finland/1964/2021|EPI_ISL_1842603|2021-02-12	38	0	65
hCoV-19/Finland/2107/2021|EPI_ISL_1841497|2021-02-13	38	0	65
hCoV-19/Finland/2144/2021|EPI_ISL_1841531|2021-02-13	38	0	65
hCoV-19/Finland/2174/2021|EPI_ISL_1841557|2021-02-14	38	0	65
hCoV-19/Finland/2181/2021|EPI_ISL_1841563|2021-02-12	38	0	65
hCoV-19/Finland/2186/2021|EPI_ISL_1841568|2021-02-12	38	0	65
hCoV-19/Finland/2202/2021|EPI_ISL_1841584|2021-02-12	38	0	65
hCoV-19/Finland/2206/2021|EPI_ISL_1841588|2021-02-12	38	0	65
hCoV-19/Finland/2219/2021|EPI_ISL_1841599|2021-02-12	38	0	65
hCoV-19/Finland/2224/2021|EPI_ISL_1841604|2021-02-12	38	0	65
hCoV-19/Finland/2243/2021|EPI_ISL_1841622|2021-02-13	38	0	65
hCoV-19/Finland/2251/2020|EPI_ISL_1841629|2020-12-28	38	0	65
hCoV-19/Finland/2256/2021|EPI_ISL_1841634|2021-02-12	38	0	65
hCoV-19/Finland/2271/2021|EPI_ISL_1841649|2021-02-12	38	0	65
hCoV-19/Finland/2286/2021|EPI_ISL_1841663|2021-02-12	38	0	65
hCoV-19/Finland/2295/2021|EPI_ISL_1841672|2021-02-14	38	0	65
hCoV-19/Finland/2308/2021|EPI_ISL_1841680|2021-02-14	38	0	65
hCoV-19/Finland/2309/2021|EPI_ISL_1841681|2021-02-14	38	0	65
hCoV-19/Finland/2312/2021|EPI_ISL_1841684|2021-02-14	38	0	65
hCoV-19/Finland/2319/2021|EPI_ISL_1841691|2021-02-14	38	0	65
hCoV-19/Finland/2344/2021|EPI_ISL_1841712|2021-02-14	38	0	65
hCoV-19/Finland/2578/2021|EPI_ISL_1842010|2021-02-17	38	0	65
hCoV-19/Finland/2606/2021|EPI_ISL_1842037|2021-02-17	38	0	65
hCoV-19/Finland/2662/2021|EPI_ISL_1841942|2021-02-20	38	0	65
hCoV-19/Finland/2672/2021|EPI_ISL_1841952|2021-02-19	38	0	65
hCoV-19/Finland/2684/2021|EPI_ISL_1841964|2021-02-20	38	0	65
hCoV-19/Finland/2695/2021|EPI_ISL_1841974|2021-02-20	38	0	65
hCoV-19/Finland/2706/2021|EPI_ISL_1841982|2021-02-20	38	0	65
hCoV-19/Finland/2778/2021|EPI_ISL_1841854|2021-02-19	38	0	65
hCoV-19/Finland/2784/2021|EPI_ISL_1841860|2021-02-19	38	0	65
hCoV-19/Finland/2793/2021|EPI_ISL_1841868|2021-02-19	38	0	65
hCoV-19/Finland/2878/2021|EPI_ISL_1841897|2021-02-20	38	0	65
hCoV-19/Finland/2897/2021|EPI_ISL_2258499|2021-02-21	38	0	65
hCoV-19/Finland/2902/2021|EPI_ISL_2258504|2021-02-21	38	0	65
hCoV-19/Finland/2953/2021|EPI_ISL_1842167|2021-02-15	38	0	65
hCoV-19/Finland/2971/2021|EPI_ISL_1842181|2021-02-10	38	0	65
hCoV-19/Finland/3007/2021|EPI_ISL_1841769|2021-02-22	38	0	65
hCoV-19/Finland/3038/2021|EPI_ISL_1841800|2021-02-22	38	0	65
hCoV-19/Finland/3040/2021|EPI_ISL_1841802|2021-02-22	38	0	65
hCoV-19/Finland/3103/2021|EPI_ISL_2031269|2021-02-22	38	0	65
hCoV-19/Finland/3123/2021|EPI_ISL_1842214|2021-02-17	38	0	65
hCoV-19/Finland/3133/2021|EPI_ISL_1842224|2021-02-16	38	0	65
hCoV-19/Finland/3205/2021|EPI_ISL_2031270|2021-02-22	38	0	65
hCoV-19/Finland/3219/2021|EPI_ISL_2030997|2021-02-22	38	0	65
hCoV-19/Finland/3252/2021|EPI_ISL_2031027|2021-02-23	38	0	65
hCoV-19/Finland/3260/2021|EPI_ISL_2604321|2021-02-24	38	0	65
hCoV-19/Finland/3355/2021|EPI_ISL_2258418|2021-02-23	38	0	65
hCoV-19/Finland/3358/2021|EPI_ISL_2258421|2021-02-24	38	0	65
hCoV-19/Finland/3368/2021|EPI_ISL_2604342|2021-02-25	38	0	65
hCoV-19/Finland/3369/2021|EPI_ISL_2604343|2021-02-25	38	0	65
hCoV-19/Finland/3387/2021|EPI_ISL_2604355|2021-02-25	38	0	65
hCoV-19/Finland/3515/2021|EPI_ISL_2604449|2021-02-25	38	0	65
hCoV-19/Finland/3539/2021|EPI_ISL_2258436|2021-02-27	38	0	65
hCoV-19/Finland/3573/2021|EPI_ISL_2258469|2021-02-26	38	0	65
hCoV-19/Finland/3678/2021|EPI_ISL_1842759|2021-02-26	38	0	65
hCoV-19/Finland/3692/2021|EPI_ISL_1842773|2021-02-26	38	0	65
hCoV-19/Finland/3805/2021|EPI_ISL_2258573|2021-03-01	38	0	65
hCoV-19/Finland/3813/2021|EPI_ISL_2258580|2021-02-28	38	0	65
hCoV-19/Finland/3866/2021|EPI_ISL_2604371|2021-03-02	38	0	65
hCoV-19/Finland/3878/2021|EPI_ISL_2604382|2021-03-02	38	0	65
hCoV-19/Finland/3881/2021|EPI_ISL_2604385|2021-03-02	38	0	65
hCoV-19/Finland/4031/2021|EPI_ISL_2604284|2021-03-03	38	0	65
hCoV-19/Finland/4038/2021|EPI_ISL_2604289|2021-03-03	38	0	65
hCoV-19/Finland/4091/2021|EPI_ISL_2608737|2021-03-02	38	0	65
hCoV-19/Finland/4125/2021|EPI_ISL_2031048|2021-03-04	38	0	65
hCoV-19/Finland/4140/2021|EPI_ISL_2031059|2021-03-04	38	0	65
hCoV-19/Finland/4387/2021|EPI_ISL_2604297|2021-03-07	38	0	65
hCoV-19/Finland/4413/2021|EPI_ISL_2604315|2021-03-05	38	0	65
hCoV-19/Finland/4430/2021|EPI_ISL_2608901|2021-03-05	38	0	65
hCoV-19/Finland/4442/2021|EPI_ISL_2608910|2021-03-07	38	0	65
hCoV-19/Finland/4459/2021|EPI_ISL_2608924|2021-03-06	38	0	65
hCoV-19/Finland/4606/2021|EPI_ISL_2258657|2021-03-08	38	0	65
hCoV-19/Finland/4609/2021|EPI_ISL_2258660|2021-03-08	38	0	65
hCoV-19/Finland/4632/2021|EPI_ISL_2030906|2021-03-09	38	0	65
hCoV-19/Finland/4638/2021|EPI_ISL_2030911|2021-03-09	38	0	65
hCoV-19/Finland/4644/2021|EPI_ISL_2030916|2021-03-09	38	0	65
hCoV-19/Finland/4645/2021|EPI_ISL_2030917|2021-03-09	38	0	65
hCoV-19/Finland/4698/2021|EPI_ISL_1842688|2021-03-08	38	0	65
hCoV-19/Finland/4716/2021|EPI_ISL_1842706|2021-03-08	38	0	65
hCoV-19/Finland/4735/2021|EPI_ISL_1842725|2021-03-08	38	0	65
hCoV-19/Finland/4759/2021|EPI_ISL_2031069|2021-03-10	38	0	65
hCoV-19/Finland/4770/2021|EPI_ISL_2031080|2021-03-10	38	0	65
hCoV-19/Finland/4806/2021|EPI_ISL_2031105|2021-03-10	38	0	65
hCoV-19/Finland/4817/2021|EPI_ISL_2031115|2021-03-09	38	0	65
hCoV-19/Finland/4822/2021|EPI_ISL_2031120|2021-03-09	38	0	65
hCoV-19/Finland/4823/2021|EPI_ISL_2031121|2021-03-09	38	0	65
hCoV-19/Finland/4857/2021|EPI_ISL_2608963|2021-03-11	38	0	65
hCoV-19/Finland/4974/2021|EPI_ISL_2258989|2021-03-10	38	0	65
hCoV-19/Finland/4988/2021|EPI_ISL_2258998|2021-03-11	38	0	65
hCoV-19/Finland/4991/2021|EPI_ISL_2259001|2021-03-09	38	0	65
hCoV-19/Finland/4993/2021|EPI_ISL_2259003|2021-03-09	38	0	65
hCoV-19/Finland/4995/2021|EPI_ISL_2259005|2021-03-09	38	0	65
hCoV-19/Finland/4996/2021|EPI_ISL_2259006|2021-03-11	38	0	65
hCoV-19/Finland/5009/2021|EPI_ISL_2259017|2021-03-10	38	0	65
hCoV-19/Finland/5066/2021|EPI_ISL_2258933|2021-03-11	38	0	65
hCoV-19/Finland/5155/2021|EPI_ISL_2258742|2021-03-13	38	0	65
hCoV-19/Finland/5223/2021|EPI_ISL_2030963|2021-03-13	38	0	65
hCoV-19/Finland/5314/2021|EPI_ISL_2258863|2021-03-16	38	0	65
hCoV-19/Finland/5433/2021|EPI_ISL_2258516|2021-03-22	38	0	65
hCoV-19/Finland/5445/2021|EPI_ISL_2258789|2021-03-23	38	0	65
hCoV-19/Finland/5704/2021|EPI_ISL_2604662|2021-03-30	38	0	65
hCoV-19/Finland/5781/2021|EPI_ISL_2604481|2021-03-31	38	0	65
hCoV-19/Finland/5844/2021|EPI_ISL_2604702|2021-04-05	38	0	65
hCoV-19/Finland/5925/2021|EPI_ISL_2604742|2021-04-08	38	0	65
hCoV-19/Finland/5951/2021|EPI_ISL_2609338|2021-04-09	38	0	65
hCoV-19/Finland/6510/2021|EPI_ISL_2608784|2021-05-07	38	0	65
hCoV-19/Finland/5654/2021|EPI_ISL_2604638|2021-03-27	39	0	57
hCoV-19/Finland/5774/2021|EPI_ISL_2604477|2021-03-31	39	0	57
hCoV-19/Finland/5819/2021|EPI_ISL_2604686|2021-04-05	39	0	57
hCoV-19/Finland/5919/2021|EPI_ISL_2609321|2021-04-07	39	0	57
hCoV-19/Finland/6229/2021|EPI_ISL_2608523|2021-04-21	39	0	57
hCoV-19/Finland/THL-202103916/2021|EPI_ISL_2591279|2021-02-02	40	0	25
[truncated: 3,381 more rows]
