# Supplementary material for: ClusTRace, a bioinformatic pipeline for analyzing clusters in virus phylogenies
Source: BMC Bioinformatics. 2022 May 28;23:196. doi: 10.1186/s12859-022-04709-8 (PMC9143711; doi:10.1186/s12859-022-04709-8)
Supplement: Supplementary file 2 — Additional file 2: ClusTRace results for Alfa and Beta sequences. Includes all files output by ClusTRace. [file 12859_2022_4709_MOESM2_ESM.zip › FIN-SC2-acc210624/B.1.1.7.cluster_summary.xlsx]

## Sheet: clustSeqN
period	mr	cluster	seqn	subclustern	support
2020-09	30	-1	1	0	NA
2020-12	30	-1	2	0	NA
2021-01	30	-1	8	0	NA
2021-02	30	-1	21	0	NA
2021-03	30	-1	36	0	NA
2021-04	30	-1	41	0	NA
2021-05	30	-1	42	0	NA
2020-09	30	1	0	0	83
2020-12	30	1	3	0	83
2021-01	30	1	3	0	83
2021-02	30	1	3	0	83
2021-03	30	1	3	0	83
2021-04	30	1	3	0	83
2021-05	30	1	3	0	83
2020-09	30	2	0	0	5
2020-12	30	2	0	0	5
2021-01	30	2	17	0	5
2021-02	30	2	29	0	5
2021-03	30	2	35	0	5
2021-04	30	2	40	0	5
2021-05	30	2	40	0	5
2020-09	30	3	0	0	5
2020-12	30	3	1	0	5
2021-01	30	3	1	0	5
2021-02	30	3	6	0	5
2021-03	30	3	24	0	5
2021-04	30	3	30	0	5
2021-05	30	3	31	0	5
2020-09	30	4	0	0	6
2020-12	30	4	1	0	6
2021-01	30	4	3	0	6
2021-02	30	4	26	0	6
2021-03	30	4	41	0	6
2021-04	30	4	48	0	6
2021-05	30	4	48	0	6
2020-09	30	5	0	0	4
2020-12	30	5	1	0	4
2021-01	30	5	3	0	4
2021-02	30	5	8	0	4
2021-03	30	5	10	0	4
2021-04	30	5	13	0	4
2021-05	30	5	14	0	4
2020-09	30	6	0	0	16
2020-12	30	6	0	0	16
2021-01	30	6	0	0	16
2021-02	30	6	1	0	16
2021-03	30	6	2	0	16
2021-04	30	6	3	0	16
2021-05	30	6	4	0	16
2020-09	30	7	0	0	19
2020-12	30	7	0	0	19
2021-01	30	7	0	0	19
2021-02	30	7	0	0	19
2021-03	30	7	4	0	19
2021-04	30	7	8	0	19
2021-05	30	7	9	0	19
2020-09	30	8	0	0	21
2020-12	30	8	0	0	21
2021-01	30	8	1	0	21
2021-02	30	8	13	0	21
2021-03	30	8	23	0	21
2021-04	30	8	33	0	21
2021-05	30	8	34	0	21
2020-09	30	9	0	0	45
2020-12	30	9	0	0	45
2021-01	30	9	0	0	45
2021-02	30	9	0	0	45
2021-03	30	9	0	0	45
2021-04	30	9	2	0	45
2021-05	30	9	2	0	45
2020-09	30	10	0	0	14
2020-12	30	10	0	0	14
2021-01	30	10	0	0	14
2021-02	30	10	5	0	14
2021-03	30	10	33	0	14
2021-04	30	10	38	0	14
2021-05	30	10	38	0	14
2020-09	30	11	0	0	20
2020-12	30	11	0	0	20
2021-01	30	11	0	0	20
2021-02	30	11	0	0	20
2021-03	30	11	1	0	20
2021-04	30	11	2	0	20
2021-05	30	11	4	0	20
2020-09	30	12	0	0	13
2020-12	30	12	0	0	13
2021-01	30	12	7	0	13
2021-02	30	12	7	0	13
2021-03	30	12	13	0	13
2021-04	30	12	19	0	13
2021-05	30	12	19	0	13
2020-09	30	13	0	0	61
2020-12	30	13	0	0	61
2021-01	30	13	0	0	61
2021-02	30	13	0	0	61
2021-03	30	13	6	0	61
2021-04	30	13	9	0	61
2021-05	30	13	9	0	61
2020-09	30	14	0	0	15
2020-12	30	14	0	0	15
2021-01	30	14	0	0	15
2021-02	30	14	0	0	15
2021-03	30	14	2	0	15
2021-04	30	14	2	0	15
2021-05	30	14	2	0	15
2020-09	30	15	0	0	48
2020-12	30	15	0	0	48
2021-01	30	15	1	0	48
2021-02	30	15	3	0	48
2021-03	30	15	22	0	48
2021-04	30	15	96	0	48
2021-05	30	15	100	0	48
2020-09	30	16	0	0	39
2020-12	30	16	1	0	39
2021-01	30	16	5	0	39
2021-02	30	16	7	0	39
2021-03	30	16	52	0	39
2021-04	30	16	76	0	39
2021-05	30	16	77	0	39
2020-09	30	17	0	0	49
2020-12	30	17	2	0	49
2021-01	30	17	8	0	49
2021-02	30	17	8	0	49
2021-03	30	17	9	0	49
2021-04	30	17	9	0	49
2021-05	30	17	9	0	49
2020-09	30	18	0	0	20
2020-12	30	18	3	0	20
2021-01	30	18	4	0	20
2021-02	30	18	11	0	20
2021-03	30	18	11	0	20
2021-04	30	18	12	0	20
2021-05	30	18	13	0	20
2020-09	30	19	0	0	43
2020-12	30	19	0	0	43
2021-01	30	19	0	0	43
2021-02	30	19	1	0	43
2021-03	30	19	3	0	43
2021-04	30	19	7	0	43
2021-05	30	19	13	0	43
2020-09	30	20	0	0	86
2020-12	30	20	0	0	86
2021-01	30	20	0	0	86
2021-02	30	20	4	0	86
2021-03	30	20	25	0	86
2021-04	30	20	87	0	86
2021-05	30	20	89	0	86
2020-09	30	21	0	0	86
2020-12	30	21	0	0	86
2021-01	30	21	0	0	86
2021-02	30	21	0	0	86
2021-03	30	21	0	0	86
2021-04	30	21	3	0	86
2021-05	30	21	3	0	86
2020-09	30	22	0	0	84
2020-12	30	22	0	0	84
2021-01	30	22	9	0	84
2021-02	30	22	104	0	84
2021-03	30	22	246	0	84
2021-04	30	22	277	0	84
2021-05	30	22	283	0	84
2020-09	30	23	0	0	84
2020-12	30	23	0	0	84
2021-01	30	23	0	0	84
2021-02	30	23	0	0	84
2021-03	30	23	1	0	84
2021-04	30	23	7	0	84
2021-05	30	23	7	0	84
2020-09	30	24	0	0	16
2020-12	30	24	0	0	16
2021-01	30	24	9	0	16
2021-02	30	24	67	0	16
2021-03	30	24	238	0	16
2021-04	30	24	392	0	16
2021-05	30	24	402	0	16
2020-09	30	25	0	0	16
2020-12	30	25	0	0	16
2021-01	30	25	8	0	16
2021-02	30	25	24	0	16
2021-03	30	25	47	0	16
2021-04	30	25	54	0	16
2021-05	30	25	66	0	16
2020-09	30	26	0	0	24
2020-12	30	26	0	0	24
2021-01	30	26	2	0	24
2021-02	30	26	4	0	24
2021-03	30	26	4	0	24
2021-04	30	26	4	0	24
2021-05	30	26	4	0	24
2020-09	30	27	0	0	62
2020-12	30	27	0	0	62
2021-01	30	27	0	0	62
2021-02	30	27	2	0	62
2021-03	30	27	3	0	62
2021-04	30	27	4	0	62
2021-05	30	27	4	0	62
2020-09	30	28	0	0	23
2020-12	30	28	0	0	23
2021-01	30	28	0	0	23
2021-02	30	28	1	0	23
2021-03	30	28	2	0	23
2021-04	30	28	2	0	23
2021-05	30	28	2	0	23
2020-09	30	29	0	0	23
2020-12	30	29	0	0	23
2021-01	30	29	47	0	23
2021-02	30	29	121	0	23
2021-03	30	29	187	0	23
2021-04	30	29	196	0	23
2021-05	30	29	197	0	23
2020-09	30	30	0	0	23
2020-12	30	30	3	0	23
2021-01	30	30	5	0	23
2021-02	30	30	15	0	23
2021-03	30	30	38	0	23
2021-04	30	30	51	0	23
2021-05	30	30	72	0	23
2020-09	30	31	0	0	51
2020-12	30	31	1	0	51
2021-01	30	31	1	0	51
2021-02	30	31	1	0	51
2021-03	30	31	3	0	51
2021-04	30	31	3	0	51
2021-05	30	31	3	0	51
2020-09	30	32	0	0	20
2020-12	30	32	0	0	20
2021-01	30	32	0	0	20
2021-02	30	32	1	0	20
2021-03	30	32	3	0	20
2021-04	30	32	4	0	20
2021-05	30	32	4	0	20
2020-09	30	33	0	0	31
2020-12	30	33	0	0	31
2021-01	30	33	0	0	31
2021-02	30	33	1	0	31
2021-03	30	33	2	0	31
2021-04	30	33	2	0	31
2021-05	30	33	2	0	31
2020-09	30	34	0	0	62
2020-12	30	34	4	0	62
2021-01	30	34	4	0	62
2021-02	30	34	4	0	62
2021-03	30	34	4	0	62
2021-04	30	34	4	0	62
2021-05	30	34	4	0	62
2020-09	30	35	0	0	66
2020-12	30	35	11	0	66
2021-01	30	35	50	0	66
2021-02	30	35	50	0	66
2021-03	30	35	50	0	66
2021-04	30	35	50	0	66
2021-05	30	35	50	0	66
2020-09	30	36	0	0	18
2020-12	30	36	0	0	18
2021-01	30	36	2	0	18
2021-02	30	36	2	0	18
2021-03	30	36	3	0	18
2021-04	30	36	3	0	18
2021-05	30	36	3	0	18
2020-09	30	37	0	0	65
2020-12	30	37	1	0	65
2021-01	30	37	21	0	65
2021-02	30	37	55	0	65
2021-03	30	37	77	0	65
2021-04	30	37	86	0	65
2021-05	30	37	86	0	65
2020-09	30	38	0	0	65
2020-12	30	38	1	0	65
2021-01	30	38	26	0	65
2021-02	30	38	140	0	65
2021-03	30	38	236	0	65
2021-04	30	38	241	0	65
2021-05	30	38	243	0	65
2020-09	30	39	0	0	57
2020-12	30	39	0	0	57
2021-01	30	39	0	0	57
2021-02	30	39	0	0	57
2021-03	30	39	2	0	57
2021-04	30	39	5	0	57
2021-05	30	39	5	0	57
2020-09	30	40	0	0	25
2020-12	30	40	0	0	25
2021-01	30	40	0	0	25
2021-02	30	40	5	0	25
2021-03	30	40	5	0	25
2021-04	30	40	7	0	25
2021-05	30	40	7	0	25
2020-09	30	41	0	0	73
2020-12	30	41	0	0	73
2021-01	30	41	0	0	73
2021-02	30	41	4	0	73
2021-03	30	41	4	0	73
2021-04	30	41	4	0	73
2021-05	30	41	4	0	73
2020-09	30	42	0	0	51
2020-12	30	42	0	0	51
2021-01	30	42	0	0	51
2021-02	30	42	0	0	51
2021-03	30	42	2	0	51
2021-04	30	42	2	0	51
2021-05	30	42	2	0	51
2020-09	30	43	0	0	17
2020-12	30	43	0	0	17
2021-01	30	43	0	0	17
2021-02	30	43	0	0	17
2021-03	30	43	0	0	17
2021-04	30	43	1	0	17
2021-05	30	43	2	0	17
2020-09	30	44	0	0	64
2020-12	30	44	0	0	64
2021-01	30	44	0	0	64
2021-02	30	44	6	0	64
2021-03	30	44	7	0	64
2021-04	30	44	11	0	64
2021-05	30	44	13	0	64
2020-09	30	45	0	0	12
2020-12	30	45	0	0	12
2021-01	30	45	0	0	12
2021-02	30	45	10	0	12
2021-03	30	45	12	0	12
2021-04	30	45	16	0	12
2021-05	30	45	16	0	12
2020-09	30	46	0	0	34
2020-12	30	46	0	0	34
2021-01	30	46	0	0	34
2021-02	30	46	1	0	34
2021-03	30	46	12	0	34
2021-04	30	46	15	0	34
2021-05	30	46	15	0	34
2020-09	30	47	0	0	14
2020-12	30	47	0	0	14
2021-01	30	47	0	0	14
2021-02	30	47	71	0	14
2021-03	30	47	99	0	14
2021-04	30	47	122	0	14
2021-05	30	47	123	0	14
2020-09	30	48	0	0	31
2020-12	30	48	2	0	31
2021-01	30	48	8	0	31
2021-02	30	48	8	0	31
2021-03	30	48	8	0	31
2021-04	30	48	8	0	31
2021-05	30	48	8	0	31
2020-09	30	49	0	0	64
2020-12	30	49	0	0	64
2021-01	30	49	5	0	64
2021-02	30	49	5	0	64
2021-03	30	49	5	0	64
2021-04	30	49	6	0	64
2021-05	30	49	7	0	64
2020-09	30	50	0	0	7
2020-12	30	50	0	0	7
2021-01	30	50	0	0	7
2021-02	30	50	1	0	7
2021-03	30	50	15	0	7
2021-04	30	50	15	0	7
2021-05	30	50	15	0	7
2020-09	30	51	0	0	43
2020-12	30	51	0	0	43
2021-01	30	51	1	0	43
2021-02	30	51	3	0	43
2021-03	30	51	3	0	43
2021-04	30	51	6	0	43
2021-05	30	51	6	0	43
2020-09	30	52	0	0	26
2020-12	30	52	0	0	26
2021-01	30	52	0	0	26
2021-02	30	52	0	0	26
2021-03	30	52	0	0	26
2021-04	30	52	0	0	26
2021-05	30	52	9	0	26
2020-09	30	53	0	0	13
2020-12	30	53	0	0	13
2021-01	30	53	0	0	13
2021-02	30	53	6	0	13
2021-03	30	53	9	0	13
2021-04	30	53	10	0	13
2021-05	30	53	11	0	13
2020-09	30	54	0	0	51
2020-12	30	54	0	0	51
2021-01	30	54	1	0	51
2021-02	30	54	1	0	51
2021-03	30	54	2	0	51
2021-04	30	54	2	0	51
2021-05	30	54	2	0	51
2020-09	30	55	0	0	41
2020-12	30	55	0	0	41
2021-01	30	55	0	0	41
2021-02	30	55	2	0	41
2021-03	30	55	4	0	41
2021-04	30	55	6	0	41
2021-05	30	55	7	0	41
2020-09	30	56	0	0	41
2020-12	30	56	0	0	41
2021-01	30	56	0	0	41
2021-02	30	56	47	0	41
2021-03	30	56	224	0	41
2021-04	30	56	302	0	41
2021-05	30	56	314	0	41
2020-09	30	57	0	0	16
2020-12	30	57	0	0	16
2021-01	30	57	0	0	16
2021-02	30	57	0	0	16
2021-03	30	57	2	0	16
2021-04	30	57	2	0	16
2021-05	30	57	2	0	16
2020-09	30	58	0	0	70
2020-12	30	58	0	0	70
2021-01	30	58	0	0	70
2021-02	30	58	1	0	70
2021-03	30	58	8	0	70
2021-04	30	58	12	0	70
2021-05	30	58	12	0	70
2020-09	30	59	0	0	8
2020-12	30	59	0	0	8
2021-01	30	59	0	0	8
2021-02	30	59	4	0	8
2021-03	30	59	9	0	8
2021-04	30	59	13	0	8
2021-05	30	59	13	0	8
2020-09	30	60	0	0	8
2020-12	30	60	0	0	8
2021-01	30	60	0	0	8
2021-02	30	60	61	0	8
2021-03	30	60	106	0	8
2021-04	30	60	152	0	8
2021-05	30	60	165	0	8
2020-09	30	61	0	0	18
2020-12	30	61	0	0	18
2021-01	30	61	1	0	18
2021-02	30	61	7	0	18
2021-03	30	61	10	0	18
2021-04	30	61	10	0	18
2021-05	30	61	10	0	18
2020-09	30	62	0	0	59
2020-12	30	62	0	0	59
2021-01	30	62	0	0	59
2021-02	30	62	4	0	59
2021-03	30	62	6	0	59
2021-04	30	62	6	0	59
2021-05	30	62	6	0	59
2020-09	30	63	0	0	28
2020-12	30	63	0	0	28
2021-01	30	63	0	0	28
2021-02	30	63	0	0	28
2021-03	30	63	30	0	28
2021-04	30	63	33	0	28
2021-05	30	63	33	0	28
2020-09	30	64	0	0	17
2020-12	30	64	0	0	17
2021-01	30	64	2	0	17
2021-02	30	64	2	0	17
2021-03	30	64	2	0	17
2021-04	30	64	2	0	17
2021-05	30	64	2	0	17
2020-09	30	65	0	0	19
2020-12	30	65	0	0	19
2021-01	30	65	0	0	19
2021-02	30	65	2	0	19
2021-03	30	65	2	0	19
2021-04	30	65	2	0	19
2021-05	30	65	2	0	19
2020-09	30	66	0	0	4
2020-12	30	66	0	0	4
2021-01	30	66	1	0	4
2021-02	30	66	6	0	4
2021-03	30	66	7	0	4
2021-04	30	66	7	0	4
2021-05	30	66	7	0	4
2020-09	30	67	0	0	16
2020-12	30	67	0	0	16
2021-01	30	67	0	0	16
2021-02	30	67	6	0	16
2021-03	30	67	7	0	16
2021-04	30	67	9	0	16
2021-05	30	67	9	0	16
2020-09	30	68	0	0	18
2020-12	30	68	0	0	18
2021-01	30	68	69	0	18
2021-02	30	68	379	0	18
2021-03	30	68	462	0	18
2021-04	30	68	479	0	18
2021-05	30	68	479	0	18
2020-09	30	69	0	0	12
2020-12	30	69	0	0	12
2021-01	30	69	9	0	12
2021-02	30	69	43	0	12
2021-03	30	69	50	0	12
2021-04	30	69	50	0	12
2021-05	30	69	50	0	12
2020-09	30	70	0	0	20
2020-12	30	70	0	0	20
2021-01	30	70	9	0	20
2021-02	30	70	188	0	20
2021-03	30	70	278	0	20
2021-04	30	70	315	0	20
2021-05	30	70	324	0	20
2020-09	30	71	0	0	20
2020-12	30	71	0	0	20
2021-01	30	71	1	0	20
2021-02	30	71	18	0	20
2021-03	30	71	79	0	20
2021-04	30	71	80	0	20
2021-05	30	71	80	0	20
2020-09	30	72	0	0	10
2020-12	30	72	0	0	10
2021-01	30	72	1	0	10
2021-02	30	72	12	0	10
2021-03	30	72	80	0	10
2021-04	30	72	83	0	10
2021-05	30	72	83	0	10
2020-09	30	73	0	0	19
2020-12	30	73	0	0	19
2021-01	30	73	0	0	19
2021-02	30	73	11	0	19
2021-03	30	73	35	0	19
2021-04	30	73	72	0	19
2021-05	30	73	75	0	19
2020-09	30	74	0	0	5
2020-12	30	74	2	0	5
2021-01	30	74	39	0	5
2021-02	30	74	125	0	5
2021-03	30	74	169	0	5
2021-04	30	74	177	0	5
2021-05	30	74	177	0	5
2020-09	30	75	0	0	1
2020-12	30	75	0	0	1
2021-01	30	75	5	0	1
2021-02	30	75	27	0	1
2021-03	30	75	56	0	1
2021-04	30	75	65	0	1
2021-05	30	75	65	0	1
2020-09	30	76	0	0	44
2020-12	30	76	0	0	44
2021-01	30	76	0	0	44
2021-02	30	76	1	0	44
2021-03	30	76	2	0	44
2021-04	30	76	2	0	44
2021-05	30	76	2	0	44
2020-09	30	77	0	0	17
2020-12	30	77	0	0	17
2021-01	30	77	3	0	17
2021-02	30	77	13	0	17
2021-03	30	77	69	0	17
2021-04	30	77	69	0	17
2021-05	30	77	69	0	17
2020-09	30	78	0	0	2
2020-12	30	78	0	0	2
2021-01	30	78	0	0	2
2021-02	30	78	0	0	2
2021-03	30	78	7	0	2
2021-04	30	78	11	0	2
2021-05	30	78	11	0	2
2020-09	30	79	0	0	39
2020-12	30	79	0	0	39
2021-01	30	79	0	0	39
2021-02	30	79	1	0	39
2021-03	30	79	6	0	39
2021-04	30	79	9	0	39
2021-05	30	79	9	0	39
2020-09	30	80	0	0	11
2020-12	30	80	0	0	11
2021-01	30	80	50	0	11
2021-02	30	80	158	0	11
2021-03	30	80	337	0	11
2021-04	30	80	385	0	11
2021-05	30	80	388	0	11
2020-09	30	81	0	0	11
2020-12	30	81	0	0	11
2021-01	30	81	19	0	11
2021-02	30	81	219	0	11
2021-03	30	81	389	0	11
2021-04	30	81	440	0	11
2021-05	30	81	449	0	11
2020-09	30	82	0	0	8
2020-12	30	82	0	0	8
2021-01	30	82	1	0	8
2021-02	30	82	17	0	8
2021-03	30	82	27	0	8
2021-04	30	82	28	0	8
2021-05	30	82	28	0	8
2020-09	30	83	0	0	18
2020-12	30	83	0	0	18
2021-01	30	83	0	0	18
2021-02	30	83	0	0	18
2021-03	30	83	8	0	18
2021-04	30	83	22	0	18
2021-05	30	83	22	0	18
2020-09	30	84	0	0	30
2020-12	30	84	0	0	30
2021-01	30	84	3	0	30
2021-02	30	84	3	0	30
2021-03	30	84	3	0	30
2021-04	30	84	4	0	30
2021-05	30	84	4	0	30
2020-09	30	85	0	0	47
2020-12	30	85	0	0	47
2021-01	30	85	0	0	47
2021-02	30	85	2	0	47
2021-03	30	85	3	0	47
2021-04	30	85	3	0	47
2021-05	30	85	3	0	47
2020-09	30	86	0	0	38
2020-12	30	86	0	0	38
2021-01	30	86	0	0	38
2021-02	30	86	2	0	38
2021-03	30	86	2	0	38
2021-04	30	86	2	0	38
2021-05	30	86	2	0	38
2020-09	30	87	0	0	39
2020-12	30	87	0	0	39
2021-01	30	87	0	0	39
2021-02	30	87	5	0	39
2021-03	30	87	6	0	39
2021-04	30	87	6	0	39
2021-05	30	87	6	0	39
2020-09	30	88	0	0	10
2020-12	30	88	0	0	10
2021-01	30	88	0	0	10
2021-02	30	88	19	0	10
2021-03	30	88	27	0	10
2021-04	30	88	28	0	10
2021-05	30	88	28	0	10
2020-09	30	89	0	0	12
2020-12	30	89	0	0	12
2021-01	30	89	0	0	12
2021-02	30	89	5	0	12
2021-03	30	89	6	0	12
2021-04	30	89	6	0	12
2021-05	30	89	6	0	12
2020-09	30	90	0	0	18
2020-12	30	90	0	0	18
2021-01	30	90	0	0	18
2021-02	30	90	9	0	18
2021-03	30	90	22	0	18
2021-04	30	90	22	0	18
2021-05	30	90	22	0	18
2020-09	30	91	0	0	20
2020-12	30	91	0	0	20
2021-01	30	91	1	0	20
2021-02	30	91	4	0	20
2021-03	30	91	6	0	20
2021-04	30	91	6	0	20
2021-05	30	91	6	0	20
2020-09	30	92	0	0	14
2020-12	30	92	0	0	14
2021-01	30	92	1	0	14
2021-02	30	92	4	0	14
2021-03	30	92	5	0	14
2021-04	30	92	5	0	14
2021-05	30	92	5	0	14
2020-09	30	93	0	0	10
2020-12	30	93	0	0	10
2021-01	30	93	0	0	10
2021-02	30	93	1	0	10
2021-03	30	93	3	0	10
2021-04	30	93	3	0	10
2021-05	30	93	3	0	10
2020-09	30	94	0	0	35
2020-12	30	94	0	0	35
2021-01	30	94	0	0	35
2021-02	30	94	2	0	35
2021-03	30	94	4	0	35
2021-04	30	94	4	0	35
2021-05	30	94	4	0	35
2020-09	30	95	0	0	57
2020-12	30	95	0	0	57
2021-01	30	95	1	0	57
2021-02	30	95	1	0	57
2021-03	30	95	2	0	57
2021-04	30	95	2	0	57
2021-05	30	95	2	0	57
2020-09	30	96	0	0	48
2020-12	30	96	0	0	48
2021-01	30	96	0	0	48
2021-02	30	96	3	0	48
2021-03	30	96	4	0	48
2021-04	30	96	4	0	48
2021-05	30	96	4	0	48
2020-09	30	97	0	0	68
2020-12	30	97	0	0	68
2021-01	30	97	0	0	68
2021-02	30	97	0	0	68
2021-03	30	97	1	0	68
2021-04	30	97	2	0	68
2021-05	30	97	2	0	68
2020-09	30	98	0	0	42
2020-12	30	98	0	0	42
2021-01	30	98	0	0	42
2021-02	30	98	1	0	42
2021-03	30	98	2	0	42
2021-04	30	98	2	0	42
2021-05	30	98	2	0	42
2020-09	30	99	0	0	53
2020-12	30	99	0	0	53
2021-01	30	99	0	0	53
2021-02	30	99	6	0	53
2021-03	30	99	7	0	53
2021-04	30	99	8	0	53
2021-05	30	99	8	0	53
2020-09	30	100	0	0	53
2020-12	30	100	0	0	53
2021-01	30	100	1	0	53
2021-02	30	100	4	0	53
2021-03	30	100	11	0	53
2021-04	30	100	15	0	53
2021-05	30	100	15	0	53
2020-09	30	101	0	0	47
2020-12	30	101	0	0	47
2021-01	30	101	0	0	47
2021-02	30	101	0	0	47
2021-03	30	101	0	0	47
2021-04	30	101	20	0	47
2021-05	30	101	20	0	47
2020-09	30	102	0	0	52
2020-12	30	102	0	0	52
2021-01	30	102	1	0	52
2021-02	30	102	1	0	52
2021-03	30	102	1	0	52
2021-04	30	102	2	0	52
2021-05	30	102	2	0	52
2020-09	30	103	0	0	52
2020-12	30	103	0	0	52
2021-01	30	103	0	0	52
2021-02	30	103	1	0	52
2021-03	30	103	11	0	52
2021-04	30	103	14	0	52
2021-05	30	103	14	0	52
2020-09	30	104	0	0	58
2020-12	30	104	0	0	58
2021-01	30	104	0	0	58
2021-02	30	104	4	0	58
2021-03	30	104	5	0	58
2021-04	30	104	5	0	58
2021-05	30	104	5	0	58
2020-09	30	105	0	0	58
2020-12	30	105	0	0	58
2021-01	30	105	0	0	58
2021-02	30	105	1	0	58
2021-03	30	105	2	0	58
2021-04	30	105	2	0	58
2021-05	30	105	2	0	58
2020-09	30	106	0	0	93
2020-12	30	106	0	0	93
2021-01	30	106	0	0	93
2021-02	30	106	0	0	93
2021-03	30	106	0	0	93
2021-04	30	106	6	0	93
2021-05	30	106	6	0	93
2020-09	30	107	0	0	15
2020-12	30	107	0	0	15
2021-01	30	107	0	0	15
2021-02	30	107	13	0	15
2021-03	30	107	22	0	15
2021-04	30	107	26	0	15
2021-05	30	107	26	0	15
2020-09	30	108	0	0	15
2020-12	30	108	0	0	15
2021-01	30	108	2	0	15
2021-02	30	108	5	0	15
2021-03	30	108	10	0	15
2021-04	30	108	10	0	15
2021-05	30	108	10	0	15

## Sheet: clustSeqID
period	mr	cluster	seqid
2021-05	30	-1	hCoV-19/England/MILK-9E05B3/2020|EPI_ISL_601443|2020-09-20
2021-05	30	-1	hCoV-19/Finland/HEL-8-30_S349/2021|EPI_ISL_902906|2021-01-09
2021-05	30	-1	hCoV-19/Finland/HEL-11-40/2021|EPI_ISL_995899|2021-01-12
2021-05	30	-1	hCoV-19/Finland/HEL-17-515/2021|EPI_ISL_1081973|2021-01-24
2021-05	30	-1	hCoV-19/Finland/HEL-19-542/2021|EPI_ISL_1081970|2021-01-26
2021-05	30	-1	hCoV-19/Finland/HEL4-24/2020|EPI_ISL_833219|2020-12-31
2021-05	30	-1	hCoV-19/Finland/THL-202101636/2021|EPI_ISL_2590219|2021-01-11
2021-05	30	-1	hCoV-19/Finland/THL-202102219/2021|EPI_ISL_2590686|2021-01-27
2021-05	30	-1	hCoV-19/Finland/THL-202105079/2021|EPI_ISL_2505183|2021-02-15
2021-05	30	-1	hCoV-19/Finland/THL-202105096/2021|EPI_ISL_2505196|2021-02-15
2021-05	30	-1	hCoV-19/Finland/THL-202109016/2021|EPI_ISL_2506091|2021-03-05
2021-05	30	-1	hCoV-19/Finland/THL-202112253/2021|EPI_ISL_2508020|2021-04-16
2021-05	30	-1	hCoV-19/Finland/THL-202112343/2021|EPI_ISL_2508096|2021-04-18
2021-05	30	-1	hCoV-19/Finland/THL-202112433/2021|EPI_ISL_2508164|2021-04-15
2021-05	30	-1	hCoV-19/Finland/THL-202117080/2021|EPI_ISL_2363881|2021-05-01
2021-05	30	-1	hCoV-19/Finland/V1034/2021|EPI_ISL_2608808|2021-02-09
2021-05	30	-1	hCoV-19/Finland/V5028/2021|EPI_ISL_2608482|2021-03-01
2021-05	30	-1	hCoV-19/Finland/V6220/2021|EPI_ISL_2609392|2021-03-05
2021-05	30	-1	hCoV-19/Finland/V8795/2021|EPI_ISL_2609197|2021-03-17
2021-05	30	-1	hCoV-19/Finland/832/2021|EPI_ISL_1842501|2021-02-02
2021-05	30	-1	hCoV-19/Finland/1136/2021|EPI_ISL_1496729|2021-02-05
2021-05	30	-1	hCoV-19/Finland/1141/2021|EPI_ISL_1496800|2021-02-05
2021-05	30	-1	hCoV-19/Finland/1214/2021|EPI_ISL_1497247|2021-02-03
2021-05	30	-1	hCoV-19/Finland/1354/2021|EPI_ISL_1496890|2021-02-07
2021-05	30	-1	hCoV-19/Finland/1915/2021|EPI_ISL_1842562|2021-02-08
2021-05	30	-1	hCoV-19/Finland/2383/2021|EPI_ISL_1841718|2021-02-15
2021-05	30	-1	hCoV-19/Finland/2883/2021|EPI_ISL_1841940|2021-02-17
2021-05	30	-1	hCoV-19/Finland/2981/2021|EPI_ISL_1842191|2021-02-11
2021-05	30	-1	hCoV-19/Finland/3213/2021|EPI_ISL_2030992|2021-02-20
2021-05	30	-1	hCoV-19/Finland/4014/2021|EPI_ISL_2604269|2021-03-03
2021-05	30	-1	hCoV-19/Finland/4020/2021|EPI_ISL_2604275|2021-03-03
2021-05	30	-1	hCoV-19/Finland/4039/2021|EPI_ISL_2604290|2021-03-03
2021-05	30	-1	hCoV-19/Finland/4073/2021|EPI_ISL_2608726|2021-03-03
2021-05	30	-1	hCoV-19/Finland/4078/2021|EPI_ISL_2608731|2021-03-02
2021-05	30	-1	hCoV-19/Finland/4891/2021|EPI_ISL_2608987|2021-03-10
2021-05	30	-1	hCoV-19/Finland/5086/2021|EPI_ISL_2258946|2021-03-12
2021-05	30	-1	hCoV-19/Finland/5200/2021|EPI_ISL_2030946|2021-03-12
2021-05	30	-1	hCoV-19/Finland/5418/2021|EPI_ISL_2258900|2021-03-18
2021-05	30	-1	hCoV-19/Finland/5665/2021|EPI_ISL_2604641|2021-03-29
2021-05	30	-1	hCoV-19/Finland/5673/2021|EPI_ISL_2604646|2021-03-29
2021-05	30	-1	hCoV-19/Finland/6087/2021|EPI_ISL_2609029|2021-04-14
2021-05	30	-1	hCoV-19/Finland/6094/2021|EPI_ISL_2609034|2021-04-15
2021-05	30	1	hCoV-19/Finland/53HEL/2020|EPI_ISL_738134|2020-12-19
2021-05	30	1	hCoV-19/Finland/94HEL/2020|EPI_ISL_766026|2020-12-22
2021-05	30	1	hCoV-19/Finland/95HEL/2020|EPI_ISL_766027|2020-12-28
2021-05	30	2	hCoV-19/Finland/HEL-11-51/2021|EPI_ISL_995902|2021-01-14
2021-05	30	2	hCoV-19/Finland/HEL-14-382/2021|EPI_ISL_1081993|2021-01-22
2021-05	30	2	hCoV-19/Finland/HEL-14-391/2021|EPI_ISL_1082087|2021-01-24
2021-05	30	2	hCoV-19/Finland/HEL-16-315/2021|EPI_ISL_995850|2021-01-17
2021-05	30	2	hCoV-19/Finland/HEL-16-316/2021|EPI_ISL_995851|2021-01-17
2021-05	30	2	hCoV-19/Finland/HEL-18-433/2021|EPI_ISL_1082022|2021-01-19
2021-05	30	2	hCoV-19/Finland/HEL-18-434/2021|EPI_ISL_1082023|2021-01-19
2021-05	30	2	hCoV-19/Finland/HEL-18-464/2021|EPI_ISL_1082116|2021-01-21
2021-05	30	2	hCoV-19/Finland/HEL-18-465/2021|EPI_ISL_1082039|2021-01-21
2021-05	30	2	hCoV-19/Finland/HEL-19-V235/2021|EPI_ISL_1082063|2021-01-26
2021-05	30	2	hCoV-19/Finland/HEL-19-V237/2021|EPI_ISL_1082065|2021-01-26
2021-05	30	2	hCoV-19/Finland/HEL-19-551/2021|EPI_ISL_1082133|2021-01-25
2021-05	30	2	hCoV-19/Finland/HEL-19-572/2021|EPI_ISL_1279062|2021-01-25
2021-05	30	2	hCoV-19/Finland/HEL-19-575/2021|EPI_ISL_1279065|2021-01-26
2021-05	30	2	hCoV-19/Finland/HEL-19-576/2021|EPI_ISL_1279066|2021-01-26
2021-05	30	2	hCoV-19/Finland/HEL4-21/2021|EPI_ISL_833223|2021-01-02
2021-05	30	2	hCoV-19/Finland/THL-202108712/2021|EPI_ISL_2505849|2021-02-15
2021-05	30	2	hCoV-19/Finland/THL-202108979/2021|EPI_ISL_2506060|2021-03-03
2021-05	30	2	hCoV-19/Finland/THL-202109042/2021|EPI_ISL_2506113|2021-03-03
2021-05	30	2	hCoV-19/Finland/THL-202109065/2021|EPI_ISL_2506133|2021-03-03
2021-05	30	2	hCoV-19/Finland/THL-202111911/2021|EPI_ISL_2507757|2021-04-07
2021-05	30	2	hCoV-19/Finland/785/2021|EPI_ISL_1842460|2021-02-01
2021-05	30	2	hCoV-19/Finland/875/2021|EPI_ISL_1842337|2021-01-31
2021-05	30	2	hCoV-19/Finland/1072/2021|EPI_ISL_1496761|2021-02-04
2021-05	30	2	hCoV-19/Finland/1341/2021|EPI_ISL_1496877|2021-02-07
2021-05	30	2	hCoV-19/Finland/1450/2021|EPI_ISL_1496930|2021-02-08
2021-05	30	2	hCoV-19/Finland/1461/2021|EPI_ISL_1496937|2021-02-08
2021-05	30	2	hCoV-19/Finland/1515/2021|EPI_ISL_1496981|2021-02-08
2021-05	30	2	hCoV-19/Finland/1537/2021|EPI_ISL_1496990|2021-02-08
2021-05	30	2	hCoV-19/Finland/1540/2021|EPI_ISL_1496991|2021-02-08
2021-05	30	2	hCoV-19/Finland/1625/2021|EPI_ISL_1497059|2021-02-09
2021-05	30	2	hCoV-19/Finland/3523/2021|EPI_ISL_2604457|2021-02-25
2021-05	30	2	hCoV-19/Finland/3569/2021|EPI_ISL_2258465|2021-02-27
2021-05	30	2	hCoV-19/Finland/4525/2021|EPI_ISL_2608931|2021-03-08
2021-05	30	2	hCoV-19/Finland/5179/2021|EPI_ISL_2030930|2021-03-12
2021-05	30	2	hCoV-19/Finland/5190/2021|EPI_ISL_2030939|2021-03-12
2021-05	30	2	hCoV-19/Finland/5990/2021|EPI_ISL_2604753|2021-04-09
2021-05	30	2	hCoV-19/Finland/6210/2021|EPI_ISL_2608512|2021-04-19
2021-05	30	2	hCoV-19/Finland/6217/2021|EPI_ISL_2608519|2021-04-20
2021-05	30	2	hCoV-19/Finland/6245/2021|EPI_ISL_2608530|2021-04-21
2021-05	30	3	hCoV-19/Finland/THL-202108451/2021|EPI_ISL_2505642|2021-03-05
2021-05	30	3	hCoV-19/Finland/THL-202108861/2021|EPI_ISL_2505965|2021-03-06
2021-05	30	3	hCoV-19/Finland/THL-202108863/2021|EPI_ISL_2505967|2021-03-05
2021-05	30	3	hCoV-19/Finland/THL-202108934/2021|EPI_ISL_2506029|2021-03-06
2021-05	30	3	hCoV-19/Finland/THL-202111957/2021|EPI_ISL_2507782|2021-04-05
2021-05	30	3	hCoV-19/Finland/THL-202112074/2021|EPI_ISL_2507880|2021-04-04
2021-05	30	3	hCoV-19/Finland/THL-202112438/2021|EPI_ISL_2508168|2021-04-13
2021-05	30	3	hCoV-19/Finland/THL-202114027/2021|EPI_ISL_2363823|2021-04-25
2021-05	30	3	hCoV-19/Finland/THL-202117223/2021|EPI_ISL_2363994|2021-04-30
2021-05	30	3	hCoV-19/Finland/V944/2021|EPI_ISL_2608695|2021-02-05
2021-05	30	3	hCoV-19/Finland/V5016/2021|EPI_ISL_2608473|2021-03-02
2021-05	30	3	hCoV-19/Finland/V6247/2021|EPI_ISL_2609407|2021-03-05
2021-05	30	3	hCoV-19/Finland/V6285/2021|EPI_ISL_2609439|2021-03-06
2021-05	30	3	hCoV-19/Finland/V6481/2021|EPI_ISL_2608553|2021-03-06
2021-05	30	3	hCoV-19/Finland/V8683/2021|EPI_ISL_2609067|2021-03-16
2021-05	30	3	hCoV-19/Finland/V8951/2021|EPI_ISL_2604557|2021-03-19
2021-05	30	3	hCoV-19/Finland/V8988/2021|EPI_ISL_2604586|2021-03-18
2021-05	30	3	hCoV-19/Finland/V9031/2021|EPI_ISL_2031193|2021-03-19
2021-05	30	3	hCoV-19/Finland/89HEL/2020|EPI_ISL_766022|2020-12-28
2021-05	30	3	hCoV-19/Finland/1838/2021|EPI_ISL_1497169|2021-02-11
2021-05	30	3	hCoV-19/Finland/2300/2021|EPI_ISL_1841675|2021-02-14
2021-05	30	3	hCoV-19/Finland/2715/2021|EPI_ISL_1841918|2021-02-19
2021-05	30	3	hCoV-19/Finland/3091/2021|EPI_ISL_2031262|2021-02-19
2021-05	30	3	hCoV-19/Finland/4025/2021|EPI_ISL_2604279|2021-03-03
2021-05	30	3	hCoV-19/Finland/5001/2021|EPI_ISL_2259009|2021-03-08
2021-05	30	3	hCoV-19/Finland/5038/2021|EPI_ISL_2258920|2021-03-11
2021-05	30	3	hCoV-19/Finland/5329/2021|EPI_ISL_2258873|2021-03-15
2021-05	30	3	hCoV-19/Finland/5620/2021|EPI_ISL_2604541|2021-03-26
2021-05	30	3	hCoV-19/Finland/5666/2021|EPI_ISL_2604642|2021-03-29
2021-05	30	3	hCoV-19/Finland/6538/2021|EPI_ISL_2608819|2021-04-30
2021-05	30	3	hCoV-19/Finland/6750/2021|EPI_ISL_2608867|2021-05-05
2021-05	30	4	hCoV-19/Finland/HEL4-51/2021|EPI_ISL_833220|2021-01-02
2021-05	30	4	hCoV-19/Finland/THL-202101153/2021|EPI_ISL_2590057|2021-01-11
2021-05	30	4	hCoV-19/Finland/THL-202108464/2021|EPI_ISL_2505653|2021-03-04
2021-05	30	4	hCoV-19/Finland/THL-202109725/2021|EPI_ISL_2506645|2021-03-20
2021-05	30	4	hCoV-19/Finland/THL-202109901/2021|EPI_ISL_2506768|2021-03-22
2021-05	30	4	hCoV-19/Finland/THL-202111601/2021|EPI_ISL_2507513|2021-04-06
2021-05	30	4	hCoV-19/Finland/THL-202112488/2021|EPI_ISL_2508202|2021-04-21
2021-05	30	4	hCoV-19/Finland/THL-202114057/2021|EPI_ISL_2363844|2021-04-28
2021-05	30	4	hCoV-19/Finland/V8598/2021|EPI_ISL_2608601|2021-03-15
2021-05	30	4	hCoV-19/Finland/V8939/2021|EPI_ISL_2604545|2021-03-14
2021-05	30	4	hCoV-19/Finland/V9017/2021|EPI_ISL_2604609|2021-03-19
2021-05	30	4	hCoV-19/Finland/80HEL/2020|EPI_ISL_766017|2020-12-22
2021-05	30	4	hCoV-19/Finland/1165/2021|EPI_ISL_1496815|2021-02-07
2021-05	30	4	hCoV-19/Finland/1225/2021|EPI_ISL_1842244|2021-02-03
2021-05	30	4	hCoV-19/Finland/1295/2021|EPI_ISL_1496855|2021-02-07
2021-05	30	4	hCoV-19/Finland/1385/2021|EPI_ISL_1496903|2021-02-04
2021-05	30	4	hCoV-19/Finland/1799/2021|EPI_ISL_1497141|2021-02-11
2021-05	30	4	hCoV-19/Finland/2095/2021|EPI_ISL_1841485|2021-02-14
2021-05	30	4	hCoV-19/Finland/2099/2021|EPI_ISL_1841489|2021-02-13
2021-05	30	4	hCoV-19/Finland/2101/2021|EPI_ISL_1841491|2021-02-13
2021-05	30	4	hCoV-19/Finland/2133/2021|EPI_ISL_1841520|2021-02-13
2021-05	30	4	hCoV-19/Finland/2148/2021|EPI_ISL_1841534|2021-02-13
2021-05	30	4	hCoV-19/Finland/2156/2021|EPI_ISL_1841541|2021-02-13
2021-05	30	4	hCoV-19/Finland/2159/2021|EPI_ISL_1841544|2021-02-13
2021-05	30	4	hCoV-19/Finland/2160/2021|EPI_ISL_1841545|2021-02-13
2021-05	30	4	hCoV-19/Finland/2162/2021|EPI_ISL_1841547|2021-02-13
2021-05	30	4	hCoV-19/Finland/2274/2021|EPI_ISL_1841652|2021-02-12
2021-05	30	4	hCoV-19/Finland/2336/2021|EPI_ISL_1841707|2021-02-14
2021-05	30	4	hCoV-19/Finland/2628/2021|EPI_ISL_1842075|2021-02-18
2021-05	30	4	hCoV-19/Finland/2885/2021|EPI_ISL_2258492|2021-02-21
2021-05	30	4	hCoV-19/Finland/3110/2021|EPI_ISL_1842203|2021-02-17
2021-05	30	4	hCoV-19/Finland/3116/2021|EPI_ISL_1842207|2021-02-17
2021-05	30	4	hCoV-19/Finland/3480/2021|EPI_ISL_2604418|2021-02-26
2021-05	30	4	hCoV-19/Finland/3519/2021|EPI_ISL_2604453|2021-02-26
2021-05	30	4	hCoV-19/Finland/3566/2021|EPI_ISL_2258462|2021-02-26
2021-05	30	4	hCoV-19/Finland/4089/2021|EPI_ISL_2608736|2021-03-02
2021-05	30	4	hCoV-19/Finland/4143/2021|EPI_ISL_2031061|2021-03-04
2021-05	30	4	hCoV-19/Finland/4434/2021|EPI_ISL_2608903|2021-03-06
2021-05	30	4	hCoV-19/Finland/4594/2021|EPI_ISL_2258647|2021-03-08
2021-05	30	4	hCoV-19/Finland/4722/2021|EPI_ISL_1842712|2021-03-09
2021-05	30	4	hCoV-19/Finland/4760/2021|EPI_ISL_2031070|2021-03-10
2021-05	30	4	hCoV-19/Finland/4956/2021|EPI_ISL_2258975|2021-03-10
2021-05	30	4	hCoV-19/Finland/5207/2021|EPI_ISL_2030951|2021-03-12
2021-05	30	4	hCoV-19/Finland/5283/2021|EPI_ISL_2258840|2021-03-18
2021-05	30	4	hCoV-19/Finland/6062/2021|EPI_ISL_2609016|2021-04-14
2021-05	30	4	hCoV-19/Finland/6063/2021|EPI_ISL_2609017|2021-04-14
2021-05	30	4	hCoV-19/Finland/6065/2021|EPI_ISL_2609019|2021-04-14
2021-05	30	4	hCoV-19/Finland/6082/2021|EPI_ISL_2609024|2021-04-15
2021-05	30	5	hCoV-19/Finland/HEL-22-920/2021|EPI_ISL_1279042|2021-01-30
2021-05	30	5	hCoV-19/Finland/HEL-23-1040/2021|EPI_ISL_1279008|2021-01-30
2021-05	30	5	hCoV-19/Finland/THL-202112512/2021|EPI_ISL_2508226|2021-04-27
2021-05	30	5	hCoV-19/Finland/91HEL/2020|EPI_ISL_766024|2020-12-22
2021-05	30	5	hCoV-19/Finland/1184/2021|EPI_ISL_1496828|2021-02-06
2021-05	30	5	hCoV-19/Finland/1199/2021|EPI_ISL_1496842|2021-02-06
2021-05	30	5	hCoV-19/Finland/1314/2021|EPI_ISL_1496857|2021-02-07
2021-05	30	5	hCoV-19/Finland/1481/2021|EPI_ISL_1496955|2021-02-08
2021-05	30	5	hCoV-19/Finland/1788/2021|EPI_ISL_1497131|2021-02-11
2021-05	30	5	hCoV-19/Finland/4389/2021|EPI_ISL_2604299|2021-03-07
2021-05	30	5	hCoV-19/Finland/4880/2021|EPI_ISL_2608983|2021-03-11
2021-05	30	5	hCoV-19/Finland/5777/2021|EPI_ISL_2604478|2021-04-01
2021-05	30	5	hCoV-19/Finland/5887/2021|EPI_ISL_2604726|2021-04-06
2021-05	30	5	hCoV-19/Finland/6554/2021|EPI_ISL_2608824|2021-05-02
2021-05	30	6	hCoV-19/Finland/THL-202114015/2021|EPI_ISL_2508344|2021-04-23
2021-05	30	6	hCoV-19/Finland/THL-202114040/2021|EPI_ISL_2363832|2021-05-03
2021-05	30	6	hCoV-19/Finland/2170/2021|EPI_ISL_1841555|2021-02-13
2021-05	30	6	hCoV-19/Finland/5182/2021|EPI_ISL_2030931|2021-03-12
2021-05	30	7	hCoV-19/Finland/THL-202108862/2021|EPI_ISL_2505966|2021-03-05
2021-05	30	7	hCoV-19/Finland/THL-202108875/2021|EPI_ISL_2505978|2021-03-02
2021-05	30	7	hCoV-19/Finland/THL-202111998/2021|EPI_ISL_2507817|2021-04-08
2021-05	30	7	hCoV-19/Finland/THL-202112505/2021|EPI_ISL_2508219|2021-04-23
2021-05	30	7	hCoV-19/Finland/THL-202113997/2021|EPI_ISL_2508335|2021-04-25
2021-05	30	7	hCoV-19/Finland/4133/2021|EPI_ISL_2031053|2021-03-04
2021-05	30	7	hCoV-19/Finland/5711/2021|EPI_ISL_2258780|2021-03-30
2021-05	30	7	hCoV-19/Finland/6038/2021|EPI_ISL_2608995|2021-04-14
2021-05	30	7	hCoV-19/Finland/6545/2021|EPI_ISL_2608821|2021-05-03
2021-05	30	8	hCoV-19/Finland/THL-202103958/2021|EPI_ISL_2591320|2021-01-25
2021-05	30	8	hCoV-19/Finland/THL-202108767/2021|EPI_ISL_2505890|2021-02-26
2021-05	30	8	hCoV-19/Finland/THL-202108768/2021|EPI_ISL_2505891|2021-02-26
2021-05	30	8	hCoV-19/Finland/THL-202108769/2021|EPI_ISL_2505892|2021-02-25
2021-05	30	8	hCoV-19/Finland/THL-202108770/2021|EPI_ISL_2505893|2021-02-26
2021-05	30	8	hCoV-19/Finland/THL-202108771/2021|EPI_ISL_2505894|2021-02-26
2021-05	30	8	hCoV-19/Finland/THL-202108772/2021|EPI_ISL_2505895|2021-02-26
2021-05	30	8	hCoV-19/Finland/THL-202108773/2021|EPI_ISL_2505896|2021-02-26
2021-05	30	8	hCoV-19/Finland/THL-202108790/2021|EPI_ISL_2505905|2021-02-26
2021-05	30	8	hCoV-19/Finland/THL-202108803/2021|EPI_ISL_2505917|2021-02-26
2021-05	30	8	hCoV-19/Finland/THL-202109007/2021|EPI_ISL_2506082|2021-03-05
2021-05	30	8	hCoV-19/Finland/THL-202109014/2021|EPI_ISL_2506089|2021-03-05
2021-05	30	8	hCoV-19/Finland/THL-202109020/2021|EPI_ISL_2506095|2021-03-05
2021-05	30	8	hCoV-19/Finland/THL-202109078/2021|EPI_ISL_2506144|2021-03-05
2021-05	30	8	hCoV-19/Finland/THL-202109080/2021|EPI_ISL_2506146|2021-03-03
2021-05	30	8	hCoV-19/Finland/THL-202109233/2021|EPI_ISL_2506266|2021-03-08
2021-05	30	8	hCoV-19/Finland/THL-202110406/2021|EPI_ISL_2507007|2021-03-20
2021-05	30	8	hCoV-19/Finland/THL-202111621/2021|EPI_ISL_2507533|2021-04-05
2021-05	30	8	hCoV-19/Finland/THL-202111956/2021|EPI_ISL_2507781|2021-04-05
2021-05	30	8	hCoV-19/Finland/THL-202112192/2021|EPI_ISL_2507974|2021-04-12
2021-05	30	8	hCoV-19/Finland/THL-202112467/2021|EPI_ISL_2508191|2021-04-20
2021-05	30	8	hCoV-19/Finland/THL-202112537/2021|EPI_ISL_2508239|2021-04-23
2021-05	30	8	hCoV-19/Finland/THL-202112558/2021|EPI_ISL_2508257|2021-04-21
2021-05	30	8	hCoV-19/Finland/THL-202112562/2021|EPI_ISL_2508259|2021-04-20
2021-05	30	8	hCoV-19/Finland/2717/2021|EPI_ISL_1841920|2021-02-20
2021-05	30	8	hCoV-19/Finland/2725/2021|EPI_ISL_1841928|2021-02-19
2021-05	30	8	hCoV-19/Finland/2730/2021|EPI_ISL_1841933|2021-02-19
2021-05	30	8	hCoV-19/Finland/5392/2021|EPI_ISL_2258882|2021-03-21
2021-05	30	8	hCoV-19/Finland/5405/2021|EPI_ISL_2258889|2021-03-19
2021-05	30	8	hCoV-19/Finland/5409/2021|EPI_ISL_2258891|2021-03-21
2021-05	30	8	hCoV-19/Finland/5934/2021|EPI_ISL_2604748|2021-04-07
2021-05	30	8	hCoV-19/Finland/6177/2021|EPI_ISL_2609380|2021-04-18
2021-05	30	8	hCoV-19/Finland/6241/2021|EPI_ISL_2608526|2021-04-22
2021-05	30	8	hCoV-19/Finland/6756/2021|EPI_ISL_2608871|2021-05-05
2021-05	30	9	hCoV-19/Finland/5886/2021|EPI_ISL_2604725|2021-04-06
2021-05	30	9	hCoV-19/Finland/5931/2021|EPI_ISL_2604746|2021-04-07
2021-05	30	10	hCoV-19/Finland/THL-202106174/2021|EPI_ISL_2505327|2021-02-19
2021-05	30	10	hCoV-19/Finland/THL-202108417/2021|EPI_ISL_2505612|2021-03-04
2021-05	30	10	hCoV-19/Finland/THL-202108463/2021|EPI_ISL_2505652|2021-03-03
2021-05	30	10	hCoV-19/Finland/THL-202108487/2021|EPI_ISL_2505673|2021-03-04
2021-05	30	10	hCoV-19/Finland/THL-202108583/2021|EPI_ISL_2505747|2021-02-25
2021-05	30	10	hCoV-19/Finland/THL-202108591/2021|EPI_ISL_2505752|2021-02-26
2021-05	30	10	hCoV-19/Finland/THL-202108609/2021|EPI_ISL_2505764|2021-02-25
2021-05	30	10	hCoV-19/Finland/THL-202108652/2021|EPI_ISL_2505799|2021-02-26
2021-05	30	10	hCoV-19/Finland/THL-202109329/2021|EPI_ISL_2506330|2021-03-12
2021-05	30	10	hCoV-19/Finland/THL-202109336/2021|EPI_ISL_2506335|2021-03-12
2021-05	30	10	hCoV-19/Finland/THL-202109357/2021|EPI_ISL_2506353|2021-03-12
2021-05	30	10	hCoV-19/Finland/THL-202109366/2021|EPI_ISL_2506362|2021-03-10
2021-05	30	10	hCoV-19/Finland/THL-202109381/2021|EPI_ISL_2506374|2021-03-12
2021-05	30	10	hCoV-19/Finland/THL-202109384/2021|EPI_ISL_2506376|2021-03-12
2021-05	30	10	hCoV-19/Finland/THL-202109728/2021|EPI_ISL_2506648|2021-03-09
2021-05	30	10	hCoV-19/Finland/THL-202109812/2021|EPI_ISL_2506697|2021-03-18
2021-05	30	10	hCoV-19/Finland/THL-202109816/2021|EPI_ISL_2506701|2021-03-18
2021-05	30	10	hCoV-19/Finland/THL-202109817/2021|EPI_ISL_2506702|2021-03-18
2021-05	30	10	hCoV-19/Finland/THL-202109825/2021|EPI_ISL_2506710|2021-03-18
2021-05	30	10	hCoV-19/Finland/THL-202109826/2021|EPI_ISL_2506711|2021-03-18
2021-05	30	10	hCoV-19/Finland/THL-202109827/2021|EPI_ISL_2506712|2021-03-18
2021-05	30	10	hCoV-19/Finland/THL-202109834/2021|EPI_ISL_2506719|2021-03-18
2021-05	30	10	hCoV-19/Finland/THL-202109837/2021|EPI_ISL_2506722|2021-03-18
2021-05	30	10	hCoV-19/Finland/THL-202109843/2021|EPI_ISL_2506728|2021-03-19
2021-05	30	10	hCoV-19/Finland/THL-202109844/2021|EPI_ISL_2506729|2021-03-18
2021-05	30	10	hCoV-19/Finland/THL-202111428/2021|EPI_ISL_2507083|2021-03-25
2021-05	30	10	hCoV-19/Finland/THL-202111435/2021|EPI_ISL_2507369|2021-03-25
2021-05	30	10	hCoV-19/Finland/THL-202111449/2021|EPI_ISL_2507382|2021-03-24
2021-05	30	10	hCoV-19/Finland/THL-202111465/2021|EPI_ISL_2507395|2021-03-19
2021-05	30	10	hCoV-19/Finland/THL-202111624/2021|EPI_ISL_2507536|2021-03-29
2021-05	30	10	hCoV-19/Finland/THL-202111754/2021|EPI_ISL_2507644|2021-04-01
2021-05	30	10	hCoV-19/Finland/THL-202111760/2021|EPI_ISL_2507650|2021-04-05
2021-05	30	10	hCoV-19/Finland/THL-202111815/2021|EPI_ISL_2507694|2021-04-04
2021-05	30	10	hCoV-19/Finland/THL-202112017/2021|EPI_ISL_2507835|2021-04-09
2021-05	30	10	hCoV-19/Finland/V6248/2021|EPI_ISL_2609408|2021-03-05
2021-05	30	10	hCoV-19/Finland/3876/2021|EPI_ISL_2604380|2021-03-02
2021-05	30	10	hCoV-19/Finland/5213/2021|EPI_ISL_2030956|2021-03-12
2021-05	30	10	hCoV-19/Finland/6002/2021|EPI_ISL_2604763|2021-04-08
2021-05	30	11	hCoV-19/Finland/THL-202117087/2021|EPI_ISL_2363884|2021-04-30
2021-05	30	11	hCoV-19/Finland/5502/2021|EPI_ISL_2604527|2021-03-25
2021-05	30	11	hCoV-19/Finland/6604/2021|EPI_ISL_2608845|2021-05-04
2021-05	30	11	hCoV-19/Finland/6848/2021|EPI_ISL_2608881|2021-05-07
2021-05	30	12	hCoV-19/Finland/HEL-17-496/2021|EPI_ISL_1082009|2021-01-25
2021-05	30	12	hCoV-19/Finland/HEL-17-498/2021|EPI_ISL_1082010|2021-01-25
2021-05	30	12	hCoV-19/Finland/HEL-17-509/2021|EPI_ISL_1082013|2021-01-25
2021-05	30	12	hCoV-19/Finland/HEL-17-517/2021|EPI_ISL_1082015|2021-01-25
2021-05	30	12	hCoV-19/Finland/HEL-17-518/2021|EPI_ISL_1082100|2021-01-25
2021-05	30	12	hCoV-19/Finland/HEL-20-702/2021|EPI_ISL_1279076|2021-01-27
2021-05	30	12	hCoV-19/Finland/HEL-20-705/2021|EPI_ISL_1279079|2021-01-27
2021-05	30	12	hCoV-19/Finland/THL-202110396/2021|EPI_ISL_2506998|2021-03-22
2021-05	30	12	hCoV-19/Finland/THL-202111641/2021|EPI_ISL_2507553|2021-03-31
2021-05	30	12	hCoV-19/Finland/THL-202111647/2021|EPI_ISL_2507557|2021-03-29
2021-05	30	12	hCoV-19/Finland/THL-202111648/2021|EPI_ISL_2507558|2021-03-29
2021-05	30	12	hCoV-19/Finland/THL-202112339/2021|EPI_ISL_2508092|2021-04-14
2021-05	30	12	hCoV-19/Finland/THL-202112469/2021|EPI_ISL_2508193|2021-04-20
2021-05	30	12	hCoV-19/Finland/THL-202112470/2021|EPI_ISL_2363796|2021-04-20
2021-05	30	12	hCoV-19/Finland/THL-202114001/2021|EPI_ISL_2508339|2021-04-18
2021-05	30	12	hCoV-19/Finland/V9192/2021|EPI_ISL_2258521|2021-03-22
2021-05	30	12	hCoV-19/Finland/5282/2021|EPI_ISL_2258839|2021-03-17
2021-05	30	12	hCoV-19/Finland/6310/2021|EPI_ISL_2608744|2021-04-26
2021-05	30	12	hCoV-19/Finland/6314/2021|EPI_ISL_2608745|2021-04-26
2021-05	30	13	hCoV-19/Finland/THL-202109057/2021|EPI_ISL_2506127|2021-03-04
2021-05	30	13	hCoV-19/Finland/THL-202111883/2021|EPI_ISL_2507729|2021-04-02
2021-05	30	13	hCoV-19/Finland/THL-202111884/2021|EPI_ISL_2507730|2021-04-02
2021-05	30	13	hCoV-19/Finland/THL-202111890/2021|EPI_ISL_2507736|2021-04-01
2021-05	30	13	hCoV-19/Finland/THL-202111906/2021|EPI_ISL_2507752|2021-03-30
2021-05	30	13	hCoV-19/Finland/V8851/2021|EPI_ISL_2609239|2021-03-18
2021-05	30	13	hCoV-19/Finland/3851/2021|EPI_ISL_2258609|2021-03-01
2021-05	30	13	hCoV-19/Finland/4457/2021|EPI_ISL_2608922|2021-03-07
2021-05	30	13	hCoV-19/Finland/4892/2021|EPI_ISL_2608988|2021-03-10
2021-05	30	14	hCoV-19/Finland/4032/2021|EPI_ISL_2604285|2021-03-03
2021-05	30	14	hCoV-19/Finland/5189/2021|EPI_ISL_2030938|2021-03-13
2021-05	30	15	hCoV-19/Finland/HEL-20-695/2021|EPI_ISL_1279098|2021-01-27
2021-05	30	15	hCoV-19/Finland/THL-202109157/2021|EPI_ISL_2506211|2021-03-06
2021-05	30	15	hCoV-19/Finland/THL-202109358/2021|EPI_ISL_2506354|2021-03-12
2021-05	30	15	hCoV-19/Finland/THL-202109396/2021|EPI_ISL_2506385|2021-03-11
2021-05	30	15	hCoV-19/Finland/THL-202109707/2021|EPI_ISL_2506631|2021-03-08
2021-05	30	15	hCoV-19/Finland/THL-202109742/2021|EPI_ISL_2506657|2021-03-18
2021-05	30	15	hCoV-19/Finland/THL-202110337/2021|EPI_ISL_2506952|2021-03-25
2021-05	30	15	hCoV-19/Finland/THL-202111625/2021|EPI_ISL_2507537|2021-04-03
2021-05	30	15	hCoV-19/Finland/THL-202111653/2021|EPI_ISL_2507563|2021-04-06
2021-05	30	15	hCoV-19/Finland/THL-202111714/2021|EPI_ISL_2507612|2021-04-06
2021-05	30	15	hCoV-19/Finland/THL-202111990/2021|EPI_ISL_2507810|2021-04-06
2021-05	30	15	hCoV-19/Finland/THL-202112079/2021|EPI_ISL_2507884|2021-04-08
2021-05	30	15	hCoV-19/Finland/THL-202112159/2021|EPI_ISL_2507949|2021-04-09
2021-05	30	15	hCoV-19/Finland/THL-202112160/2021|EPI_ISL_2507950|2021-04-07
2021-05	30	15	hCoV-19/Finland/THL-202112204/2021|EPI_ISL_2507980|2021-04-18
2021-05	30	15	hCoV-19/Finland/THL-202112366/2021|EPI_ISL_2508118|2021-04-17
2021-05	30	15	hCoV-19/Finland/THL-202112389/2021|EPI_ISL_2508128|2021-04-24
2021-05	30	15	hCoV-19/Finland/THL-202112390/2021|EPI_ISL_2508129|2021-04-24
2021-05	30	15	hCoV-19/Finland/THL-202112391/2021|EPI_ISL_2508130|2021-04-23
2021-05	30	15	hCoV-19/Finland/THL-202112392/2021|EPI_ISL_2508131|2021-04-24
2021-05	30	15	hCoV-19/Finland/THL-202112393/2021|EPI_ISL_2508132|2021-04-24
2021-05	30	15	hCoV-19/Finland/THL-202112394/2021|EPI_ISL_2508133|2021-04-21
2021-05	30	15	hCoV-19/Finland/THL-202112395/2021|EPI_ISL_2508134|2021-04-24
2021-05	30	15	hCoV-19/Finland/THL-202112397/2021|EPI_ISL_2508136|2021-04-22
2021-05	30	15	hCoV-19/Finland/THL-202112398/2021|EPI_ISL_2508137|2021-04-22
2021-05	30	15	hCoV-19/Finland/THL-202112437/2021|EPI_ISL_2508167|2021-04-15
2021-05	30	15	hCoV-19/Finland/THL-202113929/2021|EPI_ISL_2508289|2021-04-24
2021-05	30	15	hCoV-19/Finland/THL-202113930/2021|EPI_ISL_2508290|2021-04-24
2021-05	30	15	hCoV-19/Finland/THL-202113933/2021|EPI_ISL_2508293|2021-04-21
2021-05	30	15	hCoV-19/Finland/THL-202113936/2021|EPI_ISL_2508296|2021-04-22
2021-05	30	15	hCoV-19/Finland/THL-202113946/2021|EPI_ISL_2508306|2021-04-22
2021-05	30	15	hCoV-19/Finland/THL-202113948/2021|EPI_ISL_2508308|2021-04-22
2021-05	30	15	hCoV-19/Finland/THL-202113950/2021|EPI_ISL_2508310|2021-04-24
2021-05	30	15	hCoV-19/Finland/THL-202117134/2021|EPI_ISL_2363926|2021-04-27
2021-05	30	15	hCoV-19/Finland/THL-202117135/2021|EPI_ISL_2363927|2021-04-26
2021-05	30	15	hCoV-19/Finland/THL-202117137/2021|EPI_ISL_2363929|2021-04-27
2021-05	30	15	hCoV-19/Finland/THL-202117139/2021|EPI_ISL_2363931|2021-04-27
2021-05	30	15	hCoV-19/Finland/THL-202117140/2021|EPI_ISL_2363932|2021-04-27
2021-05	30	15	hCoV-19/Finland/THL-202117141/2021|EPI_ISL_2363933|2021-04-29
2021-05	30	15	hCoV-19/Finland/THL-202117142/2021|EPI_ISL_2363934|2021-04-27
2021-05	30	15	hCoV-19/Finland/THL-202117143/2021|EPI_ISL_2363935|2021-04-27
2021-05	30	15	hCoV-19/Finland/THL-202117144/2021|EPI_ISL_2363936|2021-04-27
2021-05	30	15	hCoV-19/Finland/THL-202117147/2021|EPI_ISL_2363939|2021-04-27
2021-05	30	15	hCoV-19/Finland/THL-202117149/2021|EPI_ISL_2363941|2021-04-27
2021-05	30	15	hCoV-19/Finland/THL-202117150/2021|EPI_ISL_2363942|2021-04-28
2021-05	30	15	hCoV-19/Finland/THL-202117151/2021|EPI_ISL_2363943|2021-04-28
2021-05	30	15	hCoV-19/Finland/THL-202117152/2021|EPI_ISL_2363944|2021-04-28
2021-05	30	15	hCoV-19/Finland/THL-202117159/2021|EPI_ISL_2363950|2021-04-29
2021-05	30	15	hCoV-19/Finland/THL-202117161/2021|EPI_ISL_2363952|2021-04-29
2021-05	30	15	hCoV-19/Finland/THL-202117162/2021|EPI_ISL_2363953|2021-04-29
2021-05	30	15	hCoV-19/Finland/THL-202117163/2021|EPI_ISL_2363954|2021-04-29
2021-05	30	15	hCoV-19/Finland/THL-202117164/2021|EPI_ISL_2363955|2021-04-29
2021-05	30	15	hCoV-19/Finland/THL-202117165/2021|EPI_ISL_2363956|2021-04-29
2021-05	30	15	hCoV-19/Finland/THL-202117166/2021|EPI_ISL_2363957|2021-04-30
2021-05	30	15	hCoV-19/Finland/THL-202117167/2021|EPI_ISL_2363958|2021-04-30
2021-05	30	15	hCoV-19/Finland/THL-202117168/2021|EPI_ISL_2363959|2021-04-30
2021-05	30	15	hCoV-19/Finland/THL-202117171/2021|EPI_ISL_2363962|2021-04-30
2021-05	30	15	hCoV-19/Finland/THL-202117172/2021|EPI_ISL_2363963|2021-05-01
2021-05	30	15	hCoV-19/Finland/THL-202117173/2021|EPI_ISL_2363964|2021-04-28
2021-05	30	15	hCoV-19/Finland/THL-202117179/2021|EPI_ISL_2363970|2021-04-28
2021-05	30	15	hCoV-19/Finland/THL-202117180/2021|EPI_ISL_2363971|2021-04-28
2021-05	30	15	hCoV-19/Finland/THL-202117183/2021|EPI_ISL_2363974|2021-04-26
2021-05	30	15	hCoV-19/Finland/THL-202117184/2021|EPI_ISL_2363975|2021-04-26
2021-05	30	15	hCoV-19/Finland/THL-202117186/2021|EPI_ISL_2363977|2021-04-26
2021-05	30	15	hCoV-19/Finland/THL-202117187/2021|EPI_ISL_2363978|2021-04-25
2021-05	30	15	hCoV-19/Finland/THL-202117189/2021|EPI_ISL_2363980|2021-04-25
2021-05	30	15	hCoV-19/Finland/THL-202117190/2021|EPI_ISL_2363981|2021-04-25
2021-05	30	15	hCoV-19/Finland/THL-202117192/2021|EPI_ISL_2363983|2021-04-27
2021-05	30	15	hCoV-19/Finland/THL-202117193/2021|EPI_ISL_2363984|2021-04-26
2021-05	30	15	hCoV-19/Finland/THL-202117194/2021|EPI_ISL_2363985|2021-04-26
2021-05	30	15	hCoV-19/Finland/THL-202117198/2021|EPI_ISL_2363988|2021-04-26
2021-05	30	15	hCoV-19/Finland/THL-202117226/2021|EPI_ISL_2363997|2021-04-25
2021-05	30	15	hCoV-19/Finland/1424/2021|EPI_ISL_1496906|2021-02-08
2021-05	30	15	hCoV-19/Finland/3039/2021|EPI_ISL_1841801|2021-02-22
2021-05	30	15	hCoV-19/Finland/3998/2021|EPI_ISL_2604253|2021-03-03
2021-05	30	15	hCoV-19/Finland/4107/2021|EPI_ISL_2031033|2021-03-03
2021-05	30	15	hCoV-19/Finland/4858/2021|EPI_ISL_2608964|2021-03-11
2021-05	30	15	hCoV-19/Finland/5059/2021|EPI_ISL_2258929|2021-03-11
2021-05	30	15	hCoV-19/Finland/5185/2021|EPI_ISL_2030934|2021-03-14
2021-05	30	15	hCoV-19/Finland/5186/2021|EPI_ISL_2030935|2021-03-14
2021-05	30	15	hCoV-19/Finland/5230/2021|EPI_ISL_2030970|2021-03-13
2021-05	30	15	hCoV-19/Finland/5358/2021|EPI_ISL_2609143|2021-03-19
2021-05	30	15	hCoV-19/Finland/5391/2021|EPI_ISL_2258881|2021-03-21
2021-05	30	15	hCoV-19/Finland/5397/2021|EPI_ISL_2258884|2021-03-19
2021-05	30	15	hCoV-19/Finland/5451/2021|EPI_ISL_2258794|2021-03-23
2021-05	30	15	hCoV-19/Finland/5473/2021|EPI_ISL_2604517|2021-03-24
2021-05	30	15	hCoV-19/Finland/5672/2021|EPI_ISL_2604645|2021-03-29
2021-05	30	15	hCoV-19/Finland/5882/2021|EPI_ISL_2604721|2021-04-06
2021-05	30	15	hCoV-19/Finland/5883/2021|EPI_ISL_2604722|2021-04-06
2021-05	30	15	hCoV-19/Finland/5895/2021|EPI_ISL_2609315|2021-04-03
2021-05	30	15	hCoV-19/Finland/5975/2021|EPI_ISL_2604751|2021-04-11
2021-05	30	15	hCoV-19/Finland/5989/2021|EPI_ISL_2604752|2021-04-11
2021-05	30	15	hCoV-19/Finland/6075/2021|EPI_ISL_2609023|2021-04-14
2021-05	30	15	hCoV-19/Finland/6202/2021|EPI_ISL_2608505|2021-04-20
2021-05	30	15	hCoV-19/Finland/6223/2021|EPI_ISL_2608522|2021-04-21
2021-05	30	15	hCoV-19/Finland/6258/2021|EPI_ISL_2608541|2021-04-23
2021-05	30	15	hCoV-19/Finland/6469/2021|EPI_ISL_2608763|2021-04-28
2021-05	30	15	hCoV-19/Finland/6556/2021|EPI_ISL_2608826|2021-05-01
2021-05	30	15	hCoV-19/Finland/6600/2021|EPI_ISL_2608843|2021-05-04
2021-05	30	15	hCoV-19/Finland/6752/2021|EPI_ISL_2608869|2021-05-05
2021-05	30	16	hCoV-19/Finland/HEL-14-349/2021|EPI_ISL_1082077|2021-01-24
2021-05	30	16	hCoV-19/Finland/HEL-18-451/2021|EPI_ISL_1082112|2021-01-20
2021-05	30	16	hCoV-19/Finland/HEL-20-697/2021|EPI_ISL_1279074|2021-01-28
2021-05	30	16	hCoV-19/Finland/HEL4-26/2020|EPI_ISL_833217|2020-12-30
2021-05	30	16	hCoV-19/Finland/THL-202102237/2021|EPI_ISL_2590703|2021-01-28
2021-05	30	16	hCoV-19/Finland/THL-202103034/2021|EPI_ISL_2590964|2021-02-25
2021-05	30	16	hCoV-19/Finland/THL-202103995/2021|EPI_ISL_2591386|2021-02-08
2021-05	30	16	hCoV-19/Finland/THL-202106268/2021|EPI_ISL_2505398|2021-03-08
2021-05	30	16	hCoV-19/Finland/THL-202109300/2021|EPI_ISL_2506303|2021-03-12
2021-05	30	16	hCoV-19/Finland/THL-202109302/2021|EPI_ISL_2506305|2021-03-12
2021-05	30	16	hCoV-19/Finland/THL-202109303/2021|EPI_ISL_2506306|2021-03-12
2021-05	30	16	hCoV-19/Finland/THL-202109494/2021|EPI_ISL_2506474|2021-03-10
2021-05	30	16	hCoV-19/Finland/THL-202109621/2021|EPI_ISL_2506566|2021-03-13
2021-05	30	16	hCoV-19/Finland/THL-202110345/2021|EPI_ISL_2506959|2021-03-22
2021-05	30	16	hCoV-19/Finland/THL-202110346/2021|EPI_ISL_2506960|2021-03-22
2021-05	30	16	hCoV-19/Finland/THL-202111632/2021|EPI_ISL_2507544|2021-04-05
2021-05	30	16	hCoV-19/Finland/THL-202111730/2021|EPI_ISL_2507625|2021-04-03
2021-05	30	16	hCoV-19/Finland/THL-202111786/2021|EPI_ISL_2507672|2021-04-04
2021-05	30	16	hCoV-19/Finland/THL-202111835/2021|EPI_ISL_2507709|2021-03-29
2021-05	30	16	hCoV-19/Finland/THL-202111853/2021|EPI_ISL_2507722|2021-04-01
2021-05	30	16	hCoV-19/Finland/THL-202111964/2021|EPI_ISL_2507789|2021-04-09
2021-05	30	16	hCoV-19/Finland/THL-202111966/2021|EPI_ISL_2507791|2021-04-06
2021-05	30	16	hCoV-19/Finland/THL-202112131/2021|EPI_ISL_2507929|2021-04-12
2021-05	30	16	hCoV-19/Finland/THL-202112427/2021|EPI_ISL_2508159|2021-04-16
2021-05	30	16	hCoV-19/Finland/THL-202112586/2021|EPI_ISL_2363803|2021-04-24
2021-05	30	16	hCoV-19/Finland/THL-202113978/2021|EPI_ISL_2508323|2021-04-19
2021-05	30	16	hCoV-19/Finland/V6493/2021|EPI_ISL_2608563|2021-03-06
2021-05	30	16	hCoV-19/Finland/V8593/2021|EPI_ISL_2608597|2021-03-15
2021-05	30	16	hCoV-19/Finland/V8594/2021|EPI_ISL_2608598|2021-03-15
2021-05	30	16	hCoV-19/Finland/V8689/2021|EPI_ISL_2609070|2021-03-16
2021-05	30	16	hCoV-19/Finland/V8691/2021|EPI_ISL_2609072|2021-03-16
2021-05	30	16	hCoV-19/Finland/V8692/2021|EPI_ISL_2609073|2021-03-16
2021-05	30	16	hCoV-19/Finland/V8693/2021|EPI_ISL_2609074|2021-03-16
2021-05	30	16	hCoV-19/Finland/V8718/2021|EPI_ISL_2609092|2021-03-16
2021-05	30	16	hCoV-19/Finland/V8728/2021|EPI_ISL_2609101|2021-03-15
2021-05	30	16	hCoV-19/Finland/V8744/2021|EPI_ISL_2609116|2021-03-15
2021-05	30	16	hCoV-19/Finland/V8761/2021|EPI_ISL_2609132|2021-03-16
2021-05	30	16	hCoV-19/Finland/V8826/2021|EPI_ISL_2609219|2021-03-16
2021-05	30	16	hCoV-19/Finland/V8841/2021|EPI_ISL_2609230|2021-03-16
2021-05	30	16	hCoV-19/Finland/V8843/2021|EPI_ISL_2609232|2021-03-16
2021-05	30	16	hCoV-19/Finland/V8861/2021|EPI_ISL_2609248|2021-03-17
2021-05	30	16	hCoV-19/Finland/V8882/2021|EPI_ISL_2609265|2021-03-17
2021-05	30	16	hCoV-19/Finland/V8963/2021|EPI_ISL_2604568|2021-03-18
2021-05	30	16	hCoV-19/Finland/V9000/2021|EPI_ISL_2604596|2021-03-18
2021-05	30	16	hCoV-19/Finland/V9050/2021|EPI_ISL_2031196|2021-03-19
2021-05	30	16	hCoV-19/Finland/V9066/2021|EPI_ISL_2031210|2021-03-19
2021-05	30	16	hCoV-19/Finland/V9145/2021|EPI_ISL_2031229|2021-03-20
2021-05	30	16	hCoV-19/Finland/V9186/2021|EPI_ISL_2031231|2021-03-21
2021-05	30	16	hCoV-19/Finland/4005/2021|EPI_ISL_2604260|2021-03-03
2021-05	30	16	hCoV-19/Finland/4454/2021|EPI_ISL_2608920|2021-03-05
2021-05	30	16	hCoV-19/Finland/4785/2021|EPI_ISL_2031087|2021-03-10
2021-05	30	16	hCoV-19/Finland/5015/2021|EPI_ISL_2259023|2021-03-11
2021-05	30	16	hCoV-19/Finland/5398/2021|EPI_ISL_2258885|2021-03-21
2021-05	30	16	hCoV-19/Finland/5434/2021|EPI_ISL_2258517|2021-03-22
2021-05	30	16	hCoV-19/Finland/5489/2021|EPI_ISL_2258805|2021-03-23
2021-05	30	16	hCoV-19/Finland/5519/2021|EPI_ISL_2258811|2021-03-24
2021-05	30	16	hCoV-19/Finland/5529/2021|EPI_ISL_2258819|2021-03-26
2021-05	30	16	hCoV-19/Finland/5537/2021|EPI_ISL_2258825|2021-03-25
2021-05	30	16	hCoV-19/Finland/5707/2021|EPI_ISL_2258776|2021-03-29
2021-05	30	16	hCoV-19/Finland/5709/2021|EPI_ISL_2258778|2021-03-30
2021-05	30	16	hCoV-19/Finland/5779/2021|EPI_ISL_2604479|2021-03-31
2021-05	30	16	hCoV-19/Finland/5780/2021|EPI_ISL_2604480|2021-03-31
2021-05	30	16	hCoV-19/Finland/5797/2021|EPI_ISL_2604490|2021-04-01
2021-05	30	16	hCoV-19/Finland/5803/2021|EPI_ISL_2604494|2021-04-03
2021-05	30	16	hCoV-19/Finland/5805/2021|EPI_ISL_2604496|2021-04-03
2021-05	30	16	hCoV-19/Finland/5807/2021|EPI_ISL_2604498|2021-04-03
2021-05	30	16	hCoV-19/Finland/5814/2021|EPI_ISL_2604503|2021-04-04
2021-05	30	16	hCoV-19/Finland/5816/2021|EPI_ISL_2604504|2021-04-04
2021-05	30	16	hCoV-19/Finland/5817/2021|EPI_ISL_2604505|2021-04-04
2021-05	30	16	hCoV-19/Finland/5881/2021|EPI_ISL_2604720|2021-04-06
2021-05	30	16	hCoV-19/Finland/5891/2021|EPI_ISL_2609312|2021-04-06
2021-05	30	16	hCoV-19/Finland/5896/2021|EPI_ISL_2609316|2021-04-05
2021-05	30	16	hCoV-19/Finland/5953/2021|EPI_ISL_2609340|2021-04-09
2021-05	30	16	hCoV-19/Finland/5995/2021|EPI_ISL_2604756|2021-04-11
2021-05	30	16	hCoV-19/Finland/6183/2021|EPI_ISL_2609389|2021-04-18
2021-05	30	16	hCoV-19/Finland/6442/2021|EPI_ISL_2608751|2021-04-27
2021-05	30	16	hCoV-19/Finland/6577/2021|EPI_ISL_2608836|2021-05-03
2021-05	30	17	hCoV-19/Finland/HEL-14-386/2021|EPI_ISL_1082086|2021-01-23
2021-05	30	17	hCoV-19/Finland/HEL-16-304/2021|EPI_ISL_995841|2021-01-13
2021-05	30	17	hCoV-19/Finland/HEL-18-463/2021|EPI_ISL_1082115|2021-01-21
2021-05	30	17	hCoV-19/Finland/HEL-18-466/2021|EPI_ISL_1082040|2021-01-21
2021-05	30	17	hCoV-19/Finland/HEL4-15/2021|EPI_ISL_833209|2021-01-03
2021-05	30	17	hCoV-19/Finland/HEL4-37/2020|EPI_ISL_833203|2020-12-21
2021-05	30	17	hCoV-19/Finland/V8818/2021|EPI_ISL_2609214|2021-03-17
2021-05	30	17	hCoV-19/Finland/92HEL/2020|EPI_ISL_766025|2020-12-18
2021-05	30	17	hCoV-19/Finland/2599/2021|EPI_ISL_1842031|2021-01-11
2021-05	30	18	hCoV-19/Finland/THL-202101526/2020|EPI_ISL_2537343|2020-12-23
2021-05	30	18	hCoV-19/Finland/THL-202101527/2020|EPI_ISL_2537344|2020-12-21
2021-05	30	18	hCoV-19/Finland/THL-202101528/2020|EPI_ISL_2537345|2020-12-21
2021-05	30	18	hCoV-19/Finland/THL-202103998/2021|EPI_ISL_2591393|2021-01-29
2021-05	30	18	hCoV-19/Finland/THL-202104022/2021|EPI_ISL_2591436|2021-02-06
2021-05	30	18	hCoV-19/Finland/THL-202104106/2021|EPI_ISL_2591588|2021-02-05
2021-05	30	18	hCoV-19/Finland/THL-202104121/2021|EPI_ISL_2591622|2021-02-05
2021-05	30	18	hCoV-19/Finland/THL-202106163/2021|EPI_ISL_2505318|2021-02-18
2021-05	30	18	hCoV-19/Finland/THL-202106429/2021|EPI_ISL_2505548|2021-02-18
2021-05	30	18	hCoV-19/Finland/THL-202106430/2021|EPI_ISL_2505549|2021-02-20
2021-05	30	18	hCoV-19/Finland/THL-202108703/2021|EPI_ISL_2505841|2021-02-21
2021-05	30	18	hCoV-19/Finland/THL-202114075/2021|EPI_ISL_2363852|2021-05-03
2021-05	30	18	hCoV-19/Finland/6034/2021|EPI_ISL_2604779|2021-04-12
2021-05	30	19	hCoV-19/Finland/THL-202105087/2021|EPI_ISL_2505190|2021-02-15
2021-05	30	19	hCoV-19/Finland/THL-202114038/2021|EPI_ISL_2363830|2021-04-23
2021-05	30	19	hCoV-19/Finland/THL-202117254/2021|EPI_ISL_2364018|2021-05-06
2021-05	30	19	hCoV-19/Finland/TRE23196_9/2021|EPI_ISL_1663234|2021-03-13
2021-05	30	19	hCoV-19/Finland/TRE23403_11/2021|EPI_ISL_1663580|2021-03-25
2021-05	30	19	hCoV-19/Finland/TRE24149_2/2021|EPI_ISL_2466671|2021-04-03
2021-05	30	19	hCoV-19/Finland/TRE24178_11/2021|EPI_ISL_2153110|2021-04-10
2021-05	30	19	hCoV-19/Finland/TRE24386_3/2021|EPI_ISL_2153431|2021-04-06
2021-05	30	19	hCoV-19/Finland/TRE26078_4/2021|EPI_ISL_2467082|2021-05-04
2021-05	30	19	hCoV-19/Finland/TRE26444_2/2021|EPI_ISL_2467797|2021-05-19
2021-05	30	19	hCoV-19/Finland/TRE26444_4/2021|EPI_ISL_2467836|2021-05-17
2021-05	30	19	hCoV-19/Finland/TRE26444_9/2021|EPI_ISL_2467931|2021-05-19
2021-05	30	19	hCoV-19/Finland/TRE26521_1/2021|EPI_ISL_2467933|2021-05-18
2021-05	30	20	hCoV-19/Finland/THL-202106438/2021|EPI_ISL_2505553|2021-02-23
2021-05	30	20	hCoV-19/Finland/THL-202108778/2021|EPI_ISL_2505898|2021-02-26
2021-05	30	20	hCoV-19/Finland/THL-202108791/2021|EPI_ISL_2505906|2021-02-27
2021-05	30	20	hCoV-19/Finland/THL-202108809/2021|EPI_ISL_2505921|2021-02-26
2021-05	30	20	hCoV-19/Finland/THL-202109086/2021|EPI_ISL_2506151|2021-03-02
2021-05	30	20	hCoV-19/Finland/THL-202109088/2021|EPI_ISL_2506153|2021-03-01
2021-05	30	20	hCoV-19/Finland/THL-202109089/2021|EPI_ISL_2506154|2021-03-01
2021-05	30	20	hCoV-19/Finland/THL-202109090/2021|EPI_ISL_2506155|2021-03-01
2021-05	30	20	hCoV-19/Finland/THL-202109240/2021|EPI_ISL_2506271|2021-03-08
2021-05	30	20	hCoV-19/Finland/THL-202109402/2021|EPI_ISL_2506388|2021-03-11
2021-05	30	20	hCoV-19/Finland/THL-202109425/2021|EPI_ISL_2506410|2021-03-08
2021-05	30	20	hCoV-19/Finland/THL-202109546/2021|EPI_ISL_2506511|2021-03-11
2021-05	30	20	hCoV-19/Finland/THL-202109654/2021|EPI_ISL_2506588|2021-03-16
2021-05	30	20	hCoV-19/Finland/THL-202109828/2021|EPI_ISL_2506713|2021-03-20
2021-05	30	20	hCoV-19/Finland/THL-202110323/2021|EPI_ISL_2506939|2021-03-23
2021-05	30	20	hCoV-19/Finland/THL-202110420/2021|EPI_ISL_2507018|2021-03-25
2021-05	30	20	hCoV-19/Finland/THL-202111531/2021|EPI_ISL_2507454|2021-03-31
2021-05	30	20	hCoV-19/Finland/THL-202111579/2021|EPI_ISL_2507495|2021-04-01
2021-05	30	20	hCoV-19/Finland/THL-202111587/2021|EPI_ISL_2507501|2021-04-01
2021-05	30	20	hCoV-19/Finland/THL-202111588/2021|EPI_ISL_2507502|2021-04-02
2021-05	30	20	hCoV-19/Finland/THL-202111607/2021|EPI_ISL_2507519|2021-03-31
2021-05	30	20	hCoV-19/Finland/THL-202111608/2021|EPI_ISL_2507520|2021-03-31
2021-05	30	20	hCoV-19/Finland/THL-202111609/2021|EPI_ISL_2507521|2021-03-31
2021-05	30	20	hCoV-19/Finland/THL-202111620/2021|EPI_ISL_2507532|2021-03-22
2021-05	30	20	hCoV-19/Finland/THL-202111728/2021|EPI_ISL_2507624|2021-03-30
2021-05	30	20	hCoV-19/Finland/THL-202111731/2021|EPI_ISL_2507626|2021-03-31
2021-05	30	20	hCoV-19/Finland/THL-202111733/2021|EPI_ISL_2507627|2021-04-01
2021-05	30	20	hCoV-19/Finland/THL-202111820/2021|EPI_ISL_2507699|2021-04-04
2021-05	30	20	hCoV-19/Finland/THL-202111821/2021|EPI_ISL_2507700|2021-04-02
2021-05	30	20	hCoV-19/Finland/THL-202111838/2021|EPI_ISL_2507712|2021-04-03
2021-05	30	20	hCoV-19/Finland/THL-202111841/2021|EPI_ISL_2507714|2021-04-01
2021-05	30	20	hCoV-19/Finland/THL-202111848/2021|EPI_ISL_2507718|2021-03-29
2021-05	30	20	hCoV-19/Finland/THL-202111937/2021|EPI_ISL_2507772|2021-04-09
2021-05	30	20	hCoV-19/Finland/THL-202111938/2021|EPI_ISL_2507773|2021-04-12
2021-05	30	20	hCoV-19/Finland/THL-202111967/2021|EPI_ISL_2507792|2021-04-11
2021-05	30	20	hCoV-19/Finland/THL-202111968/2021|EPI_ISL_2507793|2021-04-06
2021-05	30	20	hCoV-19/Finland/THL-202111969/2021|EPI_ISL_2507794|2021-04-10
2021-05	30	20	hCoV-19/Finland/THL-202111971/2021|EPI_ISL_2507796|2021-04-09
2021-05	30	20	hCoV-19/Finland/THL-202111974/2021|EPI_ISL_2507798|2021-04-06
2021-05	30	20	hCoV-19/Finland/THL-202111976/2021|EPI_ISL_2507799|2021-04-08
2021-05	30	20	hCoV-19/Finland/THL-202111978/2021|EPI_ISL_2507801|2021-04-06
2021-05	30	20	hCoV-19/Finland/THL-202111980/2021|EPI_ISL_2507803|2021-04-06
2021-05	30	20	hCoV-19/Finland/THL-202111981/2021|EPI_ISL_2507804|2021-04-12
2021-05	30	20	hCoV-19/Finland/THL-202111984/2021|EPI_ISL_2507806|2021-04-07
2021-05	30	20	hCoV-19/Finland/THL-202111989/2021|EPI_ISL_2507809|2021-04-12
2021-05	30	20	hCoV-19/Finland/THL-202111993/2021|EPI_ISL_2507812|2021-04-12
2021-05	30	20	hCoV-19/Finland/THL-202112031/2021|EPI_ISL_2507846|2021-04-10
2021-05	30	20	hCoV-19/Finland/THL-202112165/2021|EPI_ISL_2507954|2021-04-12
2021-05	30	20	hCoV-19/Finland/THL-202112168/2021|EPI_ISL_2507957|2021-04-10
2021-05	30	20	hCoV-19/Finland/THL-202112298/2021|EPI_ISL_2508059|2021-04-16
2021-05	30	20	hCoV-19/Finland/THL-202112340/2021|EPI_ISL_2508093|2021-04-14
2021-05	30	20	hCoV-19/Finland/THL-202112425/2021|EPI_ISL_2508157|2021-04-13
2021-05	30	20	hCoV-19/Finland/THL-202112426/2021|EPI_ISL_2508158|2021-04-17
2021-05	30	20	hCoV-19/Finland/THL-202112431/2021|EPI_ISL_2508162|2021-04-13
2021-05	30	20	hCoV-19/Finland/THL-202112435/2021|EPI_ISL_2508165|2021-04-15
2021-05	30	20	hCoV-19/Finland/THL-202112443/2021|EPI_ISL_2508170|2021-04-08
2021-05	30	20	hCoV-19/Finland/THL-202112444/2021|EPI_ISL_2508171|2021-04-13
2021-05	30	20	hCoV-19/Finland/THL-202112447/2021|EPI_ISL_2508173|2021-04-13
2021-05	30	20	hCoV-19/Finland/THL-202112448/2021|EPI_ISL_2508174|2021-04-14
2021-05	30	20	hCoV-19/Finland/THL-202112451/2021|EPI_ISL_2508177|2021-04-13
2021-05	30	20	hCoV-19/Finland/THL-202112466/2021|EPI_ISL_2508190|2021-04-17
2021-05	30	20	hCoV-19/Finland/THL-202112529/2021|EPI_ISL_2508233|2021-04-22
2021-05	30	20	hCoV-19/Finland/THL-202113969/2021|EPI_ISL_2508318|2021-04-20
2021-05	30	20	hCoV-19/Finland/THL-202113972/2021|EPI_ISL_2508319|2021-04-25
2021-05	30	20	hCoV-19/Finland/THL-202113983/2021|EPI_ISL_2508326|2021-04-24
2021-05	30	20	hCoV-19/Finland/THL-202113986/2021|EPI_ISL_2508329|2021-04-20
2021-05	30	20	hCoV-19/Finland/THL-202113994/2021|EPI_ISL_2363811|2021-04-23
2021-05	30	20	hCoV-19/Finland/THL-202113995/2021|EPI_ISL_2508334|2021-04-19
2021-05	30	20	hCoV-19/Finland/THL-202113998/2021|EPI_ISL_2508336|2021-04-21
2021-05	30	20	hCoV-19/Finland/THL-202113999/2021|EPI_ISL_2508337|2021-04-23
2021-05	30	20	hCoV-19/Finland/THL-202114004/2021|EPI_ISL_2363813|2021-04-21
2021-05	30	20	hCoV-19/Finland/THL-202114007/2021|EPI_ISL_2363816|2021-04-20
2021-05	30	20	hCoV-19/Finland/THL-202114009/2021|EPI_ISL_2508340|2021-04-21
2021-05	30	20	hCoV-19/Finland/THL-202114017/2021|EPI_ISL_2508346|2021-04-27
2021-05	30	20	hCoV-19/Finland/THL-202117096/2021|EPI_ISL_2363892|2021-04-30
2021-05	30	20	hCoV-19/Finland/THL-202117114/2021|EPI_ISL_2363909|2021-04-30
2021-05	30	20	hCoV-19/Finland/THL-202117220/2021|EPI_ISL_2363991|2021-04-27
2021-05	30	20	hCoV-19/Finland/THL-202117229/2021|EPI_ISL_2364000|2021-05-01
2021-05	30	20	hCoV-19/Finland/THL-202117233/2021|EPI_ISL_2364002|2021-04-30
2021-05	30	20	hCoV-19/Finland/THL-202117240/2021|EPI_ISL_2364008|2021-04-25
2021-05	30	20	hCoV-19/Finland/THL-202117242/2021|EPI_ISL_2364010|2021-04-25
2021-05	30	20	hCoV-19/Finland/THL-202117258/2021|EPI_ISL_2364022|2021-05-10
2021-05	30	20	hCoV-19/Finland/TRE24386_4/2021|EPI_ISL_2153432|2021-04-06
2021-05	30	20	hCoV-19/Finland/5784/2021|EPI_ISL_2604483|2021-03-31
2021-05	30	20	hCoV-19/Finland/6000/2021|EPI_ISL_2604761|2021-04-11
2021-05	30	20	hCoV-19/Finland/6240/2021|EPI_ISL_2608525|2021-04-22
2021-05	30	20	hCoV-19/Finland/6249/2021|EPI_ISL_2608533|2021-04-21
2021-05	30	20	hCoV-19/Finland/6254/2021|EPI_ISL_2608538|2021-04-22
2021-05	30	20	hCoV-19/Finland/6424/2021|EPI_ISL_2608625|2021-04-26
2021-05	30	21	hCoV-19/Finland/THL-202112539/2021|EPI_ISL_2508241|2021-04-22
2021-05	30	21	hCoV-19/Finland/THL-202114010/2021|EPI_ISL_2508341|2021-04-23
2021-05	30	21	hCoV-19/Finland/THL-202117221/2021|EPI_ISL_2363992|2021-04-27
2021-05	30	22	hCoV-19/Finland/HEL-10-14/2021|EPI_ISL_1279096|2021-01-14
2021-05	30	22	hCoV-19/Finland/HEL-12-55/2021|EPI_ISL_995923|2021-01-13
2021-05	30	22	hCoV-19/Finland/HEL-12-62/2021|EPI_ISL_995950|2021-01-11
2021-05	30	22	hCoV-19/Finland/HEL-12-65/2021|EPI_ISL_995952|2021-01-11
2021-05	30	22	hCoV-19/Finland/HEL-15-171/2021|EPI_ISL_1082002|2021-01-15
2021-05	30	22	hCoV-19/Finland/HEL-16-308/2021|EPI_ISL_995844|2021-01-14
2021-05	30	22	hCoV-19/Finland/HEL-17-513/2021|EPI_ISL_1082099|2021-01-25
2021-05	30	22	hCoV-19/Finland/HEL-17-521/2021|EPI_ISL_1082101|2021-01-25
2021-05	30	22	hCoV-19/Finland/HEL-20-701/2021|EPI_ISL_1279099|2021-01-11
2021-05	30	22	hCoV-19/Finland/THL-202105744/2021|EPI_ISL_2505275|2021-02-18
2021-05	30	22	hCoV-19/Finland/THL-202106269/2021|EPI_ISL_2505399|2021-03-03
2021-05	30	22	hCoV-19/Finland/THL-202106281/2021|EPI_ISL_2505411|2021-03-03
2021-05	30	22	hCoV-19/Finland/THL-202108524/2021|EPI_ISL_2505696|2021-02-22
2021-05	30	22	hCoV-19/Finland/THL-202108816/2021|EPI_ISL_2505926|2021-03-02
2021-05	30	22	hCoV-19/Finland/THL-202108817/2021|EPI_ISL_2505927|2021-02-26
2021-05	30	22	hCoV-19/Finland/THL-202108819/2021|EPI_ISL_2505928|2021-03-02
2021-05	30	22	hCoV-19/Finland/THL-202108824/2021|EPI_ISL_2505933|2021-03-03
2021-05	30	22	hCoV-19/Finland/THL-202108825/2021|EPI_ISL_2505934|2021-03-02
2021-05	30	22	hCoV-19/Finland/THL-202108828/2021|EPI_ISL_2505937|2021-03-02
2021-05	30	22	hCoV-19/Finland/THL-202108831/2021|EPI_ISL_2505939|2021-03-03
2021-05	30	22	hCoV-19/Finland/THL-202108832/2021|EPI_ISL_2505940|2021-03-02
2021-05	30	22	hCoV-19/Finland/THL-202108834/2021|EPI_ISL_2505942|2021-03-03
2021-05	30	22	hCoV-19/Finland/THL-202108835/2021|EPI_ISL_2505943|2021-02-28
2021-05	30	22	hCoV-19/Finland/THL-202108841/2021|EPI_ISL_2505948|2021-03-02
2021-05	30	22	hCoV-19/Finland/THL-202108843/2021|EPI_ISL_2505950|2021-03-02
2021-05	30	22	hCoV-19/Finland/THL-202108845/2021|EPI_ISL_2505952|2021-03-02
2021-05	30	22	hCoV-19/Finland/THL-202108847/2021|EPI_ISL_2505954|2021-03-02
2021-05	30	22	hCoV-19/Finland/THL-202108851/2021|EPI_ISL_2505957|2021-03-01
2021-05	30	22	hCoV-19/Finland/THL-202108852/2021|EPI_ISL_2505958|2021-03-03
2021-05	30	22	hCoV-19/Finland/THL-202108853/2021|EPI_ISL_2505959|2021-03-03
2021-05	30	22	hCoV-19/Finland/THL-202108854/2021|EPI_ISL_2505960|2021-03-02
2021-05	30	22	hCoV-19/Finland/THL-202108860/2021|EPI_ISL_2505964|2021-03-01
2021-05	30	22	hCoV-19/Finland/THL-202108937/2021|EPI_ISL_2506032|2021-03-06
2021-05	30	22	hCoV-19/Finland/THL-202109208/2021|EPI_ISL_2506246|2021-03-03
2021-05	30	22	hCoV-19/Finland/THL-202109219/2021|EPI_ISL_2506256|2021-03-09
2021-05	30	22	hCoV-19/Finland/THL-202109222/2021|EPI_ISL_2506259|2021-03-05
2021-05	30	22	hCoV-19/Finland/THL-202109614/2021|EPI_ISL_2506559|2021-03-11
2021-05	30	22	hCoV-19/Finland/THL-202109745/2021|EPI_ISL_2506659|2021-03-12
2021-05	30	22	hCoV-19/Finland/THL-202109757/2021|EPI_ISL_2506666|2021-03-15
2021-05	30	22	hCoV-19/Finland/THL-202110230/2021|EPI_ISL_2506857|2021-03-22
2021-05	30	22	hCoV-19/Finland/THL-202111439/2021|EPI_ISL_2507373|2021-03-25
2021-05	30	22	hCoV-19/Finland/THL-202111450/2021|EPI_ISL_2507383|2021-03-25
2021-05	30	22	hCoV-19/Finland/THL-202111551/2021|EPI_ISL_2507471|2021-03-29
2021-05	30	22	hCoV-19/Finland/THL-202111605/2021|EPI_ISL_2507517|2021-03-27
2021-05	30	22	hCoV-19/Finland/THL-202111671/2021|EPI_ISL_2507580|2021-04-01
2021-05	30	22	hCoV-19/Finland/THL-202111695/2021|EPI_ISL_2507594|2021-03-30
2021-05	30	22	hCoV-19/Finland/THL-202111755/2021|EPI_ISL_2507645|2021-04-02
2021-05	30	22	hCoV-19/Finland/THL-202112096/2021|EPI_ISL_2507899|2021-04-09
2021-05	30	22	hCoV-19/Finland/THL-202112099/2021|EPI_ISL_2507902|2021-04-08
2021-05	30	22	hCoV-19/Finland/THL-202112100/2021|EPI_ISL_2507903|2021-04-08
2021-05	30	22	hCoV-19/Finland/THL-202112121/2021|EPI_ISL_2507922|2021-04-08
2021-05	30	22	hCoV-19/Finland/THL-202112125/2021|EPI_ISL_2507925|2021-04-08
2021-05	30	22	hCoV-19/Finland/THL-202112126/2021|EPI_ISL_2507926|2021-04-08
2021-05	30	22	hCoV-19/Finland/THL-202112127/2021|EPI_ISL_2507927|2021-04-08
2021-05	30	22	hCoV-19/Finland/THL-202112136/2021|EPI_ISL_2507932|2021-04-13
2021-05	30	22	hCoV-19/Finland/THL-202112176/2021|EPI_ISL_2507962|2021-04-16
2021-05	30	22	hCoV-19/Finland/THL-202112283/2021|EPI_ISL_2508045|2021-04-16
2021-05	30	22	hCoV-19/Finland/THL-202112532/2021|EPI_ISL_2508236|2021-04-22
2021-05	30	22	hCoV-19/Finland/THL-202112538/2021|EPI_ISL_2508240|2021-04-23
2021-05	30	22	hCoV-19/Finland/THL-202112556/2021|EPI_ISL_2508255|2021-04-24
2021-05	30	22	hCoV-19/Finland/THL-202112568/2021|EPI_ISL_2508264|2021-04-22
2021-05	30	22	hCoV-19/Finland/THL-202112582/2021|EPI_ISL_2508275|2021-04-23
2021-05	30	22	hCoV-19/Finland/THL-202112590/2021|EPI_ISL_2508277|2021-04-23
2021-05	30	22	hCoV-19/Finland/THL-202113923/2021|EPI_ISL_2363808|2021-04-23
2021-05	30	22	hCoV-19/Finland/THL-202114087/2021|EPI_ISL_2363864|2021-05-01
2021-05	30	22	hCoV-19/Finland/THL-202117093/2021|EPI_ISL_2363890|2021-04-30
2021-05	30	22	hCoV-19/Finland/THL-202117129/2021|EPI_ISL_2363922|2021-05-01
2021-05	30	22	hCoV-19/Finland/V2221/2021|EPI_ISL_2031149|2021-02-17
2021-05	30	22	hCoV-19/Finland/V2442/2021|EPI_ISL_2031150|2021-02-18
2021-05	30	22	hCoV-19/Finland/V2453/2021|EPI_ISL_2031151|2021-02-18
2021-05	30	22	hCoV-19/Finland/V2467/2021|EPI_ISL_2031152|2021-02-18
2021-05	30	22	hCoV-19/Finland/V2819/2021|EPI_ISL_2031154|2021-02-20
2021-05	30	22	hCoV-19/Finland/V3231/2021|EPI_ISL_2031158|2021-02-22
2021-05	30	22	hCoV-19/Finland/V3791/2021|EPI_ISL_2031169|2021-02-24
2021-05	30	22	hCoV-19/Finland/V3818/2021|EPI_ISL_2031170|2021-02-25
2021-05	30	22	hCoV-19/Finland/V3832/2021|EPI_ISL_2031171|2021-02-25
2021-05	30	22	hCoV-19/Finland/V3840/2021|EPI_ISL_2031172|2021-02-25
2021-05	30	22	hCoV-19/Finland/V4983/2021|EPI_ISL_2608447|2021-03-01
2021-05	30	22	hCoV-19/Finland/V4989/2021|EPI_ISL_2608452|2021-03-01
2021-05	30	22	hCoV-19/Finland/V4993/2021|EPI_ISL_2608456|2021-03-01
2021-05	30	22	hCoV-19/Finland/V4995/2021|EPI_ISL_2608458|2021-03-01
2021-05	30	22	hCoV-19/Finland/V4998/2021|EPI_ISL_2608460|2021-03-01
2021-05	30	22	hCoV-19/Finland/V5003/2021|EPI_ISL_2608463|2021-03-01
2021-05	30	22	hCoV-19/Finland/V5020/2021|EPI_ISL_2608475|2021-03-01
2021-05	30	22	hCoV-19/Finland/V5025/2021|EPI_ISL_2608480|2021-03-01
2021-05	30	22	hCoV-19/Finland/V5289/2021|EPI_ISL_2031173|2021-03-02
2021-05	30	22	hCoV-19/Finland/V5305/2021|EPI_ISL_2031175|2021-03-02
2021-05	30	22	hCoV-19/Finland/V5344/2021|EPI_ISL_2031176|2021-03-02
2021-05	30	22	hCoV-19/Finland/V5946/2021|EPI_ISL_2608665|2021-03-04
2021-05	30	22	hCoV-19/Finland/V5952/2021|EPI_ISL_2608670|2021-03-05
2021-05	30	22	hCoV-19/Finland/V5953/2021|EPI_ISL_2608671|2021-03-05
2021-05	30	22	hCoV-19/Finland/V5955/2021|EPI_ISL_2608673|2021-03-04
2021-05	30	22	hCoV-19/Finland/V5967/2021|EPI_ISL_2608674|2021-03-04
2021-05	30	22	hCoV-19/Finland/V5980/2021|EPI_ISL_2608684|2021-03-04
2021-05	30	22	hCoV-19/Finland/V6256/2021|EPI_ISL_2609416|2021-03-05
2021-05	30	22	hCoV-19/Finland/V6258/2021|EPI_ISL_2609418|2021-03-05
2021-05	30	22	hCoV-19/Finland/V6259/2021|EPI_ISL_2609419|2021-03-04
2021-05	30	22	hCoV-19/Finland/V6274/2021|EPI_ISL_2609430|2021-03-05
2021-05	30	22	hCoV-19/Finland/V6486/2021|EPI_ISL_2608557|2021-03-06
2021-05	30	22	hCoV-19/Finland/V6488/2021|EPI_ISL_2608558|2021-03-06
2021-05	30	22	hCoV-19/Finland/V6491/2021|EPI_ISL_2608561|2021-03-06
2021-05	30	22	hCoV-19/Finland/V6492/2021|EPI_ISL_2608562|2021-03-06
2021-05	30	22	hCoV-19/Finland/V6526/2021|EPI_ISL_2608585|2021-03-07
2021-05	30	22	hCoV-19/Finland/V6528/2021|EPI_ISL_2608586|2021-03-07
2021-05	30	22	hCoV-19/Finland/V6530/2021|EPI_ISL_2608588|2021-03-07
2021-05	30	22	hCoV-19/Finland/V7904/2021|EPI_ISL_2031185|2021-03-06
2021-05	30	22	hCoV-19/Finland/V8498/2021|EPI_ISL_2031186|2021-03-13
2021-05	30	22	hCoV-19/Finland/V8502/2021|EPI_ISL_2608634|2021-03-13
2021-05	30	22	hCoV-19/Finland/V8504/2021|EPI_ISL_2608635|2021-03-13
2021-05	30	22	hCoV-19/Finland/V8527/2021|EPI_ISL_2608643|2021-03-14
2021-05	30	22	hCoV-19/Finland/V8540/2021|EPI_ISL_2608652|2021-03-14
2021-05	30	22	hCoV-19/Finland/V8542/2021|EPI_ISL_2608654|2021-03-14
2021-05	30	22	hCoV-19/Finland/V8543/2021|EPI_ISL_2608655|2021-03-14
2021-05	30	22	hCoV-19/Finland/V8553/2021|EPI_ISL_2031188|2021-03-13
2021-05	30	22	hCoV-19/Finland/V8585/2021|EPI_ISL_2608592|2021-03-15
2021-05	30	22	hCoV-19/Finland/V8595/2021|EPI_ISL_2608599|2021-03-15
2021-05	30	22	hCoV-19/Finland/V8599/2021|EPI_ISL_2608602|2021-03-15
2021-05	30	22	hCoV-19/Finland/V8602/2021|EPI_ISL_2608605|2021-03-15
2021-05	30	22	hCoV-19/Finland/V8714/2021|EPI_ISL_2609089|2021-03-15
2021-05	30	22	hCoV-19/Finland/V8726/2021|EPI_ISL_2609099|2021-03-15
2021-05	30	22	hCoV-19/Finland/V8727/2021|EPI_ISL_2609100|2021-03-15
2021-05	30	22	hCoV-19/Finland/V8735/2021|EPI_ISL_2609108|2021-03-15
2021-05	30	22	hCoV-19/Finland/V8736/2021|EPI_ISL_2609109|2021-03-15
2021-05	30	22	hCoV-19/Finland/V8743/2021|EPI_ISL_2609115|2021-03-15
2021-05	30	22	hCoV-19/Finland/V8770/2021|EPI_ISL_2609175|2021-03-17
2021-05	30	22	hCoV-19/Finland/V8786/2021|EPI_ISL_2609188|2021-03-17
2021-05	30	22	hCoV-19/Finland/V8791/2021|EPI_ISL_2609193|2021-03-17
2021-05	30	22	hCoV-19/Finland/V8846/2021|EPI_ISL_2609235|2021-03-17
2021-05	30	22	hCoV-19/Finland/V8859/2021|EPI_ISL_2609246|2021-03-17
2021-05	30	22	hCoV-19/Finland/V8860/2021|EPI_ISL_2609247|2021-03-17
2021-05	30	22	hCoV-19/Finland/V8872/2021|EPI_ISL_2609256|2021-03-17
2021-05	30	22	hCoV-19/Finland/V8884/2021|EPI_ISL_2609267|2021-03-17
2021-05	30	22	hCoV-19/Finland/V8964/2021|EPI_ISL_2604569|2021-03-18
2021-05	30	22	hCoV-19/Finland/V8966/2021|EPI_ISL_2604571|2021-03-18
2021-05	30	22	hCoV-19/Finland/V8972/2021|EPI_ISL_2604576|2021-03-18
2021-05	30	22	hCoV-19/Finland/V8978/2021|EPI_ISL_2604579|2021-03-18
2021-05	30	22	hCoV-19/Finland/V8984/2021|EPI_ISL_2604582|2021-03-18
2021-05	30	22	hCoV-19/Finland/V9063/2021|EPI_ISL_2031207|2021-03-19
2021-05	30	22	hCoV-19/Finland/V9065/2021|EPI_ISL_2031209|2021-03-19
2021-05	30	22	hCoV-19/Finland/V9071/2021|EPI_ISL_2031214|2021-03-19
2021-05	30	22	hCoV-19/Finland/V9072/2021|EPI_ISL_2031215|2021-03-19
2021-05	30	22	hCoV-19/Finland/V9122/2021|EPI_ISL_2031223|2021-03-20
2021-05	30	22	hCoV-19/Finland/V9131/2021|EPI_ISL_2031227|2021-03-20
2021-05	30	22	hCoV-19/Finland/V9137/2021|EPI_ISL_2031228|2021-03-20
2021-05	30	22	hCoV-19/Finland/V9176/2021|EPI_ISL_2031230|2021-03-21
2021-05	30	22	hCoV-19/Finland/2561/2021|EPI_ISL_1841994|2021-02-17
2021-05	30	22	hCoV-19/Finland/2562/2021|EPI_ISL_1841995|2021-02-17
2021-05	30	22	hCoV-19/Finland/2564/2021|EPI_ISL_1841997|2021-02-17
2021-05	30	22	hCoV-19/Finland/2570/2021|EPI_ISL_1842002|2021-02-17
2021-05	30	22	hCoV-19/Finland/2571/2021|EPI_ISL_1842003|2021-02-17
2021-05	30	22	hCoV-19/Finland/2572/2021|EPI_ISL_1842004|2021-02-17
2021-05	30	22	hCoV-19/Finland/2612/2021|EPI_ISL_1842059|2021-02-19
2021-05	30	22	hCoV-19/Finland/2613/2021|EPI_ISL_1842060|2021-02-19
2021-05	30	22	hCoV-19/Finland/2616/2021|EPI_ISL_1842063|2021-02-18
2021-05	30	22	hCoV-19/Finland/2618/2021|EPI_ISL_1842065|2021-02-18
2021-05	30	22	hCoV-19/Finland/2619/2021|EPI_ISL_1842066|2021-02-18
2021-05	30	22	hCoV-19/Finland/2620/2021|EPI_ISL_1842067|2021-02-18
2021-05	30	22	hCoV-19/Finland/2622/2021|EPI_ISL_1842069|2021-02-18
2021-05	30	22	hCoV-19/Finland/2623/2021|EPI_ISL_1842070|2021-02-18
2021-05	30	22	hCoV-19/Finland/2624/2021|EPI_ISL_1842071|2021-02-18
2021-05	30	22	hCoV-19/Finland/2626/2021|EPI_ISL_1842073|2021-02-18
2021-05	30	22	hCoV-19/Finland/2631/2021|EPI_ISL_1842078|2021-02-18
2021-05	30	22	hCoV-19/Finland/2632/2021|EPI_ISL_1842079|2021-02-18
2021-05	30	22	hCoV-19/Finland/2633/2021|EPI_ISL_1842080|2021-02-18
2021-05	30	22	hCoV-19/Finland/2641/2021|EPI_ISL_1842088|2021-02-18
2021-05	30	22	hCoV-19/Finland/2642/2021|EPI_ISL_1842089|2021-02-18
2021-05	30	22	hCoV-19/Finland/2643/2021|EPI_ISL_1842090|2021-02-18
2021-05	30	22	hCoV-19/Finland/2645/2021|EPI_ISL_1842092|2021-02-19
2021-05	30	22	hCoV-19/Finland/2646/2021|EPI_ISL_1842093|2021-02-19
2021-05	30	22	hCoV-19/Finland/2647/2021|EPI_ISL_1842094|2021-02-19
2021-05	30	22	hCoV-19/Finland/2671/2021|EPI_ISL_1841951|2021-02-19
2021-05	30	22	hCoV-19/Finland/2673/2021|EPI_ISL_1841953|2021-02-19
2021-05	30	22	hCoV-19/Finland/2674/2021|EPI_ISL_1841954|2021-02-19
2021-05	30	22	hCoV-19/Finland/2675/2021|EPI_ISL_1841955|2021-02-19
2021-05	30	22	hCoV-19/Finland/2676/2021|EPI_ISL_1841956|2021-02-19
2021-05	30	22	hCoV-19/Finland/2677/2021|EPI_ISL_1841957|2021-02-19
2021-05	30	22	hCoV-19/Finland/2678/2021|EPI_ISL_1841958|2021-02-19
2021-05	30	22	hCoV-19/Finland/2679/2021|EPI_ISL_1841959|2021-02-19
2021-05	30	22	hCoV-19/Finland/2680/2021|EPI_ISL_1841960|2021-02-19
2021-05	30	22	hCoV-19/Finland/2681/2021|EPI_ISL_1841961|2021-02-19
2021-05	30	22	hCoV-19/Finland/2887/2021|EPI_ISL_2258494|2021-02-20
2021-05	30	22	hCoV-19/Finland/2888/2021|EPI_ISL_2031141|2021-02-20
2021-05	30	22	hCoV-19/Finland/2892/2021|EPI_ISL_2031142|2021-02-20
2021-05	30	22	hCoV-19/Finland/2896/2021|EPI_ISL_2031143|2021-02-20
2021-05	30	22	hCoV-19/Finland/2900/2021|EPI_ISL_2258502|2021-02-20
2021-05	30	22	hCoV-19/Finland/2901/2021|EPI_ISL_2258503|2021-02-20
2021-05	30	22	hCoV-19/Finland/2904/2021|EPI_ISL_2258505|2021-02-20
2021-05	30	22	hCoV-19/Finland/2958/2021|EPI_ISL_1842171|2021-02-16
2021-05	30	22	hCoV-19/Finland/3049/2021|EPI_ISL_2030977|2021-02-21
2021-05	30	22	hCoV-19/Finland/3054/2021|EPI_ISL_2031240|2021-02-21
2021-05	30	22	hCoV-19/Finland/3060/2021|EPI_ISL_2031241|2021-02-21
2021-05	30	22	hCoV-19/Finland/3062/2021|EPI_ISL_2031243|2021-02-21
2021-05	30	22	hCoV-19/Finland/3068/2021|EPI_ISL_2030979|2021-02-21
2021-05	30	22	hCoV-19/Finland/3069/2021|EPI_ISL_2030980|2021-02-21
2021-05	30	22	hCoV-19/Finland/3070/2021|EPI_ISL_2031247|2021-02-21
2021-05	30	22	hCoV-19/Finland/3071/2021|EPI_ISL_2031248|2021-02-21
2021-05	30	22	hCoV-19/Finland/3080/2021|EPI_ISL_2031251|2021-02-21
2021-05	30	22	hCoV-19/Finland/3081/2021|EPI_ISL_2031252|2021-02-21
2021-05	30	22	hCoV-19/Finland/3085/2021|EPI_ISL_2031256|2021-02-21
2021-05	30	22	hCoV-19/Finland/3087/2021|EPI_ISL_2031258|2021-02-21
2021-05	30	22	hCoV-19/Finland/3126/2021|EPI_ISL_1842217|2021-02-16
2021-05	30	22	hCoV-19/Finland/3128/2021|EPI_ISL_1842219|2021-02-16
2021-05	30	22	hCoV-19/Finland/3209/2021|EPI_ISL_2030989|2021-02-22
2021-05	30	22	hCoV-19/Finland/3214/2021|EPI_ISL_2030993|2021-02-23
2021-05	30	22	hCoV-19/Finland/3230/2021|EPI_ISL_2031007|2021-02-22
2021-05	30	22	hCoV-19/Finland/3244/2021|EPI_ISL_2031020|2021-02-22
2021-05	30	22	hCoV-19/Finland/3309/2021|EPI_ISL_2258378|2021-02-23
2021-05	30	22	hCoV-19/Finland/3345/2021|EPI_ISL_2258411|2021-02-23
2021-05	30	22	hCoV-19/Finland/3470/2021|EPI_ISL_2031144|2021-02-25
2021-05	30	22	hCoV-19/Finland/3471/2021|EPI_ISL_2604410|2021-02-25
2021-05	30	22	hCoV-19/Finland/3473/2021|EPI_ISL_2604412|2021-02-26
2021-05	30	22	hCoV-19/Finland/3482/2021|EPI_ISL_2604420|2021-02-25
2021-05	30	22	hCoV-19/Finland/3483/2021|EPI_ISL_2031145|2021-02-25
2021-05	30	22	hCoV-19/Finland/3491/2021|EPI_ISL_2031146|2021-02-25
2021-05	30	22	hCoV-19/Finland/3493/2021|EPI_ISL_2604429|2021-02-25
2021-05	30	22	hCoV-19/Finland/3501/2021|EPI_ISL_2604436|2021-02-25
2021-05	30	22	hCoV-19/Finland/3503/2021|EPI_ISL_2604438|2021-02-25
2021-05	30	22	hCoV-19/Finland/3512/2021|EPI_ISL_2604446|2021-02-26
2021-05	30	22	hCoV-19/Finland/3548/2021|EPI_ISL_2258445|2021-02-26
2021-05	30	22	hCoV-19/Finland/3581/2021|EPI_ISL_2258475|2021-02-26
2021-05	30	22	hCoV-19/Finland/3641/2021|EPI_ISL_2258666|2021-02-28
2021-05	30	22	hCoV-19/Finland/3712/2021|EPI_ISL_2258671|2021-02-28
2021-05	30	22	hCoV-19/Finland/3722/2021|EPI_ISL_2258680|2021-02-27
2021-05	30	22	hCoV-19/Finland/3723/2021|EPI_ISL_2258681|2021-02-27
2021-05	30	22	hCoV-19/Finland/3736/2021|EPI_ISL_2258687|2021-02-27
2021-05	30	22	hCoV-19/Finland/3737/2021|EPI_ISL_2258688|2021-02-28
2021-05	30	22	hCoV-19/Finland/3840/2021|EPI_ISL_2258599|2021-03-01
2021-05	30	22	hCoV-19/Finland/3844/2021|EPI_ISL_2258602|2021-03-01
2021-05	30	22	hCoV-19/Finland/3845/2021|EPI_ISL_2258603|2021-03-01
2021-05	30	22	hCoV-19/Finland/3850/2021|EPI_ISL_2258608|2021-03-01
2021-05	30	22	hCoV-19/Finland/4029/2021|EPI_ISL_2604282|2021-03-03
2021-05	30	22	hCoV-19/Finland/4044/2021|EPI_ISL_2031147|2021-03-02
2021-05	30	22	hCoV-19/Finland/4093/2021|EPI_ISL_2608738|2021-03-02
2021-05	30	22	hCoV-19/Finland/4095/2021|EPI_ISL_2608739|2021-03-02
2021-05	30	22	hCoV-19/Finland/4583/2021|EPI_ISL_2258636|2021-03-07
2021-05	30	22	hCoV-19/Finland/4584/2021|EPI_ISL_2258637|2021-03-07
2021-05	30	22	hCoV-19/Finland/4671/2021|EPI_ISL_1842664|2021-03-08
2021-05	30	22	hCoV-19/Finland/4673/2021|EPI_ISL_1842666|2021-03-08
2021-05	30	22	hCoV-19/Finland/4693/2021|EPI_ISL_1842683|2021-03-08
2021-05	30	22	hCoV-19/Finland/4699/2021|EPI_ISL_1842689|2021-03-08
2021-05	30	22	hCoV-19/Finland/4707/2021|EPI_ISL_1842697|2021-03-08
2021-05	30	22	hCoV-19/Finland/4711/2021|EPI_ISL_1842701|2021-03-08
2021-05	30	22	hCoV-19/Finland/4717/2021|EPI_ISL_1842707|2021-03-08
2021-05	30	22	hCoV-19/Finland/4740/2021|EPI_ISL_1842727|2021-03-09
2021-05	30	22	hCoV-19/Finland/4805/2021|EPI_ISL_2031104|2021-03-10
2021-05	30	22	hCoV-19/Finland/4815/2021|EPI_ISL_2031113|2021-03-09
2021-05	30	22	hCoV-19/Finland/4966/2021|EPI_ISL_2258982|2021-03-10
2021-05	30	22	hCoV-19/Finland/4986/2021|EPI_ISL_2258996|2021-03-10
2021-05	30	22	hCoV-19/Finland/5076/2021|EPI_ISL_2258940|2021-03-11
2021-05	30	22	hCoV-19/Finland/5077/2021|EPI_ISL_2258941|2021-03-11
2021-05	30	22	hCoV-19/Finland/5088/2021|EPI_ISL_2258948|2021-03-11
2021-05	30	22	hCoV-19/Finland/5090/2021|EPI_ISL_2258950|2021-03-11
2021-05	30	22	hCoV-19/Finland/5091/2021|EPI_ISL_2258951|2021-03-11
2021-05	30	22	hCoV-19/Finland/5121/2021|EPI_ISL_2258712|2021-03-12
2021-05	30	22	hCoV-19/Finland/5130/2021|EPI_ISL_2258721|2021-03-12
2021-05	30	22	hCoV-19/Finland/5153/2021|EPI_ISL_2258740|2021-03-12
2021-05	30	22	hCoV-19/Finland/5410/2021|EPI_ISL_2258892|2021-03-21
2021-05	30	22	hCoV-19/Finland/5431/2021|EPI_ISL_2258514|2021-03-22
2021-05	30	22	hCoV-19/Finland/5432/2021|EPI_ISL_2258515|2021-03-22
2021-05	30	22	hCoV-19/Finland/5455/2021|EPI_ISL_2258798|2021-03-23
2021-05	30	22	hCoV-19/Finland/5460/2021|EPI_ISL_2258801|2021-03-23
2021-05	30	22	hCoV-19/Finland/5526/2021|EPI_ISL_2258817|2021-03-24
2021-05	30	22	hCoV-19/Finland/5533/2021|EPI_ISL_2258821|2021-03-25
2021-05	30	22	hCoV-19/Finland/5536/2021|EPI_ISL_2258824|2021-03-25
2021-05	30	22	hCoV-19/Finland/5538/2021|EPI_ISL_2258826|2021-03-26
2021-05	30	22	hCoV-19/Finland/5541/2021|EPI_ISL_2258829|2021-03-26
2021-05	30	22	hCoV-19/Finland/5653/2021|EPI_ISL_2258759|2021-03-27
2021-05	30	22	hCoV-19/Finland/5661/2021|EPI_ISL_2258766|2021-03-27
2021-05	30	22	hCoV-19/Finland/5793/2021|EPI_ISL_2604488|2021-04-01
2021-05	30	22	hCoV-19/Finland/5921/2021|EPI_ISL_2609323|2021-04-06
2021-05	30	22	hCoV-19/Finland/5944/2021|EPI_ISL_2609331|2021-04-08
2021-05	30	22	hCoV-19/Finland/5949/2021|EPI_ISL_2609336|2021-04-08
2021-05	30	22	hCoV-19/Finland/6048/2021|EPI_ISL_2609005|2021-04-12
2021-05	30	22	hCoV-19/Finland/6111/2021|EPI_ISL_2609046|2021-04-15
2021-05	30	22	hCoV-19/Finland/6113/2021|EPI_ISL_2609048|2021-04-16
2021-05	30	22	hCoV-19/Finland/6115/2021|EPI_ISL_2609050|2021-04-16
2021-05	30	22	hCoV-19/Finland/6426/2021|EPI_ISL_2608626|2021-04-26
2021-05	30	22	hCoV-19/Finland/6453/2021|EPI_ISL_2608757|2021-04-27
2021-05	30	22	hCoV-19/Finland/6483/2021|EPI_ISL_2608770|2021-04-28
2021-05	30	22	hCoV-19/Finland/6566/2021|EPI_ISL_2608830|2021-05-03
2021-05	30	22	hCoV-19/Finland/6589/2021|EPI_ISL_2608838|2021-05-04
2021-05	30	22	hCoV-19/Finland/6615/2021|EPI_ISL_2608854|2021-05-03
2021-05	30	22	hCoV-19/Finland/6854/2021|EPI_ISL_2608887|2021-05-07
2021-05	30	23	hCoV-19/Finland/THL-202109121/2021|EPI_ISL_2506178|2021-03-03
2021-05	30	23	hCoV-19/Finland/THL-202111631/2021|EPI_ISL_2507543|2021-04-04
2021-05	30	23	hCoV-19/Finland/THL-202111634/2021|EPI_ISL_2507546|2021-04-02
2021-05	30	23	hCoV-19/Finland/THL-202111994/2021|EPI_ISL_2507813|2021-04-06
2021-05	30	23	hCoV-19/Finland/THL-202111995/2021|EPI_ISL_2507814|2021-04-06
2021-05	30	23	hCoV-19/Finland/THL-202112122/2021|EPI_ISL_2507923|2021-04-08
2021-05	30	23	hCoV-19/Finland/THL-202112173/2021|EPI_ISL_2507959|2021-04-13
2021-05	30	24	hCoV-19/Finland/HEL-9-33/2021|EPI_ISL_995884|2021-01-11
2021-05	30	24	hCoV-19/Finland/HEL-13-193/2021|EPI_ISL_995970|2021-01-20
2021-05	30	24	hCoV-19/Finland/HEL-13-199/2021|EPI_ISL_995973|2021-01-20
2021-05	30	24	hCoV-19/Finland/HEL-20-693/2021|EPI_ISL_1278976|2021-01-27
2021-05	30	24	hCoV-19/Finland/THL-202102278/2021|EPI_ISL_2590755|2021-01-30
2021-05	30	24	hCoV-19/Finland/THL-202102300/2021|EPI_ISL_2590784|2021-01-28
2021-05	30	24	hCoV-19/Finland/THL-202102301/2021|EPI_ISL_2590786|2021-01-28
2021-05	30	24	hCoV-19/Finland/THL-202102302/2021|EPI_ISL_2590788|2021-01-31
2021-05	30	24	hCoV-19/Finland/THL-202102941/2021|EPI_ISL_2590813|2021-02-20
2021-05	30	24	hCoV-19/Finland/THL-202102947/2021|EPI_ISL_2590823|2021-02-23
2021-05	30	24	hCoV-19/Finland/THL-202102952/2021|EPI_ISL_2590833|2021-02-16
2021-05	30	24	hCoV-19/Finland/THL-202103738/2021|EPI_ISL_2591026|2021-02-05
2021-05	30	24	hCoV-19/Finland/THL-202103739/2021|EPI_ISL_2591027|2021-02-06
2021-05	30	24	hCoV-19/Finland/THL-202103815/2021|EPI_ISL_2591132|2021-02-06
2021-05	30	24	hCoV-19/Finland/THL-202103936/2021|EPI_ISL_2591289|2021-02-06
2021-05	30	24	hCoV-19/Finland/THL-202103997/2021|EPI_ISL_2591390|2021-02-07
2021-05	30	24	hCoV-19/Finland/THL-202104003/2021|EPI_ISL_2591404|2021-02-08
2021-05	30	24	hCoV-19/Finland/THL-202104012/2021|EPI_ISL_2591419|2021-02-08
2021-05	30	24	hCoV-19/Finland/THL-202104016/2021|EPI_ISL_2591428|2021-01-31
2021-05	30	24	hCoV-19/Finland/THL-202104018/2021|EPI_ISL_2591432|2021-02-07
2021-05	30	24	hCoV-19/Finland/THL-202104039/2021|EPI_ISL_2591469|2021-02-09
2021-05	30	24	hCoV-19/Finland/THL-202104040/2021|EPI_ISL_2591471|2021-02-10
2021-05	30	24	hCoV-19/Finland/THL-202104052/2021|EPI_ISL_2591492|2021-02-10
2021-05	30	24	hCoV-19/Finland/THL-202105060/2021|EPI_ISL_2505170|2021-02-08
2021-05	30	24	hCoV-19/Finland/THL-202105061/2021|EPI_ISL_2505171|2021-02-10
2021-05	30	24	hCoV-19/Finland/THL-202105063/2021|EPI_ISL_2505172|2021-02-15
2021-05	30	24	hCoV-19/Finland/THL-202105081/2021|EPI_ISL_2505185|2021-02-09
2021-05	30	24	hCoV-19/Finland/THL-202105095/2021|EPI_ISL_2505195|2021-02-15
2021-05	30	24	hCoV-19/Finland/THL-202105099/2021|EPI_ISL_2505199|2021-02-12
2021-05	30	24	hCoV-19/Finland/THL-202105100/2021|EPI_ISL_2505200|2021-02-13
2021-05	30	24	hCoV-19/Finland/THL-202105101/2021|EPI_ISL_2505201|2021-02-11
2021-05	30	24	hCoV-19/Finland/THL-202105743/2021|EPI_ISL_2505274|2021-02-22
2021-05	30	24	hCoV-19/Finland/THL-202105768/2021|EPI_ISL_2505295|2021-02-17
2021-05	30	24	hCoV-19/Finland/THL-202105769/2021|EPI_ISL_2505296|2021-02-17
2021-05	30	24	hCoV-19/Finland/THL-202105770/2021|EPI_ISL_2505297|2021-02-15
2021-05	30	24	hCoV-19/Finland/THL-202105771/2021|EPI_ISL_2505298|2021-02-16
2021-05	30	24	hCoV-19/Finland/THL-202105773/2021|EPI_ISL_2505300|2021-02-17
2021-05	30	24	hCoV-19/Finland/THL-202105774/2021|EPI_ISL_2505301|2021-02-17
2021-05	30	24	hCoV-19/Finland/THL-202105786/2021|EPI_ISL_2505307|2021-02-19
2021-05	30	24	hCoV-19/Finland/THL-202105800/2021|EPI_ISL_2505316|2021-02-15
2021-05	30	24	hCoV-19/Finland/THL-202106193/2021|EPI_ISL_2505340|2021-02-19
2021-05	30	24	hCoV-19/Finland/THL-202106214/2021|EPI_ISL_2505354|2021-02-21
2021-05	30	24	hCoV-19/Finland/THL-202106215/2021|EPI_ISL_2505355|2021-02-15
2021-05	30	24	hCoV-19/Finland/THL-202106217/2021|EPI_ISL_2505357|2021-02-16
2021-05	30	24	hCoV-19/Finland/THL-202106218/2021|EPI_ISL_2505358|2021-02-15
2021-05	30	24	hCoV-19/Finland/THL-202106220/2021|EPI_ISL_2505360|2021-02-16
2021-05	30	24	hCoV-19/Finland/THL-202106228/2021|EPI_ISL_2505367|2021-03-06
2021-05	30	24	hCoV-19/Finland/THL-202106247/2021|EPI_ISL_2505383|2021-03-04
2021-05	30	24	hCoV-19/Finland/THL-202106262/2021|EPI_ISL_2505394|2021-03-09
2021-05	30	24	hCoV-19/Finland/THL-202106271/2021|EPI_ISL_2505401|2021-03-05
2021-05	30	24	hCoV-19/Finland/THL-202106278/2021|EPI_ISL_2505408|2021-03-09
2021-05	30	24	hCoV-19/Finland/THL-202106279/2021|EPI_ISL_2505409|2021-03-09
2021-05	30	24	hCoV-19/Finland/THL-202106358/2021|EPI_ISL_2505479|2021-02-15
2021-05	30	24	hCoV-19/Finland/THL-202106361/2021|EPI_ISL_2505482|2021-02-15
2021-05	30	24	hCoV-19/Finland/THL-202106366/2021|EPI_ISL_2505487|2021-02-18
2021-05	30	24	hCoV-19/Finland/THL-202106395/2021|EPI_ISL_2505515|2021-02-20
2021-05	30	24	hCoV-19/Finland/THL-202106414/2021|EPI_ISL_2505534|2021-02-17
2021-05	30	24	hCoV-19/Finland/THL-202108405/2021|EPI_ISL_2505601|2021-03-06
2021-05	30	24	hCoV-19/Finland/THL-202108410/2021|EPI_ISL_2505605|2021-03-01
2021-05	30	24	hCoV-19/Finland/THL-202108453/2021|EPI_ISL_2505643|2021-03-04
2021-05	30	24	hCoV-19/Finland/THL-202108502/2021|EPI_ISL_2505677|2021-02-25
2021-05	30	24	hCoV-19/Finland/THL-202108503/2021|EPI_ISL_2505678|2021-02-22
2021-05	30	24	hCoV-19/Finland/THL-202108505/2021|EPI_ISL_2505680|2021-02-20
2021-05	30	24	hCoV-19/Finland/THL-202108506/2021|EPI_ISL_2505681|2021-02-22
2021-05	30	24	hCoV-19/Finland/THL-202108547/2021|EPI_ISL_2505718|2021-02-27
2021-05	30	24	hCoV-19/Finland/THL-202108574/2021|EPI_ISL_2505744|2021-02-22
2021-05	30	24	hCoV-19/Finland/THL-202108589/2021|EPI_ISL_2505750|2021-02-26
2021-05	30	24	hCoV-19/Finland/THL-202108624/2021|EPI_ISL_2505776|2021-02-26
2021-05	30	24	hCoV-19/Finland/THL-202108656/2021|EPI_ISL_2505802|2021-02-22
2021-05	30	24	hCoV-19/Finland/THL-202108660/2021|EPI_ISL_2505806|2021-02-21
2021-05	30	24	hCoV-19/Finland/THL-202108813/2021|EPI_ISL_2505924|2021-03-03
2021-05	30	24	hCoV-19/Finland/THL-202108823/2021|EPI_ISL_2505932|2021-03-03
2021-05	30	24	hCoV-19/Finland/THL-202108935/2021|EPI_ISL_2506030|2021-03-01
2021-05	30	24	hCoV-19/Finland/THL-202108936/2021|EPI_ISL_2506031|2021-03-03
2021-05	30	24	hCoV-19/Finland/THL-202108947/2021|EPI_ISL_2506046|2021-03-05
2021-05	30	24	hCoV-19/Finland/THL-202108949/2021|EPI_ISL_2506048|2021-02-25
2021-05	30	24	hCoV-19/Finland/THL-202108950/2021|EPI_ISL_2506049|2021-02-27
2021-05	30	24	hCoV-19/Finland/THL-202109031/2021|EPI_ISL_2506104|2021-03-04
2021-05	30	24	hCoV-19/Finland/THL-202109073/2021|EPI_ISL_2506140|2021-03-04
2021-05	30	24	hCoV-19/Finland/THL-202109212/2021|EPI_ISL_2506250|2021-03-04
2021-05	30	24	hCoV-19/Finland/THL-202109215/2021|EPI_ISL_2506253|2021-03-09
2021-05	30	24	hCoV-19/Finland/THL-202109218/2021|EPI_ISL_2506255|2021-03-10
2021-05	30	24	hCoV-19/Finland/THL-202109223/2021|EPI_ISL_2506260|2021-03-10
2021-05	30	24	hCoV-19/Finland/THL-202109227/2021|EPI_ISL_2506262|2021-03-05
2021-05	30	24	hCoV-19/Finland/THL-202109311/2021|EPI_ISL_2506313|2021-03-14
2021-05	30	24	hCoV-19/Finland/THL-202109313/2021|EPI_ISL_2506315|2021-03-11
2021-05	30	24	hCoV-19/Finland/THL-202109317/2021|EPI_ISL_2506318|2021-03-14
2021-05	30	24	hCoV-19/Finland/THL-202109335/2021|EPI_ISL_2506334|2021-03-12
2021-05	30	24	hCoV-19/Finland/THL-202109493/2021|EPI_ISL_2506473|2021-03-10
2021-05	30	24	hCoV-19/Finland/THL-202109495/2021|EPI_ISL_2506475|2021-03-10
2021-05	30	24	hCoV-19/Finland/THL-202109496/2021|EPI_ISL_2506476|2021-03-10
2021-05	30	24	hCoV-19/Finland/THL-202109500/2021|EPI_ISL_2506480|2021-03-12
2021-05	30	24	hCoV-19/Finland/THL-202109533/2021|EPI_ISL_2506501|2021-03-08
2021-05	30	24	hCoV-19/Finland/THL-202109580/2021|EPI_ISL_2506528|2021-03-16
2021-05	30	24	hCoV-19/Finland/THL-202109585/2021|EPI_ISL_2506532|2021-03-14
2021-05	30	24	hCoV-19/Finland/THL-202109587/2021|EPI_ISL_2506534|2021-03-15
2021-05	30	24	hCoV-19/Finland/THL-202109593/2021|EPI_ISL_2506539|2021-03-15
2021-05	30	24	hCoV-19/Finland/THL-202109599/2021|EPI_ISL_2506544|2021-03-16
2021-05	30	24	hCoV-19/Finland/THL-202109601/2021|EPI_ISL_2506546|2021-03-16
2021-05	30	24	hCoV-19/Finland/THL-202109609/2021|EPI_ISL_2506554|2021-03-17
2021-05	30	24	hCoV-19/Finland/THL-202109619/2021|EPI_ISL_2506564|2021-03-12
2021-05	30	24	hCoV-19/Finland/THL-202109631/2021|EPI_ISL_2506574|2021-03-14
2021-05	30	24	hCoV-19/Finland/THL-202109666/2021|EPI_ISL_2506598|2021-03-11
2021-05	30	24	hCoV-19/Finland/THL-202109670/2021|EPI_ISL_2506602|2021-03-08
2021-05	30	24	hCoV-19/Finland/THL-202109710/2021|EPI_ISL_2506634|2021-03-14
2021-05	30	24	hCoV-19/Finland/THL-202109732/2021|EPI_ISL_2506651|2021-03-17
2021-05	30	24	hCoV-19/Finland/THL-202109738/2021|EPI_ISL_2506655|2021-03-14
2021-05	30	24	hCoV-19/Finland/THL-202109775/2021|EPI_ISL_2506679|2021-03-19
2021-05	30	24	hCoV-19/Finland/THL-202109778/2021|EPI_ISL_2506682|2021-03-13
2021-05	30	24	hCoV-19/Finland/THL-202109829/2021|EPI_ISL_2506714|2021-03-19
2021-05	30	24	hCoV-19/Finland/THL-202109887/2021|EPI_ISL_2506754|2021-03-15
2021-05	30	24	hCoV-19/Finland/THL-202109889/2021|EPI_ISL_2506756|2021-03-18
2021-05	30	24	hCoV-19/Finland/THL-202109905/2021|EPI_ISL_2506772|2021-03-16
2021-05	30	24	hCoV-19/Finland/THL-202109907/2021|EPI_ISL_2506774|2021-03-19
2021-05	30	24	hCoV-19/Finland/THL-202109909/2021|EPI_ISL_2506776|2021-03-19
2021-05	30	24	hCoV-19/Finland/THL-202109911/2021|EPI_ISL_2506778|2021-03-19
2021-05	30	24	hCoV-19/Finland/THL-202109913/2021|EPI_ISL_2506780|2021-03-20
2021-05	30	24	hCoV-19/Finland/THL-202109914/2021|EPI_ISL_2506781|2021-03-19
2021-05	30	24	hCoV-19/Finland/THL-202109918/2021|EPI_ISL_2506785|2021-03-18
2021-05	30	24	hCoV-19/Finland/THL-202109922/2021|EPI_ISL_2506789|2021-03-16
2021-05	30	24	hCoV-19/Finland/THL-202109923/2021|EPI_ISL_2506790|2021-03-16
2021-05	30	24	hCoV-19/Finland/THL-202109928/2021|EPI_ISL_2506794|2021-03-19
2021-05	30	24	hCoV-19/Finland/THL-202109929/2021|EPI_ISL_2506795|2021-03-17
2021-05	30	24	hCoV-19/Finland/THL-202109930/2021|EPI_ISL_2506796|2021-03-19
2021-05	30	24	hCoV-19/Finland/THL-202109964/2021|EPI_ISL_2506822|2021-03-18
2021-05	30	24	hCoV-19/Finland/THL-202109970/2021|EPI_ISL_2506828|2021-03-19
2021-05	30	24	hCoV-19/Finland/THL-202109976/2021|EPI_ISL_2506834|2021-03-23
2021-05	30	24	hCoV-19/Finland/THL-202109985/2021|EPI_ISL_2506841|2021-03-20
2021-05	30	24	hCoV-19/Finland/THL-202109988/2021|EPI_ISL_2506844|2021-03-22
2021-05	30	24	hCoV-19/Finland/THL-202109993/2021|EPI_ISL_2506846|2021-03-20
2021-05	30	24	hCoV-19/Finland/THL-202110227/2021|EPI_ISL_2506854|2021-03-22
2021-05	30	24	hCoV-19/Finland/THL-202110228/2021|EPI_ISL_2506855|2021-03-23
2021-05	30	24	hCoV-19/Finland/THL-202110379/2021|EPI_ISL_2506991|2021-03-26
2021-05	30	24	hCoV-19/Finland/THL-202110380/2021|EPI_ISL_2506992|2021-03-22
2021-05	30	24	hCoV-19/Finland/THL-202110381/2021|EPI_ISL_2506993|2021-03-23
2021-05	30	24	hCoV-19/Finland/THL-202110385/2021|EPI_ISL_2506996|2021-03-22
2021-05	30	24	hCoV-19/Finland/THL-202111420/2021|EPI_ISL_2507077|2021-03-25
2021-05	30	24	hCoV-19/Finland/THL-202111430/2021|EPI_ISL_2507364|2021-03-25
2021-05	30	24	hCoV-19/Finland/THL-202111473/2021|EPI_ISL_2507400|2021-03-25
2021-05	30	24	hCoV-19/Finland/THL-202111476/2021|EPI_ISL_2507403|2021-03-25
2021-05	30	24	hCoV-19/Finland/THL-202111480/2021|EPI_ISL_2507407|2021-03-25
2021-05	30	24	hCoV-19/Finland/THL-202111487/2021|EPI_ISL_2507413|2021-03-24
2021-05	30	24	hCoV-19/Finland/THL-202111488/2021|EPI_ISL_2507414|2021-03-24
2021-05	30	24	hCoV-19/Finland/THL-202111489/2021|EPI_ISL_2507415|2021-03-22
2021-05	30	24	hCoV-19/Finland/THL-202111490/2021|EPI_ISL_2507416|2021-03-24
2021-05	30	24	hCoV-19/Finland/THL-202111492/2021|EPI_ISL_2507418|2021-03-24
2021-05	30	24	hCoV-19/Finland/THL-202111496/2021|EPI_ISL_2507422|2021-03-25
2021-05	30	24	hCoV-19/Finland/THL-202111497/2021|EPI_ISL_2507423|2021-03-23
2021-05	30	24	hCoV-19/Finland/THL-202111498/2021|EPI_ISL_2507424|2021-03-24
2021-05	30	24	hCoV-19/Finland/THL-202111501/2021|EPI_ISL_2507426|2021-03-24
2021-05	30	24	hCoV-19/Finland/THL-202111503/2021|EPI_ISL_2507428|2021-03-25
2021-05	30	24	hCoV-19/Finland/THL-202111507/2021|EPI_ISL_2507432|2021-03-24
2021-05	30	24	hCoV-19/Finland/THL-202111511/2021|EPI_ISL_2507435|2021-03-25
2021-05	30	24	hCoV-19/Finland/THL-202111512/2021|EPI_ISL_2507436|2021-03-27
2021-05	30	24	hCoV-19/Finland/THL-202111518/2021|EPI_ISL_2507441|2021-03-22
2021-05	30	24	hCoV-19/Finland/THL-202111521/2021|EPI_ISL_2507444|2021-03-24
2021-05	30	24	hCoV-19/Finland/THL-202111528/2021|EPI_ISL_2507451|2021-03-24
2021-05	30	24	hCoV-19/Finland/THL-202111529/2021|EPI_ISL_2507452|2021-03-23
2021-05	30	24	hCoV-19/Finland/THL-202111539/2021|EPI_ISL_2507461|2021-03-27
2021-05	30	24	hCoV-19/Finland/THL-202111544/2021|EPI_ISL_2507465|2021-03-25
2021-05	30	24	hCoV-19/Finland/THL-202111548/2021|EPI_ISL_2507468|2021-03-29
2021-05	30	24	hCoV-19/Finland/THL-202111550/2021|EPI_ISL_2507470|2021-03-26
2021-05	30	24	hCoV-19/Finland/THL-202111552/2021|EPI_ISL_2507472|2021-03-26
2021-05	30	24	hCoV-19/Finland/THL-202111553/2021|EPI_ISL_2507473|2021-03-25
2021-05	30	24	hCoV-19/Finland/THL-202111554/2021|EPI_ISL_2507474|2021-03-25
2021-05	30	24	hCoV-19/Finland/THL-202111555/2021|EPI_ISL_2507475|2021-03-29
2021-05	30	24	hCoV-19/Finland/THL-202111556/2021|EPI_ISL_2507476|2021-03-26
2021-05	30	24	hCoV-19/Finland/THL-202111557/2021|EPI_ISL_2507477|2021-03-27
2021-05	30	24	hCoV-19/Finland/THL-202111558/2021|EPI_ISL_2507478|2021-03-25
2021-05	30	24	hCoV-19/Finland/THL-202111560/2021|EPI_ISL_2507480|2021-03-27
2021-05	30	24	hCoV-19/Finland/THL-202111562/2021|EPI_ISL_2507482|2021-03-26
2021-05	30	24	hCoV-19/Finland/THL-202111563/2021|EPI_ISL_2507483|2021-03-26
2021-05	30	24	hCoV-19/Finland/THL-202111568/2021|EPI_ISL_2507487|2021-03-29
2021-05	30	24	hCoV-19/Finland/THL-202111574/2021|EPI_ISL_2507493|2021-03-26
2021-05	30	24	hCoV-19/Finland/THL-202111596/2021|EPI_ISL_2507509|2021-03-30
2021-05	30	24	hCoV-19/Finland/THL-202111616/2021|EPI_ISL_2507528|2021-03-31
2021-05	30	24	hCoV-19/Finland/THL-202111619/2021|EPI_ISL_2507531|2021-04-03
2021-05	30	24	hCoV-19/Finland/THL-202111636/2021|EPI_ISL_2507548|2021-04-05
2021-05	30	24	hCoV-19/Finland/THL-202111637/2021|EPI_ISL_2507549|2021-04-05
2021-05	30	24	hCoV-19/Finland/THL-202111638/2021|EPI_ISL_2507550|2021-04-05
2021-05	30	24	hCoV-19/Finland/THL-202111639/2021|EPI_ISL_2507551|2021-04-05
2021-05	30	24	hCoV-19/Finland/THL-202111662/2021|EPI_ISL_2507572|2021-03-30
2021-05	30	24	hCoV-19/Finland/THL-202111666/2021|EPI_ISL_2507575|2021-04-01
2021-05	30	24	hCoV-19/Finland/THL-202111670/2021|EPI_ISL_2507579|2021-04-01
2021-05	30	24	hCoV-19/Finland/THL-202111692/2021|EPI_ISL_2507591|2021-04-02
2021-05	30	24	hCoV-19/Finland/THL-202111700/2021|EPI_ISL_2507598|2021-03-30
2021-05	30	24	hCoV-19/Finland/THL-202111706/2021|EPI_ISL_2507604|2021-03-30
2021-05	30	24	hCoV-19/Finland/THL-202111718/2021|EPI_ISL_2507615|2021-03-30
2021-05	30	24	hCoV-19/Finland/THL-202111722/2021|EPI_ISL_2507619|2021-04-01
2021-05	30	24	hCoV-19/Finland/THL-202111738/2021|EPI_ISL_2507632|2021-03-31
2021-05	30	24	hCoV-19/Finland/THL-202111744/2021|EPI_ISL_2507637|2021-04-02
2021-05	30	24	hCoV-19/Finland/THL-202111753/2021|EPI_ISL_2507643|2021-04-03
2021-05	30	24	hCoV-19/Finland/THL-202111770/2021|EPI_ISL_2507658|2021-04-03
2021-05	30	24	hCoV-19/Finland/THL-202111773/2021|EPI_ISL_2507661|2021-04-03
2021-05	30	24	hCoV-19/Finland/THL-202111802/2021|EPI_ISL_2507685|2021-04-02
2021-05	30	24	hCoV-19/Finland/THL-202111859/2021|EPI_ISL_2507725|2021-03-31
2021-05	30	24	hCoV-19/Finland/THL-202111860/2021|EPI_ISL_2507726|2021-03-28
2021-05	30	24	hCoV-19/Finland/THL-202111892/2021|EPI_ISL_2507738|2021-04-03
2021-05	30	24	hCoV-19/Finland/THL-202111898/2021|EPI_ISL_2507744|2021-03-29
2021-05	30	24	hCoV-19/Finland/THL-202111899/2021|EPI_ISL_2507745|2021-03-29
2021-05	30	24	hCoV-19/Finland/THL-202111901/2021|EPI_ISL_2507747|2021-04-02
2021-05	30	24	hCoV-19/Finland/THL-202111916/2021|EPI_ISL_2507760|2021-04-02
2021-05	30	24	hCoV-19/Finland/THL-202111918/2021|EPI_ISL_2507762|2021-04-04
2021-05	30	24	hCoV-19/Finland/THL-202111939/2021|EPI_ISL_2507774|2021-04-07
2021-05	30	24	hCoV-19/Finland/THL-202111940/2021|EPI_ISL_2507775|2021-04-07
2021-05	30	24	hCoV-19/Finland/THL-202111952/2021|EPI_ISL_2507777|2021-04-12
2021-05	30	24	hCoV-19/Finland/THL-202111996/2021|EPI_ISL_2507815|2021-04-11
2021-05	30	24	hCoV-19/Finland/THL-202111997/2021|EPI_ISL_2507816|2021-04-07
2021-05	30	24	hCoV-19/Finland/THL-202111999/2021|EPI_ISL_2507818|2021-04-08
2021-05	30	24	hCoV-19/Finland/THL-202112000/2021|EPI_ISL_2507819|2021-04-09
2021-05	30	24	hCoV-19/Finland/THL-202112001/2021|EPI_ISL_2507820|2021-04-07
2021-05	30	24	hCoV-19/Finland/THL-202112003/2021|EPI_ISL_2507822|2021-04-07
2021-05	30	24	hCoV-19/Finland/THL-202112005/2021|EPI_ISL_2507823|2021-04-07
2021-05	30	24	hCoV-19/Finland/THL-202112007/2021|EPI_ISL_2507825|2021-04-07
2021-05	30	24	hCoV-19/Finland/THL-202112008/2021|EPI_ISL_2507826|2021-04-07
2021-05	30	24	hCoV-19/Finland/THL-202112013/2021|EPI_ISL_2507831|2021-04-09
2021-05	30	24	hCoV-19/Finland/THL-202112015/2021|EPI_ISL_2507833|2021-04-09
2021-05	30	24	hCoV-19/Finland/THL-202112016/2021|EPI_ISL_2507834|2021-04-08
2021-05	30	24	hCoV-19/Finland/THL-202112030/2021|EPI_ISL_2507845|2021-04-08
2021-05	30	24	hCoV-19/Finland/THL-202112063/2021|EPI_ISL_2507869|2021-04-09
2021-05	30	24	hCoV-19/Finland/THL-202112090/2021|EPI_ISL_2507893|2021-04-08
2021-05	30	24	hCoV-19/Finland/THL-202112095/2021|EPI_ISL_2507898|2021-04-08
2021-05	30	24	hCoV-19/Finland/THL-202112115/2021|EPI_ISL_2507917|2021-04-08
2021-05	30	24	hCoV-19/Finland/THL-202112120/2021|EPI_ISL_2507921|2021-04-08
2021-05	30	24	hCoV-19/Finland/THL-202112144/2021|EPI_ISL_2507937|2021-04-09
2021-05	30	24	hCoV-19/Finland/THL-202112158/2021|EPI_ISL_2507948|2021-04-08
2021-05	30	24	hCoV-19/Finland/THL-202112166/2021|EPI_ISL_2507955|2021-04-12
2021-05	30	24	hCoV-19/Finland/THL-202112197/2021|EPI_ISL_2507976|2021-04-15
2021-05	30	24	hCoV-19/Finland/THL-202112228/2021|EPI_ISL_2507998|2021-04-13
2021-05	30	24	hCoV-19/Finland/THL-202112230/2021|EPI_ISL_2507999|2021-04-13
2021-05	30	24	hCoV-19/Finland/THL-202112231/2021|EPI_ISL_2508000|2021-04-14
2021-05	30	24	hCoV-19/Finland/THL-202112232/2021|EPI_ISL_2508001|2021-04-12
2021-05	30	24	hCoV-19/Finland/THL-202112233/2021|EPI_ISL_2508002|2021-04-14
2021-05	30	24	hCoV-19/Finland/THL-202112234/2021|EPI_ISL_2508003|2021-04-12
2021-05	30	24	hCoV-19/Finland/THL-202112238/2021|EPI_ISL_2508006|2021-04-15
2021-05	30	24	hCoV-19/Finland/THL-202112239/2021|EPI_ISL_2508007|2021-04-14
2021-05	30	24	hCoV-19/Finland/THL-202112249/2021|EPI_ISL_2508016|2021-04-14
2021-05	30	24	hCoV-19/Finland/THL-202112251/2021|EPI_ISL_2508018|2021-04-15
2021-05	30	24	hCoV-19/Finland/THL-202112258/2021|EPI_ISL_2508025|2021-04-15
2021-05	30	24	hCoV-19/Finland/THL-202112259/2021|EPI_ISL_2508026|2021-04-14
2021-05	30	24	hCoV-19/Finland/THL-202112266/2021|EPI_ISL_2508032|2021-04-16
2021-05	30	24	hCoV-19/Finland/THL-202112270/2021|EPI_ISL_2508036|2021-04-13
2021-05	30	24	hCoV-19/Finland/THL-202112272/2021|EPI_ISL_2508038|2021-04-11
2021-05	30	24	hCoV-19/Finland/THL-202112278/2021|EPI_ISL_2508041|2021-04-16
2021-05	30	24	hCoV-19/Finland/THL-202112287/2021|EPI_ISL_2508048|2021-04-16
2021-05	30	24	hCoV-19/Finland/THL-202112314/2021|EPI_ISL_2508072|2021-04-15
2021-05	30	24	hCoV-19/Finland/THL-202112344/2021|EPI_ISL_2508097|2021-04-16
2021-05	30	24	hCoV-19/Finland/THL-202112346/2021|EPI_ISL_2508099|2021-04-14
2021-05	30	24	hCoV-19/Finland/THL-202112348/2021|EPI_ISL_2508101|2021-04-14
2021-05	30	24	hCoV-19/Finland/THL-202112358/2021|EPI_ISL_2508110|2021-04-01
2021-05	30	24	hCoV-19/Finland/THL-202112359/2021|EPI_ISL_2508111|2021-04-18
2021-05	30	24	hCoV-19/Finland/THL-202112360/2021|EPI_ISL_2508112|2021-04-17
2021-05	30	24	hCoV-19/Finland/THL-202112361/2021|EPI_ISL_2508113|2021-04-17
2021-05	30	24	hCoV-19/Finland/THL-202112362/2021|EPI_ISL_2508114|2021-04-18
2021-05	30	24	hCoV-19/Finland/THL-202112363/2021|EPI_ISL_2508115|2021-04-18
2021-05	30	24	hCoV-19/Finland/THL-202112364/2021|EPI_ISL_2508116|2021-04-14
2021-05	30	24	hCoV-19/Finland/THL-202112365/2021|EPI_ISL_2508117|2021-04-18
2021-05	30	24	hCoV-19/Finland/THL-202112381/2021|EPI_ISL_2363793|2021-04-20
2021-05	30	24	hCoV-19/Finland/THL-202112400/2021|EPI_ISL_2508139|2021-04-23
2021-05	30	24	hCoV-19/Finland/THL-202112457/2021|EPI_ISL_2508182|2021-04-13
2021-05	30	24	hCoV-19/Finland/THL-202112487/2021|EPI_ISL_2508201|2021-04-20
2021-05	30	24	hCoV-19/Finland/THL-202112489/2021|EPI_ISL_2508203|2021-04-22
2021-05	30	24	hCoV-19/Finland/THL-202112490/2021|EPI_ISL_2508204|2021-04-21
2021-05	30	24	hCoV-19/Finland/THL-202112491/2021|EPI_ISL_2508205|2021-04-19
2021-05	30	24	hCoV-19/Finland/THL-202112492/2021|EPI_ISL_2508206|2021-04-22
2021-05	30	24	hCoV-19/Finland/THL-202112493/2021|EPI_ISL_2508207|2021-04-22
2021-05	30	24	hCoV-19/Finland/THL-202112494/2021|EPI_ISL_2508208|2021-04-25
2021-05	30	24	hCoV-19/Finland/THL-202112495/2021|EPI_ISL_2508209|2021-04-19
2021-05	30	24	hCoV-19/Finland/THL-202112496/2021|EPI_ISL_2508210|2021-04-20
2021-05	30	24	hCoV-19/Finland/THL-202112497/2021|EPI_ISL_2508211|2021-04-23
2021-05	30	24	hCoV-19/Finland/THL-202112498/2021|EPI_ISL_2508212|2021-04-22
2021-05	30	24	hCoV-19/Finland/THL-202112499/2021|EPI_ISL_2508213|2021-04-22
2021-05	30	24	hCoV-19/Finland/THL-202112500/2021|EPI_ISL_2508214|2021-04-22
2021-05	30	24	hCoV-19/Finland/THL-202112501/2021|EPI_ISL_2508215|2021-04-24
2021-05	30	24	hCoV-19/Finland/THL-202112502/2021|EPI_ISL_2508216|2021-04-24
2021-05	30	24	hCoV-19/Finland/THL-202112503/2021|EPI_ISL_2508217|2021-04-25
2021-05	30	24	hCoV-19/Finland/THL-202112504/2021|EPI_ISL_2508218|2021-04-22
2021-05	30	24	hCoV-19/Finland/THL-202112506/2021|EPI_ISL_2508220|2021-04-23
2021-05	30	24	hCoV-19/Finland/THL-202112507/2021|EPI_ISL_2508221|2021-04-21
2021-05	30	24	hCoV-19/Finland/THL-202112508/2021|EPI_ISL_2508222|2021-04-22
2021-05	30	24	hCoV-19/Finland/THL-202112509/2021|EPI_ISL_2508223|2021-04-24
2021-05	30	24	hCoV-19/Finland/THL-202112527/2021|EPI_ISL_2508232|2021-04-23
2021-05	30	24	hCoV-19/Finland/THL-202112531/2021|EPI_ISL_2508235|2021-04-22
2021-05	30	24	hCoV-19/Finland/THL-202112535/2021|EPI_ISL_2508238|2021-04-23
2021-05	30	24	hCoV-19/Finland/THL-202112540/2021|EPI_ISL_2508242|2021-04-22
2021-05	30	24	hCoV-19/Finland/THL-202112554/2021|EPI_ISL_2508253|2021-04-24
2021-05	30	24	hCoV-19/Finland/THL-202112557/2021|EPI_ISL_2508256|2021-04-24
2021-05	30	24	hCoV-19/Finland/THL-202112565/2021|EPI_ISL_2508262|2021-04-24
2021-05	30	24	hCoV-19/Finland/THL-202112580/2021|EPI_ISL_2508274|2021-04-24
2021-05	30	24	hCoV-19/Finland/THL-202113935/2021|EPI_ISL_2508295|2021-04-20
2021-05	30	24	hCoV-19/Finland/THL-202113947/2021|EPI_ISL_2508307|2021-04-23
2021-05	30	24	hCoV-19/Finland/THL-202114005/2021|EPI_ISL_2363814|2021-04-22
2021-05	30	24	hCoV-19/Finland/THL-202114016/2021|EPI_ISL_2508345|2021-04-23
2021-05	30	24	hCoV-19/Finland/THL-202114045/2021|EPI_ISL_2363835|2021-04-30
2021-05	30	24	hCoV-19/Finland/THL-202114047/2021|EPI_ISL_2363836|2021-04-26
2021-05	30	24	hCoV-19/Finland/THL-202114048/2021|EPI_ISL_2363837|2021-04-26
2021-05	30	24	hCoV-19/Finland/THL-202114053/2021|EPI_ISL_2363841|2021-05-02
2021-05	30	24	hCoV-19/Finland/THL-202114054/2021|EPI_ISL_2363842|2021-04-27
2021-05	30	24	hCoV-19/Finland/THL-202114055/2021|EPI_ISL_2363843|2021-04-26
2021-05	30	24	hCoV-19/Finland/THL-202114058/2021|EPI_ISL_2363845|2021-04-27
2021-05	30	24	hCoV-19/Finland/THL-202114061/2021|EPI_ISL_2363847|2021-04-26
2021-05	30	24	hCoV-19/Finland/THL-202114066/2021|EPI_ISL_2363848|2021-04-30
2021-05	30	24	hCoV-19/Finland/THL-202114069/2021|EPI_ISL_2363849|2021-04-30
2021-05	30	24	hCoV-19/Finland/THL-202114085/2021|EPI_ISL_2363862|2021-05-02
2021-05	30	24	hCoV-19/Finland/THL-202114086/2021|EPI_ISL_2363863|2021-05-02
2021-05	30	24	hCoV-19/Finland/THL-202114095/2021|EPI_ISL_2363872|2021-05-02
2021-05	30	24	hCoV-19/Finland/THL-202117098/2021|EPI_ISL_2363894|2021-04-30
2021-05	30	24	hCoV-19/Finland/THL-202117099/2021|EPI_ISL_2363895|2021-04-30
2021-05	30	24	hCoV-19/Finland/THL-202117102/2021|EPI_ISL_2363898|2021-04-30
2021-05	30	24	hCoV-19/Finland/THL-202117107/2021|EPI_ISL_2363902|2021-04-30
2021-05	30	24	hCoV-19/Finland/THL-202117155/2021|EPI_ISL_2363946|2021-04-28
2021-05	30	24	hCoV-19/Finland/THL-202117157/2021|EPI_ISL_2363948|2021-04-29
2021-05	30	24	hCoV-19/Finland/THL-202117158/2021|EPI_ISL_2363949|2021-04-29
2021-05	30	24	hCoV-19/Finland/THL-202117170/2021|EPI_ISL_2363961|2021-04-30
2021-05	30	24	hCoV-19/Finland/THL-202117197/2021|EPI_ISL_2363987|2021-04-25
2021-05	30	24	hCoV-19/Finland/THL-202117246/2021|EPI_ISL_2364013|2021-04-25
2021-05	30	24	hCoV-19/Finland/THL-202117266/2021|EPI_ISL_2364030|2021-05-10
2021-05	30	24	hCoV-19/Finland/V5638/2021|EPI_ISL_2031177|2021-03-03
2021-05	30	24	hCoV-19/Finland/V6254/2021|EPI_ISL_2609414|2021-03-03
2021-05	30	24	hCoV-19/Finland/V6257/2021|EPI_ISL_2609417|2021-03-05
2021-05	30	24	hCoV-19/Finland/V6288/2021|EPI_ISL_2609442|2021-03-06
2021-05	30	24	hCoV-19/Finland/V6489/2021|EPI_ISL_2608559|2021-03-06
2021-05	30	24	hCoV-19/Finland/V6490/2021|EPI_ISL_2608560|2021-03-06
2021-05	30	24	hCoV-19/Finland/V6507/2021|EPI_ISL_2608572|2021-03-07
2021-05	30	24	hCoV-19/Finland/V8499/2021|EPI_ISL_2031187|2021-03-13
2021-05	30	24	hCoV-19/Finland/V8500/2021|EPI_ISL_2608632|2021-03-13
2021-05	30	24	hCoV-19/Finland/V8589/2021|EPI_ISL_2608594|2021-03-15
2021-05	30	24	hCoV-19/Finland/V8603/2021|EPI_ISL_2608606|2021-03-15
2021-05	30	24	hCoV-19/Finland/V8731/2021|EPI_ISL_2609104|2021-03-15
2021-05	30	24	hCoV-19/Finland/V8745/2021|EPI_ISL_2609117|2021-03-15
2021-05	30	24	hCoV-19/Finland/V8816/2021|EPI_ISL_2609212|2021-03-17
2021-05	30	24	hCoV-19/Finland/V8829/2021|EPI_ISL_2609222|2021-03-17
2021-05	30	24	hCoV-19/Finland/V8865/2021|EPI_ISL_2609251|2021-03-17
2021-05	30	24	hCoV-19/Finland/V8873/2021|EPI_ISL_2609257|2021-03-17
2021-05	30	24	hCoV-19/Finland/V8969/2021|EPI_ISL_2604574|2021-03-18
2021-05	30	24	hCoV-19/Finland/V9052/2021|EPI_ISL_2031198|2021-03-19
2021-05	30	24	hCoV-19/Finland/V9053/2021|EPI_ISL_2031199|2021-03-19
2021-05	30	24	hCoV-19/Finland/V9073/2021|EPI_ISL_2031216|2021-03-19
2021-05	30	24	hCoV-19/Finland/V9119/2021|EPI_ISL_2031221|2021-03-20
2021-05	30	24	hCoV-19/Finland/V9120/2021|EPI_ISL_2031222|2021-03-20
2021-05	30	24	hCoV-19/Finland/1423/2021|EPI_ISL_1496905|2021-02-08
2021-05	30	24	hCoV-19/Finland/2767/2021|EPI_ISL_1841845|2021-02-21
2021-05	30	24	hCoV-19/Finland/2775/2021|EPI_ISL_1841851|2021-02-19
2021-05	30	24	hCoV-19/Finland/3008/2021|EPI_ISL_1841770|2021-02-22
2021-05	30	24	hCoV-19/Finland/3839/2021|EPI_ISL_2258598|2021-03-01
2021-05	30	24	hCoV-19/Finland/4106/2021|EPI_ISL_2031032|2021-03-03
2021-05	30	24	hCoV-19/Finland/4251/2021|EPI_ISL_2031148|2021-03-03
2021-05	30	24	hCoV-19/Finland/4382/2021|EPI_ISL_2604295|2021-03-05
2021-05	30	24	hCoV-19/Finland/4578/2021|EPI_ISL_2258632|2021-03-08
2021-05	30	24	hCoV-19/Finland/4672/2021|EPI_ISL_1842665|2021-03-08
2021-05	30	24	hCoV-19/Finland/4695/2021|EPI_ISL_1842685|2021-03-08
2021-05	30	24	hCoV-19/Finland/4700/2021|EPI_ISL_1842690|2021-03-08
2021-05	30	24	hCoV-19/Finland/4701/2021|EPI_ISL_1842691|2021-03-08
2021-05	30	24	hCoV-19/Finland/4704/2021|EPI_ISL_1842694|2021-03-08
2021-05	30	24	hCoV-19/Finland/4795/2021|EPI_ISL_2031095|2021-03-10
2021-05	30	24	hCoV-19/Finland/5010/2021|EPI_ISL_2259018|2021-03-11
2021-05	30	24	hCoV-19/Finland/5047/2021|EPI_ISL_2258923|2021-03-11
2021-05	30	24	hCoV-19/Finland/5336/2021|EPI_ISL_2258879|2021-03-15
2021-05	30	24	hCoV-19/Finland/5423/2021|EPI_ISL_2258905|2021-03-22
2021-05	30	24	hCoV-19/Finland/5494/2021|EPI_ISL_2258807|2021-03-24
2021-05	30	24	hCoV-19/Finland/5503/2021|EPI_ISL_2604528|2021-03-25
2021-05	30	24	hCoV-19/Finland/5522/2021|EPI_ISL_2258813|2021-03-24
2021-05	30	24	hCoV-19/Finland/5523/2021|EPI_ISL_2258814|2021-03-24
2021-05	30	24	hCoV-19/Finland/5619/2021|EPI_ISL_2604540|2021-03-26
2021-05	30	24	hCoV-19/Finland/5658/2021|EPI_ISL_2258763|2021-03-28
2021-05	30	24	hCoV-19/Finland/5679/2021|EPI_ISL_2258770|2021-03-29
2021-05	30	24	hCoV-19/Finland/5788/2021|EPI_ISL_2604485|2021-03-31
2021-05	30	24	hCoV-19/Finland/5789/2021|EPI_ISL_2604486|2021-03-31
2021-05	30	24	hCoV-19/Finland/5790/2021|EPI_ISL_2604487|2021-03-31
2021-05	30	24	hCoV-19/Finland/5806/2021|EPI_ISL_2604497|2021-04-03
2021-05	30	24	hCoV-19/Finland/5813/2021|EPI_ISL_2604502|2021-04-04
2021-05	30	24	hCoV-19/Finland/5822/2021|EPI_ISL_2604689|2021-04-05
2021-05	30	24	hCoV-19/Finland/5847/2021|EPI_ISL_2604704|2021-04-05
2021-05	30	24	hCoV-19/Finland/5848/2021|EPI_ISL_2604705|2021-04-05
2021-05	30	24	hCoV-19/Finland/5851/2021|EPI_ISL_2604707|2021-04-04
2021-05	30	24	hCoV-19/Finland/5859/2021|EPI_ISL_2604510|2021-04-05
2021-05	30	24	hCoV-19/Finland/5865/2021|EPI_ISL_2604515|2021-03-22
2021-05	30	24	hCoV-19/Finland/5872/2021|EPI_ISL_2604714|2021-04-06
2021-05	30	24	hCoV-19/Finland/5912/2021|EPI_ISL_2604736|2021-04-06
2021-05	30	24	hCoV-19/Finland/5937/2021|EPI_ISL_2609325|2021-04-08
2021-05	30	24	hCoV-19/Finland/5945/2021|EPI_ISL_2609332|2021-04-09
2021-05	30	24	hCoV-19/Finland/5946/2021|EPI_ISL_2609333|2021-04-08
2021-05	30	24	hCoV-19/Finland/5948/2021|EPI_ISL_2609335|2021-04-08
2021-05	30	24	hCoV-19/Finland/5952/2021|EPI_ISL_2609339|2021-04-09
2021-05	30	24	hCoV-19/Finland/5956/2021|EPI_ISL_2609341|2021-04-09
2021-05	30	24	hCoV-19/Finland/5959/2021|EPI_ISL_2609344|2021-04-10
2021-05	30	24	hCoV-19/Finland/6013/2021|EPI_ISL_2604771|2021-04-11
2021-05	30	24	hCoV-19/Finland/6047/2021|EPI_ISL_2609004|2021-04-12
2021-05	30	24	hCoV-19/Finland/6049/2021|EPI_ISL_2609006|2021-04-12
2021-05	30	24	hCoV-19/Finland/6050/2021|EPI_ISL_2609007|2021-04-12
2021-05	30	24	hCoV-19/Finland/6139/2021|EPI_ISL_2609352|2021-04-16
2021-05	30	24	hCoV-19/Finland/6208/2021|EPI_ISL_2608510|2021-04-19
2021-05	30	24	hCoV-19/Finland/6209/2021|EPI_ISL_2608511|2021-04-19
2021-05	30	24	hCoV-19/Finland/6212/2021|EPI_ISL_2608514|2021-04-19
2021-05	30	24	hCoV-19/Finland/6213/2021|EPI_ISL_2608515|2021-04-19
2021-05	30	24	hCoV-19/Finland/6246/2021|EPI_ISL_2608531|2021-04-21
2021-05	30	24	hCoV-19/Finland/6497/2021|EPI_ISL_2608777|2021-04-28
2021-05	30	24	hCoV-19/Finland/6529/2021|EPI_ISL_2608816|2021-05-02
2021-05	30	24	hCoV-19/Finland/6746/2021|EPI_ISL_2608865|2021-05-05
2021-05	30	24	hCoV-19/Finland/6749/2021|EPI_ISL_2608866|2021-05-05
2021-05	30	24	hCoV-19/Finland/6753/2021|EPI_ISL_2608870|2021-05-05
2021-05	30	24	hCoV-19/Finland/6837/2021|EPI_ISL_2608877|2021-05-04
2021-05	30	25	hCoV-19/Finland/HEL-11-V20/2021|EPI_ISL_1279097|2021-01-17
2021-05	30	25	hCoV-19/Finland/HEL-11-19/2021|EPI_ISL_995900|2021-01-11
2021-05	30	25	hCoV-19/Finland/HEL-14-298/2021|EPI_ISL_1082070|2021-01-22
2021-05	30	25	hCoV-19/Finland/HEL-15-248/2021|EPI_ISL_1082090|2021-01-18
2021-05	30	25	hCoV-19/Finland/HEL-15-249/2021|EPI_ISL_1082091|2021-01-18
2021-05	30	25	hCoV-19/Finland/THL-202101021/2021|EPI_ISL_2590019|2021-01-10
2021-05	30	25	hCoV-19/Finland/THL-202102080/2021|EPI_ISL_2590576|2021-01-25
2021-05	30	25	hCoV-19/Finland/THL-202102989/2021|EPI_ISL_2590878|2021-02-25
2021-05	30	25	hCoV-19/Finland/THL-202102996/2021|EPI_ISL_2590893|2021-02-18
2021-05	30	25	hCoV-19/Finland/THL-202103000/2021|EPI_ISL_2590899|2021-02-25
2021-05	30	25	hCoV-19/Finland/THL-202105745/2021|EPI_ISL_2505276|2021-02-18
2021-05	30	25	hCoV-19/Finland/THL-202105746/2021|EPI_ISL_2505277|2021-02-18
2021-05	30	25	hCoV-19/Finland/THL-202105747/2021|EPI_ISL_2505278|2021-02-18
2021-05	30	25	hCoV-19/Finland/THL-202105754/2021|EPI_ISL_2505282|2021-02-18
2021-05	30	25	hCoV-19/Finland/THL-202106259/2021|EPI_ISL_2505391|2021-03-09
2021-05	30	25	hCoV-19/Finland/THL-202106260/2021|EPI_ISL_2505392|2021-03-09
2021-05	30	25	hCoV-19/Finland/THL-202106261/2021|EPI_ISL_2505393|2021-03-09
2021-05	30	25	hCoV-19/Finland/THL-202106464/2021|EPI_ISL_2505575|2021-02-17
2021-05	30	25	hCoV-19/Finland/THL-202108871/2021|EPI_ISL_2505975|2021-03-01
2021-05	30	25	hCoV-19/Finland/THL-202109101/2021|EPI_ISL_2506163|2021-02-28
2021-05	30	25	hCoV-19/Finland/THL-202109110/2021|EPI_ISL_2506170|2021-03-05
2021-05	30	25	hCoV-19/Finland/THL-202109589/2021|EPI_ISL_2506536|2021-03-15
2021-05	30	25	hCoV-19/Finland/THL-202109591/2021|EPI_ISL_2506537|2021-03-15
2021-05	30	25	hCoV-19/Finland/THL-202109890/2021|EPI_ISL_2506757|2021-03-15
2021-05	30	25	hCoV-19/Finland/THL-202109891/2021|EPI_ISL_2506758|2021-03-18
2021-05	30	25	hCoV-19/Finland/THL-202109892/2021|EPI_ISL_2506759|2021-03-20
2021-05	30	25	hCoV-19/Finland/THL-202109893/2021|EPI_ISL_2506760|2021-03-21
2021-05	30	25	hCoV-19/Finland/THL-202109894/2021|EPI_ISL_2506761|2021-03-20
2021-05	30	25	hCoV-19/Finland/THL-202109895/2021|EPI_ISL_2506762|2021-03-20
2021-05	30	25	hCoV-19/Finland/THL-202109896/2021|EPI_ISL_2506763|2021-03-20
2021-05	30	25	hCoV-19/Finland/THL-202109965/2021|EPI_ISL_2506823|2021-03-23
2021-05	30	25	hCoV-19/Finland/THL-202110395/2021|EPI_ISL_2506997|2021-03-22
2021-05	30	25	hCoV-19/Finland/THL-202111386/2021|EPI_ISL_2507049|2021-03-24
2021-05	30	25	hCoV-19/Finland/THL-202111565/2021|EPI_ISL_2507485|2021-03-24
2021-05	30	25	hCoV-19/Finland/THL-202111849/2021|EPI_ISL_2507719|2021-03-30
2021-05	30	25	hCoV-19/Finland/THL-202112078/2021|EPI_ISL_2507883|2021-04-01
2021-05	30	25	hCoV-19/Finland/THL-202112080/2021|EPI_ISL_2507885|2021-04-09
2021-05	30	25	hCoV-19/Finland/THL-202112109/2021|EPI_ISL_2507911|2021-04-09
2021-05	30	25	hCoV-19/Finland/THL-202112199/2021|EPI_ISL_2507977|2021-04-14
2021-05	30	25	hCoV-19/Finland/THL-202113984/2021|EPI_ISL_2508327|2021-04-22
2021-05	30	25	hCoV-19/Finland/THL-202114070/2021|EPI_ISL_2363850|2021-05-05
2021-05	30	25	hCoV-19/Finland/THL-202117260/2021|EPI_ISL_2364024|2021-05-03
2021-05	30	25	hCoV-19/Finland/THL-202117271/2021|EPI_ISL_2364031|2021-05-03
2021-05	30	25	hCoV-19/Finland/THL-202117273/2021|EPI_ISL_2364032|2021-05-03
2021-05	30	25	hCoV-19/Finland/THL-202117274/2021|EPI_ISL_2364033|2021-05-05
2021-05	30	25	hCoV-19/Finland/THL-202117275/2021|EPI_ISL_2364034|2021-05-03
2021-05	30	25	hCoV-19/Finland/THL-202117276/2021|EPI_ISL_2364035|2021-05-03
2021-05	30	25	hCoV-19/Finland/THL-202117277/2021|EPI_ISL_2364036|2021-05-04
2021-05	30	25	hCoV-19/Finland/V4985/2021|EPI_ISL_2608449|2021-03-02
2021-05	30	25	hCoV-19/Finland/V6483/2021|EPI_ISL_2608555|2021-03-07
2021-05	30	25	hCoV-19/Finland/1422/2021|EPI_ISL_1496904|2021-02-08
2021-05	30	25	hCoV-19/Finland/1919/2021|EPI_ISL_1842566|2021-01-27
2021-05	30	25	hCoV-19/Finland/2565/2021|EPI_ISL_1841998|2021-02-17
2021-05	30	25	hCoV-19/Finland/3048/2021|EPI_ISL_2030976|2021-02-21
2021-05	30	25	hCoV-19/Finland/3132/2021|EPI_ISL_1842223|2021-02-16
2021-05	30	25	hCoV-19/Finland/3579/2021|EPI_ISL_2258474|2021-02-27
2021-05	30	25	hCoV-19/Finland/3583/2021|EPI_ISL_2258477|2021-02-27
2021-05	30	25	hCoV-19/Finland/3690/2021|EPI_ISL_1842771|2021-02-26
2021-05	30	25	hCoV-19/Finland/4585/2021|EPI_ISL_2258638|2021-03-07
2021-05	30	25	hCoV-19/Finland/5404/2021|EPI_ISL_2258888|2021-03-21
2021-05	30	25	hCoV-19/Finland/6446/2021|EPI_ISL_2608752|2021-04-27
2021-05	30	25	hCoV-19/Finland/6508/2021|EPI_ISL_2608783|2021-04-30
2021-05	30	25	hCoV-19/Finland/6595/2021|EPI_ISL_2608841|2021-05-04
2021-05	30	25	hCoV-19/Finland/6605/2021|EPI_ISL_2608846|2021-05-04
2021-05	30	25	hCoV-19/Finland/6847/2021|EPI_ISL_2608880|2021-05-06
2021-05	30	25	hCoV-19/Finland/6861/2021|EPI_ISL_2608892|2021-05-07
2021-05	30	26	hCoV-19/Finland/THL-202101648/2021|EPI_ISL_2590241|2021-01-15
2021-05	30	26	hCoV-19/Finland/THL-202102155/2021|EPI_ISL_2590644|2021-01-23
2021-05	30	26	hCoV-19/Finland/THL-202104105/2021|EPI_ISL_2591586|2021-02-05
2021-05	30	26	hCoV-19/Finland/THL-202105034/2021|EPI_ISL_2591687|2021-02-05
2021-05	30	27	hCoV-19/Finland/THL-202106177/2021|EPI_ISL_2505330|2021-02-17
2021-05	30	27	hCoV-19/Finland/1584/2021|EPI_ISL_1497025|2021-02-09
2021-05	30	27	hCoV-19/Finland/5674/2021|EPI_ISL_2604647|2021-03-23
2021-05	30	27	hCoV-19/Finland/5909/2021|EPI_ISL_2604733|2021-04-06
2021-05	30	28	hCoV-19/Finland/THL-202106440/2021|EPI_ISL_2505555|2021-02-26
2021-05	30	28	hCoV-19/Finland/THL-202109266/2021|EPI_ISL_2506293|2021-03-11
2021-05	30	29	hCoV-19/Finland/HEL-14-295/2021|EPI_ISL_1082068|2021-01-23
2021-05	30	29	hCoV-19/Finland/HEL-14-343/2021|EPI_ISL_1082074|2021-01-24
2021-05	30	29	hCoV-19/Finland/HEL-14-348/2021|EPI_ISL_1082076|2021-01-24
2021-05	30	29	hCoV-19/Finland/HEL-14-358/2021|EPI_ISL_1082081|2021-01-24
2021-05	30	29	hCoV-19/Finland/HEL-14-364/2021|EPI_ISL_1082083|2021-01-24
2021-05	30	29	hCoV-19/Finland/HEL-14-387/2021|EPI_ISL_1081996|2021-01-24
2021-05	30	29	hCoV-19/Finland/HEL-14-389/2021|EPI_ISL_1081998|2021-01-24
2021-05	30	29	hCoV-19/Finland/HEL-15-239/2021|EPI_ISL_1082003|2021-01-20
2021-05	30	29	hCoV-19/Finland/HEL-15-255/2021|EPI_ISL_1082006|2021-01-20
2021-05	30	29	hCoV-19/Finland/HEL-15-256/2021|EPI_ISL_1082007|2021-01-22
2021-05	30	29	hCoV-19/Finland/HEL-16-317/2021|EPI_ISL_995852|2021-01-17
2021-05	30	29	hCoV-19/Finland/HEL-16-319/2021|EPI_ISL_995853|2021-01-17
2021-05	30	29	hCoV-19/Finland/HEL-16-330/2021|EPI_ISL_995863|2021-01-18
2021-05	30	29	hCoV-19/Finland/HEL-16-336/2021|EPI_ISL_995869|2021-01-18
2021-05	30	29	hCoV-19/Finland/HEL-17-532/2021|EPI_ISL_1082103|2021-01-26
2021-05	30	29	hCoV-19/Finland/HEL-17-533/2021|EPI_ISL_1082104|2021-01-26
2021-05	30	29	hCoV-19/Finland/HEL-18-435/2021|EPI_ISL_1082107|2021-01-20
2021-05	30	29	hCoV-19/Finland/HEL-18-436/2021|EPI_ISL_1082024|2021-01-20
2021-05	30	29	hCoV-19/Finland/HEL-18-438/2021|EPI_ISL_1082025|2021-01-21
2021-05	30	29	hCoV-19/Finland/HEL-18-453/2021|EPI_ISL_1082113|2021-01-20
2021-05	30	29	hCoV-19/Finland/HEL-18-458/2021|EPI_ISL_1082035|2021-01-20
2021-05	30	29	hCoV-19/Finland/HEL-18-459/2021|EPI_ISL_1082036|2021-01-20
2021-05	30	29	hCoV-19/Finland/HEL-19-V213/2021|EPI_ISL_1082125|2021-01-25
2021-05	30	29	hCoV-19/Finland/HEL-19-V219/2021|EPI_ISL_1082061|2021-01-25
2021-05	30	29	hCoV-19/Finland/HEL-19-V233/2021|EPI_ISL_1082128|2021-01-25
2021-05	30	29	hCoV-19/Finland/HEL-19-V295/2021|EPI_ISL_1082066|2021-01-26
2021-05	30	29	hCoV-19/Finland/HEL-19-545/2021|EPI_ISL_1082050|2021-01-25
2021-05	30	29	hCoV-19/Finland/HEL-19-560/2021|EPI_ISL_1082058|2021-01-25
2021-05	30	29	hCoV-19/Finland/HEL-20-708/2021|EPI_ISL_1279082|2021-01-28
2021-05	30	29	hCoV-19/Finland/HEL-20-715/2021|EPI_ISL_1279025|2021-01-18
2021-05	30	29	hCoV-19/Finland/HEL-20-716/2021|EPI_ISL_1279026|2021-01-18
2021-05	30	29	hCoV-19/Finland/HEL-20-717/2021|EPI_ISL_1279027|2021-01-22
2021-05	30	29	hCoV-19/Finland/HEL-22-933/2021|EPI_ISL_1279053|2021-01-31
2021-05	30	29	hCoV-19/Finland/HEL-23-1025/2021|EPI_ISL_1278994|2021-01-31
2021-05	30	29	hCoV-19/Finland/HEL-23-1030/2021|EPI_ISL_1278998|2021-01-31
2021-05	30	29	hCoV-19/Finland/HEL-23-1036/2021|EPI_ISL_1279004|2021-01-30
2021-05	30	29	hCoV-19/Finland/HEL-23-1039/2021|EPI_ISL_1279007|2021-01-30
2021-05	30	29	hCoV-19/Finland/HEL-23-1041/2021|EPI_ISL_1279009|2021-01-30
2021-05	30	29	hCoV-19/Finland/HEL-23-1042/2021|EPI_ISL_1279010|2021-01-31
2021-05	30	29	hCoV-19/Finland/HEL-23-1043/2021|EPI_ISL_1279011|2021-01-30
2021-05	30	29	hCoV-19/Finland/HEL-23-1047/2021|EPI_ISL_1278975|2021-01-31
2021-05	30	29	hCoV-19/Finland/HEL-23-1050/2021|EPI_ISL_1279016|2021-01-31
2021-05	30	29	hCoV-19/Finland/THL-202101404/2021|EPI_ISL_2590127|2021-01-11
2021-05	30	29	hCoV-19/Finland/THL-202102935/2021|EPI_ISL_2590792|2021-02-22
2021-05	30	29	hCoV-19/Finland/THL-202103867/2021|EPI_ISL_2591213|2021-01-26
2021-05	30	29	hCoV-19/Finland/THL-202103917/2021|EPI_ISL_2591281|2021-02-04
2021-05	30	29	hCoV-19/Finland/THL-202103918/2021|EPI_ISL_2591283|2021-02-02
2021-05	30	29	hCoV-19/Finland/THL-202103929/2021|EPI_ISL_2591287|2021-02-03
2021-05	30	29	hCoV-19/Finland/THL-202103973/2021|EPI_ISL_2591344|2021-02-02
2021-05	30	29	hCoV-19/Finland/THL-202103974/2021|EPI_ISL_2591346|2021-02-02
2021-05	30	29	hCoV-19/Finland/THL-202103996/2021|EPI_ISL_2591388|2021-02-09
2021-05	30	29	hCoV-19/Finland/THL-202106451/2021|EPI_ISL_2505566|2021-02-22
2021-05	30	29	hCoV-19/Finland/THL-202108398/2021|EPI_ISL_2505595|2021-03-11
2021-05	30	29	hCoV-19/Finland/THL-202108465/2021|EPI_ISL_2505654|2021-03-04
2021-05	30	29	hCoV-19/Finland/THL-202108726/2021|EPI_ISL_2505860|2021-02-24
2021-05	30	29	hCoV-19/Finland/THL-202109267/2021|EPI_ISL_2506294|2021-03-15
2021-05	30	29	hCoV-19/Finland/THL-202109268/2021|EPI_ISL_2506295|2021-03-15
2021-05	30	29	hCoV-19/Finland/THL-202109295/2021|EPI_ISL_2506298|2021-03-10
2021-05	30	29	hCoV-19/Finland/THL-202109296/2021|EPI_ISL_2506299|2021-03-03
2021-05	30	29	hCoV-19/Finland/THL-202109305/2021|EPI_ISL_2506308|2021-03-12
2021-05	30	29	hCoV-19/Finland/THL-202109306/2021|EPI_ISL_2506309|2021-03-12
2021-05	30	29	hCoV-19/Finland/THL-202109307/2021|EPI_ISL_2506310|2021-03-12
2021-05	30	29	hCoV-19/Finland/THL-202109309/2021|EPI_ISL_2506312|2021-03-12
2021-05	30	29	hCoV-19/Finland/THL-202109312/2021|EPI_ISL_2506314|2021-03-14
2021-05	30	29	hCoV-19/Finland/THL-202109315/2021|EPI_ISL_2506316|2021-03-12
2021-05	30	29	hCoV-19/Finland/THL-202109321/2021|EPI_ISL_2506322|2021-03-11
2021-05	30	29	hCoV-19/Finland/THL-202109322/2021|EPI_ISL_2506323|2021-03-13
2021-05	30	29	hCoV-19/Finland/THL-202109343/2021|EPI_ISL_2506342|2021-03-11
2021-05	30	29	hCoV-19/Finland/THL-202109348/2021|EPI_ISL_2506347|2021-03-11
2021-05	30	29	hCoV-19/Finland/THL-202109349/2021|EPI_ISL_2506348|2021-03-11
2021-05	30	29	hCoV-19/Finland/THL-202109369/2021|EPI_ISL_2506365|2021-03-12
2021-05	30	29	hCoV-19/Finland/THL-202109373/2021|EPI_ISL_2506368|2021-03-12
2021-05	30	29	hCoV-19/Finland/THL-202109584/2021|EPI_ISL_2506531|2021-03-15
2021-05	30	29	hCoV-19/Finland/THL-202109595/2021|EPI_ISL_2506540|2021-03-16
2021-05	30	29	hCoV-19/Finland/THL-202109617/2021|EPI_ISL_2506562|2021-03-15
2021-05	30	29	hCoV-19/Finland/THL-202109771/2021|EPI_ISL_2506675|2021-03-23
2021-05	30	29	hCoV-19/Finland/THL-202109796/2021|EPI_ISL_2506684|2021-03-19
2021-05	30	29	hCoV-19/Finland/THL-202109799/2021|EPI_ISL_2506687|2021-03-19
2021-05	30	29	hCoV-19/Finland/THL-202109858/2021|EPI_ISL_2506738|2021-03-18
2021-05	30	29	hCoV-19/Finland/THL-202109862/2021|EPI_ISL_2506742|2021-03-18
2021-05	30	29	hCoV-19/Finland/THL-202109867/2021|EPI_ISL_2506745|2021-03-18
2021-05	30	29	hCoV-19/Finland/THL-202109879/2021|EPI_ISL_2506748|2021-03-19
2021-05	30	29	hCoV-19/Finland/THL-202109973/2021|EPI_ISL_2506831|2021-03-23
2021-05	30	29	hCoV-19/Finland/THL-202109977/2021|EPI_ISL_2506835|2021-03-23
2021-05	30	29	hCoV-19/Finland/THL-202109986/2021|EPI_ISL_2506842|2021-03-22
2021-05	30	29	hCoV-19/Finland/THL-202109999/2021|EPI_ISL_2506852|2021-03-18
2021-05	30	29	hCoV-19/Finland/THL-202110320/2021|EPI_ISL_2506936|2021-03-25
2021-05	30	29	hCoV-19/Finland/THL-202111412/2021|EPI_ISL_2507070|2021-03-25
2021-05	30	29	hCoV-19/Finland/THL-202111431/2021|EPI_ISL_2507365|2021-03-25
2021-05	30	29	hCoV-19/Finland/THL-202111442/2021|EPI_ISL_2507376|2021-03-26
2021-05	30	29	hCoV-19/Finland/THL-202111445/2021|EPI_ISL_2507379|2021-03-24
2021-05	30	29	hCoV-19/Finland/THL-202111478/2021|EPI_ISL_2507405|2021-03-25
2021-05	30	29	hCoV-19/Finland/THL-202111685/2021|EPI_ISL_2507586|2021-03-31
2021-05	30	29	hCoV-19/Finland/THL-202111778/2021|EPI_ISL_2507665|2021-04-03
2021-05	30	29	hCoV-19/Finland/THL-202111782/2021|EPI_ISL_2507669|2021-04-01
2021-05	30	29	hCoV-19/Finland/THL-202111797/2021|EPI_ISL_2507680|2021-04-01
2021-05	30	29	hCoV-19/Finland/THL-202112022/2021|EPI_ISL_2507839|2021-04-11
2021-05	30	29	hCoV-19/Finland/THL-202112084/2021|EPI_ISL_2507889|2021-04-09
2021-05	30	29	hCoV-19/Finland/TRE24386_2/2021|EPI_ISL_2153430|2021-04-08
2021-05	30	29	hCoV-19/Finland/V4986/2021|EPI_ISL_2608450|2021-03-02
2021-05	30	29	hCoV-19/Finland/V5014/2021|EPI_ISL_2608471|2021-03-02
2021-05	30	29	hCoV-19/Finland/V5042/2021|EPI_ISL_2608489|2021-03-02
2021-05	30	29	hCoV-19/Finland/V5045/2021|EPI_ISL_2608492|2021-03-02
2021-05	30	29	hCoV-19/Finland/V5054/2021|EPI_ISL_2608499|2021-03-02
2021-05	30	29	hCoV-19/Finland/V6227/2021|EPI_ISL_2609398|2021-03-05
2021-05	30	29	hCoV-19/Finland/V6264/2021|EPI_ISL_2609422|2021-03-05
2021-05	30	29	hCoV-19/Finland/V6265/2021|EPI_ISL_2609423|2021-03-05
2021-05	30	29	hCoV-19/Finland/V6303/2021|EPI_ISL_2609456|2021-03-05
2021-05	30	29	hCoV-19/Finland/V8803/2021|EPI_ISL_2609202|2021-03-17
2021-05	30	29	hCoV-19/Finland/V8815/2021|EPI_ISL_2609211|2021-03-17
2021-05	30	29	hCoV-19/Finland/V8924/2021|EPI_ISL_2609300|2021-03-18
2021-05	30	29	hCoV-19/Finland/V9004/2021|EPI_ISL_2604599|2021-03-19
2021-05	30	29	hCoV-19/Finland/V9124/2021|EPI_ISL_2031225|2021-03-20
2021-05	30	29	hCoV-19/Finland/822/2021|EPI_ISL_1842491|2021-02-02
2021-05	30	29	hCoV-19/Finland/859/2021|EPI_ISL_1842321|2021-01-29
2021-05	30	29	hCoV-19/Finland/871/2021|EPI_ISL_1842333|2021-01-29
2021-05	30	29	hCoV-19/Finland/893/2021|EPI_ISL_1842352|2021-01-29
2021-05	30	29	hCoV-19/Finland/972/2021|EPI_ISL_1497203|2021-02-03
2021-05	30	29	hCoV-19/Finland/1002/2021|EPI_ISL_1496746|2021-02-03
2021-05	30	29	hCoV-19/Finland/1079/2021|EPI_ISL_1496742|2021-02-04
2021-05	30	29	hCoV-19/Finland/1121/2021|EPI_ISL_1496787|2021-02-05
2021-05	30	29	hCoV-19/Finland/1134/2021|EPI_ISL_1496794|2021-02-05
2021-05	30	29	hCoV-19/Finland/1135/2021|EPI_ISL_1496795|2021-02-05
2021-05	30	29	hCoV-19/Finland/1147/2021|EPI_ISL_1496805|2021-02-05
2021-05	30	29	hCoV-19/Finland/1177/2021|EPI_ISL_1496821|2021-02-06
2021-05	30	29	hCoV-19/Finland/1183/2021|EPI_ISL_1496827|2021-02-06
2021-05	30	29	hCoV-19/Finland/1202/2021|EPI_ISL_1496843|2021-02-06
2021-05	30	29	hCoV-19/Finland/1274/2021|EPI_ISL_1842286|2021-02-01
2021-05	30	29	hCoV-19/Finland/1280/2021|EPI_ISL_1842291|2021-02-01
2021-05	30	29	hCoV-19/Finland/1282/2021|EPI_ISL_1842292|2021-02-02
2021-05	30	29	hCoV-19/Finland/1326/2021|EPI_ISL_1496864|2021-02-07
2021-05	30	29	hCoV-19/Finland/1363/2021|EPI_ISL_1496896|2021-02-07
2021-05	30	29	hCoV-19/Finland/1466/2021|EPI_ISL_1496940|2021-02-08
2021-05	30	29	hCoV-19/Finland/1473/2021|EPI_ISL_1496947|2021-02-08
2021-05	30	29	hCoV-19/Finland/1475/2021|EPI_ISL_1496949|2021-02-08
2021-05	30	29	hCoV-19/Finland/1511/2021|EPI_ISL_1496977|2021-02-08
2021-05	30	29	hCoV-19/Finland/1514/2021|EPI_ISL_1496980|2021-02-08
2021-05	30	29	hCoV-19/Finland/1542/2021|EPI_ISL_1496992|2021-02-09
2021-05	30	29	hCoV-19/Finland/1566/2021|EPI_ISL_1497011|2021-02-09
2021-05	30	29	hCoV-19/Finland/1569/2021|EPI_ISL_1497013|2021-02-09
2021-05	30	29	hCoV-19/Finland/1605/2021|EPI_ISL_1497043|2021-02-09
2021-05	30	29	hCoV-19/Finland/1617/2021|EPI_ISL_1497054|2021-02-09
2021-05	30	29	hCoV-19/Finland/1679/2021|EPI_ISL_1497078|2021-02-10
2021-05	30	29	hCoV-19/Finland/1684/2021|EPI_ISL_1497083|2021-02-10
2021-05	30	29	hCoV-19/Finland/1720/2021|EPI_ISL_1497114|2021-02-10
2021-05	30	29	hCoV-19/Finland/1791/2021|EPI_ISL_1497134|2021-02-11
2021-05	30	29	hCoV-19/Finland/1830/2021|EPI_ISL_1497163|2021-02-11
2021-05	30	29	hCoV-19/Finland/1843/2021|EPI_ISL_1497173|2021-02-11
2021-05	30	29	hCoV-19/Finland/1955/2021|EPI_ISL_1842596|2021-02-11
2021-05	30	29	hCoV-19/Finland/2071/2021|EPI_ISL_1841462|2021-02-14
2021-05	30	29	hCoV-19/Finland/2081/2021|EPI_ISL_1841471|2021-02-14
2021-05	30	29	hCoV-19/Finland/2102/2021|EPI_ISL_1841492|2021-02-13
2021-05	30	29	hCoV-19/Finland/2111/2021|EPI_ISL_1841501|2021-02-13
2021-05	30	29	hCoV-19/Finland/2114/2021|EPI_ISL_1841504|2021-02-13
2021-05	30	29	hCoV-19/Finland/2184/2021|EPI_ISL_1841566|2021-02-12
2021-05	30	29	hCoV-19/Finland/2187/2021|EPI_ISL_1841569|2021-02-12
2021-05	30	29	hCoV-19/Finland/2197/2021|EPI_ISL_1841579|2021-02-12
2021-05	30	29	hCoV-19/Finland/2198/2021|EPI_ISL_1841580|2021-02-12
2021-05	30	29	hCoV-19/Finland/2204/2021|EPI_ISL_1841586|2021-02-12
2021-05	30	29	hCoV-19/Finland/2213/2021|EPI_ISL_1841595|2021-02-12
2021-05	30	29	hCoV-19/Finland/2225/2021|EPI_ISL_1841605|2021-02-12
2021-05	30	29	hCoV-19/Finland/2241/2021|EPI_ISL_1841620|2021-02-13
2021-05	30	29	hCoV-19/Finland/2245/2021|EPI_ISL_1841624|2021-02-13
2021-05	30	29	hCoV-19/Finland/2290/2021|EPI_ISL_1841667|2021-02-14
2021-05	30	29	hCoV-19/Finland/2326/2021|EPI_ISL_1841698|2021-02-14
2021-05	30	29	hCoV-19/Finland/2652/2021|EPI_ISL_1842098|2021-02-19
2021-05	30	29	hCoV-19/Finland/2686/2021|EPI_ISL_1841965|2021-02-20
2021-05	30	29	hCoV-19/Finland/2746/2021|EPI_ISL_1841826|2021-02-19
2021-05	30	29	hCoV-19/Finland/2787/2021|EPI_ISL_1841863|2021-02-19
2021-05	30	29	hCoV-19/Finland/2796/2021|EPI_ISL_1841871|2021-02-21
2021-05	30	29	hCoV-19/Finland/2828/2021|EPI_ISL_1841743|2021-02-18
2021-05	30	29	hCoV-19/Finland/2856/2021|EPI_ISL_1841876|2021-02-19
2021-05	30	29	hCoV-19/Finland/2873/2021|EPI_ISL_1841892|2021-02-20
2021-05	30	29	hCoV-19/Finland/3031/2021|EPI_ISL_1841793|2021-02-22
2021-05	30	29	hCoV-19/Finland/3111/2021|EPI_ISL_1842204|2021-02-17
2021-05	30	29	hCoV-19/Finland/3192/2021|EPI_ISL_1842737|2021-02-23
2021-05	30	29	hCoV-19/Finland/3477/2021|EPI_ISL_2604416|2021-02-26
2021-05	30	29	hCoV-19/Finland/3572/2021|EPI_ISL_2258468|2021-02-26
2021-05	30	29	hCoV-19/Finland/3590/2021|EPI_ISL_1842749|2021-02-26
2021-05	30	29	hCoV-19/Finland/3695/2021|EPI_ISL_1842776|2021-02-28
2021-05	30	29	hCoV-19/Finland/3798/2021|EPI_ISL_2258567|2021-03-01
2021-05	30	29	hCoV-19/Finland/3812/2021|EPI_ISL_2258579|2021-02-28
2021-05	30	29	hCoV-19/Finland/3847/2021|EPI_ISL_2258605|2021-03-01
2021-05	30	29	hCoV-19/Finland/4569/2021|EPI_ISL_2258624|2021-03-08
2021-05	30	29	hCoV-19/Finland/4957/2021|EPI_ISL_2258976|2021-03-10
2021-05	30	29	hCoV-19/Finland/4969/2021|EPI_ISL_2258985|2021-03-10
2021-05	30	29	hCoV-19/Finland/4981/2021|EPI_ISL_2258991|2021-03-10
2021-05	30	29	hCoV-19/Finland/4982/2021|EPI_ISL_2258992|2021-03-10
2021-05	30	29	hCoV-19/Finland/5000/2021|EPI_ISL_2259008|2021-03-11
2021-05	30	29	hCoV-19/Finland/5049/2021|EPI_ISL_2258925|2021-03-11
2021-05	30	29	hCoV-19/Finland/5139/2021|EPI_ISL_2258729|2021-03-12
2021-05	30	29	hCoV-19/Finland/5408/2021|EPI_ISL_2258890|2021-03-21
2021-05	30	29	hCoV-19/Finland/5627/2021|EPI_ISL_2604619|2021-03-26
2021-05	30	29	hCoV-19/Finland/5852/2021|EPI_ISL_2604708|2021-04-04
2021-05	30	29	hCoV-19/Finland/5855/2021|EPI_ISL_2604506|2021-04-05
2021-05	30	29	hCoV-19/Finland/5957/2021|EPI_ISL_2609342|2021-04-10
2021-05	30	29	hCoV-19/Finland/6857/2021|EPI_ISL_2608890|2021-05-08
2021-05	30	30	hCoV-19/Finland/THL-202041022/2020|EPI_ISL_2589812|2020-12-21
2021-05	30	30	hCoV-19/Finland/THL-202041023/2020|EPI_ISL_2589814|2020-12-26
2021-05	30	30	hCoV-19/Finland/THL-202041024/2020|EPI_ISL_2589816|2020-12-26
2021-05	30	30	hCoV-19/Finland/THL-202103881/2021|EPI_ISL_2591227|2021-01-28
2021-05	30	30	hCoV-19/Finland/THL-202111466/2021|EPI_ISL_2507396|2021-03-25
2021-05	30	30	hCoV-19/Finland/THL-202111481/2021|EPI_ISL_2507408|2021-03-26
2021-05	30	30	hCoV-19/Finland/THL-202111749/2021|EPI_ISL_2507641|2021-04-04
2021-05	30	30	hCoV-19/Finland/THL-202112075/2021|EPI_ISL_2507881|2021-04-06
2021-05	30	30	hCoV-19/Finland/THL-202112111/2021|EPI_ISL_2507913|2021-04-09
2021-05	30	30	hCoV-19/Finland/THL-202112547/2021|EPI_ISL_2508247|2021-04-22
2021-05	30	30	hCoV-19/Finland/THL-202114082/2021|EPI_ISL_2363859|2021-05-04
2021-05	30	30	hCoV-19/Finland/THL-202114092/2021|EPI_ISL_2363869|2021-05-02
2021-05	30	30	hCoV-19/Finland/THL-202117072/2021|EPI_ISL_2363873|2021-05-01
2021-05	30	30	hCoV-19/Finland/THL-202117075/2021|EPI_ISL_2363876|2021-05-01
2021-05	30	30	hCoV-19/Finland/THL-202117078/2021|EPI_ISL_2363879|2021-05-02
2021-05	30	30	hCoV-19/Finland/THL-202117085/2021|EPI_ISL_2363882|2021-04-30
2021-05	30	30	hCoV-19/Finland/THL-202117092/2021|EPI_ISL_2363889|2021-04-30
2021-05	30	30	hCoV-19/Finland/THL-202117111/2021|EPI_ISL_2363906|2021-05-01
2021-05	30	30	hCoV-19/Finland/THL-202117112/2021|EPI_ISL_2363907|2021-05-01
2021-05	30	30	hCoV-19/Finland/THL-202117116/2021|EPI_ISL_2363911|2021-05-01
2021-05	30	30	hCoV-19/Finland/THL-202117118/2021|EPI_ISL_2363912|2021-05-01
2021-05	30	30	hCoV-19/Finland/THL-202117119/2021|EPI_ISL_2363913|2021-05-01
2021-05	30	30	hCoV-19/Finland/THL-202117120/2021|EPI_ISL_2363914|2021-05-01
2021-05	30	30	hCoV-19/Finland/THL-202117121/2021|EPI_ISL_2363915|2021-05-01
2021-05	30	30	hCoV-19/Finland/THL-202117122/2021|EPI_ISL_2363916|2021-05-01
2021-05	30	30	hCoV-19/Finland/THL-202117124/2021|EPI_ISL_2363917|2021-05-01
2021-05	30	30	hCoV-19/Finland/THL-202117125/2021|EPI_ISL_2363918|2021-05-01
2021-05	30	30	hCoV-19/Finland/THL-202117127/2021|EPI_ISL_2363920|2021-05-01
2021-05	30	30	hCoV-19/Finland/THL-202117128/2021|EPI_ISL_2363921|2021-05-01
2021-05	30	30	hCoV-19/Finland/THL-202117133/2021|EPI_ISL_2363925|2021-05-01
2021-05	30	30	hCoV-19/Finland/TRE23403_2/2021|EPI_ISL_1663566|2021-03-15
2021-05	30	30	hCoV-19/Finland/V6293/2021|EPI_ISL_2609447|2021-03-03
2021-05	30	30	hCoV-19/Finland/V6299/2021|EPI_ISL_2609452|2021-03-05
2021-05	30	30	hCoV-19/Finland/V6305/2021|EPI_ISL_2609457|2021-03-06
2021-05	30	30	hCoV-19/Finland/V6307/2021|EPI_ISL_2609459|2021-03-05
2021-05	30	30	hCoV-19/Finland/V8674/2021|EPI_ISL_2609059|2021-03-16
2021-05	30	30	hCoV-19/Finland/V8675/2021|EPI_ISL_2609060|2021-03-16
2021-05	30	30	hCoV-19/Finland/725/2021|EPI_ISL_1841810|2021-01-29
2021-05	30	30	hCoV-19/Finland/1255/2021|EPI_ISL_1842269|2021-02-01
2021-05	30	30	hCoV-19/Finland/1970/2021|EPI_ISL_1842608|2021-02-12
2021-05	30	30	hCoV-19/Finland/2177/2021|EPI_ISL_1841559|2021-02-14
2021-05	30	30	hCoV-19/Finland/2291/2021|EPI_ISL_1841668|2021-02-14
2021-05	30	30	hCoV-19/Finland/2397/2021|EPI_ISL_1841722|2021-02-17
2021-05	30	30	hCoV-19/Finland/2868/2021|EPI_ISL_1841887|2021-02-19
2021-05	30	30	hCoV-19/Finland/2893/2021|EPI_ISL_2258497|2021-02-21
2021-05	30	30	hCoV-19/Finland/3193/2021|EPI_ISL_1842738|2021-02-23
2021-05	30	30	hCoV-19/Finland/3274/2021|EPI_ISL_2604327|2021-02-24
2021-05	30	30	hCoV-19/Finland/3522/2021|EPI_ISL_2604456|2021-02-26
2021-05	30	30	hCoV-19/Finland/3846/2021|EPI_ISL_2258604|2021-03-01
2021-05	30	30	hCoV-19/Finland/4420/2021|EPI_ISL_2608894|2021-03-07
2021-05	30	30	hCoV-19/Finland/4443/2021|EPI_ISL_2608911|2021-03-07
2021-05	30	30	hCoV-19/Finland/4561/2021|EPI_ISL_2258619|2021-03-08
2021-05	30	30	hCoV-19/Finland/4723/2021|EPI_ISL_1842713|2021-03-09
2021-05	30	30	hCoV-19/Finland/4771/2021|EPI_ISL_2031081|2021-03-10
2021-05	30	30	hCoV-19/Finland/4840/2021|EPI_ISL_2031135|2021-03-09
2021-05	30	30	hCoV-19/Finland/5138/2021|EPI_ISL_2258728|2021-03-12
2021-05	30	30	hCoV-19/Finland/5236/2021|EPI_ISL_2258835|2021-03-14
2021-05	30	30	hCoV-19/Finland/5303/2021|EPI_ISL_2258854|2021-03-17
2021-05	30	30	hCoV-19/Finland/5535/2021|EPI_ISL_2258823|2021-03-25
2021-05	30	30	hCoV-19/Finland/5656/2021|EPI_ISL_2258761|2021-03-28
2021-05	30	30	hCoV-19/Finland/5682/2021|EPI_ISL_2258773|2021-03-29
2021-05	30	30	hCoV-19/Finland/5714/2021|EPI_ISL_2258783|2021-03-30
2021-05	30	30	hCoV-19/Finland/5845/2021|EPI_ISL_2604703|2021-04-05
2021-05	30	30	hCoV-19/Finland/5849/2021|EPI_ISL_2604706|2021-04-04
2021-05	30	30	hCoV-19/Finland/5857/2021|EPI_ISL_2604508|2021-04-05
2021-05	30	30	hCoV-19/Finland/6004/2021|EPI_ISL_2604765|2021-04-10
2021-05	30	30	hCoV-19/Finland/6005/2021|EPI_ISL_2604766|2021-04-11
2021-05	30	30	hCoV-19/Finland/6219/2021|EPI_ISL_2608521|2021-04-21
2021-05	30	30	hCoV-19/Finland/6307/2021|EPI_ISL_2608623|2021-04-25
2021-05	30	30	hCoV-19/Finland/6835/2021|EPI_ISL_2608875|2021-05-04
2021-05	30	30	hCoV-19/Finland/6855/2021|EPI_ISL_2608888|2021-05-06
2021-05	30	30	hCoV-19/Finland/6856/2021|EPI_ISL_2608889|2021-05-06
2021-05	30	31	hCoV-19/Finland/69HEL/2020|EPI_ISL_738135|2020-12-18
2021-05	30	31	hCoV-19/Finland/4627/2021|EPI_ISL_2030901|2021-03-09
2021-05	30	31	hCoV-19/Finland/5440/2021|EPI_ISL_2258785|2021-03-23
2021-05	30	32	hCoV-19/Finland/THL-202106313/2021|EPI_ISL_2505437|2021-02-19
2021-05	30	32	hCoV-19/Finland/3872/2021|EPI_ISL_2604377|2021-03-02
2021-05	30	32	hCoV-19/Finland/5287/2021|EPI_ISL_2258842|2021-03-18
2021-05	30	32	hCoV-19/Finland/6093/2021|EPI_ISL_2609033|2021-04-15
2021-05	30	33	hCoV-19/Finland/THL-202108763/2021|EPI_ISL_2505889|2021-02-21
2021-05	30	33	hCoV-19/Finland/4388/2021|EPI_ISL_2604298|2021-03-07
2021-05	30	34	hCoV-19/Finland/HEL4-40/2020|EPI_ISL_833214|2020-12-21
2021-05	30	34	hCoV-19/Finland/HEL4-49/2020|EPI_ISL_833215|2020-12-21
2021-05	30	34	hCoV-19/Finland/79HEL/2020|EPI_ISL_766016|2020-12-22
2021-05	30	34	hCoV-19/Finland/81HEL/2020|EPI_ISL_766018|2020-12-22
2021-05	30	35	hCoV-19/Finland/HEL-9-17/2021|EPI_ISL_995879|2021-01-11
2021-05	30	35	hCoV-19/Finland/HEL-10-1/2020|EPI_ISL_1278978|2020-12-29
2021-05	30	35	hCoV-19/Finland/HEL-10-4/2021|EPI_ISL_1278977|2021-01-12
2021-05	30	35	hCoV-19/Finland/HEL-10-6/2021|EPI_ISL_1278979|2021-01-11
2021-05	30	35	hCoV-19/Finland/HEL-12-54/2021|EPI_ISL_995922|2021-01-13
2021-05	30	35	hCoV-19/Finland/HEL-12-78/2021|EPI_ISL_995963|2021-01-16
2021-05	30	35	hCoV-19/Finland/HEL-12-86/2021|EPI_ISL_995903|2021-01-16
2021-05	30	35	hCoV-19/Finland/HEL-12-91/2021|EPI_ISL_995933|2021-01-15
2021-05	30	35	hCoV-19/Finland/HEL-14-346/2021|EPI_ISL_1082075|2021-01-22
2021-05	30	35	hCoV-19/Finland/HEL-14-351/2021|EPI_ISL_1081982|2021-01-22
2021-05	30	35	hCoV-19/Finland/HEL-14-352/2021|EPI_ISL_1081977|2021-01-23
2021-05	30	35	hCoV-19/Finland/HEL-14-357/2021|EPI_ISL_1082080|2021-01-23
2021-05	30	35	hCoV-19/Finland/HEL-14-360/2021|EPI_ISL_1081984|2021-01-22
2021-05	30	35	hCoV-19/Finland/HEL-14-379/2021|EPI_ISL_1081990|2021-01-22
2021-05	30	35	hCoV-19/Finland/HEL-14-385/2021|EPI_ISL_1081995|2021-01-23
2021-05	30	35	hCoV-19/Finland/HEL-15-182/2021|EPI_ISL_1082130|2021-01-15
2021-05	30	35	hCoV-19/Finland/HEL-15-243/2021|EPI_ISL_1082004|2021-01-18
2021-05	30	35	hCoV-19/Finland/HEL-16-303/2021|EPI_ISL_995840|2021-01-13
2021-05	30	35	hCoV-19/Finland/HEL-16-307/2021|EPI_ISL_995843|2021-01-14
2021-05	30	35	hCoV-19/Finland/HEL-16-326/2021|EPI_ISL_995859|2021-01-19
2021-05	30	35	hCoV-19/Finland/HEL-16-327/2021|EPI_ISL_995860|2021-01-18
2021-05	30	35	hCoV-19/Finland/HEL-16-333/2021|EPI_ISL_995866|2021-01-19
2021-05	30	35	hCoV-19/Finland/HEL-18-447/2021|EPI_ISL_1082030|2021-01-21
2021-05	30	35	hCoV-19/Finland/HEL-18-483/2021|EPI_ISL_1082121|2021-01-24
2021-05	30	35	hCoV-19/Finland/HEL-19-V223/2021|EPI_ISL_1082126|2021-01-25
2021-05	30	35	hCoV-19/Finland/HEL-19-548/2021|EPI_ISL_1082122|2021-01-25
2021-05	30	35	hCoV-19/Finland/HEL-19-573/2021|EPI_ISL_1279063|2021-01-25
2021-05	30	35	hCoV-19/Finland/HEL-19-580/2021|EPI_ISL_1279069|2021-01-27
2021-05	30	35	hCoV-19/Finland/HEL-20-704/2021|EPI_ISL_1279078|2021-01-28
2021-05	30	35	hCoV-19/Finland/HEL-20-706/2021|EPI_ISL_1279080|2021-01-26
2021-05	30	35	hCoV-19/Finland/HEL4-16/2021|EPI_ISL_833221|2021-01-03
2021-05	30	35	hCoV-19/Finland/HEL4-17/2021|EPI_ISL_833222|2021-01-03
2021-05	30	35	hCoV-19/Finland/HEL4-18/2021|EPI_ISL_833206|2021-01-04
2021-05	30	35	hCoV-19/Finland/HEL4-27/2020|EPI_ISL_833216|2020-12-29
2021-05	30	35	hCoV-19/Finland/HEL4-44/2020|EPI_ISL_833202|2020-12-30
2021-05	30	35	hCoV-19/Finland/HEL4-45/2020|EPI_ISL_833212|2020-12-29
2021-05	30	35	hCoV-19/Finland/HEL4-47/2020|EPI_ISL_833218|2020-12-30
2021-05	30	35	hCoV-19/Finland/HEL4-48/2020|EPI_ISL_833204|2020-12-30
2021-05	30	35	hCoV-19/Finland/THL-202100027/2020|EPI_ISL_2537278|2020-12-26
2021-05	30	35	hCoV-19/Finland/THL-202100085/2021|EPI_ISL_2589818|2021-01-03
2021-05	30	35	hCoV-19/Finland/THL-202101452/2021|EPI_ISL_2590131|2021-01-13
2021-05	30	35	hCoV-19/Finland/30J10DE12_S111/2020|EPI_ISL_902858|2020-12-30
2021-05	30	35	hCoV-19/Finland/84HEL/2020|EPI_ISL_766019|2020-12-22
2021-05	30	35	hCoV-19/Finland/85HEL/2020|EPI_ISL_766020|2020-12-22
2021-05	30	35	hCoV-19/Finland/90HEL/2020|EPI_ISL_766023|2020-12-27
2021-05	30	35	hCoV-19/Finland/2598/2021|EPI_ISL_1842030|2021-01-12
2021-05	30	35	hCoV-19/Finland/2600/2021|EPI_ISL_1842032|2021-01-11
2021-05	30	35	hCoV-19/Finland/2601/2021|EPI_ISL_1842033|2021-01-11
2021-05	30	35	hCoV-19/Finland/2602/2021|EPI_ISL_1842034|2021-01-12
2021-05	30	35	hCoV-19/Finland/2603/2021|EPI_ISL_1842035|2021-01-12
2021-05	30	36	hCoV-19/Finland/THL-202102298/2021|EPI_ISL_2590780|2021-01-28
2021-05	30	36	hCoV-19/Finland/THL-202103863/2021|EPI_ISL_2591209|2021-01-30
2021-05	30	36	hCoV-19/Finland/5280/2021|EPI_ISL_2258838|2021-03-17
2021-05	30	37	hCoV-19/Finland/HEL-14-372/2021|EPI_ISL_1082084|2021-01-23
2021-05	30	37	hCoV-19/Finland/HEL-18-442/2021|EPI_ISL_1082132|2021-01-21
2021-05	30	37	hCoV-19/Finland/HEL-19-V243/2021|EPI_ISL_1082129|2021-01-25
2021-05	30	37	hCoV-19/Finland/HEL-19-558/2021|EPI_ISL_1082123|2021-01-25
2021-05	30	37	hCoV-19/Finland/HEL-19-559/2021|EPI_ISL_1082124|2021-01-24
2021-05	30	37	hCoV-19/Finland/HEL-19-586/2021|EPI_ISL_1082060|2021-01-26
2021-05	30	37	hCoV-19/Finland/HEL-20-709/2021|EPI_ISL_1279019|2021-01-26
2021-05	30	37	hCoV-19/Finland/HEL-20-712/2021|EPI_ISL_1279022|2021-01-28
2021-05	30	37	hCoV-19/Finland/HEL-20-713/2021|EPI_ISL_1279023|2021-01-29
2021-05	30	37	hCoV-19/Finland/HEL-20-714/2021|EPI_ISL_1279024|2021-01-29
2021-05	30	37	hCoV-19/Finland/HEL-21-675/2021|EPI_ISL_1279085|2021-01-29
2021-05	30	37	hCoV-19/Finland/HEL-21-676/2021|EPI_ISL_1279086|2021-01-29
2021-05	30	37	hCoV-19/Finland/HEL-22-906/2021|EPI_ISL_1279031|2021-02-01
2021-05	30	37	hCoV-19/Finland/HEL-22-907/2021|EPI_ISL_1279032|2021-02-01
2021-05	30	37	hCoV-19/Finland/HEL-22-908/2021|EPI_ISL_1279033|2021-02-01
2021-05	30	37	hCoV-19/Finland/HEL-22-912/2021|EPI_ISL_1279037|2021-01-31
2021-05	30	37	hCoV-19/Finland/HEL-22-931/2021|EPI_ISL_1279052|2021-01-29
2021-05	30	37	hCoV-19/Finland/HEL-23-V604/2021|EPI_ISL_1279060|2021-01-30
2021-05	30	37	hCoV-19/Finland/HEL-23-1014/2021|EPI_ISL_1278986|2021-01-29
2021-05	30	37	hCoV-19/Finland/HEL-23-1024/2021|EPI_ISL_1278993|2021-01-31
2021-05	30	37	hCoV-19/Finland/HEL4-36/2020|EPI_ISL_833205|2020-12-21
2021-05	30	37	hCoV-19/Finland/THL-202101603/2021|EPI_ISL_2590200|2021-01-18
2021-05	30	37	hCoV-19/Finland/THL-202102936/2021|EPI_ISL_2590805|2021-02-23
2021-05	30	37	hCoV-19/Finland/THL-202102950/2021|EPI_ISL_2590829|2021-02-26
2021-05	30	37	hCoV-19/Finland/THL-202104017/2021|EPI_ISL_2591430|2021-02-05
2021-05	30	37	hCoV-19/Finland/THL-202105024/2021|EPI_ISL_2591667|2021-01-29
2021-05	30	37	hCoV-19/Finland/THL-202105755/2021|EPI_ISL_2505283|2021-02-19
2021-05	30	37	hCoV-19/Finland/THL-202105756/2021|EPI_ISL_2505284|2021-02-15
2021-05	30	37	hCoV-19/Finland/THL-202106170/2021|EPI_ISL_2505324|2021-02-18
2021-05	30	37	hCoV-19/Finland/THL-202106333/2021|EPI_ISL_2505454|2021-02-15
2021-05	30	37	hCoV-19/Finland/THL-202106424/2021|EPI_ISL_2505543|2021-02-21
2021-05	30	37	hCoV-19/Finland/THL-202108596/2021|EPI_ISL_2505755|2021-02-25
2021-05	30	37	hCoV-19/Finland/THL-202108709/2021|EPI_ISL_2505846|2021-02-18
2021-05	30	37	hCoV-19/Finland/THL-202108738/2021|EPI_ISL_2505869|2021-02-26
2021-05	30	37	hCoV-19/Finland/THL-202108983/2021|EPI_ISL_2506063|2021-03-03
2021-05	30	37	hCoV-19/Finland/THL-202108990/2021|EPI_ISL_2506069|2021-03-04
2021-05	30	37	hCoV-19/Finland/THL-202109005/2021|EPI_ISL_2506080|2021-03-05
2021-05	30	37	hCoV-19/Finland/THL-202109124/2021|EPI_ISL_2506179|2021-03-08
2021-05	30	37	hCoV-19/Finland/THL-202109125/2021|EPI_ISL_2506180|2021-03-08
2021-05	30	37	hCoV-19/Finland/THL-202109436/2021|EPI_ISL_2506419|2021-03-06
2021-05	30	37	hCoV-19/Finland/THL-202109437/2021|EPI_ISL_2506420|2021-03-06
2021-05	30	37	hCoV-19/Finland/THL-202109529/2021|EPI_ISL_2506497|2021-03-06
2021-05	30	37	hCoV-19/Finland/THL-202109534/2021|EPI_ISL_2506502|2021-03-09
2021-05	30	37	hCoV-19/Finland/THL-202109538/2021|EPI_ISL_2506505|2021-03-06
2021-05	30	37	hCoV-19/Finland/THL-202109541/2021|EPI_ISL_2506508|2021-03-10
2021-05	30	37	hCoV-19/Finland/THL-202109638/2021|EPI_ISL_2506578|2021-03-13
2021-05	30	37	hCoV-19/Finland/THL-202109883/2021|EPI_ISL_2506751|2021-03-19
2021-05	30	37	hCoV-19/Finland/THL-202109943/2021|EPI_ISL_2506804|2021-03-18
2021-05	30	37	hCoV-19/Finland/THL-202109945/2021|EPI_ISL_2506806|2021-03-18
2021-05	30	37	hCoV-19/Finland/THL-202109955/2021|EPI_ISL_2506815|2021-03-17
2021-05	30	37	hCoV-19/Finland/THL-202111839/2021|EPI_ISL_2507713|2021-03-31
2021-05	30	37	hCoV-19/Finland/THL-202111888/2021|EPI_ISL_2507734|2021-03-31
2021-05	30	37	hCoV-19/Finland/THL-202111897/2021|EPI_ISL_2507743|2021-04-01
2021-05	30	37	hCoV-19/Finland/THL-202112071/2021|EPI_ISL_2507877|2021-04-04
2021-05	30	37	hCoV-19/Finland/THL-202112072/2021|EPI_ISL_2507878|2021-04-06
2021-05	30	37	hCoV-19/Finland/THL-202112073/2021|EPI_ISL_2507879|2021-04-07
2021-05	30	37	hCoV-19/Finland/THL-202112076/2021|EPI_ISL_2507882|2021-04-04
2021-05	30	37	hCoV-19/Finland/V966/2021|EPI_ISL_2608711|2021-02-06
2021-05	30	37	hCoV-19/Finland/V968/2021|EPI_ISL_2608712|2021-02-06
2021-05	30	37	hCoV-19/Finland/818/2021|EPI_ISL_1842489|2021-02-02
2021-05	30	37	hCoV-19/Finland/872/2021|EPI_ISL_1842334|2021-01-31
2021-05	30	37	hCoV-19/Finland/966/2021|EPI_ISL_1497199|2021-02-03
2021-05	30	37	hCoV-19/Finland/1070/2021|EPI_ISL_1496759|2021-02-04
2021-05	30	37	hCoV-19/Finland/1246/2021|EPI_ISL_1842260|2021-02-01
2021-05	30	37	hCoV-19/Finland/1256/2021|EPI_ISL_1842270|2021-02-01
2021-05	30	37	hCoV-19/Finland/1267/2021|EPI_ISL_1842280|2021-02-01
2021-05	30	37	hCoV-19/Finland/1686/2021|EPI_ISL_1497085|2021-02-10
2021-05	30	37	hCoV-19/Finland/1707/2021|EPI_ISL_1497103|2021-02-10
2021-05	30	37	hCoV-19/Finland/1963/2021|EPI_ISL_1842602|2021-02-12
2021-05	30	37	hCoV-19/Finland/2258/2021|EPI_ISL_1841636|2021-02-12
2021-05	30	37	hCoV-19/Finland/2388/2021|EPI_ISL_1841721|2021-02-15
2021-05	30	37	hCoV-19/Finland/2398/2021|EPI_ISL_1841723|2021-02-16
2021-05	30	37	hCoV-19/Finland/2557/2021|EPI_ISL_1841991|2021-02-17
2021-05	30	37	hCoV-19/Finland/2577/2021|EPI_ISL_1842009|2021-02-17
2021-05	30	37	hCoV-19/Finland/2663/2021|EPI_ISL_1841943|2021-02-20
2021-05	30	37	hCoV-19/Finland/2759/2021|EPI_ISL_1841838|2021-02-21
2021-05	30	37	hCoV-19/Finland/2912/2021|EPI_ISL_2604401|2021-02-21
2021-05	30	37	hCoV-19/Finland/3540/2021|EPI_ISL_2258437|2021-02-27
2021-05	30	37	hCoV-19/Finland/3894/2021|EPI_ISL_2604397|2021-03-01
2021-05	30	37	hCoV-19/Finland/4552/2021|EPI_ISL_2608946|2021-03-08
2021-05	30	37	hCoV-19/Finland/5172/2021|EPI_ISL_2258754|2021-03-13
2021-05	30	37	hCoV-19/Finland/5304/2021|EPI_ISL_2258855|2021-03-17
2021-05	30	37	hCoV-19/Finland/5867/2021|EPI_ISL_2604710|2021-04-05
2021-05	30	37	hCoV-19/Finland/6007/2021|EPI_ISL_2604768|2021-04-10
2021-05	30	37	hCoV-19/Finland/6190/2021|EPI_ISL_2609384|2021-04-19
2021-05	30	37	hCoV-19/Finland/6494/2021|EPI_ISL_2608774|2021-04-29
2021-05	30	38	hCoV-19/Finland/HEL-22-905/2021|EPI_ISL_1279030|2021-02-02
2021-05	30	38	hCoV-19/Finland/HEL-23-1031/2021|EPI_ISL_1278999|2021-01-31
2021-05	30	38	hCoV-19/Finland/HEL-23-1048/2021|EPI_ISL_1279015|2021-01-30
2021-05	30	38	hCoV-19/Finland/THL-202100690/2021|EPI_ISL_2589884|2021-01-17
2021-05	30	38	hCoV-19/Finland/THL-202101713/2021|EPI_ISL_2590251|2021-01-15
2021-05	30	38	hCoV-19/Finland/THL-202101803/2021|EPI_ISL_2590278|2021-01-14
2021-05	30	38	hCoV-19/Finland/THL-202101826/2021|EPI_ISL_2590303|2021-01-15
2021-05	30	38	hCoV-19/Finland/THL-202102084/2021|EPI_ISL_2590584|2021-01-19
2021-05	30	38	hCoV-19/Finland/THL-202102252/2021|EPI_ISL_2590721|2021-01-22
2021-05	30	38	hCoV-19/Finland/THL-202102297/2021|EPI_ISL_2590777|2021-01-25
2021-05	30	38	hCoV-19/Finland/THL-202102971/2021|EPI_ISL_2590845|2021-02-24
2021-05	30	38	hCoV-19/Finland/THL-202102973/2021|EPI_ISL_2590851|2021-02-25
2021-05	30	38	hCoV-19/Finland/THL-202102974/2021|EPI_ISL_2590853|2021-02-24
2021-05	30	38	hCoV-19/Finland/THL-202102992/2021|EPI_ISL_2590884|2021-02-25
2021-05	30	38	hCoV-19/Finland/THL-202103835/2021|EPI_ISL_2591171|2021-01-29
2021-05	30	38	hCoV-19/Finland/THL-202103840/2021|EPI_ISL_2591175|2021-01-13
2021-05	30	38	hCoV-19/Finland/THL-202103941/2021|EPI_ISL_2591291|2021-01-27
2021-05	30	38	hCoV-19/Finland/THL-202103951/2021|EPI_ISL_2591309|2021-01-25
2021-05	30	38	hCoV-19/Finland/THL-202103953/2021|EPI_ISL_2591314|2021-01-18
2021-05	30	38	hCoV-19/Finland/THL-202103954/2021|EPI_ISL_2591315|2021-01-25
2021-05	30	38	hCoV-19/Finland/THL-202103959/2021|EPI_ISL_2591322|2021-02-01
2021-05	30	38	hCoV-19/Finland/THL-202103962/2021|EPI_ISL_2591324|2021-02-03
2021-05	30	38	hCoV-19/Finland/THL-202103966/2021|EPI_ISL_2591333|2021-02-03
2021-05	30	38	hCoV-19/Finland/THL-202105085/2021|EPI_ISL_2505189|2021-02-15
2021-05	30	38	hCoV-19/Finland/THL-202105104/2021|EPI_ISL_2505204|2021-01-17
2021-05	30	38	hCoV-19/Finland/THL-202105105/2021|EPI_ISL_2505205|2021-01-17
2021-05	30	38	hCoV-19/Finland/THL-202105107/2021|EPI_ISL_2505206|2021-01-17
2021-05	30	38	hCoV-19/Finland/THL-202105108/2021|EPI_ISL_2505207|2021-01-17
2021-05	30	38	hCoV-19/Finland/THL-202105109/2021|EPI_ISL_2505208|2021-01-17
2021-05	30	38	hCoV-19/Finland/THL-202105110/2021|EPI_ISL_2505209|2021-01-17
2021-05	30	38	hCoV-19/Finland/THL-202105111/2021|EPI_ISL_2505210|2021-01-15
2021-05	30	38	hCoV-19/Finland/THL-202105113/2021|EPI_ISL_2505211|2021-01-17
2021-05	30	38	hCoV-19/Finland/THL-202105114/2021|EPI_ISL_2505212|2021-01-17
2021-05	30	38	hCoV-19/Finland/THL-202105780/2021|EPI_ISL_2505306|2021-02-17
2021-05	30	38	hCoV-19/Finland/THL-202105788/2021|EPI_ISL_2505308|2021-02-21
2021-05	30	38	hCoV-19/Finland/THL-202106200/2021|EPI_ISL_2505344|2021-02-17
2021-05	30	38	hCoV-19/Finland/THL-202106207/2021|EPI_ISL_2505347|2021-02-18
2021-05	30	38	hCoV-19/Finland/THL-202106294/2021|EPI_ISL_2505420|2021-02-12
2021-05	30	38	hCoV-19/Finland/THL-202106304/2021|EPI_ISL_2505430|2021-02-18
2021-05	30	38	hCoV-19/Finland/THL-202106317/2021|EPI_ISL_2505441|2021-02-19
2021-05	30	38	hCoV-19/Finland/THL-202106321/2021|EPI_ISL_2505444|2021-02-19
2021-05	30	38	hCoV-19/Finland/THL-202106326/2021|EPI_ISL_2505448|2021-02-20
2021-05	30	38	hCoV-19/Finland/THL-202108435/2021|EPI_ISL_2505628|2021-03-03
2021-05	30	38	hCoV-19/Finland/THL-202108444/2021|EPI_ISL_2505636|2021-03-04
2021-05	30	38	hCoV-19/Finland/THL-202108479/2021|EPI_ISL_2505666|2021-03-04
2021-05	30	38	hCoV-19/Finland/THL-202108625/2021|EPI_ISL_2505777|2021-02-26
2021-05	30	38	hCoV-19/Finland/THL-202108698/2021|EPI_ISL_2505836|2021-02-28
2021-05	30	38	hCoV-19/Finland/THL-202108699/2021|EPI_ISL_2505837|2021-02-26
2021-05	30	38	hCoV-19/Finland/THL-202108704/2021|EPI_ISL_2505842|2021-02-25
2021-05	30	38	hCoV-19/Finland/THL-202108751/2021|EPI_ISL_2505879|2021-02-23
2021-05	30	38	hCoV-19/Finland/THL-202108801/2021|EPI_ISL_2505915|2021-02-26
2021-05	30	38	hCoV-19/Finland/THL-202108902/2021|EPI_ISL_2506003|2021-03-02
2021-05	30	38	hCoV-19/Finland/THL-202108971/2021|EPI_ISL_2506055|2021-03-08
2021-05	30	38	hCoV-19/Finland/THL-202108988/2021|EPI_ISL_2506067|2021-03-03
2021-05	30	38	hCoV-19/Finland/THL-202109056/2021|EPI_ISL_2506126|2021-03-04
2021-05	30	38	hCoV-19/Finland/THL-202109067/2021|EPI_ISL_2506135|2021-03-04
2021-05	30	38	hCoV-19/Finland/THL-202109093/2021|EPI_ISL_2506158|2021-03-05
2021-05	30	38	hCoV-19/Finland/THL-202109117/2021|EPI_ISL_2506175|2021-03-04
2021-05	30	38	hCoV-19/Finland/THL-202109304/2021|EPI_ISL_2506307|2021-03-06
2021-05	30	38	hCoV-19/Finland/THL-202109356/2021|EPI_ISL_2506352|2021-03-10
2021-05	30	38	hCoV-19/Finland/THL-202109388/2021|EPI_ISL_2506378|2021-03-11
2021-05	30	38	hCoV-19/Finland/THL-202109389/2021|EPI_ISL_2506379|2021-03-12
2021-05	30	38	hCoV-19/Finland/THL-202109398/2021|EPI_ISL_2506386|2021-03-12
2021-05	30	38	hCoV-19/Finland/THL-202109404/2021|EPI_ISL_2506390|2021-03-15
2021-05	30	38	hCoV-19/Finland/THL-202109422/2021|EPI_ISL_2506407|2021-03-09
2021-05	30	38	hCoV-19/Finland/THL-202109468/2021|EPI_ISL_2506448|2021-03-12
2021-05	30	38	hCoV-19/Finland/THL-202109527/2021|EPI_ISL_2506495|2021-03-05
2021-05	30	38	hCoV-19/Finland/THL-202109618/2021|EPI_ISL_2506563|2021-03-11
2021-05	30	38	hCoV-19/Finland/THL-202109680/2021|EPI_ISL_2506607|2021-03-11
2021-05	30	38	hCoV-19/Finland/THL-202109716/2021|EPI_ISL_2506639|2021-03-10
2021-05	30	38	hCoV-19/Finland/THL-202109802/2021|EPI_ISL_2506689|2021-03-20
2021-05	30	38	hCoV-19/Finland/THL-202109835/2021|EPI_ISL_2506720|2021-03-18
2021-05	30	38	hCoV-19/Finland/THL-202109845/2021|EPI_ISL_2506730|2021-03-17
2021-05	30	38	hCoV-19/Finland/THL-202109859/2021|EPI_ISL_2506739|2021-03-18
2021-05	30	38	hCoV-19/Finland/THL-202109915/2021|EPI_ISL_2506782|2021-03-16
2021-05	30	38	hCoV-19/Finland/THL-202111406/2021|EPI_ISL_2507065|2021-03-24
2021-05	30	38	hCoV-19/Finland/THL-202111415/2021|EPI_ISL_2507073|2021-03-27
2021-05	30	38	hCoV-19/Finland/THL-202111823/2021|EPI_ISL_2507702|2021-04-04
2021-05	30	38	hCoV-19/Finland/THL-202113961/2021|EPI_ISL_2508311|2021-04-27
2021-05	30	38	hCoV-19/Finland/THL-202114076/2021|EPI_ISL_2363853|2021-05-02
2021-05	30	38	hCoV-19/Finland/V982/2021|EPI_ISL_2608719|2021-02-07
2021-05	30	38	hCoV-19/Finland/V5954/2021|EPI_ISL_2608672|2021-03-04
2021-05	30	38	hCoV-19/Finland/V6224/2021|EPI_ISL_2609395|2021-03-05
2021-05	30	38	hCoV-19/Finland/V6271/2021|EPI_ISL_2609428|2021-03-06
2021-05	30	38	hCoV-19/Finland/V6275/2021|EPI_ISL_2609431|2021-03-05
2021-05	30	38	hCoV-19/Finland/V6282/2021|EPI_ISL_2609437|2021-03-06
2021-05	30	38	hCoV-19/Finland/V6480/2021|EPI_ISL_2608552|2021-03-05
2021-05	30	38	hCoV-19/Finland/V6520/2021|EPI_ISL_2608582|2021-03-06
2021-05	30	38	hCoV-19/Finland/V8501/2021|EPI_ISL_2608633|2021-03-14
2021-05	30	38	hCoV-19/Finland/V8507/2021|EPI_ISL_2608637|2021-03-14
2021-05	30	38	hCoV-19/Finland/V8715/2021|EPI_ISL_2609090|2021-03-16
2021-05	30	38	hCoV-19/Finland/V8781/2021|EPI_ISL_2609183|2021-03-17
2021-05	30	38	hCoV-19/Finland/V8794/2021|EPI_ISL_2609196|2021-03-17
2021-05	30	38	hCoV-19/Finland/V8799/2021|EPI_ISL_2609199|2021-03-16
2021-05	30	38	hCoV-19/Finland/V8813/2021|EPI_ISL_2609209|2021-03-17
2021-05	30	38	hCoV-19/Finland/V8928/2021|EPI_ISL_2609304|2021-03-18
2021-05	30	38	hCoV-19/Finland/V8976/2021|EPI_ISL_2604578|2021-03-18
2021-05	30	38	hCoV-19/Finland/V8982/2021|EPI_ISL_2604581|2021-03-18
2021-05	30	38	hCoV-19/Finland/V9018/2021|EPI_ISL_2604610|2021-03-19
2021-05	30	38	hCoV-19/Finland/V9051/2021|EPI_ISL_2031197|2021-03-19
2021-05	30	38	hCoV-19/Finland/V9062/2021|EPI_ISL_2031206|2021-03-20
2021-05	30	38	hCoV-19/Finland/V9069/2021|EPI_ISL_2031212|2021-03-20
2021-05	30	38	hCoV-19/Finland/V9222/2021|EPI_ISL_2258541|2021-03-22
2021-05	30	38	hCoV-19/Finland/784/2021|EPI_ISL_1842459|2021-02-01
2021-05	30	38	hCoV-19/Finland/823/2021|EPI_ISL_1842492|2021-02-02
2021-05	30	38	hCoV-19/Finland/856/2021|EPI_ISL_1842318|2021-01-29
2021-05	30	38	hCoV-19/Finland/939/2021|EPI_ISL_1497175|2021-02-03
2021-05	30	38	hCoV-19/Finland/960/2021|EPI_ISL_1497193|2021-02-03
2021-05	30	38	hCoV-19/Finland/964/2021|EPI_ISL_1497197|2021-02-03
2021-05	30	38	hCoV-19/Finland/1180/2021|EPI_ISL_1496824|2021-02-06
2021-05	30	38	hCoV-19/Finland/1181/2021|EPI_ISL_1496825|2021-02-06
2021-05	30	38	hCoV-19/Finland/1191/2021|EPI_ISL_1496835|2021-02-06
2021-05	30	38	hCoV-19/Finland/1259/2021|EPI_ISL_1842273|2021-02-01
2021-05	30	38	hCoV-19/Finland/1316/2021|EPI_ISL_1496858|2021-02-07
2021-05	30	38	hCoV-19/Finland/1337/2021|EPI_ISL_1496874|2021-02-07
2021-05	30	38	hCoV-19/Finland/1339/2021|EPI_ISL_1496875|2021-02-07
2021-05	30	38	hCoV-19/Finland/1340/2021|EPI_ISL_1496876|2021-02-07
2021-05	30	38	hCoV-19/Finland/1431/2021|EPI_ISL_1496911|2021-02-08
2021-05	30	38	hCoV-19/Finland/1519/2021|EPI_ISL_1496985|2021-02-08
2021-05	30	38	hCoV-19/Finland/1534/2021|EPI_ISL_1496988|2021-02-08
2021-05	30	38	hCoV-19/Finland/1543/2021|EPI_ISL_1496993|2021-02-09
2021-05	30	38	hCoV-19/Finland/1582/2021|EPI_ISL_1497023|2021-02-09
2021-05	30	38	hCoV-19/Finland/1594/2021|EPI_ISL_1497034|2021-02-09
2021-05	30	38	hCoV-19/Finland/1618/2021|EPI_ISL_1496735|2021-02-09
2021-05	30	38	hCoV-19/Finland/1619/2021|EPI_ISL_1497055|2021-02-09
2021-05	30	38	hCoV-19/Finland/1620/2021|EPI_ISL_1497056|2021-02-09
2021-05	30	38	hCoV-19/Finland/1622/2021|EPI_ISL_1497058|2021-02-09
2021-05	30	38	hCoV-19/Finland/1663/2021|EPI_ISL_1497066|2021-02-10
2021-05	30	38	hCoV-19/Finland/1666/2021|EPI_ISL_1497068|2021-02-10
2021-05	30	38	hCoV-19/Finland/1668/2021|EPI_ISL_1497069|2021-02-10
2021-05	30	38	hCoV-19/Finland/1680/2021|EPI_ISL_1497079|2021-02-10
2021-05	30	38	hCoV-19/Finland/1700/2021|EPI_ISL_1497098|2021-02-10
2021-05	30	38	hCoV-19/Finland/1721/2021|EPI_ISL_1497115|2021-02-10
2021-05	30	38	hCoV-19/Finland/1776/2021|EPI_ISL_1497121|2021-02-11
2021-05	30	38	hCoV-19/Finland/1780/2021|EPI_ISL_1496727|2021-02-11
2021-05	30	38	hCoV-19/Finland/1841/2021|EPI_ISL_1497172|2021-02-11
2021-05	30	38	hCoV-19/Finland/1958/2021|EPI_ISL_1842599|2021-02-11
2021-05	30	38	hCoV-19/Finland/1964/2021|EPI_ISL_1842603|2021-02-12
2021-05	30	38	hCoV-19/Finland/2107/2021|EPI_ISL_1841497|2021-02-13
2021-05	30	38	hCoV-19/Finland/2144/2021|EPI_ISL_1841531|2021-02-13
2021-05	30	38	hCoV-19/Finland/2174/2021|EPI_ISL_1841557|2021-02-14
2021-05	30	38	hCoV-19/Finland/2181/2021|EPI_ISL_1841563|2021-02-12
2021-05	30	38	hCoV-19/Finland/2186/2021|EPI_ISL_1841568|2021-02-12
2021-05	30	38	hCoV-19/Finland/2202/2021|EPI_ISL_1841584|2021-02-12
2021-05	30	38	hCoV-19/Finland/2206/2021|EPI_ISL_1841588|2021-02-12
2021-05	30	38	hCoV-19/Finland/2219/2021|EPI_ISL_1841599|2021-02-12
2021-05	30	38	hCoV-19/Finland/2224/2021|EPI_ISL_1841604|2021-02-12
2021-05	30	38	hCoV-19/Finland/2243/2021|EPI_ISL_1841622|2021-02-13
2021-05	30	38	hCoV-19/Finland/2251/2020|EPI_ISL_1841629|2020-12-28
2021-05	30	38	hCoV-19/Finland/2256/2021|EPI_ISL_1841634|2021-02-12
2021-05	30	38	hCoV-19/Finland/2271/2021|EPI_ISL_1841649|2021-02-12
2021-05	30	38	hCoV-19/Finland/2286/2021|EPI_ISL_1841663|2021-02-12
2021-05	30	38	hCoV-19/Finland/2295/2021|EPI_ISL_1841672|2021-02-14
2021-05	30	38	hCoV-19/Finland/2308/2021|EPI_ISL_1841680|2021-02-14
2021-05	30	38	hCoV-19/Finland/2309/2021|EPI_ISL_1841681|2021-02-14
2021-05	30	38	hCoV-19/Finland/2312/2021|EPI_ISL_1841684|2021-02-14
2021-05	30	38	hCoV-19/Finland/2319/2021|EPI_ISL_1841691|2021-02-14
2021-05	30	38	hCoV-19/Finland/2344/2021|EPI_ISL_1841712|2021-02-14
2021-05	30	38	hCoV-19/Finland/2578/2021|EPI_ISL_1842010|2021-02-17
2021-05	30	38	hCoV-19/Finland/2606/2021|EPI_ISL_1842037|2021-02-17
2021-05	30	38	hCoV-19/Finland/2662/2021|EPI_ISL_1841942|2021-02-20
2021-05	30	38	hCoV-19/Finland/2672/2021|EPI_ISL_1841952|2021-02-19
2021-05	30	38	hCoV-19/Finland/2684/2021|EPI_ISL_1841964|2021-02-20
2021-05	30	38	hCoV-19/Finland/2695/2021|EPI_ISL_1841974|2021-02-20
2021-05	30	38	hCoV-19/Finland/2706/2021|EPI_ISL_1841982|2021-02-20
2021-05	30	38	hCoV-19/Finland/2778/2021|EPI_ISL_1841854|2021-02-19
2021-05	30	38	hCoV-19/Finland/2784/2021|EPI_ISL_1841860|2021-02-19
2021-05	30	38	hCoV-19/Finland/2793/2021|EPI_ISL_1841868|2021-02-19
2021-05	30	38	hCoV-19/Finland/2878/2021|EPI_ISL_1841897|2021-02-20
2021-05	30	38	hCoV-19/Finland/2897/2021|EPI_ISL_2258499|2021-02-21
2021-05	30	38	hCoV-19/Finland/2902/2021|EPI_ISL_2258504|2021-02-21
2021-05	30	38	hCoV-19/Finland/2953/2021|EPI_ISL_1842167|2021-02-15
2021-05	30	38	hCoV-19/Finland/2971/2021|EPI_ISL_1842181|2021-02-10
2021-05	30	38	hCoV-19/Finland/3007/2021|EPI_ISL_1841769|2021-02-22
2021-05	30	38	hCoV-19/Finland/3038/2021|EPI_ISL_1841800|2021-02-22
2021-05	30	38	hCoV-19/Finland/3040/2021|EPI_ISL_1841802|2021-02-22
2021-05	30	38	hCoV-19/Finland/3103/2021|EPI_ISL_2031269|2021-02-22
2021-05	30	38	hCoV-19/Finland/3123/2021|EPI_ISL_1842214|2021-02-17
2021-05	30	38	hCoV-19/Finland/3133/2021|EPI_ISL_1842224|2021-02-16
2021-05	30	38	hCoV-19/Finland/3205/2021|EPI_ISL_2031270|2021-02-22
2021-05	30	38	hCoV-19/Finland/3219/2021|EPI_ISL_2030997|2021-02-22
2021-05	30	38	hCoV-19/Finland/3252/2021|EPI_ISL_2031027|2021-02-23
2021-05	30	38	hCoV-19/Finland/3260/2021|EPI_ISL_2604321|2021-02-24
2021-05	30	38	hCoV-19/Finland/3355/2021|EPI_ISL_2258418|2021-02-23
2021-05	30	38	hCoV-19/Finland/3358/2021|EPI_ISL_2258421|2021-02-24
2021-05	30	38	hCoV-19/Finland/3368/2021|EPI_ISL_2604342|2021-02-25
2021-05	30	38	hCoV-19/Finland/3369/2021|EPI_ISL_2604343|2021-02-25
2021-05	30	38	hCoV-19/Finland/3387/2021|EPI_ISL_2604355|2021-02-25
2021-05	30	38	hCoV-19/Finland/3515/2021|EPI_ISL_2604449|2021-02-25
2021-05	30	38	hCoV-19/Finland/3539/2021|EPI_ISL_2258436|2021-02-27
2021-05	30	38	hCoV-19/Finland/3573/2021|EPI_ISL_2258469|2021-02-26
2021-05	30	38	hCoV-19/Finland/3678/2021|EPI_ISL_1842759|2021-02-26
2021-05	30	38	hCoV-19/Finland/3692/2021|EPI_ISL_1842773|2021-02-26
2021-05	30	38	hCoV-19/Finland/3805/2021|EPI_ISL_2258573|2021-03-01
2021-05	30	38	hCoV-19/Finland/3813/2021|EPI_ISL_2258580|2021-02-28
2021-05	30	38	hCoV-19/Finland/3866/2021|EPI_ISL_2604371|2021-03-02
2021-05	30	38	hCoV-19/Finland/3878/2021|EPI_ISL_2604382|2021-03-02
2021-05	30	38	hCoV-19/Finland/3881/2021|EPI_ISL_2604385|2021-03-02
2021-05	30	38	hCoV-19/Finland/4031/2021|EPI_ISL_2604284|2021-03-03
2021-05	30	38	hCoV-19/Finland/4038/2021|EPI_ISL_2604289|2021-03-03
2021-05	30	38	hCoV-19/Finland/4091/2021|EPI_ISL_2608737|2021-03-02
2021-05	30	38	hCoV-19/Finland/4125/2021|EPI_ISL_2031048|2021-03-04
2021-05	30	38	hCoV-19/Finland/4140/2021|EPI_ISL_2031059|2021-03-04
2021-05	30	38	hCoV-19/Finland/4387/2021|EPI_ISL_2604297|2021-03-07
2021-05	30	38	hCoV-19/Finland/4413/2021|EPI_ISL_2604315|2021-03-05
2021-05	30	38	hCoV-19/Finland/4430/2021|EPI_ISL_2608901|2021-03-05
2021-05	30	38	hCoV-19/Finland/4442/2021|EPI_ISL_2608910|2021-03-07
[truncated: 15,778 more rows]

## Sheet: clustGR_MR=30
cluster	2020-12	2021-01	2021-02	2021-03	2021-04	2021-05	medGR	maxGR	support
Clust 68	0	69	379	462	479	479	43	310	18
Clust 81	0	19	219	389	440	449	35	200	11
Clust 70	0	9	188	278	315	324	23	179	20
Clust 80	0	50	158	337	385	388	49	179	11
Clust 56	0	0	47	224	302	314	29.5	177	41
Clust 24	0	9	67	238	392	402	34	171	16
Clust 22	0	9	104	246	277	283	20	142	84
Clust 38	1	26	140	236	241	243	15	114	65
Clust 74	2	39	125	169	177	177	22.5	86	5
Clust 15	0	1	3	22	96	100	3	74	48
Clust 29	0	47	121	187	196	197	28	74	23
Clust 47	0	0	71	99	122	123	12	71	14
Clust 72	0	1	12	80	83	83	2	68	10
Clust 20	0	0	4	25	87	89	3	62	86
Clust 71	0	1	18	79	80	80	1	61	20
Clust 60	0	0	61	106	152	165	29	61	8
Clust 77	0	3	13	69	69	69	1.5	56	17
Clust 16	1	5	7	52	76	77	3	45	39
Clust 35	11	50	50	50	50	50	0	39	66
Clust 73	0	0	11	35	72	75	7	37	19
Clust 69	0	9	43	50	50	50	3.5	34	12
Clust 37	1	21	55	77	86	86	14.5	34	65
Clust 63	0	0	0	30	33	33	0	30	28
Clust 75	0	5	27	56	65	65	7	29	1
Clust 10	0	0	5	33	38	38	2.5	28	14
Clust 25	0	8	24	47	54	66	10	23	16
Clust 30	3	5	15	38	51	72	11.5	23	23
Clust 4	1	3	26	41	48	48	4.5	23	6
Clust 101	0	0	0	0	20	20	0	20	47
Clust 88	0	0	19	27	28	28	0.5	19	10
Clust 3	1	1	6	24	30	31	3	18	5
Clust 2	0	17	29	35	40	40	5.5	17	5
Clust 82	0	1	17	27	28	28	1	16	8
Clust 50	0	0	1	15	15	15	0	14	7
Clust 83	0	0	0	8	22	22	0	14	18
Clust 90	0	0	9	22	22	22	0	13	18
Clust 107	0	0	13	22	26	26	2	13	15
Clust 8	0	1	13	23	33	34	5.5	12	21
Clust 46	0	0	1	12	15	15	0.5	11	34
Clust 103	0	0	1	11	14	14	0.5	10	52
Clust 45	0	0	10	12	16	16	1	10	12
Clust 52	0	0	0	0	0	9	0	9	26
Clust 58	0	0	1	8	12	12	0.5	7	70
Clust 78	0	0	0	7	11	11	0	7	2
Clust 18	3	4	11	11	12	13	1	7	20
Clust 12	0	7	7	13	19	19	3	7	13
Clust 100	0	1	4	11	15	15	2	7	53
Clust 13	0	0	0	6	9	9	0	6	61
Clust 48	2	8	8	8	8	8	0	6	31
Clust 106	0	0	0	0	6	6	0	6	93
Clust 44	0	0	6	7	11	13	1.5	6	64
Clust 23	0	0	0	1	7	7	0	6	84
Clust 17	2	8	8	9	9	9	0.5	6	49
Clust 53	0	0	6	9	10	11	1	6	13
Clust 19	0	0	1	3	7	13	1.5	6	43
Clust 99	0	0	6	7	8	8	0.5	6	53
Clust 67	0	0	6	7	9	9	0.5	6	16
Clust 61	0	1	7	10	10	10	0.5	6	18
Clust 59	0	0	4	9	13	13	2	5	8
Clust 49	0	5	5	5	6	7	0.5	5	64
Clust 108	0	2	5	10	10	10	1	5	15
Clust 79	0	0	1	6	9	9	0.5	5	39
Clust 87	0	0	5	6	6	6	0	5	39
Clust 89	0	0	5	6	6	6	0	5	12
Clust 40	0	0	5	5	7	7	0	5	25
Clust 5	1	3	8	10	13	14	2	5	4
Clust 66	0	1	6	7	7	7	0.5	5	4
Clust 41	0	0	4	4	4	4	0	4	73
Clust 34	4	4	4	4	4	4	0	4	62
Clust 62	0	0	4	6	6	6	0	4	59
Clust 7	0	0	0	4	8	9	0.5	4	19
Clust 104	0	0	4	5	5	5	0	4	58
Clust 84	0	3	3	3	4	4	0	3	30
Clust 1	3	3	3	3	3	3	0	3	83
Clust 51	0	1	3	3	6	6	0.5	3	43
Clust 92	0	1	4	5	5	5	0.5	3	14
Clust 96	0	0	3	4	4	4	0	3	48
Clust 91	0	1	4	6	6	6	0.5	3	20
Clust 39	0	0	0	2	5	5	0	3	57
Clust 21	0	0	0	0	3	3	0	3	86
Clust 57	0	0	0	2	2	2	0	2	16
Clust 86	0	0	2	2	2	2	0	2	38
Clust 9	0	0	0	0	2	2	0	2	45
Clust 93	0	0	1	3	3	3	0	2	10
Clust 42	0	0	0	2	2	2	0	2	51
Clust 65	0	0	2	2	2	2	0	2	19
Clust 11	0	0	0	1	2	4	0.5	2	20
Clust 55	0	0	2	4	6	7	1.5	2	41
Clust 36	0	2	2	3	3	3	0	2	18
Clust 26	0	2	4	4	4	4	0	2	24
Clust 94	0	0	2	4	4	4	0	2	35
Clust 32	0	0	1	3	4	4	0.5	2	20
Clust 64	0	2	2	2	2	2	0	2	17
Clust 85	0	0	2	3	3	3	0	2	47
Clust 31	1	1	1	3	3	3	0	2	51
Clust 27	0	0	2	3	4	4	0.5	2	62
Clust 14	0	0	0	2	2	2	0	2	15
Clust 76	0	0	1	2	2	2	0	1	44
Clust 6	0	0	1	2	3	4	1	1	16
Clust 95	0	1	1	2	2	2	0	1	57
Clust 54	0	1	1	2	2	2	0	1	51
Clust 33	0	0	1	2	2	2	0	1	31
Clust 102	0	1	1	1	2	2	0	1	52
Clust 105	0	0	1	2	2	2	0	1	58
Clust 43	0	0	0	0	1	2	0	1	17
Clust 97	0	0	0	1	2	2	0	1	68
Clust 28	0	0	1	2	2	2	0	1	23
Clust 98	0	0	1	2	2	2	0	1	42
Singletons	2	8	21	36	41	42	0	0
Total	39	480	2316	4320	5241	5380	681	2004

## Sheet: clustMutations_MR=30
cluster	NT	AA	uniqueAA	refAA	nonrefAA	nonrefSpikeAA	#nonrefAA	#nonrefSpikeAA
Clust 37	NA	ORF1ab: T1001I,A1708D,P1862S,P1989S,E2049V,T2137I,I2230T,3675_3677del,P4715L,K5784R; S: 69_70del,145del,N501Y,A570D,D614G,P681H,T716I,S982A,D1118H; ORF3a: L15F; ORF8: Q18H,Q27*,R52I,Y73C; N: D3L,RG203KR,S235F	ORF1ab: P1862S,P1989S,E2049V,T2137I; ORF8: Q18H	ORF1ab: T1001I,A1708D,I2230T,3675_3677del,P4715L; S: 69_70del,H69S,144del,Y144L,N501Y,A570D,D614G,P681H,T716I,S982A,D1118H; ORF8: Q27*,R52I,Y73C; N: D3L,R203K,G204R,S235F	ORF1ab: P1862S,P1989S,E2049V,T2137I,K5784R; S: 145del; ORF3a: L15F; ORF8: Q18H; N: RG203KR	145del	9	1
Clust 38	NA	ORF1ab: T1001I,A1708D,I2230T,3675_3677del,P4715L,K5784R,E6129D,M6661L; S: 69_70del,145del,D287G,N501Y,A570D,D614G,P681H,T716I,S982A,D1118H; ORF3a: L15F; ORF8: Q27*,R52I,Y73C; N: D3L,RG203KR,S235F,E378Q	ORF1ab: E6129D,M6661L; S: D287G	ORF1ab: T1001I,A1708D,I2230T,3675_3677del,P4715L; S: 69_70del,H69S,144del,Y144L,N501Y,A570D,D614G,P681H,T716I,S982A,D1118H; ORF8: Q27*,R52I,Y73C; N: D3L,R203K,G204R,S235F	ORF1ab: K5784R,E6129D,M6661L; S: 145del,D287G; ORF3a: L15F; N: RG203KR,E378Q	145del,D287G	8	2
Clust 39	NA	ORF1ab: E670K,T1001I,A1708D,I2230T,3675_3677del,P4715L,T4794A,K5784R; S: 69_70del,145del,N501Y,A570D,D614G,P681H,T716I,S982A,D1118H,T1136K; ORF3a: K66R; ORF8: Q27*,R52I,Y73C; N: D3L,RG203KR,S235F,E378Q	ORF1ab: E670K,T4794A; S: T1136K; ORF3a: K66R	ORF1ab: T1001I,A1708D,I2230T,3675_3677del,P4715L; S: 69_70del,H69S,144del,Y144L,N501Y,A570D,D614G,P681H,T716I,S982A,D1118H; ORF8: Q27*,R52I,Y73C; N: D3L,R203K,G204R,S235F	ORF1ab: E670K,T4794A,K5784R; S: 145del,T1136K; ORF3a: K66R; N: RG203KR,E378Q	145del,T1136K	8	2
Clust 81	NA	ORF1ab: T1001I,A1708D,I2230T,G2941S,3675_3677del,P4715L,K5784R,E6272G; S: 69_70del,145del,N501Y,A570D,D614G,P681H,T716I,S982A,D1118H; ORF3a: N119H; ORF8: Q27*,R52I,Y73C; N: D3L,G96S,RG203KR,S235F	ORF1ab: G2941S	ORF1ab: T1001I,A1708D,I2230T,3675_3677del,P4715L; S: 69_70del,H69S,144del,Y144L,N501Y,A570D,D614G,P681H,T716I,S982A,D1118H; ORF8: Q27*,R52I,Y73C; N: D3L,R203K,G204R,S235F	ORF1ab: G2941S,K5784R,E6272G; S: 145del; ORF3a: N119H; N: G96S,RG203KR	145del	7	1
Clust 80	NA	ORF1ab: T1001I,A1708D,I2230T,3675_3677del,P4715L,K5784R,E6272G; S: 69_70del,145del,N501Y,A570D,D614G,P681H,T716I,S982A,D1118H; ORF3a: N119H; ORF8: Q27*,R52I,Y73C; N: D3L,G96S,RG203KR,S235F		ORF1ab: T1001I,A1708D,I2230T,3675_3677del,P4715L; S: 69_70del,H69S,144del,Y144L,N501Y,A570D,D614G,P681H,T716I,S982A,D1118H; ORF8: Q27*,R52I,Y73C; N: D3L,R203K,G204R,S235F	ORF1ab: K5784R,E6272G; S: 145del; ORF3a: N119H; N: G96S,RG203KR	145del	6	1
Clust 56	NA	ORF1ab: T1001I,A1708D,I2230T,S2661F,3675_3677del,P4619L,P4715L,P6376S; S: 69_70del,D80Y,145del,N501Y,A570D,D614G,P681H,T716I,S982A,D1118H; ORF8: Q27*,R52I,Y73C; N: D3L,RG203KR,S235F	ORF1ab: S2661F; S: D80Y	ORF1ab: T1001I,A1708D,I2230T,3675_3677del,P4715L; S: 69_70del,H69S,144del,Y144L,N501Y,A570D,D614G,P681H,T716I,S982A,D1118H; ORF8: Q27*,R52I,Y73C; N: D3L,R203K,G204R,S235F	ORF1ab: S2661F,P4619L,P6376S; S: D80Y,145del; N: RG203KR	D80Y,145del	6	2
Clust 72	NA	ORF1ab: T1001I,A1708D,I2230T,3675_3677del,P4715L,K5784R,E6272G,T6564I; S: 69_70del,145del,N501Y,A570D,D614G,P681H,T716I,S982A,D1118H; ORF8: Q27*,R52I,Y73C; N: D3L,G96S,RG203KR,S235F	ORF1ab: T6564I	ORF1ab: T1001I,A1708D,I2230T,3675_3677del,P4715L; S: 69_70del,H69S,144del,Y144L,N501Y,A570D,D614G,P681H,T716I,S982A,D1118H; ORF8: Q27*,R52I,Y73C; N: D3L,R203K,G204R,S235F	ORF1ab: K5784R,E6272G,T6564I; S: 145del; N: G96S,RG203KR	145del	6	1
Clust 73	NA	ORF1ab: T1001I,A1708D,I2230T,3675_3677del,P4715L,K5784R,E6272G; S: 69_70del,145del,N501Y,A570D,D614G,P681H,T716I,S982A,D1118H; ORF3a: V202I; ORF8: Q27*,R52I,Y73C; N: D3L,G96S,RG203KR,S235F	ORF3a: V202I	ORF1ab: T1001I,A1708D,I2230T,3675_3677del,P4715L; S: 69_70del,H69S,144del,Y144L,N501Y,A570D,D614G,P681H,T716I,S982A,D1118H; ORF8: Q27*,R52I,Y73C; N: D3L,R203K,G204R,S235F	ORF1ab: K5784R,E6272G; S: 145del; ORF3a: V202I; N: G96S,RG203KR	145del	6	1
Clust 63	NA	ORF1ab: T1001I,L1131I,A1708D,I2230T,3675_3677del,P4715L,K5784R,E6272G; S: 69_70del,145del,N501Y,A570D,D614G,P681H,T716I,S982A,D1118H; ORF8: Q27*,R52I,Y73C; N: D3L,G96S,RG203KR,S235F		ORF1ab: T1001I,A1708D,I2230T,3675_3677del,P4715L; S: 69_70del,H69S,144del,Y144L,N501Y,A570D,D614G,P681H,T716I,S982A,D1118H; ORF8: Q27*,R52I,Y73C; N: D3L,R203K,G204R,S235F	ORF1ab: L1131I,K5784R,E6272G; S: 145del; N: G96S,RG203KR	145del	6	1
Clust 75	NA	ORF1ab: T1001I,A1708D,I2230T,3675_3677del,P4715L,K5784R,E6272G; S: 69_70del,145del,N501Y,A570D,D614G,P681H,T716I,S982A,D1118H; ORF8: QHQPYVVDDPCPIHFYSKWYIRVGARKSAPLIELCVDEAGSKSPIQY27*; N: D3L,G96S,RG203KR,S235F	ORF8: QHQPYVVDDPCPIHFYSKWYIRVGARKSAPLIELCVDEAGSKSPIQY27*	ORF1ab: T1001I,A1708D,I2230T,3675_3677del,P4715L; S: 69_70del,H69S,144del,Y144L,N501Y,A570D,D614G,P681H,T716I,S982A,D1118H; ORF8: Q27*,R52I,Y73C; N: D3L,R203K,G204R,S235F	ORF1ab: K5784R,E6272G; S: 145del; ORF8: QHQPYVVDDPCPIHFYSKWYIRVGARKSAPLIELCVDEAGSKSPIQY27*; N: G96S,RG203KR	145del	6	1
Clust 45	NA	ORF1ab: A903V,T1001I,A1708D,I2230T,3675_3677del,A4487S,P4715L,K5784R,E6272G; S: 69_70del,145del,N501Y,A570D,D614G,P681H,T716I,S982A,D1118H; ORF8: Q27*,R52I,Y73C; N: D3L,RG203KR,S235F	ORF1ab: A903V,A4487S	ORF1ab: T1001I,A1708D,I2230T,3675_3677del,P4715L; S: 69_70del,H69S,144del,Y144L,N501Y,A570D,D614G,P681H,T716I,S982A,D1118H; ORF8: Q27*,R52I,Y73C; N: D3L,R203K,G204R,S235F	ORF1ab: A903V,A4487S,K5784R,E6272G; S: 145del; N: RG203KR	145del	6	1
Clust 79	NA	ORF1ab: T1001I,A1708D,I2230T,3675_3677del,P4715L,K5784R,E6272G; S: 69_70del,145del,N501Y,A570D,D614G,P681H,T716I,S982A,D1118H; ORF3a: N119H; ORF8: Q27*,R52I,Y73C; N: D3L,G96S,RG203KR,S235F		ORF1ab: T1001I,A1708D,I2230T,3675_3677del,P4715L; S: 69_70del,H69S,144del,Y144L,N501Y,A570D,D614G,P681H,T716I,S982A,D1118H; ORF8: Q27*,R52I,Y73C; N: D3L,R203K,G204R,S235F	ORF1ab: K5784R,E6272G; S: 145del; ORF3a: N119H; N: G96S,RG203KR	145del	6	1
Clust 66	NA	ORF1ab: T1001I,A1708D,I2230T,3675_3677del,P4715L,K5784R,E6272G,Q6957K; S: 69_70del,145del,N501Y,A570D,D614G,P681H,T716I,S982A,D1118H; ORF8: Q27*,R52I,Y73C; N: D3L,G96S,RG203KR,S235F	ORF1ab: Q6957K	ORF1ab: T1001I,A1708D,I2230T,3675_3677del,P4715L; S: 69_70del,H69S,144del,Y144L,N501Y,A570D,D614G,P681H,T716I,S982A,D1118H; ORF8: Q27*,R52I,Y73C; N: D3L,R203K,G204R,S235F	ORF1ab: K5784R,E6272G,Q6957K; S: 145del; N: G96S,RG203KR	145del	6	1
Clust 65	NA	ORF1ab: T1001I,L1131I,A1708D,I2230T,3675_3677del,P4715L,K5784R,E6272G; S: 69_70del,145del,N501Y,A570D,D614G,P681H,T716I,S982A,D1118H; ORF8: Q27*,R52I,Y73C; N: D3L,G96S,RG203KR,S235F		ORF1ab: T1001I,A1708D,I2230T,3675_3677del,P4715L; S: 69_70del,H69S,144del,Y144L,N501Y,A570D,D614G,P681H,T716I,S982A,D1118H; ORF8: Q27*,R52I,Y73C; N: D3L,R203K,G204R,S235F	ORF1ab: L1131I,K5784R,E6272G; S: 145del; N: G96S,RG203KR	145del	6	1
Clust 68	NA	ORF1ab: T1001I,A1708D,I2230T,3675_3677del,P4715L,K5784R,E6272G; S: 69_70del,145del,N501Y,A570D,D614G,P681H,T716I,S982A,D1118H; ORF8: Q27*,R52I,Y73C; N: D3L,G96S,RG203KR,S235F		ORF1ab: T1001I,A1708D,I2230T,3675_3677del,P4715L; S: 69_70del,H69S,144del,Y144L,N501Y,A570D,D614G,P681H,T716I,S982A,D1118H; ORF8: Q27*,R52I,Y73C; N: D3L,R203K,G204R,S235F	ORF1ab: K5784R,E6272G; S: 145del; N: G96S,RG203KR	145del	5	1
Clust 70	NA	ORF1ab: T1001I,A1708D,I2230T,3675_3677del,P4715L,K5784R,E6272G; S: 69_70del,145del,N501Y,A570D,D614G,P681H,T716I,S982A,D1118H; ORF8: Q27*,R52I,Y73C; N: D3L,G96S,RG203KR,S235F		ORF1ab: T1001I,A1708D,I2230T,3675_3677del,P4715L; S: 69_70del,H69S,144del,Y144L,N501Y,A570D,D614G,P681H,T716I,S982A,D1118H; ORF8: Q27*,R52I,Y73C; N: D3L,R203K,G204R,S235F	ORF1ab: K5784R,E6272G; S: 145del; N: G96S,RG203KR	145del	5	1
Clust 22	NA	ORF1ab: T1001I,L1507F,A1708D,I2230T,3675_3677del,P4715L; S: 69_70del,145del,N501Y,A570D,D614G,P681H,A701V,T716I,S982A,D1118H; ORF8: Q27*,R52I,Y73C; N: D3L,P151S,RG203KR,S235F	ORF1ab: L1507F; S: A701V; N: P151S	ORF1ab: T1001I,A1708D,I2230T,3675_3677del,P4715L; S: 69_70del,H69S,144del,Y144L,N501Y,A570D,D614G,P681H,T716I,S982A,D1118H; ORF8: Q27*,R52I,Y73C; N: D3L,R203K,G204R,S235F	ORF1ab: L1507F; S: 145del,A701V; N: P151S,RG203KR	145del,A701V	5	2
Clust 74	NA	ORF1ab: T1001I,A1708D,I2230T,3675_3677del,P4715L,K5784R,E6272G; S: 69_70del,145del,N501Y,A570D,D614G,P681H,T716I,S982A,D1118H; ORF8: Q27*,R52I,Y73C; N: D3L,G96S,RG203KR,S235F		ORF1ab: T1001I,A1708D,I2230T,3675_3677del,P4715L; S: 69_70del,H69S,144del,Y144L,N501Y,A570D,D614G,P681H,T716I,S982A,D1118H; ORF8: Q27*,R52I,Y73C; N: D3L,R203K,G204R,S235F	ORF1ab: K5784R,E6272G; S: 145del; N: G96S,RG203KR	145del	5	1
Clust 20	NA	ORF1ab: L730F,T1001I,S1506L,A1708D,I2230T,V3005I,3675_3677del,P4715L; S: 69_70del,145del,N501Y,A570D,D614G,P681H,T716I,S982A,D1118H; ORF8: Q27*,R52I,Y73C; N: D3L,RG203KR,S235F	ORF1ab: S1506L,V3005I	ORF1ab: T1001I,A1708D,I2230T,3675_3677del,P4715L; S: 69_70del,H69S,144del,Y144L,N501Y,A570D,D614G,P681H,T716I,S982A,D1118H; ORF8: Q27*,R52I,Y73C; N: D3L,R203K,G204R,S235F	ORF1ab: L730F,S1506L,V3005I; S: 145del; N: RG203KR	145del	5	1
Clust 71	NA	ORF1ab: T1001I,A1708D,I2230T,3675_3677del,P4715L,K5784R,E6272G; S: 69_70del,145del,N501Y,A570D,D614G,P681H,T716I,S982A,D1118H; ORF8: Q27*,R52I,Y73C; N: D3L,G96S,RG203KR,S235F		ORF1ab: T1001I,A1708D,I2230T,3675_3677del,P4715L; S: 69_70del,H69S,144del,Y144L,N501Y,A570D,D614G,P681H,T716I,S982A,D1118H; ORF8: Q27*,R52I,Y73C; N: D3L,R203K,G204R,S235F	ORF1ab: K5784R,E6272G; S: 145del; N: G96S,RG203KR	145del	5	1
Clust 77	NA	ORF1ab: T1001I,A1708D,I2230T,3675_3677del,P4715L,K5784R,E6272G; S: 69_70del,145del,N501Y,A570D,D614G,P681H,T716I,S982A,D1118H; ORF8: Q27*,R52I,Y73C; N: D3L,G96S,RG203KR,S235F		ORF1ab: T1001I,A1708D,I2230T,3675_3677del,P4715L; S: 69_70del,H69S,144del,Y144L,N501Y,A570D,D614G,P681H,T716I,S982A,D1118H; ORF8: Q27*,R52I,Y73C; N: D3L,R203K,G204R,S235F	ORF1ab: K5784R,E6272G; S: 145del; N: G96S,RG203KR	145del	5	1
Clust 16	NA	ORF1ab: T904I,T1001I,A1708D,I2230T,3675_3677del,P4715L,K5784R; S: 69_70del,145del,N501Y,A570D,D614G,P681H,T716I,S982A,D1118H; M: V70L; ORF8: Q27*,R52I,Y73C; N: D3L,RG203KR,S235F	ORF1ab: T904I; M: V70L	ORF1ab: T1001I,A1708D,I2230T,3675_3677del,P4715L; S: 69_70del,H69S,144del,Y144L,N501Y,A570D,D614G,P681H,T716I,S982A,D1118H; ORF8: Q27*,R52I,Y73C; N: D3L,R203K,G204R,S235F	ORF1ab: T904I,K5784R; S: 145del; M: V70L; N: RG203KR	145del	5	1
Clust 35	NA	ORF1ab: K322N,T1001I,A1708D,I2230T,3675_3677del,P4715L,K5784R,T6038I; S: 69_70del,145del,N501Y,A570D,D614G,P681H,T716I,S982A,D1118H; ORF8: Q27*,R52I,Y73C; N: D3L,RG203KR,S235F	ORF1ab: K322N,T6038I	ORF1ab: T1001I,A1708D,I2230T,3675_3677del,P4715L; S: 69_70del,H69S,144del,Y144L,N501Y,A570D,D614G,P681H,T716I,S982A,D1118H; ORF8: Q27*,R52I,Y73C; N: D3L,R203K,G204R,S235F	ORF1ab: K322N,K5784R,T6038I; S: 145del; N: RG203KR	145del	5	1
Clust 69	NA	ORF1ab: T1001I,A1708D,I2230T,3675_3677del,P4715L,K5784R,E6272G; S: 69_70del,145del,N501Y,A570D,D614G,P681H,T716I,S982A,D1118H; ORF8: Q27*,R52I,Y73C; N: D3L,G96S,RG203KR,S235F		ORF1ab: T1001I,A1708D,I2230T,3675_3677del,P4715L; S: 69_70del,H69S,144del,Y144L,N501Y,A570D,D614G,P681H,T716I,S982A,D1118H; ORF8: Q27*,R52I,Y73C; N: D3L,R203K,G204R,S235F	ORF1ab: K5784R,E6272G; S: 145del; N: G96S,RG203KR	145del	5	1
Clust 101	NA	ORF1ab: T1001I,A1708D,I2230T,3675_3677del,P4715L,K5784R,E6272G,D6734G; S: 69_70del,145del,N501Y,D614G,P681H,T716I,S982A; ORF8: Y73C; N: D3L,RG203KR,S235F		ORF1ab: T1001I,A1708D,I2230T,3675_3677del,P4715L; S: 69_70del,H69S,144del,Y144L,N501Y,A570D,D614G,P681H,T716I,S982A,D1118H; ORF8: Q27*,R52I,Y73C; N: D3L,R203K,G204R,S235F	ORF1ab: K5784R,E6272G,D6734G; S: 145del; N: RG203KR	145del	5	1
Clust 88	NA	ORF1ab: A1708D,I2230T,3675_3677del,P4715L,K5784R,E6272G; S: 69_70del,145del,N501Y,A570D,D614G,P681H,T716I,S982A,D1118H; ORF8: Q27*,R52I,Y73C; N: D3L,G96S,RG203KR,S235F		ORF1ab: T1001I,A1708D,I2230T,3675_3677del,P4715L; S: 69_70del,H69S,144del,Y144L,N501Y,A570D,D614G,P681H,T716I,S982A,D1118H; ORF8: Q27*,R52I,Y73C; N: D3L,R203K,G204R,S235F	ORF1ab: K5784R,E6272G; S: 145del; N: G96S,RG203KR	145del	5	1
Clust 82	NA	ORF1ab: T1001I,A1708D,I2230T,3675_3677del,P4715L,K5784R,E6272G; S: 69_70del,145del,A570D,D614G,P681H,T716I,S982A,D1118H; ORF8: Q27*,R52I,Y73C; N: D3L,G96S,RG203KR,S235F		ORF1ab: T1001I,A1708D,I2230T,3675_3677del,P4715L; S: 69_70del,H69S,144del,Y144L,N501Y,A570D,D614G,P681H,T716I,S982A,D1118H; ORF8: Q27*,R52I,Y73C; N: D3L,R203K,G204R,S235F	ORF1ab: K5784R,E6272G; S: 145del; N: G96S,RG203KR	145del	5	1
Clust 50	NA	ORF1ab: T1001I,A1708D,I2230T,3675_3677del,P4715L,K5784R; S: 69_70del,145del,N501Y,A570D,D614G,P681H,T716I,S982A,D1118H; ORF8: Q27*,R52I,Y73C,E106Q; N: D3L,RG203KR,S235F,P326S	ORF8: E106Q	ORF1ab: T1001I,A1708D,I2230T,3675_3677del,P4715L; S: 69_70del,H69S,144del,Y144L,N501Y,A570D,D614G,P681H,T716I,S982A,D1118H; ORF8: Q27*,R52I,Y73C; N: D3L,R203K,G204R,S235F	ORF1ab: K5784R; S: 145del; ORF8: E106Q; N: RG203KR,P326S	145del	5	1
Clust 83	NA	ORF1ab: T1001I,A1708D,I2230T,3675_3677del,P4715L,K5784R,E6272G; S: 69_70del,145del,N501Y,A570D,D614G,P681H,T716I,S982A,D1118H; ORF8: Q27*,R52I,Y73C; N: D3L,G96S,RG203KR,S235F		ORF1ab: T1001I,A1708D,I2230T,3675_3677del,P4715L; S: 69_70del,H69S,144del,Y144L,N501Y,A570D,D614G,P681H,T716I,S982A,D1118H; ORF8: Q27*,R52I,Y73C; N: D3L,R203K,G204R,S235F	ORF1ab: K5784R,E6272G; S: 145del; N: G96S,RG203KR	145del	5	1
Clust 90	NA	ORF1ab: A1708D,I2230T,3675_3677del,P4715L,K5784R,E6272G; S: 69_70del,145del,N501Y,A570D,D614G,P681H,T716I,D1118H; ORF8: Q27*,R52I,Y73C; N: D3L,G96S,RG203KR,S235F		ORF1ab: T1001I,A1708D,I2230T,3675_3677del,P4715L; S: 69_70del,H69S,144del,Y144L,N501Y,A570D,D614G,P681H,T716I,S982A,D1118H; ORF8: Q27*,R52I,Y73C; N: D3L,R203K,G204R,S235F	ORF1ab: K5784R,E6272G; S: 145del; N: G96S,RG203KR	145del	5	1
Clust 107	NA	ORF1ab: I2230T,3675_3677del,P4715L,K5784R,E6272G; S: 69_70del,145del,A570D,P681H,D1118H; ORF8: Q27*,Y73C; N: D3L,G96S,RG203KR		ORF1ab: T1001I,A1708D,I2230T,3675_3677del,P4715L; S: 69_70del,H69S,144del,Y144L,N501Y,A570D,D614G,P681H,T716I,S982A,D1118H; ORF8: Q27*,R52I,Y73C; N: D3L,R203K,G204R,S235F	ORF1ab: K5784R,E6272G; S: 145del; N: G96S,RG203KR	145del	5	1
Clust 58	NA	ORF1ab: T1001I,A1708D,I2230T,3675_3677del,P4715L,K5784R,E6272G; S: 69_70del,145del,A570D,D614G,P681H,T716I,S982A,D1118H; ORF8: Q27*,R52I,Y73C; N: D3L,G96S,RG203KR		ORF1ab: T1001I,A1708D,I2230T,3675_3677del,P4715L; S: 69_70del,H69S,144del,Y144L,N501Y,A570D,D614G,P681H,T716I,S982A,D1118H; ORF8: Q27*,R52I,Y73C; N: D3L,R203K,G204R,S235F	ORF1ab: K5784R,E6272G; S: 145del; N: G96S,RG203KR	145del	5	1
Clust 78	NA	ORF1ab: T1001I,A1708D,I2230T,3675_3677del,P4715L,K5784R,E6272G; S: 69_70del,145del,N501Y,A570D,D614G,P681H,T716I,S982A,D1118H; ORF8: Q27*,R52I,Y73C; N: D3L,G96S,RG203KR,S235F		ORF1ab: T1001I,A1708D,I2230T,3675_3677del,P4715L; S: 69_70del,H69S,144del,Y144L,N501Y,A570D,D614G,P681H,T716I,S982A,D1118H; ORF8: Q27*,R52I,Y73C; N: D3L,R203K,G204R,S235F	ORF1ab: K5784R,E6272G; S: 145del; N: G96S,RG203KR	145del	5	1
Clust 100	NA	ORF1ab: A1708D,I2230T,3675_3677del,P4715L,K5784R,E6272G; S: 69_70del,145del,A570D,D614G,P681H,T716I,S982A,D1118H; ORF8: Q27*,R52I,Y73C; N: D3L,G96S,RG203KR		ORF1ab: T1001I,A1708D,I2230T,3675_3677del,P4715L; S: 69_70del,H69S,144del,Y144L,N501Y,A570D,D614G,P681H,T716I,S982A,D1118H; ORF8: Q27*,R52I,Y73C; N: D3L,R203K,G204R,S235F	ORF1ab: K5784R,E6272G; S: 145del; N: G96S,RG203KR	145del	5	1
Clust 106	NA	ORF1ab: T1001I,A1708D,I2230T,3675_3677del,P4715L,K5784R,E6272G,D6734G; S: 69_70del,145del,N501Y,D614G,P681H,T716I,S982A; ORF8: Y73C; N: RG203KR,S235F		ORF1ab: T1001I,A1708D,I2230T,3675_3677del,P4715L; S: 69_70del,H69S,144del,Y144L,N501Y,A570D,D614G,P681H,T716I,S982A,D1118H; ORF8: Q27*,R52I,Y73C; N: D3L,R203K,G204R,S235F	ORF1ab: K5784R,E6272G,D6734G; S: 145del; N: RG203KR	145del	5	1
Clust 53	NA	ORF1ab: T1001I,A1708D,I2230T,3675_3677del,P4715L,K5784R; S: 69_70del,145del,N501Y,A570D,D614G,P681H,T716I,S982A,D1118H; ORF7a: L17F; ORF8: Q27*,R52I,Y73C; N: D3L,RG203KR,S235F,P326S	ORF7a: L17F	ORF1ab: T1001I,A1708D,I2230T,3675_3677del,P4715L; S: 69_70del,H69S,144del,Y144L,N501Y,A570D,D614G,P681H,T716I,S982A,D1118H; ORF8: Q27*,R52I,Y73C; N: D3L,R203K,G204R,S235F	ORF1ab: K5784R; S: 145del; ORF7a: L17F; N: RG203KR,P326S	145del	5	1
Clust 99	NA	ORF1ab: A1708D,I2230T,3675_3677del,P4715L,K5784R,E6272G; S: 69_70del,145del,A570D,P681H,D1118H; ORF8: Q27*,R52I,Y73C; N: D3L,G96S,RG203KR		ORF1ab: T1001I,A1708D,I2230T,3675_3677del,P4715L; S: 69_70del,H69S,144del,Y144L,N501Y,A570D,D614G,P681H,T716I,S982A,D1118H; ORF8: Q27*,R52I,Y73C; N: D3L,R203K,G204R,S235F	ORF1ab: K5784R,E6272G; S: 145del; N: G96S,RG203KR	145del	5	1
Clust 67	NA	ORF1ab: T1001I,A1708D,I2230T,3675_3677del,P4715L,K5784R,E6272G; S: 69_70del,145del,N501Y,A570D,D614G,P681H,T716I,S982A,D1118H; ORF8: Q27*,R52I,Y73C; N: D3L,G96S,RG203KR,S235F		ORF1ab: T1001I,A1708D,I2230T,3675_3677del,P4715L; S: 69_70del,H69S,144del,Y144L,N501Y,A570D,D614G,P681H,T716I,S982A,D1118H; ORF8: Q27*,R52I,Y73C; N: D3L,R203K,G204R,S235F	ORF1ab: K5784R,E6272G; S: 145del; N: G96S,RG203KR	145del	5	1
Clust 61	NA	ORF1ab: T1001I,A1708D,I2230T,3675_3677del,P4715L,K5784R,E6272G; S: 69_70del,145del,N501Y,A570D,D614G,P681H,T716I,S982A,D1118H; ORF8: Q27*,R52I,Y73C; N: D3L,G96S,RG203KR,S235F		ORF1ab: T1001I,A1708D,I2230T,3675_3677del,P4715L; S: 69_70del,H69S,144del,Y144L,N501Y,A570D,D614G,P681H,T716I,S982A,D1118H; ORF8: Q27*,R52I,Y73C; N: D3L,R203K,G204R,S235F	ORF1ab: K5784R,E6272G; S: 145del; N: G96S,RG203KR	145del	5	1
Clust 108	NA	ORF1ab: T1001I,A1708D,I2230T,3675_3677del,P4715L,K5784R,E6272G; S: 69_70del,145del,N501Y,A570D,P681H,D1118H; ORF8: Q27*,R52I,Y73C; N: D3L,G96S,RG203KR,S235F		ORF1ab: T1001I,A1708D,I2230T,3675_3677del,P4715L; S: 69_70del,H69S,144del,Y144L,N501Y,A570D,D614G,P681H,T716I,S982A,D1118H; ORF8: Q27*,R52I,Y73C; N: D3L,R203K,G204R,S235F	ORF1ab: K5784R,E6272G; S: 145del; N: G96S,RG203KR	145del	5	1
Clust 87	NA	ORF1ab: T1001I,A1708D,I2230T,3675_3677del,P4715L,K5784R,E6272G; S: 69_70del,145del,A570D,P681H,T716I,S982A,D1118H; ORF8: Q27*,R52I,Y73C; N: D3L,G96S,RG203KR,S235F		ORF1ab: T1001I,A1708D,I2230T,3675_3677del,P4715L; S: 69_70del,H69S,144del,Y144L,N501Y,A570D,D614G,P681H,T716I,S982A,D1118H; ORF8: Q27*,R52I,Y73C; N: D3L,R203K,G204R,S235F	ORF1ab: K5784R,E6272G; S: 145del; N: G96S,RG203KR	145del	5	1
Clust 89	NA	ORF1ab: T1001I,A1708D,I2230T,3675_3677del,P4715L,K5784R,E6272G; S: 69_70del,145del,N501Y,A570D,P681H,T716I,S982A,D1118H; ORF8: Q27*,R52I,Y73C; N: D3L,G96S,RG203KR,S235F		ORF1ab: T1001I,A1708D,I2230T,3675_3677del,P4715L; S: 69_70del,H69S,144del,Y144L,N501Y,A570D,D614G,P681H,T716I,S982A,D1118H; ORF8: Q27*,R52I,Y73C; N: D3L,R203K,G204R,S235F	ORF1ab: K5784R,E6272G; S: 145del; N: G96S,RG203KR	145del	5	1
Clust 84	NA	ORF1ab: T1001I,A1708D,I2230T,3675_3677del,P4715L,K5784R,E6272G; S: 69_70del,145del,A570D,D614G,P681H,T716I,S982A,D1118H; ORF8: Q27*,R52I,Y73C; N: D3L,G96S,RG203KR,S235F		ORF1ab: T1001I,A1708D,I2230T,3675_3677del,P4715L; S: 69_70del,H69S,144del,Y144L,N501Y,A570D,D614G,P681H,T716I,S982A,D1118H; ORF8: Q27*,R52I,Y73C; N: D3L,R203K,G204R,S235F	ORF1ab: K5784R,E6272G; S: 145del; N: G96S,RG203KR	145del	5	1
Clust 92	NA	ORF1ab: T1001I,A1708D,I2230T,3675_3677del,P4715L,K5784R,E6272G; S: 69_70del,145del,N501Y,A570D,P681H,S982A,D1118H; ORF8: Q27*,R52I,Y73C; N: D3L,G96S,RG203KR,S235F		ORF1ab: T1001I,A1708D,I2230T,3675_3677del,P4715L; S: 69_70del,H69S,144del,Y144L,N501Y,A570D,D614G,P681H,T716I,S982A,D1118H; ORF8: Q27*,R52I,Y73C; N: D3L,R203K,G204R,S235F	ORF1ab: K5784R,E6272G; S: 145del; N: G96S,RG203KR	145del	5	1
Clust 91	NA	ORF1ab: T1001I,A1708D,I2230T,3675_3677del,P4715L,K5784R,E6272G; S: 69_70del,145del,N501Y,A570D,D614G,P681H,T716I,S982A,D1118H; ORF8: Q27*,R52I,Y73C; N: D3L,G96S,RG203KR,S235F		ORF1ab: T1001I,A1708D,I2230T,3675_3677del,P4715L; S: 69_70del,H69S,144del,Y144L,N501Y,A570D,D614G,P681H,T716I,S982A,D1118H; ORF8: Q27*,R52I,Y73C; N: D3L,R203K,G204R,S235F	ORF1ab: K5784R,E6272G; S: 145del; N: G96S,RG203KR	145del	5	1
Clust 93	NA	ORF1ab: T1001I,A1708D,I2230T,3675_3677del,P4715L,K5784R,E6272G; S: 69_70del,145del,N501Y,A570D,D614G,P681H,T716I,S982A,D1118H; ORF8: Q27*,R52I,Y73C; N: D3L,G96S,RG203KR,S235F		ORF1ab: T1001I,A1708D,I2230T,3675_3677del,P4715L; S: 69_70del,H69S,144del,Y144L,N501Y,A570D,D614G,P681H,T716I,S982A,D1118H; ORF8: Q27*,R52I,Y73C; N: D3L,R203K,G204R,S235F	ORF1ab: K5784R,E6272G; S: 145del; N: G96S,RG203KR	145del	5	1
Clust 94	NA	ORF1ab: T1001I,A1708D,I2230T,3675_3677del,P4715L,K5784R,E6272G; S: 69_70del,145del,N501Y,A570D,P681H,S982A,D1118H; ORF8: Q27*,R52I,Y73C; N: D3L,G96S,RG203KR,S235F		ORF1ab: T1001I,A1708D,I2230T,3675_3677del,P4715L; S: 69_70del,H69S,144del,Y144L,N501Y,A570D,D614G,P681H,T716I,S982A,D1118H; ORF8: Q27*,R52I,Y73C; N: D3L,R203K,G204R,S235F	ORF1ab: K5784R,E6272G; S: 145del; N: G96S,RG203KR	145del	5	1
Clust 85	NA	ORF1ab: T1001I,A1708D,I2230T,3675_3677del,P4715L,K5784R,E6272G; S: 69_70del,145del,N501Y,A570D,D614G,P681H,T716I,S982A,D1118H; ORF8: Q27*,R52I,Y73C; N: D3L,G96S,RG203KR,S235F		ORF1ab: T1001I,A1708D,I2230T,3675_3677del,P4715L; S: 69_70del,H69S,144del,Y144L,N501Y,A570D,D614G,P681H,T716I,S982A,D1118H; ORF8: Q27*,R52I,Y73C; N: D3L,R203K,G204R,S235F	ORF1ab: K5784R,E6272G; S: 145del; N: G96S,RG203KR	145del	5	1
Clust 76	NA	ORF1ab: T1001I,A1708D,I2230T,3675_3677del,P4715L,K5784R,E6272G; S: 69_70del,145del,N501Y,A570D,D614G,P681H,T716I,S982A,D1118H; ORF8: Q27*,R52I,Y73C; N: D3L,G96S,RG203KR,S235F		ORF1ab: T1001I,A1708D,I2230T,3675_3677del,P4715L; S: 69_70del,H69S,144del,Y144L,N501Y,A570D,D614G,P681H,T716I,S982A,D1118H; ORF8: Q27*,R52I,Y73C; N: D3L,R203K,G204R,S235F	ORF1ab: K5784R,E6272G; S: 145del; N: G96S,RG203KR	145del	5	1
Clust 102	NA	ORF1ab: A1708D,I2230T,3675_3677del,P4715L,K5784R,E6272G; S: 69_70del,145del,A570D,D614G,P681H,T716I,S982A,D1118H; ORF8: Q27*,R52I,Y73C; N: D3L,G96S,RG203KR		ORF1ab: T1001I,A1708D,I2230T,3675_3677del,P4715L; S: 69_70del,H69S,144del,Y144L,N501Y,A570D,D614G,P681H,T716I,S982A,D1118H; ORF8: Q27*,R52I,Y73C; N: D3L,R203K,G204R,S235F	ORF1ab: K5784R,E6272G; S: 145del; N: G96S,RG203KR	145del	5	1
Clust 15	NA	ORF1ab: T1001I,A1708D,T2166I,I2230T,W2769C,3675_3677del,P4715L; S: 69_70del,145del,N501Y,A570D,D614G,P681H,T716I,S982A,D1118H; ORF8: Q27*,R52I,Y73C; N: D3L,RG203KP,S235F	ORF1ab: T2166I,W2769C; N: RG203KP	ORF1ab: T1001I,A1708D,I2230T,3675_3677del,P4715L; S: 69_70del,H69S,144del,Y144L,N501Y,A570D,D614G,P681H,T716I,S982A,D1118H; ORF8: Q27*,R52I,Y73C; N: D3L,R203K,G204R,S235F	ORF1ab: T2166I,W2769C; S: 145del; N: RG203KP	145del	4	1
Clust 47	NA	ORF1ab: T1001I,A1708D,I2230T,3675_3677del,P4715L,K5784R; S: 69_70del,145del,N501Y,A570D,D614G,P681H,T716I,S982A,D1118H; ORF8: Q27*,R52I,Y73C; N: D3L,RG203KR,S235F,P326S		ORF1ab: T1001I,A1708D,I2230T,3675_3677del,P4715L; S: 69_70del,H69S,144del,Y144L,N501Y,A570D,D614G,P681H,T716I,S982A,D1118H; ORF8: Q27*,R52I,Y73C; N: D3L,R203K,G204R,S235F	ORF1ab: K5784R; S: 145del; N: RG203KR,P326S	145del	4	1
Clust 60	NA	ORF1ab: T1001I,A1708D,I2230T,3675_3677del,P4715L,K5784R; S: 69_70del,145del,N501Y,A570D,D614G,P681H,T716I,S982A,D1118H; ORF8: Q27*,R52I,Y73C; N: D3L,RG203KR,S235F,P326S		ORF1ab: T1001I,A1708D,I2230T,3675_3677del,P4715L; S: 69_70del,H69S,144del,Y144L,N501Y,A570D,D614G,P681H,T716I,S982A,D1118H; ORF8: Q27*,R52I,Y73C; N: D3L,R203K,G204R,S235F	ORF1ab: K5784R; S: 145del; N: RG203KR,P326S	145del	4	1
Clust 10	NA	ORF1ab: T1001I,A1708D,I2230T,3675_3677del,T3750I,P4715L,K5784R; S: 69_70del,145del,N501Y,A570D,D614G,P681H,T716I,S982A,D1118H; ORF8: Q27*,R52I,Y73C; N: D3L,RG203KR,S235F	ORF1ab: T3750I	ORF1ab: T1001I,A1708D,I2230T,3675_3677del,P4715L; S: 69_70del,H69S,144del,Y144L,N501Y,A570D,D614G,P681H,T716I,S982A,D1118H; ORF8: Q27*,R52I,Y73C; N: D3L,R203K,G204R,S235F	ORF1ab: T3750I,K5784R; S: 145del; N: RG203KR	145del	4	1
Clust 52	NA	ORF1ab: T1001I,A1708D,I2230T,3675_3677del,P4619L,P4715L,P6376S; S: 69_70del,145del,N501Y,A570D,D614G,P681H,T716I,S982A,D1118H; ORF8: Q27*,R52I,Y73C; N: D3L,RG203KR,S235F		ORF1ab: T1001I,A1708D,I2230T,3675_3677del,P4715L; S: 69_70del,H69S,144del,Y144L,N501Y,A570D,D614G,P681H,T716I,S982A,D1118H; ORF8: Q27*,R52I,Y73C; N: D3L,R203K,G204R,S235F	ORF1ab: P4619L,P6376S; S: 145del; N: RG203KR	145del	4	1
Clust 48	NA	ORF1ab: T1001I,A1708D,I2230T,3675_3677del,P4715L,K5784R,E6272G; S: 69_70del,145del,N501Y,A570D,D614G,P681H,T716I,S982A,D1118H; ORF8: Q27*,R52I,Y73C; N: D3L,RG203KR,S235F		ORF1ab: T1001I,A1708D,I2230T,3675_3677del,P4715L; S: 69_70del,H69S,144del,Y144L,N501Y,A570D,D614G,P681H,T716I,S982A,D1118H; ORF8: Q27*,R52I,Y73C; N: D3L,R203K,G204R,S235F	ORF1ab: K5784R,E6272G; S: 145del; N: RG203KR	145del	4	1
Clust 44	NA	ORF1ab: T1001I,A1708D,I2230T,3675_3677del,P4715L,K5784R; S: 69_70del,145del,N501Y,A570D,D614G,P681H,T716I,S982A,D1118H; ORF8: Q27*,R52I,Y73C; N: D3L,RG203KR,S235F,P326S		ORF1ab: T1001I,A1708D,I2230T,3675_3677del,P4715L; S: 69_70del,H69S,144del,Y144L,N501Y,A570D,D614G,P681H,T716I,S982A,D1118H; ORF8: Q27*,R52I,Y73C; N: D3L,R203K,G204R,S235F	ORF1ab: K5784R; S: 145del; N: RG203KR,P326S	145del	4	1
Clust 59	NA	ORF1ab: T1001I,A1708D,I2230T,3675_3677del,P4715L,K5784R; S: 69_70del,145del,A570D,D614G,P681H,T716I,S982A,D1118H; ORF8: Q27*,R52I,Y73C; N: D3L,RG203KR,S235F,P326S		ORF1ab: T1001I,A1708D,I2230T,3675_3677del,P4715L; S: 69_70del,H69S,144del,Y144L,N501Y,A570D,D614G,P681H,T716I,S982A,D1118H; ORF8: Q27*,R52I,Y73C; N: D3L,R203K,G204R,S235F	ORF1ab: K5784R; S: 145del; N: RG203KR,P326S	145del	4	1
Clust 49	NA	ORF1ab: T1001I,A1708D,I2230T,3675_3677del,P4619L,P4715L,P6376S; S: 69_70del,145del,N501Y,A570D,D614G,P681H,T716I,S982A,D1118H; ORF8: Q27*,R52I,Y73C; N: D3L,RG203KR,S235F		ORF1ab: T1001I,A1708D,I2230T,3675_3677del,P4715L; S: 69_70del,H69S,144del,Y144L,N501Y,A570D,D614G,P681H,T716I,S982A,D1118H; ORF8: Q27*,R52I,Y73C; N: D3L,R203K,G204R,S235F	ORF1ab: P4619L,P6376S; S: 145del; N: RG203KR	145del	4	1
Clust 57	NA	ORF1ab: T1001I,I2230T,3675_3677del,P4619L,P4715L,P6376S; S: 69_70del,145del,A570D,P681H,S982A,D1118H; ORF8: Q27*,Y73C; N: D3L,RG203KR		ORF1ab: T1001I,A1708D,I2230T,3675_3677del,P4715L; S: 69_70del,H69S,144del,Y144L,N501Y,A570D,D614G,P681H,T716I,S982A,D1118H; ORF8: Q27*,R52I,Y73C; N: D3L,R203K,G204R,S235F	ORF1ab: P4619L,P6376S; S: 145del; N: RG203KR	145del	4	1
Clust 55	NA	ORF1ab: T1001I,I2230T,3675_3677del,P4619L,P4715L,P6376S; S: 69_70del,145del,A570D,P681H,S982A,D1118H; ORF8: Q27*,Y73C; N: D3L,RG203KR		ORF1ab: T1001I,A1708D,I2230T,3675_3677del,P4715L; S: 69_70del,H69S,144del,Y144L,N501Y,A570D,D614G,P681H,T716I,S982A,D1118H; ORF8: Q27*,R52I,Y73C; N: D3L,R203K,G204R,S235F	ORF1ab: P4619L,P6376S; S: 145del; N: RG203KR	145del	4	1
Clust 54	NA	ORF1ab: T1001I,A1708D,I2230T,3675_3677del,P4619L,P4715L,P6376S; S: 69_70del,145del,N501Y,A570D,D614G,P681H,T716I,S982A,D1118H; ORF8: Q27*,R52I,Y73C; N: D3L,RG203KR,S235F		ORF1ab: T1001I,A1708D,I2230T,3675_3677del,P4715L; S: 69_70del,H69S,144del,Y144L,N501Y,A570D,D614G,P681H,T716I,S982A,D1118H; ORF8: Q27*,R52I,Y73C; N: D3L,R203K,G204R,S235F	ORF1ab: P4619L,P6376S; S: 145del; N: RG203KR	145del	4	1
Clust 24	NA	ORF1ab: T1001I,A1708D,I2230T,I3619V,3675_3677del,P4715L; S: 69_70del,145del,N501Y,A570D,D614G,P681H,T716I,S982A,D1118H; ORF8: Q27*,R52I,Y73C; N: D3L,RG203KR,S235F	ORF1ab: I3619V	ORF1ab: T1001I,A1708D,I2230T,3675_3677del,P4715L; S: 69_70del,H69S,144del,Y144L,N501Y,A570D,D614G,P681H,T716I,S982A,D1118H; ORF8: Q27*,R52I,Y73C; N: D3L,R203K,G204R,S235F	ORF1ab: I3619V; S: 145del; N: RG203KR	145del	3	1
Clust 29	NA	ORF1ab: L730F,T1001I,A1708D,I2230T,3675_3677del,P4715L; S: 69_70del,145del,N501Y,A570D,D614G,P681H,T716I,S982A,D1118H; ORF8: Q27*,R52I,Y73C; N: D3L,RG203KR,S235F		ORF1ab: T1001I,A1708D,I2230T,3675_3677del,P4715L; S: 69_70del,H69S,144del,Y144L,N501Y,A570D,D614G,P681H,T716I,S982A,D1118H; ORF8: Q27*,R52I,Y73C; N: D3L,R203K,G204R,S235F	ORF1ab: L730F; S: 145del; N: RG203KR	145del	3	1
Clust 25	NA	ORF1ab: T1001I,A1708D,I2230T,3675_3677del,P4715L; S: 69_70del,145del,N501Y,A570D,D614G,P681H,T716I,S982A,D1118H; ORF3a: W131C; ORF8: Q27*,R52I,Y73C; N: D3L,RG203KR,S235F	ORF3a: W131C	ORF1ab: T1001I,A1708D,I2230T,3675_3677del,P4715L; S: 69_70del,H69S,144del,Y144L,N501Y,A570D,D614G,P681H,T716I,S982A,D1118H; ORF8: Q27*,R52I,Y73C; N: D3L,R203K,G204R,S235F	S: 145del; ORF3a: W131C; N: RG203KR	145del	3	1
Clust 30	NA	ORF1ab: L730F,T1001I,A1708D,I2230T,3675_3677del,P4715L; S: 69_70del,145del,N501Y,A570D,D614G,P681H,T716I,S982A,D1118H; ORF8: Q27*,R52I,Y73C; N: D3L,RG203KR,S235F		ORF1ab: T1001I,A1708D,I2230T,3675_3677del,P4715L; S: 69_70del,H69S,144del,Y144L,N501Y,A570D,D614G,P681H,T716I,S982A,D1118H; ORF8: Q27*,R52I,Y73C; N: D3L,R203K,G204R,S235F	ORF1ab: L730F; S: 145del; N: RG203KR	145del	3	1
Clust 4	NA	ORF1ab: P971L,T1001I,A1708D,I2230T,3675_3677del,P4715L; S: 69_70del,145del,N501Y,A570D,D614G,P681H,T716I,S982A,D1118H; ORF8: Q27*,R52I,Y73C; N: D3L,RG203KR,S235F	ORF1ab: P971L	ORF1ab: T1001I,A1708D,I2230T,3675_3677del,P4715L; S: 69_70del,H69S,144del,Y144L,N501Y,A570D,D614G,P681H,T716I,S982A,D1118H; ORF8: Q27*,R52I,Y73C; N: D3L,R203K,G204R,S235F	ORF1ab: P971L; S: 145del; N: RG203KR	145del	3	1
Clust 2	NA	ORF1ab: T1001I,A1708D,I2230T,3675_3677del,L3829F,P4715L; S: 69_70del,145del,N501Y,A570D,D614G,P681H,T716I,S982A,D1118H; ORF8: Q27*,R52I,Y73C; N: D3L,RG203KR,S235F	ORF1ab: L3829F	ORF1ab: T1001I,A1708D,I2230T,3675_3677del,P4715L; S: 69_70del,H69S,144del,Y144L,N501Y,A570D,D614G,P681H,T716I,S982A,D1118H; ORF8: Q27*,R52I,Y73C; N: D3L,R203K,G204R,S235F	ORF1ab: L3829F; S: 145del; N: RG203KR	145del	3	1
Clust 8	NA	ORF1ab: T1001I,A1708D,I2230T,3675_3677del,P4715L,A6296V; S: 69_70del,145del,N501Y,A570D,D614G,P681H,T716I,S982A,D1118H; ORF8: Q27*,R52I,Y73C; N: D3L,RG203KR,S235F	ORF1ab: A6296V	ORF1ab: T1001I,A1708D,I2230T,3675_3677del,P4715L; S: 69_70del,H69S,144del,Y144L,N501Y,A570D,D614G,P681H,T716I,S982A,D1118H; ORF8: Q27*,R52I,Y73C; N: D3L,R203K,G204R,S235F	ORF1ab: A6296V; S: 145del; N: RG203KR	145del	3	1
Clust 103	NA	ORF1ab: T1001I,A1708D,I2230T,3675_3677del,P4715L,D6734G; S: 69_70del,145del,N501Y,A570D,D614G,P681H,T716I,S982A,D1118H; ORF8: Q27*,R52I,Y73C; N: D3L,RG203KR,S235F		ORF1ab: T1001I,A1708D,I2230T,3675_3677del,P4715L; S: 69_70del,H69S,144del,Y144L,N501Y,A570D,D614G,P681H,T716I,S982A,D1118H; ORF8: Q27*,R52I,Y73C; N: D3L,R203K,G204R,S235F	ORF1ab: D6734G; S: 145del; N: RG203KR	145del	3	1
Clust 18	NA	ORF1ab: T1001I,A1708D,I2230T,3675_3677del,P4619L,P4715L; S: 69_70del,145del,N501Y,A570D,D614G,P681H,T716I,S982A,D1118H; ORF8: Q27*,R52I,Y73C; N: D3L,RG203KR,S235F		ORF1ab: T1001I,A1708D,I2230T,3675_3677del,P4715L; S: 69_70del,H69S,144del,Y144L,N501Y,A570D,D614G,P681H,T716I,S982A,D1118H; ORF8: Q27*,R52I,Y73C; N: D3L,R203K,G204R,S235F	ORF1ab: P4619L; S: 145del; N: RG203KR	145del	3	1
Clust 13	NA	ORF1ab: T1001I,A1708D,I2230T,3675_3677del,P4715L,K5784R; S: 69_70del,145del,N501Y,A570D,D614G,P681H,T716I,S982A,D1118H; ORF8: Q27*,R52I,Y73C; N: D3L,RG203KR,S235F		ORF1ab: T1001I,A1708D,I2230T,3675_3677del,P4715L; S: 69_70del,H69S,144del,Y144L,N501Y,A570D,D614G,P681H,T716I,S982A,D1118H; ORF8: Q27*,R52I,Y73C; N: D3L,R203K,G204R,S235F	ORF1ab: K5784R; S: 145del; N: RG203KR	145del	3	1
Clust 23	NA	ORF1ab: T1001I,A1708D,I2230T,3675_3677del,P4715L; S: 69_70del,145del,N501Y,A570D,D614G,P681H,T716I,S982A,D1118H; ORF7b: H42Y; ORF8: Q27*,R52I,Y73C; N: D3L,RG203KR,S235F	ORF7b: H42Y	ORF1ab: T1001I,A1708D,I2230T,3675_3677del,P4715L; S: 69_70del,H69S,144del,Y144L,N501Y,A570D,D614G,P681H,T716I,S982A,D1118H; ORF8: Q27*,R52I,Y73C; N: D3L,R203K,G204R,S235F	S: 145del; ORF7b: H42Y; N: RG203KR	145del	3	1
Clust 17	NA	ORF1ab: T1001I,A1708D,I2230T,3675_3677del,P4715L; S: 69_70del,145del,N501Y,A570D,D614G,P681H,T716I,S982A,D1118H; ORF8: Q27*,R52I,Y73C; N: D3L,RG203KR,L219V,S235F	N: L219V	ORF1ab: T1001I,A1708D,I2230T,3675_3677del,P4715L; S: 69_70del,H69S,144del,Y144L,N501Y,A570D,D614G,P681H,T716I,S982A,D1118H; ORF8: Q27*,R52I,Y73C; N: D3L,R203K,G204R,S235F	S: 145del; N: RG203KR,L219V	145del	3	1
Clust 19	NA	ORF1ab: T1001I,A1708D,I2230T,3675_3677del,P4715L; S: 69_70del,145del,N501Y,A570D,D614G,D1118H; ORF8: Q27*,K68*,Y73C; N: D3L,RG203KR,S235F	ORF8: K68*	ORF1ab: T1001I,A1708D,I2230T,3675_3677del,P4715L; S: 69_70del,H69S,144del,Y144L,N501Y,A570D,D614G,P681H,T716I,S982A,D1118H; ORF8: Q27*,R52I,Y73C; N: D3L,R203K,G204R,S235F	S: 145del; ORF8: K68*; N: RG203KR	145del	3	1
Clust 40	NA	ORF1ab: L730F,A1708D,I2230T,3675_3677del,P4715L; S: 69_70del,145del,N501Y,A570D,P681H,D1118H; ORF8: Q27*,R52I,Y73C; N: D3L,RG203KR		ORF1ab: T1001I,A1708D,I2230T,3675_3677del,P4715L; S: 69_70del,H69S,144del,Y144L,N501Y,A570D,D614G,P681H,T716I,S982A,D1118H; ORF8: Q27*,R52I,Y73C; N: D3L,R203K,G204R,S235F	ORF1ab: L730F; S: 145del; N: RG203KR	145del	3	1
Clust 51	NA	ORF1ab: T1001I,A1708D,I2230T,3675_3677del,P4715L,E6272G; S: 69_70del,145del,N501Y,A570D,D614G,P681H,T716I,S982A,D1118H; ORF8: Q27*,R52I,Y73C; N: D3L,RG203KR,S235F		ORF1ab: T1001I,A1708D,I2230T,3675_3677del,P4715L; S: 69_70del,H69S,144del,Y144L,N501Y,A570D,D614G,P681H,T716I,S982A,D1118H; ORF8: Q27*,R52I,Y73C; N: D3L,R203K,G204R,S235F	ORF1ab: E6272G; S: 145del; N: RG203KR	145del	3	1
Clust 105	NA	ORF1ab: T1001I,A1708D,I2230T,3675_3677del,P4715L,D6734G; S: 69_70del,145del,N501Y,A570D,D614G,P681H,T716I,S982A,D1118H; ORF8: Q27*,R52I,Y73C; N: D3L,RG203KR,S235F		ORF1ab: T1001I,A1708D,I2230T,3675_3677del,P4715L; S: 69_70del,H69S,144del,Y144L,N501Y,A570D,D614G,P681H,T716I,S982A,D1118H; ORF8: Q27*,R52I,Y73C; N: D3L,R203K,G204R,S235F	ORF1ab: D6734G; S: 145del; N: RG203KR	145del	3	1
Clust 3	NA	ORF1ab: T1001I,A1708D,I2230T,3675_3677del,P4715L; S: 69_70del,145del,N501Y,A570D,D614G,P681H,T716I,S982A,D1118H; ORF8: Q27*,R52I,Y73C; N: D3L,RG203KR,S235F		ORF1ab: T1001I,A1708D,I2230T,3675_3677del,P4715L; S: 69_70del,H69S,144del,Y144L,N501Y,A570D,D614G,P681H,T716I,S982A,D1118H; ORF8: Q27*,R52I,Y73C; N: D3L,R203K,G204R,S235F	S: 145del; N: RG203KR	145del	2	1
Clust 46	NA	ORF1ab: I2230T,3675_3677del,P4715L; S: 69_70del,145del,A570D,D614G,P681H,D1118H; ORF8: Q27*,R52I,Y73C; N: D3L,RG203KR		ORF1ab: T1001I,A1708D,I2230T,3675_3677del,P4715L; S: 69_70del,H69S,144del,Y144L,N501Y,A570D,D614G,P681H,T716I,S982A,D1118H; ORF8: Q27*,R52I,Y73C; N: D3L,R203K,G204R,S235F	S: 145del; N: RG203KR	145del	2	1
Clust 12	NA	ORF1ab: T1001I,A1708D,I2230T,3675_3677del,P4715L; S: 69_70del,145del,N501Y,A570D,D614G,P681H,T716I,S982A,D1118H; ORF8: Q27*,R52I,Y73C; N: D3L,RG203KR,S235F		ORF1ab: T1001I,A1708D,I2230T,3675_3677del,P4715L; S: 69_70del,H69S,144del,Y144L,N501Y,A570D,D614G,P681H,T716I,S982A,D1118H; ORF8: Q27*,R52I,Y73C; N: D3L,R203K,G204R,S235F	S: 145del; N: RG203KR	145del	2	1
Clust 5	NA	ORF1ab: T1001I,A1708D,I2230T,3675_3677del,P4715L; S: 69_70del,145del,N501Y,A570D,D614G,P681H,T716I,S982A,D1118H; ORF8: Q27*,R52I,Y73C; N: D3L,RG203KR,S235F		ORF1ab: T1001I,A1708D,I2230T,3675_3677del,P4715L; S: 69_70del,H69S,144del,Y144L,N501Y,A570D,D614G,P681H,T716I,S982A,D1118H; ORF8: Q27*,R52I,Y73C; N: D3L,R203K,G204R,S235F	S: 145del; N: RG203KR	145del	2	1
Clust 62	NA	ORF1ab: A1708D,P4715L,K5784R; S: 69_70del,145del,N501Y,D614G,P681H,T716I,D1118H; ORF8: Q27*,R52I		ORF1ab: T1001I,A1708D,I2230T,3675_3677del,P4715L; S: 69_70del,H69S,144del,Y144L,N501Y,A570D,D614G,P681H,T716I,S982A,D1118H; ORF8: Q27*,R52I,Y73C; N: D3L,R203K,G204R,S235F	ORF1ab: K5784R; S: 145del	145del	2	1
Clust 7	NA	ORF1ab: T1001I,A1708D,I2230T,3675_3677del,P4715L; S: 69_70del,145del,N501Y,A570D,D614G,P681H,T716I,S982A,D1118H; ORF8: Q27*,R52I,Y73C; N: D3L,RG203KR,S235F		ORF1ab: T1001I,A1708D,I2230T,3675_3677del,P4715L; S: 69_70del,H69S,144del,Y144L,N501Y,A570D,D614G,P681H,T716I,S982A,D1118H; ORF8: Q27*,R52I,Y73C; N: D3L,R203K,G204R,S235F	S: 145del; N: RG203KR	145del	2	1
Clust 64	NA	ORF1ab: A1708D,P4715L,K5784R; S: 69_70del,145del,N501Y,D614G,P681H,T716I,D1118H; ORF8: Q27*,R52I		ORF1ab: T1001I,A1708D,I2230T,3675_3677del,P4715L; S: 69_70del,H69S,144del,Y144L,N501Y,A570D,D614G,P681H,T716I,S982A,D1118H; ORF8: Q27*,R52I,Y73C; N: D3L,R203K,G204R,S235F	ORF1ab: K5784R; S: 145del	145del	2	1
Clust 104	NA	ORF1ab: I2230T,3675_3677del,P4715L; S: D614G,T716I,S982A; ORF8: Y73C; N: D3L,RG203KR,S235F		ORF1ab: T1001I,A1708D,I2230T,3675_3677del,P4715L; S: 69_70del,H69S,144del,Y144L,N501Y,A570D,D614G,P681H,T716I,S982A,D1118H; ORF8: Q27*,R52I,Y73C; N: D3L,R203K,G204R,S235F	N: RG203KR		1	0
Clust 41
Clust 34
Clust 1
Clust 96
Clust 21
Clust 86
Clust 9
Clust 42
Clust 11
Clust 36
Clust 26
Clust 32
Clust 31
Clust 27
Clust 14
Clust 6
Clust 95
Clust 33
Clust 43
Clust 97
Clust 28
Clust 98

## Sheet: clustMutationTable_MR=30
	ORF1ab																	S														ORF3a		ORF8			N
	T1001I	L1507F	A1708D	T2166I	I2230T	S2661F	W2769C	G2941S	I3619V	3675_3677del	P4619L	P4715L	K5784R	E6129D	E6272G	P6376S	M6661L	69_70del	H69S	D80Y	144del	Y144L	D287G	N501Y	A570D	D614G	P681H	A701V	T716I	S982A	D1118H	L15F	N119H	Q27*	R52I	Y73C	D3L	G96S	P151S	R203K	RG203KP	RG203KR	G204R	S235F	E378Q	# non-ref aam
GISAID B.1.1.7*	1	0	1	0	1	0	0	0	0	1	0	1	0	0	0	0	0	1	1	0	1	1	0	1	1	1	1	0	1	1	1	0	0	1	1	1	1	0	0	1	0	0	1	1	0
Clus 68	1	0	1	0	1	0	0	0	0	1	0	1	1	0	1	0	0	1	0	0	1	0	0	1	1	1	1	0	1	1	1	0	0	1	1	1	1	1	0	0	0	1	0	1	0	4
Clus 81	1	0	1	0	1	0	0	1	0	1	0	1	1	0	1	0	0	1	0	0	1	0	0	1	1	1	1	0	1	1	1	0	1	1	1	1	1	1	0	0	0	1	0	1	0	6
Clus 70	1	0	1	0	1	0	0	0	0	1	0	1	1	0	1	0	0	1	0	0	1	0	0	1	1	1	1	0	1	1	1	0	0	1	1	1	1	1	0	0	0	1	0	1	0	5
Clus 80	1	0	1	0	1	0	0	0	0	1	0	1	1	0	1	0	0	1	0	0	1	0	0	1	1	1	1	0	1	1	1	0	1	1	1	1	1	1	0	0	0	1	0	1	0	5
Clus 56	1	0	1	0	1	1	0	0	0	1	1	1	0	0	0	1	0	1	0	1	1	0	0	1	1	1	1	0	1	1	1	0	0	1	1	1	1	0	0	0	0	1	0	1	0	5
Clus 24	1	0	1	0	1	0	0	0	1	1	0	1	0	0	0	0	0	1	0	0	1	0	0	1	1	1	1	0	1	1	1	0	0	1	1	1	1	0	0	0	0	1	0	1	0	2
Clus 22	1	1	1	0	1	0	0	0	0	1	0	1	0	0	0	0	0	1	0	0	1	0	0	1	1	1	1	1	1	1	1	0	0	1	1	1	1	0	1	0	0	1	0	1	0	4
Clus 38	1	0	1	0	1	0	0	0	0	1	0	1	1	1	0	0	1	1	0	0	1	0	1	1	1	1	1	0	1	1	1	1	0	1	1	1	1	0	0	0	0	1	0	1	1	6
Clus 74	1	0	1	0	1	0	0	0	0	1	0	1	1	0	1	0	0	1	0	0	1	0	0	1	1	1	1	0	1	1	1	0	0	1	1	1	1	1	0	0	0	1	0	1	0	4
Clus 15	1	0	1	1	1	0	1	0	0	1	0	1	0	0	0	0	0	1	0	0	1	0	0	1	1	1	1	0	1	1	1	0	0	1	1	1	1	0	0	0	1	0	0	1	0	3
