# Supplementary material for: ClusTRace, a bioinformatic pipeline for analyzing clusters in virus phylogenies
Source: BMC Bioinformatics. 2022 May 28;23:196. doi: 10.1186/s12859-022-04709-8 (PMC9143711; doi:10.1186/s12859-022-04709-8)
Supplement: Supplementary file 2 — Additional file 2: ClusTRace results for Alfa and Beta sequences. Includes all files output by ClusTRace. [file 12859_2022_4709_MOESM2_ESM.zip › FIN-SC2-acc210624/B.1.1.7.con.tree.mr=20.nex]

#NEXUS [Created by ClusTRace 2021-08-17 11:21:12]
begin taxa;
	dimensions ntax=5380;
	taxlabels
	hCoV-19/Finland/94HEL/2020|EPI_ISL_766026|2020-12-22[&!color=#1b9e77,cluster=1,id_cluster=hCoV-19/Finland/94HEL/2020|EPI_ISL_766026|2020-12-22.C1]
	hCoV-19/Finland/95HEL/2020|EPI_ISL_766027|2020-12-28[&!color=#1b9e77,cluster=1,id_cluster=hCoV-19/Finland/95HEL/2020|EPI_ISL_766027|2020-12-28.C1]
	hCoV-19/Finland/53HEL/2020|EPI_ISL_738134|2020-12-19[&!color=#1b9e77,cluster=1,id_cluster=hCoV-19/Finland/53HEL/2020|EPI_ISL_738134|2020-12-19.C1]
	hCoV-19/England/MILK-9E05B3/2020|EPI_ISL_601443|2020-09-20[&cluster=-1,id_cluster=hCoV-19/England/MILK-9E05B3/2020|EPI_ISL_601443|2020-09-20.C-1]
	hCoV-19/Finland/HEL-14-382/2021|EPI_ISL_1081993|2021-01-22[&!color=#e7298a,cluster=4,id_cluster=hCoV-19/Finland/HEL-14-382/2021|EPI_ISL_1081993|2021-01-22.C4]
	hCoV-19/Finland/HEL-19-576/2021|EPI_ISL_1279066|2021-01-26[&!color=#e7298a,cluster=4,id_cluster=hCoV-19/Finland/HEL-19-576/2021|EPI_ISL_1279066|2021-01-26.C4]
	hCoV-19/Finland/HEL-19-575/2021|EPI_ISL_1279065|2021-01-26[&!color=#e7298a,cluster=4,id_cluster=hCoV-19/Finland/HEL-19-575/2021|EPI_ISL_1279065|2021-01-26.C4]
	hCoV-19/Finland/1625/2021|EPI_ISL_1497059|2021-02-09[&!color=#e7298a,cluster=4,id_cluster=hCoV-19/Finland/1625/2021|EPI_ISL_1497059|2021-02-09.C4]
	hCoV-19/Finland/HEL-18-434/2021|EPI_ISL_1082023|2021-01-19[&!color=#e7298a,cluster=4,id_cluster=hCoV-19/Finland/HEL-18-434/2021|EPI_ISL_1082023|2021-01-19.C4]
	hCoV-19/Finland/HEL-19-572/2021|EPI_ISL_1279062|2021-01-25[&!color=#e7298a,cluster=4,id_cluster=hCoV-19/Finland/HEL-19-572/2021|EPI_ISL_1279062|2021-01-25.C4]
	hCoV-19/Finland/HEL-18-464/2021|EPI_ISL_1082116|2021-01-21[&!color=#e7298a,cluster=4,id_cluster=hCoV-19/Finland/HEL-18-464/2021|EPI_ISL_1082116|2021-01-21.C4]
	hCoV-19/Finland/HEL-18-465/2021|EPI_ISL_1082039|2021-01-21[&!color=#e7298a,cluster=4,id_cluster=hCoV-19/Finland/HEL-18-465/2021|EPI_ISL_1082039|2021-01-21.C4]
	hCoV-19/Finland/HEL-11-51/2021|EPI_ISL_995902|2021-01-14[&!color=#e7298a,cluster=4,id_cluster=hCoV-19/Finland/HEL-11-51/2021|EPI_ISL_995902|2021-01-14.C4]
	hCoV-19/Finland/HEL-16-315/2021|EPI_ISL_995850|2021-01-17[&!color=#e7298a,cluster=4,id_cluster=hCoV-19/Finland/HEL-16-315/2021|EPI_ISL_995850|2021-01-17.C4]
	hCoV-19/Finland/HEL-16-316/2021|EPI_ISL_995851|2021-01-17[&!color=#e7298a,cluster=4,id_cluster=hCoV-19/Finland/HEL-16-316/2021|EPI_ISL_995851|2021-01-17.C4]
	hCoV-19/Finland/HEL-19-551/2021|EPI_ISL_1082133|2021-01-25[&!color=#e7298a,cluster=4,id_cluster=hCoV-19/Finland/HEL-19-551/2021|EPI_ISL_1082133|2021-01-25.C4]
	hCoV-19/Finland/HEL-19-V235/2021|EPI_ISL_1082063|2021-01-26[&!color=#e7298a,cluster=4,id_cluster=hCoV-19/Finland/HEL-19-V235/2021|EPI_ISL_1082063|2021-01-26.C4]
	hCoV-19/Finland/HEL-14-391/2021|EPI_ISL_1082087|2021-01-24[&!color=#e7298a,cluster=4,id_cluster=hCoV-19/Finland/HEL-14-391/2021|EPI_ISL_1082087|2021-01-24.C4]
	hCoV-19/Finland/HEL-19-V237/2021|EPI_ISL_1082065|2021-01-26[&!color=#e7298a,cluster=4,id_cluster=hCoV-19/Finland/HEL-19-V237/2021|EPI_ISL_1082065|2021-01-26.C4]
	hCoV-19/Finland/HEL-18-433/2021|EPI_ISL_1082022|2021-01-19[&!color=#e7298a,cluster=4,id_cluster=hCoV-19/Finland/HEL-18-433/2021|EPI_ISL_1082022|2021-01-19.C4]
	hCoV-19/Finland/6210/2021|EPI_ISL_2608512|2021-04-19[&!color=#e7298a,cluster=4,id_cluster=hCoV-19/Finland/6210/2021|EPI_ISL_2608512|2021-04-19.C4]
	hCoV-19/Finland/HEL4-21/2021|EPI_ISL_833223|2021-01-02[&!color=#e7298a,cluster=4,id_cluster=hCoV-19/Finland/HEL4-21/2021|EPI_ISL_833223|2021-01-02.C4]
	hCoV-19/Finland/4525/2021|EPI_ISL_2608931|2021-03-08[&!color=#e7298a,cluster=4,id_cluster=hCoV-19/Finland/4525/2021|EPI_ISL_2608931|2021-03-08.C4]
	hCoV-19/Finland/5190/2021|EPI_ISL_2030939|2021-03-12[&!color=#e7298a,cluster=4,id_cluster=hCoV-19/Finland/5190/2021|EPI_ISL_2030939|2021-03-12.C4]
	hCoV-19/Finland/5179/2021|EPI_ISL_2030930|2021-03-12[&!color=#e7298a,cluster=4,id_cluster=hCoV-19/Finland/5179/2021|EPI_ISL_2030930|2021-03-12.C4]
	hCoV-19/Finland/THL-202111911/2021|EPI_ISL_2507757|2021-04-07[&!color=#66a61e,cluster=5,id_cluster=hCoV-19/Finland/THL-202111911/2021|EPI_ISL_2507757|2021-04-07.C5]
	hCoV-19/Finland/THL-202108979/2021|EPI_ISL_2506060|2021-03-03[&!color=#66a61e,cluster=5,id_cluster=hCoV-19/Finland/THL-202108979/2021|EPI_ISL_2506060|2021-03-03.C5]
	hCoV-19/Finland/THL-202109065/2021|EPI_ISL_2506133|2021-03-03[&!color=#66a61e,cluster=5,id_cluster=hCoV-19/Finland/THL-202109065/2021|EPI_ISL_2506133|2021-03-03.C5]
	hCoV-19/Finland/THL-202109042/2021|EPI_ISL_2506113|2021-03-03[&!color=#66a61e,cluster=5,id_cluster=hCoV-19/Finland/THL-202109042/2021|EPI_ISL_2506113|2021-03-03.C5]
	hCoV-19/Finland/THL-202108712/2021|EPI_ISL_2505849|2021-02-15[&!color=#66a61e,cluster=5,id_cluster=hCoV-19/Finland/THL-202108712/2021|EPI_ISL_2505849|2021-02-15.C5]
	hCoV-19/Finland/6245/2021|EPI_ISL_2608530|2021-04-21[&!color=#7570b3,cluster=3,id_cluster=hCoV-19/Finland/6245/2021|EPI_ISL_2608530|2021-04-21.C3]
	hCoV-19/Finland/5990/2021|EPI_ISL_2604753|2021-04-09[&!color=#7570b3,cluster=3,id_cluster=hCoV-19/Finland/5990/2021|EPI_ISL_2604753|2021-04-09.C3]
	hCoV-19/Finland/875/2021|EPI_ISL_1842337|2021-01-31[&!color=#d95f02,cluster=2,id_cluster=hCoV-19/Finland/875/2021|EPI_ISL_1842337|2021-01-31.C2]
	hCoV-19/Finland/1072/2021|EPI_ISL_1496761|2021-02-04[&!color=#d95f02,cluster=2,id_cluster=hCoV-19/Finland/1072/2021|EPI_ISL_1496761|2021-02-04.C2]
	hCoV-19/Finland/1450/2021|EPI_ISL_1496930|2021-02-08[&!color=#d95f02,cluster=2,id_cluster=hCoV-19/Finland/1450/2021|EPI_ISL_1496930|2021-02-08.C2]
	hCoV-19/Finland/1537/2021|EPI_ISL_1496990|2021-02-08[&!color=#d95f02,cluster=2,id_cluster=hCoV-19/Finland/1537/2021|EPI_ISL_1496990|2021-02-08.C2]
	hCoV-19/Finland/1461/2021|EPI_ISL_1496937|2021-02-08[&!color=#d95f02,cluster=2,id_cluster=hCoV-19/Finland/1461/2021|EPI_ISL_1496937|2021-02-08.C2]
	hCoV-19/Finland/1540/2021|EPI_ISL_1496991|2021-02-08[&!color=#d95f02,cluster=2,id_cluster=hCoV-19/Finland/1540/2021|EPI_ISL_1496991|2021-02-08.C2]
	hCoV-19/Finland/785/2021|EPI_ISL_1842460|2021-02-01[&!color=#d95f02,cluster=2,id_cluster=hCoV-19/Finland/785/2021|EPI_ISL_1842460|2021-02-01.C2]
	hCoV-19/Finland/1515/2021|EPI_ISL_1496981|2021-02-08[&!color=#d95f02,cluster=2,id_cluster=hCoV-19/Finland/1515/2021|EPI_ISL_1496981|2021-02-08.C2]
	hCoV-19/Finland/3569/2021|EPI_ISL_2258465|2021-02-27[&!color=#d95f02,cluster=2,id_cluster=hCoV-19/Finland/3569/2021|EPI_ISL_2258465|2021-02-27.C2]
	hCoV-19/Finland/3523/2021|EPI_ISL_2604457|2021-02-25[&!color=#d95f02,cluster=2,id_cluster=hCoV-19/Finland/3523/2021|EPI_ISL_2604457|2021-02-25.C2]
	hCoV-19/Finland/1341/2021|EPI_ISL_1496877|2021-02-07[&!color=#d95f02,cluster=2,id_cluster=hCoV-19/Finland/1341/2021|EPI_ISL_1496877|2021-02-07.C2]
	hCoV-19/Finland/6217/2021|EPI_ISL_2608519|2021-04-20[&!color=#d95f02,cluster=2,id_cluster=hCoV-19/Finland/6217/2021|EPI_ISL_2608519|2021-04-20.C2]
	hCoV-19/Finland/89HEL/2020|EPI_ISL_766022|2020-12-28[&!color=#7570b3,cluster=11,id_cluster=hCoV-19/Finland/89HEL/2020|EPI_ISL_766022|2020-12-28.C11]
	hCoV-19/Finland/3091/2021|EPI_ISL_2031262|2021-02-19[&!color=#7570b3,cluster=11,id_cluster=hCoV-19/Finland/3091/2021|EPI_ISL_2031262|2021-02-19.C11]
	hCoV-19/Finland/1838/2021|EPI_ISL_1497169|2021-02-11[&!color=#7570b3,cluster=11,id_cluster=hCoV-19/Finland/1838/2021|EPI_ISL_1497169|2021-02-11.C11]
	hCoV-19/Finland/2300/2021|EPI_ISL_1841675|2021-02-14[&!color=#7570b3,cluster=11,id_cluster=hCoV-19/Finland/2300/2021|EPI_ISL_1841675|2021-02-14.C11]
	hCoV-19/Finland/V8683/2021|EPI_ISL_2609067|2021-03-16[&!color=#7570b3,cluster=11,id_cluster=hCoV-19/Finland/V8683/2021|EPI_ISL_2609067|2021-03-16.C11]
	hCoV-19/Finland/V944/2021|EPI_ISL_2608695|2021-02-05[&!color=#7570b3,cluster=11,id_cluster=hCoV-19/Finland/V944/2021|EPI_ISL_2608695|2021-02-05.C11]
	hCoV-19/Finland/THL-202112438/2021|EPI_ISL_2508168|2021-04-13[&!color=#7570b3,cluster=11,id_cluster=hCoV-19/Finland/THL-202112438/2021|EPI_ISL_2508168|2021-04-13.C11]
	hCoV-19/Finland/2715/2021|EPI_ISL_1841918|2021-02-19[&!color=#7570b3,cluster=11,id_cluster=hCoV-19/Finland/2715/2021|EPI_ISL_1841918|2021-02-19.C11]
	hCoV-19/Finland/6750/2021|EPI_ISL_2608867|2021-05-05[&!color=#e7298a,cluster=12,id_cluster=hCoV-19/Finland/6750/2021|EPI_ISL_2608867|2021-05-05.C12]
	hCoV-19/Finland/THL-202108934/2021|EPI_ISL_2506029|2021-03-06[&!color=#e7298a,cluster=12,id_cluster=hCoV-19/Finland/THL-202108934/2021|EPI_ISL_2506029|2021-03-06.C12]
	hCoV-19/Finland/THL-202114027/2021|EPI_ISL_2363823|2021-04-25[&!color=#e7298a,cluster=12,id_cluster=hCoV-19/Finland/THL-202114027/2021|EPI_ISL_2363823|2021-04-25.C12]
	hCoV-19/Finland/THL-202117223/2021|EPI_ISL_2363994|2021-04-30[&!color=#e7298a,cluster=12,id_cluster=hCoV-19/Finland/THL-202117223/2021|EPI_ISL_2363994|2021-04-30.C12]
	hCoV-19/Finland/V9031/2021|EPI_ISL_2031193|2021-03-19[&!color=#e7298a,cluster=12,id_cluster=hCoV-19/Finland/V9031/2021|EPI_ISL_2031193|2021-03-19.C12]
	hCoV-19/Finland/V8988/2021|EPI_ISL_2604586|2021-03-18[&!color=#e7298a,cluster=12,id_cluster=hCoV-19/Finland/V8988/2021|EPI_ISL_2604586|2021-03-18.C12]
	hCoV-19/Finland/THL-202112074/2021|EPI_ISL_2507880|2021-04-04[&!color=#e7298a,cluster=12,id_cluster=hCoV-19/Finland/THL-202112074/2021|EPI_ISL_2507880|2021-04-04.C12]
	hCoV-19/Finland/V8951/2021|EPI_ISL_2604557|2021-03-19[&!color=#e7298a,cluster=12,id_cluster=hCoV-19/Finland/V8951/2021|EPI_ISL_2604557|2021-03-19.C12]
	hCoV-19/Finland/5038/2021|EPI_ISL_2258920|2021-03-11[&!color=#e7298a,cluster=12,id_cluster=hCoV-19/Finland/5038/2021|EPI_ISL_2258920|2021-03-11.C12]
	hCoV-19/Finland/V6247/2021|EPI_ISL_2609407|2021-03-05[&!color=#e7298a,cluster=12,id_cluster=hCoV-19/Finland/V6247/2021|EPI_ISL_2609407|2021-03-05.C12]
	hCoV-19/Finland/5001/2021|EPI_ISL_2259009|2021-03-08[&!color=#e7298a,cluster=12,id_cluster=hCoV-19/Finland/5001/2021|EPI_ISL_2259009|2021-03-08.C12]
	hCoV-19/Finland/V6481/2021|EPI_ISL_2608553|2021-03-06[&!color=#e7298a,cluster=12,id_cluster=hCoV-19/Finland/V6481/2021|EPI_ISL_2608553|2021-03-06.C12]
	hCoV-19/Finland/4025/2021|EPI_ISL_2604279|2021-03-03[&!color=#e7298a,cluster=12,id_cluster=hCoV-19/Finland/4025/2021|EPI_ISL_2604279|2021-03-03.C12]
	hCoV-19/Finland/5329/2021|EPI_ISL_2258873|2021-03-15[&!color=#e7298a,cluster=12,id_cluster=hCoV-19/Finland/5329/2021|EPI_ISL_2258873|2021-03-15.C12]
	hCoV-19/Finland/V6285/2021|EPI_ISL_2609439|2021-03-06[&!color=#e7298a,cluster=12,id_cluster=hCoV-19/Finland/V6285/2021|EPI_ISL_2609439|2021-03-06.C12]
	hCoV-19/Finland/V5016/2021|EPI_ISL_2608473|2021-03-02[&!color=#e7298a,cluster=12,id_cluster=hCoV-19/Finland/V5016/2021|EPI_ISL_2608473|2021-03-02.C12]
	hCoV-19/Finland/THL-202111957/2021|EPI_ISL_2507782|2021-04-05[&!color=#e7298a,cluster=12,id_cluster=hCoV-19/Finland/THL-202111957/2021|EPI_ISL_2507782|2021-04-05.C12]
	hCoV-19/Finland/THL-202108451/2021|EPI_ISL_2505642|2021-03-05[&!color=#1b9e77,cluster=9,id_cluster=hCoV-19/Finland/THL-202108451/2021|EPI_ISL_2505642|2021-03-05.C9]
	hCoV-19/Finland/THL-202108861/2021|EPI_ISL_2505965|2021-03-06[&!color=#1b9e77,cluster=9,id_cluster=hCoV-19/Finland/THL-202108861/2021|EPI_ISL_2505965|2021-03-06.C9]
	hCoV-19/Finland/THL-202108863/2021|EPI_ISL_2505967|2021-03-05[&!color=#1b9e77,cluster=9,id_cluster=hCoV-19/Finland/THL-202108863/2021|EPI_ISL_2505967|2021-03-05.C9]
	hCoV-19/Finland/6538/2021|EPI_ISL_2608819|2021-04-30[&!color=#e6ab02,cluster=6,id_cluster=hCoV-19/Finland/6538/2021|EPI_ISL_2608819|2021-04-30.C6]
	hCoV-19/Finland/5666/2021|EPI_ISL_2604642|2021-03-29[&!color=#e6ab02,cluster=6,id_cluster=hCoV-19/Finland/5666/2021|EPI_ISL_2604642|2021-03-29.C6]
	hCoV-19/Finland/5620/2021|EPI_ISL_2604541|2021-03-26[&cluster=-1,id_cluster=hCoV-19/Finland/5620/2021|EPI_ISL_2604541|2021-03-26.C-1]
	hCoV-19/Finland/HEL4-51/2021|EPI_ISL_833220|2021-01-02[&!color=#a6761d,cluster=7,id_cluster=hCoV-19/Finland/HEL4-51/2021|EPI_ISL_833220|2021-01-02.C7]
	hCoV-19/Finland/6065/2021|EPI_ISL_2609019|2021-04-14[&!color=#a6761d,cluster=7,id_cluster=hCoV-19/Finland/6065/2021|EPI_ISL_2609019|2021-04-14.C7]
	hCoV-19/Finland/80HEL/2020|EPI_ISL_766017|2020-12-22[&!color=#66a61e,cluster=13,id_cluster=hCoV-19/Finland/80HEL/2020|EPI_ISL_766017|2020-12-22.C13]
	hCoV-19/Finland/THL-202101153/2021|EPI_ISL_2590057|2021-01-11[&!color=#66a61e,cluster=13,id_cluster=hCoV-19/Finland/THL-202101153/2021|EPI_ISL_2590057|2021-01-11.C13]
	hCoV-19/Finland/2160/2021|EPI_ISL_1841545|2021-02-13[&!color=#66a61e,cluster=13,id_cluster=hCoV-19/Finland/2160/2021|EPI_ISL_1841545|2021-02-13.C13]
	hCoV-19/Finland/2885/2021|EPI_ISL_2258492|2021-02-21[&!color=#66a61e,cluster=13,id_cluster=hCoV-19/Finland/2885/2021|EPI_ISL_2258492|2021-02-21.C13]
	hCoV-19/Finland/2095/2021|EPI_ISL_1841485|2021-02-14[&!color=#66a61e,cluster=13,id_cluster=hCoV-19/Finland/2095/2021|EPI_ISL_1841485|2021-02-14.C13]
	hCoV-19/Finland/2099/2021|EPI_ISL_1841489|2021-02-13[&!color=#66a61e,cluster=13,id_cluster=hCoV-19/Finland/2099/2021|EPI_ISL_1841489|2021-02-13.C13]
	hCoV-19/Finland/2133/2021|EPI_ISL_1841520|2021-02-13[&!color=#66a61e,cluster=13,id_cluster=hCoV-19/Finland/2133/2021|EPI_ISL_1841520|2021-02-13.C13]
	hCoV-19/Finland/2162/2021|EPI_ISL_1841547|2021-02-13[&!color=#66a61e,cluster=13,id_cluster=hCoV-19/Finland/2162/2021|EPI_ISL_1841547|2021-02-13.C13]
	hCoV-19/Finland/3519/2021|EPI_ISL_2604453|2021-02-26[&!color=#66a61e,cluster=13,id_cluster=hCoV-19/Finland/3519/2021|EPI_ISL_2604453|2021-02-26.C13]
	hCoV-19/Finland/3480/2021|EPI_ISL_2604418|2021-02-26[&!color=#66a61e,cluster=13,id_cluster=hCoV-19/Finland/3480/2021|EPI_ISL_2604418|2021-02-26.C13]
	hCoV-19/Finland/1225/2021|EPI_ISL_1842244|2021-02-03[&!color=#66a61e,cluster=13,id_cluster=hCoV-19/Finland/1225/2021|EPI_ISL_1842244|2021-02-03.C13]
	hCoV-19/Finland/2336/2021|EPI_ISL_1841707|2021-02-14[&!color=#66a61e,cluster=13,id_cluster=hCoV-19/Finland/2336/2021|EPI_ISL_1841707|2021-02-14.C13]
	hCoV-19/Finland/1799/2021|EPI_ISL_1497141|2021-02-11[&!color=#66a61e,cluster=13,id_cluster=hCoV-19/Finland/1799/2021|EPI_ISL_1497141|2021-02-11.C13]
	hCoV-19/Finland/4143/2021|EPI_ISL_2031061|2021-03-04[&!color=#66a61e,cluster=13,id_cluster=hCoV-19/Finland/4143/2021|EPI_ISL_2031061|2021-03-04.C13]
	hCoV-19/Finland/4434/2021|EPI_ISL_2608903|2021-03-06[&!color=#66a61e,cluster=13,id_cluster=hCoV-19/Finland/4434/2021|EPI_ISL_2608903|2021-03-06.C13]
	hCoV-19/Finland/2274/2021|EPI_ISL_1841652|2021-02-12[&!color=#66a61e,cluster=13,id_cluster=hCoV-19/Finland/2274/2021|EPI_ISL_1841652|2021-02-12.C13]
	hCoV-19/Finland/2628/2021|EPI_ISL_1842075|2021-02-18[&!color=#66a61e,cluster=13,id_cluster=hCoV-19/Finland/2628/2021|EPI_ISL_1842075|2021-02-18.C13]
	hCoV-19/Finland/4760/2021|EPI_ISL_2031070|2021-03-10[&!color=#66a61e,cluster=13,id_cluster=hCoV-19/Finland/4760/2021|EPI_ISL_2031070|2021-03-10.C13]
	hCoV-19/Finland/V9017/2021|EPI_ISL_2604609|2021-03-19[&!color=#66a61e,cluster=13,id_cluster=hCoV-19/Finland/V9017/2021|EPI_ISL_2604609|2021-03-19.C13]
	hCoV-19/Finland/4722/2021|EPI_ISL_1842712|2021-03-09[&!color=#66a61e,cluster=13,id_cluster=hCoV-19/Finland/4722/2021|EPI_ISL_1842712|2021-03-09.C13]
	hCoV-19/Finland/V8598/2021|EPI_ISL_2608601|2021-03-15[&!color=#66a61e,cluster=13,id_cluster=hCoV-19/Finland/V8598/2021|EPI_ISL_2608601|2021-03-15.C13]
	hCoV-19/Finland/4594/2021|EPI_ISL_2258647|2021-03-08[&!color=#66a61e,cluster=13,id_cluster=hCoV-19/Finland/4594/2021|EPI_ISL_2258647|2021-03-08.C13]
	hCoV-19/Finland/THL-202108464/2021|EPI_ISL_2505653|2021-03-04[&!color=#66a61e,cluster=13,id_cluster=hCoV-19/Finland/THL-202108464/2021|EPI_ISL_2505653|2021-03-04.C13]
	hCoV-19/Finland/V8939/2021|EPI_ISL_2604545|2021-03-14[&!color=#66a61e,cluster=13,id_cluster=hCoV-19/Finland/V8939/2021|EPI_ISL_2604545|2021-03-14.C13]
	hCoV-19/Finland/5283/2021|EPI_ISL_2258840|2021-03-18[&!color=#66a61e,cluster=13,id_cluster=hCoV-19/Finland/5283/2021|EPI_ISL_2258840|2021-03-18.C13]
	hCoV-19/Finland/4089/2021|EPI_ISL_2608736|2021-03-02[&!color=#66a61e,cluster=13,id_cluster=hCoV-19/Finland/4089/2021|EPI_ISL_2608736|2021-03-02.C13]
	hCoV-19/Finland/5207/2021|EPI_ISL_2030951|2021-03-12[&!color=#66a61e,cluster=13,id_cluster=hCoV-19/Finland/5207/2021|EPI_ISL_2030951|2021-03-12.C13]
	hCoV-19/Finland/3116/2021|EPI_ISL_1842207|2021-02-17[&!color=#66a61e,cluster=13,id_cluster=hCoV-19/Finland/3116/2021|EPI_ISL_1842207|2021-02-17.C13]
	hCoV-19/Finland/3110/2021|EPI_ISL_1842203|2021-02-17[&!color=#66a61e,cluster=13,id_cluster=hCoV-19/Finland/3110/2021|EPI_ISL_1842203|2021-02-17.C13]
	hCoV-19/Finland/4956/2021|EPI_ISL_2258975|2021-03-10[&!color=#66a61e,cluster=13,id_cluster=hCoV-19/Finland/4956/2021|EPI_ISL_2258975|2021-03-10.C13]
	hCoV-19/Finland/3566/2021|EPI_ISL_2258462|2021-02-26[&!color=#66a61e,cluster=13,id_cluster=hCoV-19/Finland/3566/2021|EPI_ISL_2258462|2021-02-26.C13]
	hCoV-19/Finland/2101/2021|EPI_ISL_1841491|2021-02-13[&!color=#66a61e,cluster=13,id_cluster=hCoV-19/Finland/2101/2021|EPI_ISL_1841491|2021-02-13.C13]
	hCoV-19/Finland/THL-202114057/2021|EPI_ISL_2363844|2021-04-28[&!color=#66a61e,cluster=13,id_cluster=hCoV-19/Finland/THL-202114057/2021|EPI_ISL_2363844|2021-04-28.C13]
	hCoV-19/Finland/THL-202112488/2021|EPI_ISL_2508202|2021-04-21[&!color=#66a61e,cluster=13,id_cluster=hCoV-19/Finland/THL-202112488/2021|EPI_ISL_2508202|2021-04-21.C13]
	hCoV-19/Finland/2159/2021|EPI_ISL_1841544|2021-02-13[&!color=#66a61e,cluster=13,id_cluster=hCoV-19/Finland/2159/2021|EPI_ISL_1841544|2021-02-13.C13]
	hCoV-19/Finland/2148/2021|EPI_ISL_1841534|2021-02-13[&!color=#66a61e,cluster=13,id_cluster=hCoV-19/Finland/2148/2021|EPI_ISL_1841534|2021-02-13.C13]
	hCoV-19/Finland/2156/2021|EPI_ISL_1841541|2021-02-13[&!color=#66a61e,cluster=13,id_cluster=hCoV-19/Finland/2156/2021|EPI_ISL_1841541|2021-02-13.C13]
	hCoV-19/Finland/6063/2021|EPI_ISL_2609017|2021-04-14[&!color=#e6ab02,cluster=14,id_cluster=hCoV-19/Finland/6063/2021|EPI_ISL_2609017|2021-04-14.C14]
	hCoV-19/Finland/6062/2021|EPI_ISL_2609016|2021-04-14[&!color=#e6ab02,cluster=14,id_cluster=hCoV-19/Finland/6062/2021|EPI_ISL_2609016|2021-04-14.C14]
	hCoV-19/Finland/6082/2021|EPI_ISL_2609024|2021-04-15[&!color=#e6ab02,cluster=14,id_cluster=hCoV-19/Finland/6082/2021|EPI_ISL_2609024|2021-04-15.C14]
	hCoV-19/Finland/THL-202109901/2021|EPI_ISL_2506768|2021-03-22[&!color=#e6ab02,cluster=14,id_cluster=hCoV-19/Finland/THL-202109901/2021|EPI_ISL_2506768|2021-03-22.C14]
	hCoV-19/Finland/THL-202111601/2021|EPI_ISL_2507513|2021-04-06[&!color=#e6ab02,cluster=14,id_cluster=hCoV-19/Finland/THL-202111601/2021|EPI_ISL_2507513|2021-04-06.C14]
	hCoV-19/Finland/THL-202109725/2021|EPI_ISL_2506645|2021-03-20[&!color=#d95f02,cluster=10,id_cluster=hCoV-19/Finland/THL-202109725/2021|EPI_ISL_2506645|2021-03-20.C10]
	hCoV-19/Finland/1295/2021|EPI_ISL_1496855|2021-02-07[&!color=#d95f02,cluster=10,id_cluster=hCoV-19/Finland/1295/2021|EPI_ISL_1496855|2021-02-07.C10]
	hCoV-19/Finland/1165/2021|EPI_ISL_1496815|2021-02-07[&!color=#d95f02,cluster=10,id_cluster=hCoV-19/Finland/1165/2021|EPI_ISL_1496815|2021-02-07.C10]
	hCoV-19/Finland/1385/2021|EPI_ISL_1496903|2021-02-04[&!color=#d95f02,cluster=10,id_cluster=hCoV-19/Finland/1385/2021|EPI_ISL_1496903|2021-02-04.C10]
	hCoV-19/Finland/91HEL/2020|EPI_ISL_766024|2020-12-22[&!color=#666666,cluster=8,id_cluster=hCoV-19/Finland/91HEL/2020|EPI_ISL_766024|2020-12-22.C8]
	hCoV-19/Finland/4880/2021|EPI_ISL_2608983|2021-03-11[&!color=#666666,cluster=8,id_cluster=hCoV-19/Finland/4880/2021|EPI_ISL_2608983|2021-03-11.C8]
	hCoV-19/Finland/4389/2021|EPI_ISL_2604299|2021-03-07[&!color=#666666,cluster=8,id_cluster=hCoV-19/Finland/4389/2021|EPI_ISL_2604299|2021-03-07.C8]
	hCoV-19/Finland/THL-202112512/2021|EPI_ISL_2508226|2021-04-27[&!color=#666666,cluster=8,id_cluster=hCoV-19/Finland/THL-202112512/2021|EPI_ISL_2508226|2021-04-27.C8]
	hCoV-19/Finland/1788/2021|EPI_ISL_1497131|2021-02-11[&!color=#666666,cluster=8,id_cluster=hCoV-19/Finland/1788/2021|EPI_ISL_1497131|2021-02-11.C8]
	hCoV-19/Finland/HEL-22-920/2021|EPI_ISL_1279042|2021-01-30[&!color=#666666,cluster=8,id_cluster=hCoV-19/Finland/HEL-22-920/2021|EPI_ISL_1279042|2021-01-30.C8]
	hCoV-19/Finland/1184/2021|EPI_ISL_1496828|2021-02-06[&!color=#666666,cluster=8,id_cluster=hCoV-19/Finland/1184/2021|EPI_ISL_1496828|2021-02-06.C8]
	hCoV-19/Finland/1199/2021|EPI_ISL_1496842|2021-02-06[&!color=#666666,cluster=8,id_cluster=hCoV-19/Finland/1199/2021|EPI_ISL_1496842|2021-02-06.C8]
	hCoV-19/Finland/1314/2021|EPI_ISL_1496857|2021-02-07[&!color=#666666,cluster=8,id_cluster=hCoV-19/Finland/1314/2021|EPI_ISL_1496857|2021-02-07.C8]
	hCoV-19/Finland/1481/2021|EPI_ISL_1496955|2021-02-08[&!color=#666666,cluster=8,id_cluster=hCoV-19/Finland/1481/2021|EPI_ISL_1496955|2021-02-08.C8]
	hCoV-19/Finland/HEL-23-1040/2021|EPI_ISL_1279008|2021-01-30[&!color=#666666,cluster=8,id_cluster=hCoV-19/Finland/HEL-23-1040/2021|EPI_ISL_1279008|2021-01-30.C8]
	hCoV-19/Finland/5887/2021|EPI_ISL_2604726|2021-04-06[&!color=#666666,cluster=8,id_cluster=hCoV-19/Finland/5887/2021|EPI_ISL_2604726|2021-04-06.C8]
	hCoV-19/Finland/6554/2021|EPI_ISL_2608824|2021-05-02[&!color=#666666,cluster=8,id_cluster=hCoV-19/Finland/6554/2021|EPI_ISL_2608824|2021-05-02.C8]
	hCoV-19/Finland/5777/2021|EPI_ISL_2604478|2021-04-01[&!color=#666666,cluster=8,id_cluster=hCoV-19/Finland/5777/2021|EPI_ISL_2604478|2021-04-01.C8]
	hCoV-19/Finland/HEL4-37/2020|EPI_ISL_833203|2020-12-21[&!color=#1b9e77,cluster=25,id_cluster=hCoV-19/Finland/HEL4-37/2020|EPI_ISL_833203|2020-12-21.C25]
	hCoV-19/Finland/92HEL/2020|EPI_ISL_766025|2020-12-18[&!color=#1b9e77,cluster=25,id_cluster=hCoV-19/Finland/92HEL/2020|EPI_ISL_766025|2020-12-18.C25]
	hCoV-19/Finland/HEL4-15/2021|EPI_ISL_833209|2021-01-03[&!color=#1b9e77,cluster=25,id_cluster=hCoV-19/Finland/HEL4-15/2021|EPI_ISL_833209|2021-01-03.C25]
	hCoV-19/Finland/HEL-16-304/2021|EPI_ISL_995841|2021-01-13[&!color=#1b9e77,cluster=25,id_cluster=hCoV-19/Finland/HEL-16-304/2021|EPI_ISL_995841|2021-01-13.C25]
	hCoV-19/Finland/HEL-18-463/2021|EPI_ISL_1082115|2021-01-21[&!color=#1b9e77,cluster=25,id_cluster=hCoV-19/Finland/HEL-18-463/2021|EPI_ISL_1082115|2021-01-21.C25]
	hCoV-19/Finland/2599/2021|EPI_ISL_1842031|2021-01-11[&!color=#1b9e77,cluster=25,id_cluster=hCoV-19/Finland/2599/2021|EPI_ISL_1842031|2021-01-11.C25]
	hCoV-19/Finland/HEL-18-466/2021|EPI_ISL_1082040|2021-01-21[&!color=#1b9e77,cluster=25,id_cluster=hCoV-19/Finland/HEL-18-466/2021|EPI_ISL_1082040|2021-01-21.C25]
	hCoV-19/Finland/HEL-14-386/2021|EPI_ISL_1082086|2021-01-23[&!color=#1b9e77,cluster=25,id_cluster=hCoV-19/Finland/HEL-14-386/2021|EPI_ISL_1082086|2021-01-23.C25]
	hCoV-19/Finland/V8818/2021|EPI_ISL_2609214|2021-03-17[&!color=#1b9e77,cluster=25,id_cluster=hCoV-19/Finland/V8818/2021|EPI_ISL_2609214|2021-03-17.C25]
	hCoV-19/Finland/HEL-14-387/2021|EPI_ISL_1081996|2021-01-24[&!color=#a6761d,cluster=63,id_cluster=hCoV-19/Finland/HEL-14-387/2021|EPI_ISL_1081996|2021-01-24.C63]
	hCoV-19/Finland/1569/2021|EPI_ISL_1497013|2021-02-09[&!color=#a6761d,cluster=63,id_cluster=hCoV-19/Finland/1569/2021|EPI_ISL_1497013|2021-02-09.C63]
	hCoV-19/Finland/822/2021|EPI_ISL_1842491|2021-02-02[&!color=#a6761d,cluster=63,id_cluster=hCoV-19/Finland/822/2021|EPI_ISL_1842491|2021-02-02.C63]
	hCoV-19/Finland/1830/2021|EPI_ISL_1497163|2021-02-11[&!color=#a6761d,cluster=63,id_cluster=hCoV-19/Finland/1830/2021|EPI_ISL_1497163|2021-02-11.C63]
	hCoV-19/Finland/893/2021|EPI_ISL_1842352|2021-01-29[&!color=#a6761d,cluster=63,id_cluster=hCoV-19/Finland/893/2021|EPI_ISL_1842352|2021-01-29.C63]
	hCoV-19/Finland/1135/2021|EPI_ISL_1496795|2021-02-05[&!color=#a6761d,cluster=63,id_cluster=hCoV-19/Finland/1135/2021|EPI_ISL_1496795|2021-02-05.C63]
	hCoV-19/Finland/2081/2021|EPI_ISL_1841471|2021-02-14[&!color=#a6761d,cluster=63,id_cluster=hCoV-19/Finland/2081/2021|EPI_ISL_1841471|2021-02-14.C63]
	hCoV-19/Finland/HEL-20-716/2021|EPI_ISL_1279026|2021-01-18[&!color=#a6761d,cluster=63,id_cluster=hCoV-19/Finland/HEL-20-716/2021|EPI_ISL_1279026|2021-01-18.C63]
	hCoV-19/Finland/2290/2021|EPI_ISL_1841667|2021-02-14[&!color=#a6761d,cluster=63,id_cluster=hCoV-19/Finland/2290/2021|EPI_ISL_1841667|2021-02-14.C63]
	hCoV-19/Finland/HEL-19-V233/2021|EPI_ISL_1082128|2021-01-25[&!color=#a6761d,cluster=63,id_cluster=hCoV-19/Finland/HEL-19-V233/2021|EPI_ISL_1082128|2021-01-25.C63]
	hCoV-19/Finland/THL-202103974/2021|EPI_ISL_2591346|2021-02-02[&!color=#a6761d,cluster=63,id_cluster=hCoV-19/Finland/THL-202103974/2021|EPI_ISL_2591346|2021-02-02.C63]
	hCoV-19/Finland/HEL-15-255/2021|EPI_ISL_1082006|2021-01-20[&!color=#a6761d,cluster=63,id_cluster=hCoV-19/Finland/HEL-15-255/2021|EPI_ISL_1082006|2021-01-20.C63]
	hCoV-19/Finland/1720/2021|EPI_ISL_1497114|2021-02-10[&!color=#a6761d,cluster=63,id_cluster=hCoV-19/Finland/1720/2021|EPI_ISL_1497114|2021-02-10.C63]
	hCoV-19/Finland/HEL-14-295/2021|EPI_ISL_1082068|2021-01-23[&!color=#a6761d,cluster=63,id_cluster=hCoV-19/Finland/HEL-14-295/2021|EPI_ISL_1082068|2021-01-23.C63]
	hCoV-19/Finland/1684/2021|EPI_ISL_1497083|2021-02-10[&!color=#a6761d,cluster=63,id_cluster=hCoV-19/Finland/1684/2021|EPI_ISL_1497083|2021-02-10.C63]
	hCoV-19/Finland/HEL-15-256/2021|EPI_ISL_1082007|2021-01-22[&!color=#a6761d,cluster=63,id_cluster=hCoV-19/Finland/HEL-15-256/2021|EPI_ISL_1082007|2021-01-22.C63]
	hCoV-19/Finland/1475/2021|EPI_ISL_1496949|2021-02-08[&!color=#a6761d,cluster=63,id_cluster=hCoV-19/Finland/1475/2021|EPI_ISL_1496949|2021-02-08.C63]
	hCoV-19/Finland/HEL-23-1042/2021|EPI_ISL_1279010|2021-01-31[&!color=#a6761d,cluster=63,id_cluster=hCoV-19/Finland/HEL-23-1042/2021|EPI_ISL_1279010|2021-01-31.C63]
	hCoV-19/Finland/THL-202103973/2021|EPI_ISL_2591344|2021-02-02[&!color=#a6761d,cluster=63,id_cluster=hCoV-19/Finland/THL-202103973/2021|EPI_ISL_2591344|2021-02-02.C63]
	hCoV-19/Finland/HEL-15-239/2021|EPI_ISL_1082003|2021-01-20[&!color=#a6761d,cluster=63,id_cluster=hCoV-19/Finland/HEL-15-239/2021|EPI_ISL_1082003|2021-01-20.C63]
	hCoV-19/Finland/1473/2021|EPI_ISL_1496947|2021-02-08[&!color=#a6761d,cluster=63,id_cluster=hCoV-19/Finland/1473/2021|EPI_ISL_1496947|2021-02-08.C63]
	hCoV-19/Finland/HEL-19-V213/2021|EPI_ISL_1082125|2021-01-25[&!color=#a6761d,cluster=63,id_cluster=hCoV-19/Finland/HEL-19-V213/2021|EPI_ISL_1082125|2021-01-25.C63]
	hCoV-19/Finland/HEL-17-533/2021|EPI_ISL_1082104|2021-01-26[&!color=#a6761d,cluster=63,id_cluster=hCoV-19/Finland/HEL-17-533/2021|EPI_ISL_1082104|2021-01-26.C63]
	hCoV-19/Finland/HEL-23-1039/2021|EPI_ISL_1279007|2021-01-30[&!color=#a6761d,cluster=63,id_cluster=hCoV-19/Finland/HEL-23-1039/2021|EPI_ISL_1279007|2021-01-30.C63]
	hCoV-19/Finland/HEL-20-715/2021|EPI_ISL_1279025|2021-01-18[&!color=#a6761d,cluster=63,id_cluster=hCoV-19/Finland/HEL-20-715/2021|EPI_ISL_1279025|2021-01-18.C63]
	hCoV-19/Finland/1514/2021|EPI_ISL_1496980|2021-02-08[&!color=#a6761d,cluster=63,id_cluster=hCoV-19/Finland/1514/2021|EPI_ISL_1496980|2021-02-08.C63]
	hCoV-19/Finland/HEL-20-717/2021|EPI_ISL_1279027|2021-01-22[&!color=#a6761d,cluster=63,id_cluster=hCoV-19/Finland/HEL-20-717/2021|EPI_ISL_1279027|2021-01-22.C63]
	hCoV-19/Finland/1282/2021|EPI_ISL_1842292|2021-02-02[&!color=#a6761d,cluster=63,id_cluster=hCoV-19/Finland/1282/2021|EPI_ISL_1842292|2021-02-02.C63]
	hCoV-19/Finland/1177/2021|EPI_ISL_1496821|2021-02-06[&!color=#a6761d,cluster=63,id_cluster=hCoV-19/Finland/1177/2021|EPI_ISL_1496821|2021-02-06.C63]
	hCoV-19/Finland/2071/2021|EPI_ISL_1841462|2021-02-14[&!color=#a6761d,cluster=63,id_cluster=hCoV-19/Finland/2071/2021|EPI_ISL_1841462|2021-02-14.C63]
	hCoV-19/Finland/HEL-14-343/2021|EPI_ISL_1082074|2021-01-24[&!color=#a6761d,cluster=63,id_cluster=hCoV-19/Finland/HEL-14-343/2021|EPI_ISL_1082074|2021-01-24.C63]
	hCoV-19/Finland/HEL-14-389/2021|EPI_ISL_1081998|2021-01-24[&!color=#a6761d,cluster=63,id_cluster=hCoV-19/Finland/HEL-14-389/2021|EPI_ISL_1081998|2021-01-24.C63]
	hCoV-19/Finland/3590/2021|EPI_ISL_1842749|2021-02-26[&!color=#a6761d,cluster=63,id_cluster=hCoV-19/Finland/3590/2021|EPI_ISL_1842749|2021-02-26.C63]
	hCoV-19/Finland/2746/2021|EPI_ISL_1841826|2021-02-19[&!color=#a6761d,cluster=63,id_cluster=hCoV-19/Finland/2746/2021|EPI_ISL_1841826|2021-02-19.C63]
	hCoV-19/Finland/2856/2021|EPI_ISL_1841876|2021-02-19[&!color=#a6761d,cluster=63,id_cluster=hCoV-19/Finland/2856/2021|EPI_ISL_1841876|2021-02-19.C63]
	hCoV-19/Finland/2828/2021|EPI_ISL_1841743|2021-02-18[&!color=#a6761d,cluster=63,id_cluster=hCoV-19/Finland/2828/2021|EPI_ISL_1841743|2021-02-18.C63]
	hCoV-19/Finland/2187/2021|EPI_ISL_1841569|2021-02-12[&!color=#a6761d,cluster=63,id_cluster=hCoV-19/Finland/2187/2021|EPI_ISL_1841569|2021-02-12.C63]
	hCoV-19/Finland/3847/2021|EPI_ISL_2258605|2021-03-01[&!color=#a6761d,cluster=63,id_cluster=hCoV-19/Finland/3847/2021|EPI_ISL_2258605|2021-03-01.C63]
	hCoV-19/Finland/2245/2021|EPI_ISL_1841624|2021-02-13[&!color=#a6761d,cluster=63,id_cluster=hCoV-19/Finland/2245/2021|EPI_ISL_1841624|2021-02-13.C63]
	hCoV-19/Finland/2111/2021|EPI_ISL_1841501|2021-02-13[&!color=#a6761d,cluster=63,id_cluster=hCoV-19/Finland/2111/2021|EPI_ISL_1841501|2021-02-13.C63]
	hCoV-19/Finland/2102/2021|EPI_ISL_1841492|2021-02-13[&!color=#a6761d,cluster=63,id_cluster=hCoV-19/Finland/2102/2021|EPI_ISL_1841492|2021-02-13.C63]
	hCoV-19/Finland/1326/2021|EPI_ISL_1496864|2021-02-07[&!color=#a6761d,cluster=63,id_cluster=hCoV-19/Finland/1326/2021|EPI_ISL_1496864|2021-02-07.C63]
	hCoV-19/Finland/2796/2021|EPI_ISL_1841871|2021-02-21[&!color=#a6761d,cluster=63,id_cluster=hCoV-19/Finland/2796/2021|EPI_ISL_1841871|2021-02-21.C63]
	hCoV-19/Finland/2241/2021|EPI_ISL_1841620|2021-02-13[&!color=#a6761d,cluster=63,id_cluster=hCoV-19/Finland/2241/2021|EPI_ISL_1841620|2021-02-13.C63]
	hCoV-19/Finland/2326/2021|EPI_ISL_1841698|2021-02-14[&!color=#a6761d,cluster=63,id_cluster=hCoV-19/Finland/2326/2021|EPI_ISL_1841698|2021-02-14.C63]
	hCoV-19/Finland/1466/2021|EPI_ISL_1496940|2021-02-08[&!color=#a6761d,cluster=63,id_cluster=hCoV-19/Finland/1466/2021|EPI_ISL_1496940|2021-02-08.C63]
	hCoV-19/Finland/859/2021|EPI_ISL_1842321|2021-01-29[&!color=#a6761d,cluster=63,id_cluster=hCoV-19/Finland/859/2021|EPI_ISL_1842321|2021-01-29.C63]
	hCoV-19/Finland/HEL-14-358/2021|EPI_ISL_1082081|2021-01-24[&!color=#a6761d,cluster=63,id_cluster=hCoV-19/Finland/HEL-14-358/2021|EPI_ISL_1082081|2021-01-24.C63]
	hCoV-19/Finland/1274/2021|EPI_ISL_1842286|2021-02-01[&!color=#a6761d,cluster=63,id_cluster=hCoV-19/Finland/1274/2021|EPI_ISL_1842286|2021-02-01.C63]
	hCoV-19/Finland/1134/2021|EPI_ISL_1496794|2021-02-05[&!color=#a6761d,cluster=63,id_cluster=hCoV-19/Finland/1134/2021|EPI_ISL_1496794|2021-02-05.C63]
	hCoV-19/Finland/HEL-23-1030/2021|EPI_ISL_1278998|2021-01-31[&!color=#a6761d,cluster=63,id_cluster=hCoV-19/Finland/HEL-23-1030/2021|EPI_ISL_1278998|2021-01-31.C63]
	hCoV-19/Finland/HEL-23-1050/2021|EPI_ISL_1279016|2021-01-31[&!color=#a6761d,cluster=63,id_cluster=hCoV-19/Finland/HEL-23-1050/2021|EPI_ISL_1279016|2021-01-31.C63]
	hCoV-19/Finland/HEL-23-1036/2021|EPI_ISL_1279004|2021-01-30[&!color=#a6761d,cluster=63,id_cluster=hCoV-19/Finland/HEL-23-1036/2021|EPI_ISL_1279004|2021-01-30.C63]
	hCoV-19/Finland/1511/2021|EPI_ISL_1496977|2021-02-08[&!color=#a6761d,cluster=63,id_cluster=hCoV-19/Finland/1511/2021|EPI_ISL_1496977|2021-02-08.C63]
	hCoV-19/Finland/1617/2021|EPI_ISL_1497054|2021-02-09[&!color=#a6761d,cluster=63,id_cluster=hCoV-19/Finland/1617/2021|EPI_ISL_1497054|2021-02-09.C63]
	hCoV-19/Finland/1079/2021|EPI_ISL_1496742|2021-02-04[&!color=#a6761d,cluster=63,id_cluster=hCoV-19/Finland/1079/2021|EPI_ISL_1496742|2021-02-04.C63]
	hCoV-19/Finland/THL-202103867/2021|EPI_ISL_2591213|2021-01-26[&!color=#a6761d,cluster=63,id_cluster=hCoV-19/Finland/THL-202103867/2021|EPI_ISL_2591213|2021-01-26.C63]
	hCoV-19/Finland/1121/2021|EPI_ISL_1496787|2021-02-05[&!color=#a6761d,cluster=63,id_cluster=hCoV-19/Finland/1121/2021|EPI_ISL_1496787|2021-02-05.C63]
	hCoV-19/Finland/HEL-23-1047/2021|EPI_ISL_1278975|2021-01-31[&!color=#a6761d,cluster=63,id_cluster=hCoV-19/Finland/HEL-23-1047/2021|EPI_ISL_1278975|2021-01-31.C63]
	hCoV-19/Finland/HEL-14-364/2021|EPI_ISL_1082083|2021-01-24[&!color=#a6761d,cluster=63,id_cluster=hCoV-19/Finland/HEL-14-364/2021|EPI_ISL_1082083|2021-01-24.C63]
	hCoV-19/Finland/HEL-18-436/2021|EPI_ISL_1082024|2021-01-20[&!color=#a6761d,cluster=63,id_cluster=hCoV-19/Finland/HEL-18-436/2021|EPI_ISL_1082024|2021-01-20.C63]
	hCoV-19/Finland/2787/2021|EPI_ISL_1841863|2021-02-19[&!color=#a6761d,cluster=63,id_cluster=hCoV-19/Finland/2787/2021|EPI_ISL_1841863|2021-02-19.C63]
	hCoV-19/Finland/HEL-17-532/2021|EPI_ISL_1082103|2021-01-26[&!color=#a6761d,cluster=63,id_cluster=hCoV-19/Finland/HEL-17-532/2021|EPI_ISL_1082103|2021-01-26.C63]
	hCoV-19/Finland/HEL-23-1041/2021|EPI_ISL_1279009|2021-01-30[&!color=#a6761d,cluster=63,id_cluster=hCoV-19/Finland/HEL-23-1041/2021|EPI_ISL_1279009|2021-01-30.C63]
	hCoV-19/Finland/HEL-18-435/2021|EPI_ISL_1082107|2021-01-20[&!color=#a6761d,cluster=63,id_cluster=hCoV-19/Finland/HEL-18-435/2021|EPI_ISL_1082107|2021-01-20.C63]
	hCoV-19/Finland/1147/2021|EPI_ISL_1496805|2021-02-05[&!color=#a6761d,cluster=63,id_cluster=hCoV-19/Finland/1147/2021|EPI_ISL_1496805|2021-02-05.C63]
	hCoV-19/Finland/5852/2021|EPI_ISL_2604708|2021-04-04[&!color=#a6761d,cluster=63,id_cluster=hCoV-19/Finland/5852/2021|EPI_ISL_2604708|2021-04-04.C63]
	hCoV-19/Finland/1280/2021|EPI_ISL_1842291|2021-02-01[&!color=#a6761d,cluster=63,id_cluster=hCoV-19/Finland/1280/2021|EPI_ISL_1842291|2021-02-01.C63]
	hCoV-19/Finland/THL-202103917/2021|EPI_ISL_2591281|2021-02-04[&!color=#a6761d,cluster=63,id_cluster=hCoV-19/Finland/THL-202103917/2021|EPI_ISL_2591281|2021-02-04.C63]
	hCoV-19/Finland/THL-202103918/2021|EPI_ISL_2591283|2021-02-02[&!color=#a6761d,cluster=63,id_cluster=hCoV-19/Finland/THL-202103918/2021|EPI_ISL_2591283|2021-02-02.C63]
	hCoV-19/Finland/HEL-19-545/2021|EPI_ISL_1082050|2021-01-25[&!color=#a6761d,cluster=63,id_cluster=hCoV-19/Finland/HEL-19-545/2021|EPI_ISL_1082050|2021-01-25.C63]
	hCoV-19/Finland/HEL-19-V219/2021|EPI_ISL_1082061|2021-01-25[&!color=#a6761d,cluster=63,id_cluster=hCoV-19/Finland/HEL-19-V219/2021|EPI_ISL_1082061|2021-01-25.C63]
	hCoV-19/Finland/THL-202101404/2021|EPI_ISL_2590127|2021-01-11[&!color=#a6761d,cluster=63,id_cluster=hCoV-19/Finland/THL-202101404/2021|EPI_ISL_2590127|2021-01-11.C63]
	hCoV-19/Finland/1363/2021|EPI_ISL_1496896|2021-02-07[&!color=#a6761d,cluster=63,id_cluster=hCoV-19/Finland/1363/2021|EPI_ISL_1496896|2021-02-07.C63]
	hCoV-19/Finland/5408/2021|EPI_ISL_2258890|2021-03-21[&!color=#a6761d,cluster=63,id_cluster=hCoV-19/Finland/5408/2021|EPI_ISL_2258890|2021-03-21.C63]
	hCoV-19/Finland/HEL-16-330/2021|EPI_ISL_995863|2021-01-18[&!color=#a6761d,cluster=63,id_cluster=hCoV-19/Finland/HEL-16-330/2021|EPI_ISL_995863|2021-01-18.C63]
	hCoV-19/Finland/HEL-16-317/2021|EPI_ISL_995852|2021-01-17[&!color=#a6761d,cluster=63,id_cluster=hCoV-19/Finland/HEL-16-317/2021|EPI_ISL_995852|2021-01-17.C63]
	hCoV-19/Finland/HEL-16-319/2021|EPI_ISL_995853|2021-01-17[&!color=#a6761d,cluster=63,id_cluster=hCoV-19/Finland/HEL-16-319/2021|EPI_ISL_995853|2021-01-17.C63]
	hCoV-19/Finland/HEL-16-336/2021|EPI_ISL_995869|2021-01-18[&!color=#a6761d,cluster=63,id_cluster=hCoV-19/Finland/HEL-16-336/2021|EPI_ISL_995869|2021-01-18.C63]
	hCoV-19/Finland/HEL-14-348/2021|EPI_ISL_1082076|2021-01-24[&!color=#a6761d,cluster=63,id_cluster=hCoV-19/Finland/HEL-14-348/2021|EPI_ISL_1082076|2021-01-24.C63]
	hCoV-19/Finland/HEL-20-708/2021|EPI_ISL_1279082|2021-01-28[&!color=#a6761d,cluster=63,id_cluster=hCoV-19/Finland/HEL-20-708/2021|EPI_ISL_1279082|2021-01-28.C63]
	hCoV-19/Finland/HEL-18-438/2021|EPI_ISL_1082025|2021-01-21[&!color=#a6761d,cluster=63,id_cluster=hCoV-19/Finland/HEL-18-438/2021|EPI_ISL_1082025|2021-01-21.C63]
	hCoV-19/Finland/HEL-22-933/2021|EPI_ISL_1279053|2021-01-31[&!color=#a6761d,cluster=63,id_cluster=hCoV-19/Finland/HEL-22-933/2021|EPI_ISL_1279053|2021-01-31.C63]
	hCoV-19/Finland/HEL-19-560/2021|EPI_ISL_1082058|2021-01-25[&!color=#a6761d,cluster=63,id_cluster=hCoV-19/Finland/HEL-19-560/2021|EPI_ISL_1082058|2021-01-25.C63]
	hCoV-19/Finland/871/2021|EPI_ISL_1842333|2021-01-29[&!color=#a6761d,cluster=63,id_cluster=hCoV-19/Finland/871/2021|EPI_ISL_1842333|2021-01-29.C63]
	hCoV-19/Finland/1183/2021|EPI_ISL_1496827|2021-02-06[&!color=#a6761d,cluster=63,id_cluster=hCoV-19/Finland/1183/2021|EPI_ISL_1496827|2021-02-06.C63]
	hCoV-19/Finland/HEL-23-1025/2021|EPI_ISL_1278994|2021-01-31[&!color=#a6761d,cluster=63,id_cluster=hCoV-19/Finland/HEL-23-1025/2021|EPI_ISL_1278994|2021-01-31.C63]
	hCoV-19/Finland/HEL-23-1043/2021|EPI_ISL_1279011|2021-01-30[&!color=#a6761d,cluster=63,id_cluster=hCoV-19/Finland/HEL-23-1043/2021|EPI_ISL_1279011|2021-01-30.C63]
	hCoV-19/Finland/1202/2021|EPI_ISL_1496843|2021-02-06[&!color=#a6761d,cluster=63,id_cluster=hCoV-19/Finland/1202/2021|EPI_ISL_1496843|2021-02-06.C63]
	hCoV-19/Finland/1566/2021|EPI_ISL_1497011|2021-02-09[&!color=#a6761d,cluster=63,id_cluster=hCoV-19/Finland/1566/2021|EPI_ISL_1497011|2021-02-09.C63]
	hCoV-19/Finland/1679/2021|EPI_ISL_1497078|2021-02-10[&!color=#a6761d,cluster=63,id_cluster=hCoV-19/Finland/1679/2021|EPI_ISL_1497078|2021-02-10.C63]
	hCoV-19/Finland/972/2021|EPI_ISL_1497203|2021-02-03[&!color=#a6761d,cluster=63,id_cluster=hCoV-19/Finland/972/2021|EPI_ISL_1497203|2021-02-03.C63]
	hCoV-19/Finland/THL-202102935/2021|EPI_ISL_2590792|2021-02-22[&!color=#a6761d,cluster=63,id_cluster=hCoV-19/Finland/THL-202102935/2021|EPI_ISL_2590792|2021-02-22.C63]
	hCoV-19/Finland/THL-202103929/2021|EPI_ISL_2591287|2021-02-03[&!color=#a6761d,cluster=63,id_cluster=hCoV-19/Finland/THL-202103929/2021|EPI_ISL_2591287|2021-02-03.C63]
	hCoV-19/Finland/HEL-18-459/2021|EPI_ISL_1082036|2021-01-20[&!color=#a6761d,cluster=63,id_cluster=hCoV-19/Finland/HEL-18-459/2021|EPI_ISL_1082036|2021-01-20.C63]
	hCoV-19/Finland/THL-202103996/2021|EPI_ISL_2591388|2021-02-09[&!color=#a6761d,cluster=63,id_cluster=hCoV-19/Finland/THL-202103996/2021|EPI_ISL_2591388|2021-02-09.C63]
	hCoV-19/Finland/1791/2021|EPI_ISL_1497134|2021-02-11[&!color=#a6761d,cluster=63,id_cluster=hCoV-19/Finland/1791/2021|EPI_ISL_1497134|2021-02-11.C63]
	hCoV-19/Finland/2204/2021|EPI_ISL_1841586|2021-02-12[&!color=#a6761d,cluster=63,id_cluster=hCoV-19/Finland/2204/2021|EPI_ISL_1841586|2021-02-12.C63]
	hCoV-19/Finland/1843/2021|EPI_ISL_1497173|2021-02-11[&!color=#a6761d,cluster=63,id_cluster=hCoV-19/Finland/1843/2021|EPI_ISL_1497173|2021-02-11.C63]
	hCoV-19/Finland/3477/2021|EPI_ISL_2604416|2021-02-26[&!color=#a6761d,cluster=63,id_cluster=hCoV-19/Finland/3477/2021|EPI_ISL_2604416|2021-02-26.C63]
	hCoV-19/Finland/2184/2021|EPI_ISL_1841566|2021-02-12[&!color=#a6761d,cluster=63,id_cluster=hCoV-19/Finland/2184/2021|EPI_ISL_1841566|2021-02-12.C63]
	hCoV-19/Finland/THL-202108726/2021|EPI_ISL_2505860|2021-02-24[&!color=#a6761d,cluster=63,id_cluster=hCoV-19/Finland/THL-202108726/2021|EPI_ISL_2505860|2021-02-24.C63]
	hCoV-19/Finland/2198/2021|EPI_ISL_1841580|2021-02-12[&!color=#a6761d,cluster=63,id_cluster=hCoV-19/Finland/2198/2021|EPI_ISL_1841580|2021-02-12.C63]
	hCoV-19/Finland/1605/2021|EPI_ISL_1497043|2021-02-09[&!color=#a6761d,cluster=63,id_cluster=hCoV-19/Finland/1605/2021|EPI_ISL_1497043|2021-02-09.C63]
	hCoV-19/Finland/6857/2021|EPI_ISL_2608890|2021-05-08[&!color=#7570b3,cluster=115,id_cluster=hCoV-19/Finland/6857/2021|EPI_ISL_2608890|2021-05-08.C115]
	hCoV-19/Finland/V8924/2021|EPI_ISL_2609300|2021-03-18[&!color=#7570b3,cluster=115,id_cluster=hCoV-19/Finland/V8924/2021|EPI_ISL_2609300|2021-03-18.C115]
	hCoV-19/Finland/V9124/2021|EPI_ISL_2031225|2021-03-20[&!color=#7570b3,cluster=115,id_cluster=hCoV-19/Finland/V9124/2021|EPI_ISL_2031225|2021-03-20.C115]
	hCoV-19/Finland/THL-202109862/2021|EPI_ISL_2506742|2021-03-18[&!color=#7570b3,cluster=115,id_cluster=hCoV-19/Finland/THL-202109862/2021|EPI_ISL_2506742|2021-03-18.C115]
	hCoV-19/Finland/V9004/2021|EPI_ISL_2604599|2021-03-19[&!color=#7570b3,cluster=115,id_cluster=hCoV-19/Finland/V9004/2021|EPI_ISL_2604599|2021-03-19.C115]
	hCoV-19/Finland/4982/2021|EPI_ISL_2258992|2021-03-10[&!color=#7570b3,cluster=115,id_cluster=hCoV-19/Finland/4982/2021|EPI_ISL_2258992|2021-03-10.C115]
	hCoV-19/Finland/THL-202109321/2021|EPI_ISL_2506322|2021-03-11[&!color=#7570b3,cluster=115,id_cluster=hCoV-19/Finland/THL-202109321/2021|EPI_ISL_2506322|2021-03-11.C115]
	hCoV-19/Finland/4957/2021|EPI_ISL_2258976|2021-03-10[&!color=#7570b3,cluster=115,id_cluster=hCoV-19/Finland/4957/2021|EPI_ISL_2258976|2021-03-10.C115]
	hCoV-19/Finland/4981/2021|EPI_ISL_2258991|2021-03-10[&!color=#7570b3,cluster=115,id_cluster=hCoV-19/Finland/4981/2021|EPI_ISL_2258991|2021-03-10.C115]
	hCoV-19/Finland/THL-202109349/2021|EPI_ISL_2506348|2021-03-11[&!color=#7570b3,cluster=115,id_cluster=hCoV-19/Finland/THL-202109349/2021|EPI_ISL_2506348|2021-03-11.C115]
	hCoV-19/Finland/5000/2021|EPI_ISL_2259008|2021-03-11[&!color=#7570b3,cluster=115,id_cluster=hCoV-19/Finland/5000/2021|EPI_ISL_2259008|2021-03-11.C115]
	hCoV-19/Finland/4969/2021|EPI_ISL_2258985|2021-03-10[&!color=#7570b3,cluster=115,id_cluster=hCoV-19/Finland/4969/2021|EPI_ISL_2258985|2021-03-10.C115]
	hCoV-19/Finland/THL-202109867/2021|EPI_ISL_2506745|2021-03-18[&!color=#7570b3,cluster=115,id_cluster=hCoV-19/Finland/THL-202109867/2021|EPI_ISL_2506745|2021-03-18.C115]
	hCoV-19/Finland/5139/2021|EPI_ISL_2258729|2021-03-12[&!color=#7570b3,cluster=115,id_cluster=hCoV-19/Finland/5139/2021|EPI_ISL_2258729|2021-03-12.C115]
	hCoV-19/Finland/4569/2021|EPI_ISL_2258624|2021-03-08[&!color=#7570b3,cluster=115,id_cluster=hCoV-19/Finland/4569/2021|EPI_ISL_2258624|2021-03-08.C115]
	hCoV-19/Finland/THL-202109977/2021|EPI_ISL_2506835|2021-03-23[&!color=#7570b3,cluster=115,id_cluster=hCoV-19/Finland/THL-202109977/2021|EPI_ISL_2506835|2021-03-23.C115]
	hCoV-19/Finland/THL-202109799/2021|EPI_ISL_2506687|2021-03-19[&!color=#7570b3,cluster=115,id_cluster=hCoV-19/Finland/THL-202109799/2021|EPI_ISL_2506687|2021-03-19.C115]
	hCoV-19/Finland/THL-202111797/2021|EPI_ISL_2507680|2021-04-01[&!color=#7570b3,cluster=115,id_cluster=hCoV-19/Finland/THL-202111797/2021|EPI_ISL_2507680|2021-04-01.C115]
	hCoV-19/Finland/TRE24386_2/2021|EPI_ISL_2153430|2021-04-08[&!color=#7570b3,cluster=115,id_cluster=hCoV-19/Finland/TRE24386_2/2021|EPI_ISL_2153430|2021-04-08.C115]
	hCoV-19/Finland/THL-202109307/2021|EPI_ISL_2506310|2021-03-12[&!color=#7570b3,cluster=115,id_cluster=hCoV-19/Finland/THL-202109307/2021|EPI_ISL_2506310|2021-03-12.C115]
	hCoV-19/Finland/THL-202109343/2021|EPI_ISL_2506342|2021-03-11[&!color=#7570b3,cluster=115,id_cluster=hCoV-19/Finland/THL-202109343/2021|EPI_ISL_2506342|2021-03-11.C115]
	hCoV-19/Finland/THL-202111778/2021|EPI_ISL_2507665|2021-04-03[&!color=#7570b3,cluster=115,id_cluster=hCoV-19/Finland/THL-202111778/2021|EPI_ISL_2507665|2021-04-03.C115]
	hCoV-19/Finland/3192/2021|EPI_ISL_1842737|2021-02-23[&!color=#7570b3,cluster=115,id_cluster=hCoV-19/Finland/3192/2021|EPI_ISL_1842737|2021-02-23.C115]
	hCoV-19/Finland/3572/2021|EPI_ISL_2258468|2021-02-26[&!color=#7570b3,cluster=115,id_cluster=hCoV-19/Finland/3572/2021|EPI_ISL_2258468|2021-02-26.C115]
	hCoV-19/Finland/3812/2021|EPI_ISL_2258579|2021-02-28[&!color=#7570b3,cluster=115,id_cluster=hCoV-19/Finland/3812/2021|EPI_ISL_2258579|2021-02-28.C115]
	hCoV-19/Finland/V5054/2021|EPI_ISL_2608499|2021-03-02[&!color=#7570b3,cluster=115,id_cluster=hCoV-19/Finland/V5054/2021|EPI_ISL_2608499|2021-03-02.C115]
	hCoV-19/Finland/V6264/2021|EPI_ISL_2609422|2021-03-05[&!color=#7570b3,cluster=115,id_cluster=hCoV-19/Finland/V6264/2021|EPI_ISL_2609422|2021-03-05.C115]
	hCoV-19/Finland/3111/2021|EPI_ISL_1842204|2021-02-17[&!color=#7570b3,cluster=115,id_cluster=hCoV-19/Finland/3111/2021|EPI_ISL_1842204|2021-02-17.C115]
	hCoV-19/Finland/2225/2021|EPI_ISL_1841605|2021-02-12[&!color=#7570b3,cluster=115,id_cluster=hCoV-19/Finland/2225/2021|EPI_ISL_1841605|2021-02-12.C115]
	hCoV-19/Finland/2213/2021|EPI_ISL_1841595|2021-02-12[&!color=#7570b3,cluster=115,id_cluster=hCoV-19/Finland/2213/2021|EPI_ISL_1841595|2021-02-12.C115]
	hCoV-19/Finland/THL-202109771/2021|EPI_ISL_2506675|2021-03-23[&!color=#7570b3,cluster=115,id_cluster=hCoV-19/Finland/THL-202109771/2021|EPI_ISL_2506675|2021-03-23.C115]
	hCoV-19/Finland/THL-202109305/2021|EPI_ISL_2506308|2021-03-12[&!color=#7570b3,cluster=115,id_cluster=hCoV-19/Finland/THL-202109305/2021|EPI_ISL_2506308|2021-03-12.C115]
	hCoV-19/Finland/V6227/2021|EPI_ISL_2609398|2021-03-05[&!color=#7570b3,cluster=115,id_cluster=hCoV-19/Finland/V6227/2021|EPI_ISL_2609398|2021-03-05.C115]
	hCoV-19/Finland/THL-202109306/2021|EPI_ISL_2506309|2021-03-12[&!color=#7570b3,cluster=115,id_cluster=hCoV-19/Finland/THL-202109306/2021|EPI_ISL_2506309|2021-03-12.C115]
	hCoV-19/Finland/THL-202109973/2021|EPI_ISL_2506831|2021-03-23[&!color=#e7298a,cluster=116,id_cluster=hCoV-19/Finland/THL-202109973/2021|EPI_ISL_2506831|2021-03-23.C116]
	hCoV-19/Finland/THL-202109595/2021|EPI_ISL_2506540|2021-03-16[&!color=#e7298a,cluster=116,id_cluster=hCoV-19/Finland/THL-202109595/2021|EPI_ISL_2506540|2021-03-16.C116]
	hCoV-19/Finland/THL-202111685/2021|EPI_ISL_2507586|2021-03-31[&!color=#e7298a,cluster=116,id_cluster=hCoV-19/Finland/THL-202111685/2021|EPI_ISL_2507586|2021-03-31.C116]
	hCoV-19/Finland/THL-202109986/2021|EPI_ISL_2506842|2021-03-22[&!color=#e7298a,cluster=116,id_cluster=hCoV-19/Finland/THL-202109986/2021|EPI_ISL_2506842|2021-03-22.C116]
	hCoV-19/Finland/THL-202109369/2021|EPI_ISL_2506365|2021-03-12[&!color=#e7298a,cluster=116,id_cluster=hCoV-19/Finland/THL-202109369/2021|EPI_ISL_2506365|2021-03-12.C116]
	hCoV-19/Finland/THL-202109584/2021|EPI_ISL_2506531|2021-03-15[&!color=#e7298a,cluster=116,id_cluster=hCoV-19/Finland/THL-202109584/2021|EPI_ISL_2506531|2021-03-15.C116]
	hCoV-19/Finland/THL-202109617/2021|EPI_ISL_2506562|2021-03-15[&!color=#e7298a,cluster=116,id_cluster=hCoV-19/Finland/THL-202109617/2021|EPI_ISL_2506562|2021-03-15.C116]
	hCoV-19/Finland/THL-202109999/2021|EPI_ISL_2506852|2021-03-18[&!color=#e7298a,cluster=116,id_cluster=hCoV-19/Finland/THL-202109999/2021|EPI_ISL_2506852|2021-03-18.C116]
	hCoV-19/Finland/THL-202109858/2021|EPI_ISL_2506738|2021-03-18[&!color=#e7298a,cluster=116,id_cluster=hCoV-19/Finland/THL-202109858/2021|EPI_ISL_2506738|2021-03-18.C116]
	hCoV-19/Finland/THL-202109879/2021|EPI_ISL_2506748|2021-03-19[&!color=#e7298a,cluster=116,id_cluster=hCoV-19/Finland/THL-202109879/2021|EPI_ISL_2506748|2021-03-19.C116]
	hCoV-19/Finland/THL-202112084/2021|EPI_ISL_2507889|2021-04-09[&!color=#e7298a,cluster=116,id_cluster=hCoV-19/Finland/THL-202112084/2021|EPI_ISL_2507889|2021-04-09.C116]
	hCoV-19/Finland/THL-202112022/2021|EPI_ISL_2507839|2021-04-11[&!color=#e7298a,cluster=116,id_cluster=hCoV-19/Finland/THL-202112022/2021|EPI_ISL_2507839|2021-04-11.C116]
	hCoV-19/Finland/THL-202111445/2021|EPI_ISL_2507379|2021-03-24[&!color=#e7298a,cluster=116,id_cluster=hCoV-19/Finland/THL-202111445/2021|EPI_ISL_2507379|2021-03-24.C116]
	hCoV-19/Finland/THL-202109796/2021|EPI_ISL_2506684|2021-03-19[&!color=#e7298a,cluster=116,id_cluster=hCoV-19/Finland/THL-202109796/2021|EPI_ISL_2506684|2021-03-19.C116]
	hCoV-19/Finland/THL-202109268/2021|EPI_ISL_2506295|2021-03-15[&!color=#e7298a,cluster=116,id_cluster=hCoV-19/Finland/THL-202109268/2021|EPI_ISL_2506295|2021-03-15.C116]
	hCoV-19/Finland/THL-202109267/2021|EPI_ISL_2506294|2021-03-15[&!color=#e7298a,cluster=116,id_cluster=hCoV-19/Finland/THL-202109267/2021|EPI_ISL_2506294|2021-03-15.C116]
	hCoV-19/Finland/THL-202111782/2021|EPI_ISL_2507669|2021-04-01[&!color=#e7298a,cluster=116,id_cluster=hCoV-19/Finland/THL-202111782/2021|EPI_ISL_2507669|2021-04-01.C116]
	hCoV-19/Finland/THL-202109373/2021|EPI_ISL_2506368|2021-03-12[&!color=#e7298a,cluster=116,id_cluster=hCoV-19/Finland/THL-202109373/2021|EPI_ISL_2506368|2021-03-12.C116]
	hCoV-19/Finland/THL-202110320/2021|EPI_ISL_2506936|2021-03-25[&!color=#e7298a,cluster=116,id_cluster=hCoV-19/Finland/THL-202110320/2021|EPI_ISL_2506936|2021-03-25.C116]
	hCoV-19/Finland/THL-202109312/2021|EPI_ISL_2506314|2021-03-14[&!color=#e7298a,cluster=116,id_cluster=hCoV-19/Finland/THL-202109312/2021|EPI_ISL_2506314|2021-03-14.C116]
	hCoV-19/Finland/THL-202109309/2021|EPI_ISL_2506312|2021-03-12[&!color=#e7298a,cluster=116,id_cluster=hCoV-19/Finland/THL-202109309/2021|EPI_ISL_2506312|2021-03-12.C116]
	hCoV-19/Finland/THL-202109315/2021|EPI_ISL_2506316|2021-03-12[&!color=#e7298a,cluster=116,id_cluster=hCoV-19/Finland/THL-202109315/2021|EPI_ISL_2506316|2021-03-12.C116]
	hCoV-19/Finland/THL-202111431/2021|EPI_ISL_2507365|2021-03-25[&!color=#e7298a,cluster=116,id_cluster=hCoV-19/Finland/THL-202111431/2021|EPI_ISL_2507365|2021-03-25.C116]
	hCoV-19/Finland/THL-202109348/2021|EPI_ISL_2506347|2021-03-11[&!color=#e7298a,cluster=116,id_cluster=hCoV-19/Finland/THL-202109348/2021|EPI_ISL_2506347|2021-03-11.C116]
	hCoV-19/Finland/THL-202111442/2021|EPI_ISL_2507376|2021-03-26[&!color=#e7298a,cluster=116,id_cluster=hCoV-19/Finland/THL-202111442/2021|EPI_ISL_2507376|2021-03-26.C116]
	hCoV-19/Finland/THL-202111412/2021|EPI_ISL_2507070|2021-03-25[&!color=#e7298a,cluster=116,id_cluster=hCoV-19/Finland/THL-202111412/2021|EPI_ISL_2507070|2021-03-25.C116]
	hCoV-19/Finland/THL-202109322/2021|EPI_ISL_2506323|2021-03-13[&!color=#e7298a,cluster=116,id_cluster=hCoV-19/Finland/THL-202109322/2021|EPI_ISL_2506323|2021-03-13.C116]
	hCoV-19/Finland/THL-202111478/2021|EPI_ISL_2507405|2021-03-25[&!color=#e7298a,cluster=116,id_cluster=hCoV-19/Finland/THL-202111478/2021|EPI_ISL_2507405|2021-03-25.C116]
	hCoV-19/Finland/5049/2021|EPI_ISL_2258925|2021-03-11[&!color=#e7298a,cluster=116,id_cluster=hCoV-19/Finland/5049/2021|EPI_ISL_2258925|2021-03-11.C116]
	hCoV-19/Finland/V4986/2021|EPI_ISL_2608450|2021-03-02[&!color=#e7298a,cluster=116,id_cluster=hCoV-19/Finland/V4986/2021|EPI_ISL_2608450|2021-03-02.C116]
	hCoV-19/Finland/V5042/2021|EPI_ISL_2608489|2021-03-02[&!color=#e7298a,cluster=116,id_cluster=hCoV-19/Finland/V5042/2021|EPI_ISL_2608489|2021-03-02.C116]
	hCoV-19/Finland/V5045/2021|EPI_ISL_2608492|2021-03-02[&!color=#e7298a,cluster=116,id_cluster=hCoV-19/Finland/V5045/2021|EPI_ISL_2608492|2021-03-02.C116]
	hCoV-19/Finland/V5014/2021|EPI_ISL_2608471|2021-03-02[&!color=#e7298a,cluster=116,id_cluster=hCoV-19/Finland/V5014/2021|EPI_ISL_2608471|2021-03-02.C116]
	hCoV-19/Finland/V6303/2021|EPI_ISL_2609456|2021-03-05[&cluster=-1,id_cluster=hCoV-19/Finland/V6303/2021|EPI_ISL_2609456|2021-03-05.C-1]
	hCoV-19/Finland/V6265/2021|EPI_ISL_2609423|2021-03-05[&cluster=-1,id_cluster=hCoV-19/Finland/V6265/2021|EPI_ISL_2609423|2021-03-05.C-1]
	hCoV-19/Finland/3695/2021|EPI_ISL_1842776|2021-02-28[&!color=#7570b3,cluster=99,id_cluster=hCoV-19/Finland/3695/2021|EPI_ISL_1842776|2021-02-28.C99]
	hCoV-19/Finland/2114/2021|EPI_ISL_1841504|2021-02-13[&!color=#7570b3,cluster=99,id_cluster=hCoV-19/Finland/2114/2021|EPI_ISL_1841504|2021-02-13.C99]
	hCoV-19/Finland/THL-202108465/2021|EPI_ISL_2505654|2021-03-04[&!color=#7570b3,cluster=99,id_cluster=hCoV-19/Finland/THL-202108465/2021|EPI_ISL_2505654|2021-03-04.C99]
	hCoV-19/Finland/5957/2021|EPI_ISL_2609342|2021-04-10[&!color=#7570b3,cluster=99,id_cluster=hCoV-19/Finland/5957/2021|EPI_ISL_2609342|2021-04-10.C99]
	hCoV-19/Finland/V8803/2021|EPI_ISL_2609202|2021-03-17[&!color=#7570b3,cluster=99,id_cluster=hCoV-19/Finland/V8803/2021|EPI_ISL_2609202|2021-03-17.C99]
	hCoV-19/Finland/V8815/2021|EPI_ISL_2609211|2021-03-17[&!color=#7570b3,cluster=99,id_cluster=hCoV-19/Finland/V8815/2021|EPI_ISL_2609211|2021-03-17.C99]
	hCoV-19/Finland/2652/2021|EPI_ISL_1842098|2021-02-19[&!color=#7570b3,cluster=99,id_cluster=hCoV-19/Finland/2652/2021|EPI_ISL_1842098|2021-02-19.C99]
	hCoV-19/Finland/2686/2021|EPI_ISL_1841965|2021-02-20[&!color=#7570b3,cluster=99,id_cluster=hCoV-19/Finland/2686/2021|EPI_ISL_1841965|2021-02-20.C99]
	hCoV-19/Finland/5627/2021|EPI_ISL_2604619|2021-03-26[&cluster=-1,id_cluster=hCoV-19/Finland/5627/2021|EPI_ISL_2604619|2021-03-26.C-1]
	hCoV-19/Finland/5855/2021|EPI_ISL_2604506|2021-04-05[&cluster=-1,id_cluster=hCoV-19/Finland/5855/2021|EPI_ISL_2604506|2021-04-05.C-1]
	hCoV-19/Finland/1955/2021|EPI_ISL_1842596|2021-02-11[&!color=#e7298a,cluster=76,id_cluster=hCoV-19/Finland/1955/2021|EPI_ISL_1842596|2021-02-11.C76]
	hCoV-19/Finland/HEL-18-453/2021|EPI_ISL_1082113|2021-01-20[&!color=#e7298a,cluster=76,id_cluster=hCoV-19/Finland/HEL-18-453/2021|EPI_ISL_1082113|2021-01-20.C76]
	hCoV-19/Finland/3798/2021|EPI_ISL_2258567|2021-03-01[&!color=#e7298a,cluster=76,id_cluster=hCoV-19/Finland/3798/2021|EPI_ISL_2258567|2021-03-01.C76]
	hCoV-19/Finland/THL-202106451/2021|EPI_ISL_2505566|2021-02-22[&!color=#e6ab02,cluster=54,id_cluster=hCoV-19/Finland/THL-202106451/2021|EPI_ISL_2505566|2021-02-22.C54]
	hCoV-19/Finland/HEL-18-458/2021|EPI_ISL_1082035|2021-01-20[&!color=#e6ab02,cluster=54,id_cluster=hCoV-19/Finland/HEL-18-458/2021|EPI_ISL_1082035|2021-01-20.C54]
	hCoV-19/Finland/HEL-19-V295/2021|EPI_ISL_1082066|2021-01-26[&!color=#e6ab02,cluster=54,id_cluster=hCoV-19/Finland/HEL-19-V295/2021|EPI_ISL_1082066|2021-01-26.C54]
	hCoV-19/Finland/1002/2021|EPI_ISL_1496746|2021-02-03[&!color=#e6ab02,cluster=54,id_cluster=hCoV-19/Finland/1002/2021|EPI_ISL_1496746|2021-02-03.C54]
	hCoV-19/Finland/THL-202108398/2021|EPI_ISL_2505595|2021-03-11[&!color=#e6ab02,cluster=54,id_cluster=hCoV-19/Finland/THL-202108398/2021|EPI_ISL_2505595|2021-03-11.C54]
	hCoV-19/Finland/3031/2021|EPI_ISL_1841793|2021-02-22[&!color=#e6ab02,cluster=54,id_cluster=hCoV-19/Finland/3031/2021|EPI_ISL_1841793|2021-02-22.C54]
	hCoV-19/Finland/THL-202109295/2021|EPI_ISL_2506298|2021-03-10[&!color=#e6ab02,cluster=54,id_cluster=hCoV-19/Finland/THL-202109295/2021|EPI_ISL_2506298|2021-03-10.C54]
	hCoV-19/Finland/THL-202109296/2021|EPI_ISL_2506299|2021-03-03[&!color=#e6ab02,cluster=54,id_cluster=hCoV-19/Finland/THL-202109296/2021|EPI_ISL_2506299|2021-03-03.C54]
	hCoV-19/Finland/2873/2021|EPI_ISL_1841892|2021-02-20[&!color=#e6ab02,cluster=54,id_cluster=hCoV-19/Finland/2873/2021|EPI_ISL_1841892|2021-02-20.C54]
	hCoV-19/Finland/2197/2021|EPI_ISL_1841579|2021-02-12[&!color=#e6ab02,cluster=54,id_cluster=hCoV-19/Finland/2197/2021|EPI_ISL_1841579|2021-02-12.C54]
	hCoV-19/Finland/1542/2021|EPI_ISL_1496992|2021-02-09[&!color=#e6ab02,cluster=54,id_cluster=hCoV-19/Finland/1542/2021|EPI_ISL_1496992|2021-02-09.C54]
	hCoV-19/Finland/4840/2021|EPI_ISL_2031135|2021-03-09[&!color=#e7298a,cluster=84,id_cluster=hCoV-19/Finland/4840/2021|EPI_ISL_2031135|2021-03-09.C84]
	hCoV-19/Finland/3846/2021|EPI_ISL_2258604|2021-03-01[&!color=#e7298a,cluster=84,id_cluster=hCoV-19/Finland/3846/2021|EPI_ISL_2258604|2021-03-01.C84]
	hCoV-19/Finland/4723/2021|EPI_ISL_1842713|2021-03-09[&!color=#e7298a,cluster=84,id_cluster=hCoV-19/Finland/4723/2021|EPI_ISL_1842713|2021-03-09.C84]
	hCoV-19/Finland/5303/2021|EPI_ISL_2258854|2021-03-17[&!color=#e7298a,cluster=84,id_cluster=hCoV-19/Finland/5303/2021|EPI_ISL_2258854|2021-03-17.C84]
	hCoV-19/Finland/4771/2021|EPI_ISL_2031081|2021-03-10[&!color=#e7298a,cluster=84,id_cluster=hCoV-19/Finland/4771/2021|EPI_ISL_2031081|2021-03-10.C84]
	hCoV-19/Finland/V6299/2021|EPI_ISL_2609452|2021-03-05[&!color=#e7298a,cluster=84,id_cluster=hCoV-19/Finland/V6299/2021|EPI_ISL_2609452|2021-03-05.C84]
	hCoV-19/Finland/V6305/2021|EPI_ISL_2609457|2021-03-06[&!color=#e7298a,cluster=84,id_cluster=hCoV-19/Finland/V6305/2021|EPI_ISL_2609457|2021-03-06.C84]
	hCoV-19/Finland/3274/2021|EPI_ISL_2604327|2021-02-24[&!color=#e7298a,cluster=84,id_cluster=hCoV-19/Finland/3274/2021|EPI_ISL_2604327|2021-02-24.C84]
	hCoV-19/Finland/4420/2021|EPI_ISL_2608894|2021-03-07[&!color=#e7298a,cluster=84,id_cluster=hCoV-19/Finland/4420/2021|EPI_ISL_2608894|2021-03-07.C84]
	hCoV-19/Finland/2893/2021|EPI_ISL_2258497|2021-02-21[&!color=#e7298a,cluster=84,id_cluster=hCoV-19/Finland/2893/2021|EPI_ISL_2258497|2021-02-21.C84]
	hCoV-19/Finland/3522/2021|EPI_ISL_2604456|2021-02-26[&!color=#e7298a,cluster=84,id_cluster=hCoV-19/Finland/3522/2021|EPI_ISL_2604456|2021-02-26.C84]
	hCoV-19/Finland/1255/2021|EPI_ISL_1842269|2021-02-01[&!color=#e7298a,cluster=84,id_cluster=hCoV-19/Finland/1255/2021|EPI_ISL_1842269|2021-02-01.C84]
	hCoV-19/Finland/V6307/2021|EPI_ISL_2609459|2021-03-05[&!color=#e7298a,cluster=84,id_cluster=hCoV-19/Finland/V6307/2021|EPI_ISL_2609459|2021-03-05.C84]
	hCoV-19/Finland/2868/2021|EPI_ISL_1841887|2021-02-19[&!color=#e7298a,cluster=84,id_cluster=hCoV-19/Finland/2868/2021|EPI_ISL_1841887|2021-02-19.C84]
	hCoV-19/Finland/V6293/2021|EPI_ISL_2609447|2021-03-03[&!color=#e7298a,cluster=84,id_cluster=hCoV-19/Finland/V6293/2021|EPI_ISL_2609447|2021-03-03.C84]
	hCoV-19/Finland/4443/2021|EPI_ISL_2608911|2021-03-07[&!color=#e7298a,cluster=84,id_cluster=hCoV-19/Finland/4443/2021|EPI_ISL_2608911|2021-03-07.C84]
	hCoV-19/Finland/2291/2021|EPI_ISL_1841668|2021-02-14[&!color=#e7298a,cluster=84,id_cluster=hCoV-19/Finland/2291/2021|EPI_ISL_1841668|2021-02-14.C84]
	hCoV-19/Finland/1970/2021|EPI_ISL_1842608|2021-02-12[&!color=#e7298a,cluster=84,id_cluster=hCoV-19/Finland/1970/2021|EPI_ISL_1842608|2021-02-12.C84]
	hCoV-19/Finland/3193/2021|EPI_ISL_1842738|2021-02-23[&!color=#e7298a,cluster=84,id_cluster=hCoV-19/Finland/3193/2021|EPI_ISL_1842738|2021-02-23.C84]
	hCoV-19/Finland/5138/2021|EPI_ISL_2258728|2021-03-12[&!color=#e7298a,cluster=84,id_cluster=hCoV-19/Finland/5138/2021|EPI_ISL_2258728|2021-03-12.C84]
	hCoV-19/Finland/V8674/2021|EPI_ISL_2609059|2021-03-16[&!color=#e7298a,cluster=84,id_cluster=hCoV-19/Finland/V8674/2021|EPI_ISL_2609059|2021-03-16.C84]
	hCoV-19/Finland/V8675/2021|EPI_ISL_2609060|2021-03-16[&!color=#e7298a,cluster=84,id_cluster=hCoV-19/Finland/V8675/2021|EPI_ISL_2609060|2021-03-16.C84]
	hCoV-19/Finland/5535/2021|EPI_ISL_2258823|2021-03-25[&!color=#e7298a,cluster=84,id_cluster=hCoV-19/Finland/5535/2021|EPI_ISL_2258823|2021-03-25.C84]
	hCoV-19/Finland/4561/2021|EPI_ISL_2258619|2021-03-08[&!color=#e7298a,cluster=84,id_cluster=hCoV-19/Finland/4561/2021|EPI_ISL_2258619|2021-03-08.C84]
	hCoV-19/Finland/725/2021|EPI_ISL_1841810|2021-01-29[&!color=#e7298a,cluster=84,id_cluster=hCoV-19/Finland/725/2021|EPI_ISL_1841810|2021-01-29.C84]
	hCoV-19/Finland/5845/2021|EPI_ISL_2604703|2021-04-05[&!color=#e7298a,cluster=84,id_cluster=hCoV-19/Finland/5845/2021|EPI_ISL_2604703|2021-04-05.C84]
	hCoV-19/Finland/6219/2021|EPI_ISL_2608521|2021-04-21[&cluster=-1,id_cluster=hCoV-19/Finland/6219/2021|EPI_ISL_2608521|2021-04-21.C-1]
	hCoV-19/Finland/5236/2021|EPI_ISL_2258835|2021-03-14[&cluster=-1,id_cluster=hCoV-19/Finland/5236/2021|EPI_ISL_2258835|2021-03-14.C-1]
	hCoV-19/Finland/THL-202041022/2020|EPI_ISL_2589812|2020-12-21[&!color=#666666,cluster=64,id_cluster=hCoV-19/Finland/THL-202041022/2020|EPI_ISL_2589812|2020-12-21.C64]
	hCoV-19/Finland/THL-202041023/2020|EPI_ISL_2589814|2020-12-26[&!color=#666666,cluster=64,id_cluster=hCoV-19/Finland/THL-202041023/2020|EPI_ISL_2589814|2020-12-26.C64]
	hCoV-19/Finland/THL-202041024/2020|EPI_ISL_2589816|2020-12-26[&!color=#666666,cluster=64,id_cluster=hCoV-19/Finland/THL-202041024/2020|EPI_ISL_2589816|2020-12-26.C64]
	hCoV-19/Finland/5857/2021|EPI_ISL_2604508|2021-04-05[&!color=#a6761d,cluster=55,id_cluster=hCoV-19/Finland/5857/2021|EPI_ISL_2604508|2021-04-05.C55]
	hCoV-19/Finland/5849/2021|EPI_ISL_2604706|2021-04-04[&!color=#a6761d,cluster=55,id_cluster=hCoV-19/Finland/5849/2021|EPI_ISL_2604706|2021-04-04.C55]
	hCoV-19/Finland/6005/2021|EPI_ISL_2604766|2021-04-11[&!color=#a6761d,cluster=55,id_cluster=hCoV-19/Finland/6005/2021|EPI_ISL_2604766|2021-04-11.C55]
	hCoV-19/Finland/5656/2021|EPI_ISL_2258761|2021-03-28[&!color=#a6761d,cluster=55,id_cluster=hCoV-19/Finland/5656/2021|EPI_ISL_2258761|2021-03-28.C55]
	hCoV-19/Finland/5714/2021|EPI_ISL_2258783|2021-03-30[&!color=#a6761d,cluster=55,id_cluster=hCoV-19/Finland/5714/2021|EPI_ISL_2258783|2021-03-30.C55]
	hCoV-19/Finland/THL-202112111/2021|EPI_ISL_2507913|2021-04-09[&!color=#a6761d,cluster=55,id_cluster=hCoV-19/Finland/THL-202112111/2021|EPI_ISL_2507913|2021-04-09.C55]
	hCoV-19/Finland/6004/2021|EPI_ISL_2604765|2021-04-10[&!color=#a6761d,cluster=55,id_cluster=hCoV-19/Finland/6004/2021|EPI_ISL_2604765|2021-04-10.C55]
	hCoV-19/Finland/6835/2021|EPI_ISL_2608875|2021-05-04[&!color=#a6761d,cluster=55,id_cluster=hCoV-19/Finland/6835/2021|EPI_ISL_2608875|2021-05-04.C55]
	hCoV-19/Finland/THL-202117085/2021|EPI_ISL_2363882|2021-04-30[&!color=#a6761d,cluster=55,id_cluster=hCoV-19/Finland/THL-202117085/2021|EPI_ISL_2363882|2021-04-30.C55]
	hCoV-19/Finland/THL-202117127/2021|EPI_ISL_2363920|2021-05-01[&!color=#a6761d,cluster=55,id_cluster=hCoV-19/Finland/THL-202117127/2021|EPI_ISL_2363920|2021-05-01.C55]
	hCoV-19/Finland/THL-202117133/2021|EPI_ISL_2363925|2021-05-01[&!color=#a6761d,cluster=55,id_cluster=hCoV-19/Finland/THL-202117133/2021|EPI_ISL_2363925|2021-05-01.C55]
	hCoV-19/Finland/6856/2021|EPI_ISL_2608889|2021-05-06[&!color=#a6761d,cluster=55,id_cluster=hCoV-19/Finland/6856/2021|EPI_ISL_2608889|2021-05-06.C55]
	hCoV-19/Finland/THL-202117118/2021|EPI_ISL_2363912|2021-05-01[&!color=#a6761d,cluster=55,id_cluster=hCoV-19/Finland/THL-202117118/2021|EPI_ISL_2363912|2021-05-01.C55]
	hCoV-19/Finland/THL-202117072/2021|EPI_ISL_2363873|2021-05-01[&!color=#a6761d,cluster=55,id_cluster=hCoV-19/Finland/THL-202117072/2021|EPI_ISL_2363873|2021-05-01.C55]
	hCoV-19/Finland/THL-202114092/2021|EPI_ISL_2363869|2021-05-02[&!color=#a6761d,cluster=55,id_cluster=hCoV-19/Finland/THL-202114092/2021|EPI_ISL_2363869|2021-05-02.C55]
	hCoV-19/Finland/THL-202117119/2021|EPI_ISL_2363913|2021-05-01[&!color=#a6761d,cluster=55,id_cluster=hCoV-19/Finland/THL-202117119/2021|EPI_ISL_2363913|2021-05-01.C55]
	hCoV-19/Finland/THL-202117078/2021|EPI_ISL_2363879|2021-05-02[&!color=#a6761d,cluster=55,id_cluster=hCoV-19/Finland/THL-202117078/2021|EPI_ISL_2363879|2021-05-02.C55]
	hCoV-19/Finland/THL-202117128/2021|EPI_ISL_2363921|2021-05-01[&!color=#a6761d,cluster=55,id_cluster=hCoV-19/Finland/THL-202117128/2021|EPI_ISL_2363921|2021-05-01.C55]
	hCoV-19/Finland/THL-202117112/2021|EPI_ISL_2363907|2021-05-01[&!color=#a6761d,cluster=55,id_cluster=hCoV-19/Finland/THL-202117112/2021|EPI_ISL_2363907|2021-05-01.C55]
	hCoV-19/Finland/THL-202103881/2021|EPI_ISL_2591227|2021-01-28[&!color=#a6761d,cluster=55,id_cluster=hCoV-19/Finland/THL-202103881/2021|EPI_ISL_2591227|2021-01-28.C55]
	hCoV-19/Finland/THL-202117111/2021|EPI_ISL_2363906|2021-05-01[&!color=#a6761d,cluster=55,id_cluster=hCoV-19/Finland/THL-202117111/2021|EPI_ISL_2363906|2021-05-01.C55]
	hCoV-19/Finland/6855/2021|EPI_ISL_2608888|2021-05-06[&!color=#a6761d,cluster=55,id_cluster=hCoV-19/Finland/6855/2021|EPI_ISL_2608888|2021-05-06.C55]
	hCoV-19/Finland/6307/2021|EPI_ISL_2608623|2021-04-25[&!color=#a6761d,cluster=55,id_cluster=hCoV-19/Finland/6307/2021|EPI_ISL_2608623|2021-04-25.C55]
	hCoV-19/Finland/TRE23403_2/2021|EPI_ISL_1663566|2021-03-15[&!color=#a6761d,cluster=55,id_cluster=hCoV-19/Finland/TRE23403_2/2021|EPI_ISL_1663566|2021-03-15.C55]
	hCoV-19/Finland/THL-202111749/2021|EPI_ISL_2507641|2021-04-04[&!color=#a6761d,cluster=55,id_cluster=hCoV-19/Finland/THL-202111749/2021|EPI_ISL_2507641|2021-04-04.C55]
	hCoV-19/Finland/THL-202111481/2021|EPI_ISL_2507408|2021-03-26[&!color=#a6761d,cluster=55,id_cluster=hCoV-19/Finland/THL-202111481/2021|EPI_ISL_2507408|2021-03-26.C55]
	hCoV-19/Finland/THL-202111466/2021|EPI_ISL_2507396|2021-03-25[&!color=#a6761d,cluster=55,id_cluster=hCoV-19/Finland/THL-202111466/2021|EPI_ISL_2507396|2021-03-25.C55]
	hCoV-19/Finland/THL-202112075/2021|EPI_ISL_2507881|2021-04-06[&!color=#a6761d,cluster=55,id_cluster=hCoV-19/Finland/THL-202112075/2021|EPI_ISL_2507881|2021-04-06.C55]
	hCoV-19/Finland/2177/2021|EPI_ISL_1841559|2021-02-14[&!color=#a6761d,cluster=55,id_cluster=hCoV-19/Finland/2177/2021|EPI_ISL_1841559|2021-02-14.C55]
	hCoV-19/Finland/THL-202117125/2021|EPI_ISL_2363918|2021-05-01[&!color=#a6761d,cluster=55,id_cluster=hCoV-19/Finland/THL-202117125/2021|EPI_ISL_2363918|2021-05-01.C55]
	hCoV-19/Finland/THL-202117120/2021|EPI_ISL_2363914|2021-05-01[&!color=#a6761d,cluster=55,id_cluster=hCoV-19/Finland/THL-202117120/2021|EPI_ISL_2363914|2021-05-01.C55]
	hCoV-19/Finland/THL-202117121/2021|EPI_ISL_2363915|2021-05-01[&!color=#a6761d,cluster=55,id_cluster=hCoV-19/Finland/THL-202117121/2021|EPI_ISL_2363915|2021-05-01.C55]
	hCoV-19/Finland/5682/2021|EPI_ISL_2258773|2021-03-29[&!color=#a6761d,cluster=55,id_cluster=hCoV-19/Finland/5682/2021|EPI_ISL_2258773|2021-03-29.C55]
	hCoV-19/Finland/THL-202114082/2021|EPI_ISL_2363859|2021-05-04[&!color=#a6761d,cluster=55,id_cluster=hCoV-19/Finland/THL-202114082/2021|EPI_ISL_2363859|2021-05-04.C55]
	hCoV-19/Finland/THL-202117092/2021|EPI_ISL_2363889|2021-04-30[&!color=#a6761d,cluster=55,id_cluster=hCoV-19/Finland/THL-202117092/2021|EPI_ISL_2363889|2021-04-30.C55]
	hCoV-19/Finland/THL-202117075/2021|EPI_ISL_2363876|2021-05-01[&!color=#a6761d,cluster=55,id_cluster=hCoV-19/Finland/THL-202117075/2021|EPI_ISL_2363876|2021-05-01.C55]
	hCoV-19/Finland/THL-202117124/2021|EPI_ISL_2363917|2021-05-01[&!color=#a6761d,cluster=55,id_cluster=hCoV-19/Finland/THL-202117124/2021|EPI_ISL_2363917|2021-05-01.C55]
	hCoV-19/Finland/THL-202117116/2021|EPI_ISL_2363911|2021-05-01[&!color=#a6761d,cluster=55,id_cluster=hCoV-19/Finland/THL-202117116/2021|EPI_ISL_2363911|2021-05-01.C55]
	hCoV-19/Finland/THL-202117122/2021|EPI_ISL_2363916|2021-05-01[&!color=#a6761d,cluster=55,id_cluster=hCoV-19/Finland/THL-202117122/2021|EPI_ISL_2363916|2021-05-01.C55]
	hCoV-19/Finland/THL-202112547/2021|EPI_ISL_2508247|2021-04-22[&!color=#a6761d,cluster=55,id_cluster=hCoV-19/Finland/THL-202112547/2021|EPI_ISL_2508247|2021-04-22.C55]
	hCoV-19/Finland/2397/2021|EPI_ISL_1841722|2021-02-17[&!color=#a6761d,cluster=55,id_cluster=hCoV-19/Finland/2397/2021|EPI_ISL_1841722|2021-02-17.C55]
	hCoV-19/Finland/THL-202101636/2021|EPI_ISL_2590219|2021-01-11[&cluster=-1,id_cluster=hCoV-19/Finland/THL-202101636/2021|EPI_ISL_2590219|2021-01-11.C-1]
	hCoV-19/Finland/5189/2021|EPI_ISL_2030938|2021-03-13[&!color=#a6761d,cluster=23,id_cluster=hCoV-19/Finland/5189/2021|EPI_ISL_2030938|2021-03-13.C23]
	hCoV-19/Finland/4032/2021|EPI_ISL_2604285|2021-03-03[&!color=#a6761d,cluster=23,id_cluster=hCoV-19/Finland/4032/2021|EPI_ISL_2604285|2021-03-03.C23]
	hCoV-19/Finland/5502/2021|EPI_ISL_2604527|2021-03-25[&!color=#7570b3,cluster=19,id_cluster=hCoV-19/Finland/5502/2021|EPI_ISL_2604527|2021-03-25.C19]
	hCoV-19/Finland/6604/2021|EPI_ISL_2608845|2021-05-04[&!color=#7570b3,cluster=19,id_cluster=hCoV-19/Finland/6604/2021|EPI_ISL_2608845|2021-05-04.C19]
	hCoV-19/Finland/6848/2021|EPI_ISL_2608881|2021-05-07[&!color=#7570b3,cluster=19,id_cluster=hCoV-19/Finland/6848/2021|EPI_ISL_2608881|2021-05-07.C19]
	hCoV-19/Finland/THL-202117087/2021|EPI_ISL_2363884|2021-04-30[&!color=#7570b3,cluster=19,id_cluster=hCoV-19/Finland/THL-202117087/2021|EPI_ISL_2363884|2021-04-30.C19]
	hCoV-19/Finland/2717/2021|EPI_ISL_1841920|2021-02-20[&!color=#e7298a,cluster=20,id_cluster=hCoV-19/Finland/2717/2021|EPI_ISL_1841920|2021-02-20.C20]
	hCoV-19/Finland/THL-202110406/2021|EPI_ISL_2507007|2021-03-20[&!color=#e7298a,cluster=20,id_cluster=hCoV-19/Finland/THL-202110406/2021|EPI_ISL_2507007|2021-03-20.C20]
	hCoV-19/Finland/THL-202109233/2021|EPI_ISL_2506266|2021-03-08[&!color=#e7298a,cluster=20,id_cluster=hCoV-19/Finland/THL-202109233/2021|EPI_ISL_2506266|2021-03-08.C20]
	hCoV-19/Finland/THL-202111621/2021|EPI_ISL_2507533|2021-04-05[&!color=#e7298a,cluster=20,id_cluster=hCoV-19/Finland/THL-202111621/2021|EPI_ISL_2507533|2021-04-05.C20]
	hCoV-19/Finland/6241/2021|EPI_ISL_2608526|2021-04-22[&!color=#e7298a,cluster=20,id_cluster=hCoV-19/Finland/6241/2021|EPI_ISL_2608526|2021-04-22.C20]
	hCoV-19/Finland/THL-202112537/2021|EPI_ISL_2508239|2021-04-23[&!color=#e7298a,cluster=20,id_cluster=hCoV-19/Finland/THL-202112537/2021|EPI_ISL_2508239|2021-04-23.C20]
	hCoV-19/Finland/THL-202112562/2021|EPI_ISL_2508259|2021-04-20[&!color=#e7298a,cluster=20,id_cluster=hCoV-19/Finland/THL-202112562/2021|EPI_ISL_2508259|2021-04-20.C20]
	hCoV-19/Finland/6177/2021|EPI_ISL_2609380|2021-04-18[&!color=#e7298a,cluster=20,id_cluster=hCoV-19/Finland/6177/2021|EPI_ISL_2609380|2021-04-18.C20]
	hCoV-19/Finland/THL-202111956/2021|EPI_ISL_2507781|2021-04-05[&!color=#e7298a,cluster=20,id_cluster=hCoV-19/Finland/THL-202111956/2021|EPI_ISL_2507781|2021-04-05.C20]
	hCoV-19/Finland/THL-202109078/2021|EPI_ISL_2506144|2021-03-05[&!color=#e7298a,cluster=20,id_cluster=hCoV-19/Finland/THL-202109078/2021|EPI_ISL_2506144|2021-03-05.C20]
	hCoV-19/Finland/THL-202109007/2021|EPI_ISL_2506082|2021-03-05[&!color=#e7298a,cluster=20,id_cluster=hCoV-19/Finland/THL-202109007/2021|EPI_ISL_2506082|2021-03-05.C20]
	hCoV-19/Finland/THL-202109080/2021|EPI_ISL_2506146|2021-03-03[&!color=#e7298a,cluster=20,id_cluster=hCoV-19/Finland/THL-202109080/2021|EPI_ISL_2506146|2021-03-03.C20]
	hCoV-19/Finland/THL-202109020/2021|EPI_ISL_2506095|2021-03-05[&!color=#e7298a,cluster=20,id_cluster=hCoV-19/Finland/THL-202109020/2021|EPI_ISL_2506095|2021-03-05.C20]
	hCoV-19/Finland/THL-202108803/2021|EPI_ISL_2505917|2021-02-26[&!color=#e7298a,cluster=20,id_cluster=hCoV-19/Finland/THL-202108803/2021|EPI_ISL_2505917|2021-02-26.C20]
	hCoV-19/Finland/THL-202108769/2021|EPI_ISL_2505892|2021-02-25[&!color=#e7298a,cluster=20,id_cluster=hCoV-19/Finland/THL-202108769/2021|EPI_ISL_2505892|2021-02-25.C20]
	hCoV-19/Finland/THL-202108790/2021|EPI_ISL_2505905|2021-02-26[&!color=#e7298a,cluster=20,id_cluster=hCoV-19/Finland/THL-202108790/2021|EPI_ISL_2505905|2021-02-26.C20]
	hCoV-19/Finland/THL-202108771/2021|EPI_ISL_2505894|2021-02-26[&!color=#e7298a,cluster=20,id_cluster=hCoV-19/Finland/THL-202108771/2021|EPI_ISL_2505894|2021-02-26.C20]
	hCoV-19/Finland/THL-202108773/2021|EPI_ISL_2505896|2021-02-26[&!color=#e7298a,cluster=20,id_cluster=hCoV-19/Finland/THL-202108773/2021|EPI_ISL_2505896|2021-02-26.C20]
	hCoV-19/Finland/THL-202108772/2021|EPI_ISL_2505895|2021-02-26[&!color=#e7298a,cluster=20,id_cluster=hCoV-19/Finland/THL-202108772/2021|EPI_ISL_2505895|2021-02-26.C20]
	hCoV-19/Finland/THL-202108768/2021|EPI_ISL_2505891|2021-02-26[&!color=#e7298a,cluster=20,id_cluster=hCoV-19/Finland/THL-202108768/2021|EPI_ISL_2505891|2021-02-26.C20]
	hCoV-19/Finland/THL-202108767/2021|EPI_ISL_2505890|2021-02-26[&!color=#e7298a,cluster=20,id_cluster=hCoV-19/Finland/THL-202108767/2021|EPI_ISL_2505890|2021-02-26.C20]
	hCoV-19/Finland/THL-202108770/2021|EPI_ISL_2505893|2021-02-26[&!color=#e7298a,cluster=20,id_cluster=hCoV-19/Finland/THL-202108770/2021|EPI_ISL_2505893|2021-02-26.C20]
	hCoV-19/Finland/THL-202109014/2021|EPI_ISL_2506089|2021-03-05[&!color=#e7298a,cluster=20,id_cluster=hCoV-19/Finland/THL-202109014/2021|EPI_ISL_2506089|2021-03-05.C20]
	hCoV-19/Finland/5405/2021|EPI_ISL_2258889|2021-03-19[&!color=#e7298a,cluster=20,id_cluster=hCoV-19/Finland/5405/2021|EPI_ISL_2258889|2021-03-19.C20]
	hCoV-19/Finland/THL-202112558/2021|EPI_ISL_2508257|2021-04-21[&!color=#e7298a,cluster=20,id_cluster=hCoV-19/Finland/THL-202112558/2021|EPI_ISL_2508257|2021-04-21.C20]
	hCoV-19/Finland/2725/2021|EPI_ISL_1841928|2021-02-19[&!color=#666666,cluster=24,id_cluster=hCoV-19/Finland/2725/2021|EPI_ISL_1841928|2021-02-19.C24]
	hCoV-19/Finland/6756/2021|EPI_ISL_2608871|2021-05-05[&!color=#666666,cluster=24,id_cluster=hCoV-19/Finland/6756/2021|EPI_ISL_2608871|2021-05-05.C24]
	hCoV-19/Finland/2730/2021|EPI_ISL_1841933|2021-02-19[&!color=#666666,cluster=24,id_cluster=hCoV-19/Finland/2730/2021|EPI_ISL_1841933|2021-02-19.C24]
	hCoV-19/Finland/THL-202112192/2021|EPI_ISL_2507974|2021-04-12[&!color=#666666,cluster=24,id_cluster=hCoV-19/Finland/THL-202112192/2021|EPI_ISL_2507974|2021-04-12.C24]
	hCoV-19/Finland/5392/2021|EPI_ISL_2258882|2021-03-21[&!color=#d95f02,cluster=26,id_cluster=hCoV-19/Finland/5392/2021|EPI_ISL_2258882|2021-03-21.C26]
	hCoV-19/Finland/THL-202103958/2021|EPI_ISL_2591320|2021-01-25[&!color=#d95f02,cluster=26,id_cluster=hCoV-19/Finland/THL-202103958/2021|EPI_ISL_2591320|2021-01-25.C26]
	hCoV-19/Finland/5409/2021|EPI_ISL_2258891|2021-03-21[&!color=#d95f02,cluster=26,id_cluster=hCoV-19/Finland/5409/2021|EPI_ISL_2258891|2021-03-21.C26]
	hCoV-19/Finland/5934/2021|EPI_ISL_2604748|2021-04-07[&!color=#d95f02,cluster=26,id_cluster=hCoV-19/Finland/5934/2021|EPI_ISL_2604748|2021-04-07.C26]
	hCoV-19/Finland/THL-202112467/2021|EPI_ISL_2508191|2021-04-20[&cluster=-1,id_cluster=hCoV-19/Finland/THL-202112467/2021|EPI_ISL_2508191|2021-04-20.C-1]
	hCoV-19/Finland/4133/2021|EPI_ISL_2031053|2021-03-04[&!color=#666666,cluster=16,id_cluster=hCoV-19/Finland/4133/2021|EPI_ISL_2031053|2021-03-04.C16]
	hCoV-19/Finland/5711/2021|EPI_ISL_2258780|2021-03-30[&!color=#666666,cluster=16,id_cluster=hCoV-19/Finland/5711/2021|EPI_ISL_2258780|2021-03-30.C16]
	hCoV-19/Finland/THL-202108875/2021|EPI_ISL_2505978|2021-03-02[&!color=#666666,cluster=16,id_cluster=hCoV-19/Finland/THL-202108875/2021|EPI_ISL_2505978|2021-03-02.C16]
	hCoV-19/Finland/THL-202108862/2021|EPI_ISL_2505966|2021-03-05[&!color=#666666,cluster=16,id_cluster=hCoV-19/Finland/THL-202108862/2021|EPI_ISL_2505966|2021-03-05.C16]
	hCoV-19/Finland/THL-202113997/2021|EPI_ISL_2508335|2021-04-25[&!color=#666666,cluster=16,id_cluster=hCoV-19/Finland/THL-202113997/2021|EPI_ISL_2508335|2021-04-25.C16]
	hCoV-19/Finland/THL-202111998/2021|EPI_ISL_2507817|2021-04-08[&!color=#666666,cluster=16,id_cluster=hCoV-19/Finland/THL-202111998/2021|EPI_ISL_2507817|2021-04-08.C16]
	hCoV-19/Finland/THL-202112505/2021|EPI_ISL_2508219|2021-04-23[&!color=#666666,cluster=16,id_cluster=hCoV-19/Finland/THL-202112505/2021|EPI_ISL_2508219|2021-04-23.C16]
	hCoV-19/Finland/6545/2021|EPI_ISL_2608821|2021-05-03[&!color=#666666,cluster=16,id_cluster=hCoV-19/Finland/6545/2021|EPI_ISL_2608821|2021-05-03.C16]
	hCoV-19/Finland/6038/2021|EPI_ISL_2608995|2021-04-14[&!color=#666666,cluster=16,id_cluster=hCoV-19/Finland/6038/2021|EPI_ISL_2608995|2021-04-14.C16]
	hCoV-19/Finland/THL-202114040/2021|EPI_ISL_2363832|2021-05-03[&!color=#a6761d,cluster=15,id_cluster=hCoV-19/Finland/THL-202114040/2021|EPI_ISL_2363832|2021-05-03.C15]
	hCoV-19/Finland/THL-202114015/2021|EPI_ISL_2508344|2021-04-23[&!color=#a6761d,cluster=15,id_cluster=hCoV-19/Finland/THL-202114015/2021|EPI_ISL_2508344|2021-04-23.C15]
	hCoV-19/Finland/2170/2021|EPI_ISL_1841555|2021-02-13[&!color=#a6761d,cluster=15,id_cluster=hCoV-19/Finland/2170/2021|EPI_ISL_1841555|2021-02-13.C15]
	hCoV-19/Finland/5182/2021|EPI_ISL_2030931|2021-03-12[&!color=#a6761d,cluster=15,id_cluster=hCoV-19/Finland/5182/2021|EPI_ISL_2030931|2021-03-12.C15]
	hCoV-19/Finland/69HEL/2020|EPI_ISL_738135|2020-12-18[&!color=#d95f02,cluster=42,id_cluster=hCoV-19/Finland/69HEL/2020|EPI_ISL_738135|2020-12-18.C42]
	hCoV-19/Finland/4627/2021|EPI_ISL_2030901|2021-03-09[&!color=#d95f02,cluster=42,id_cluster=hCoV-19/Finland/4627/2021|EPI_ISL_2030901|2021-03-09.C42]
	hCoV-19/Finland/5440/2021|EPI_ISL_2258785|2021-03-23[&!color=#d95f02,cluster=42,id_cluster=hCoV-19/Finland/5440/2021|EPI_ISL_2258785|2021-03-23.C42]
	hCoV-19/Finland/HEL4-34/2021|EPI_ISL_833224|2021-01-03[&!color=#7570b3,cluster=91,id_cluster=hCoV-19/Finland/HEL4-34/2021|EPI_ISL_833224|2021-01-03.C91]
	hCoV-19/Finland/THL-202101169/2021|EPI_ISL_2590065|2021-01-11[&!color=#7570b3,cluster=91,id_cluster=hCoV-19/Finland/THL-202101169/2021|EPI_ISL_2590065|2021-01-11.C91]
	hCoV-19/Finland/HEL4-52/2021|EPI_ISL_833226|2021-01-03[&!color=#7570b3,cluster=91,id_cluster=hCoV-19/Finland/HEL4-52/2021|EPI_ISL_833226|2021-01-03.C91]
	hCoV-19/Finland/HEL4-33/2021|EPI_ISL_833225|2021-01-03[&!color=#7570b3,cluster=91,id_cluster=hCoV-19/Finland/HEL4-33/2021|EPI_ISL_833225|2021-01-03.C91]
	hCoV-19/Finland/THL-202101824/2021|EPI_ISL_2590298|2021-01-14[&!color=#7570b3,cluster=91,id_cluster=hCoV-19/Finland/THL-202101824/2021|EPI_ISL_2590298|2021-01-14.C91]
	hCoV-19/Finland/6544/2021|EPI_ISL_2608820|2021-05-01[&!color=#7570b3,cluster=91,id_cluster=hCoV-19/Finland/6544/2021|EPI_ISL_2608820|2021-05-01.C91]
	hCoV-19/Finland/6218/2021|EPI_ISL_2608520|2021-04-20[&!color=#7570b3,cluster=91,id_cluster=hCoV-19/Finland/6218/2021|EPI_ISL_2608520|2021-04-20.C91]
	hCoV-19/Finland/6588/2021|EPI_ISL_2608837|2021-05-04[&!color=#e6ab02,cluster=110,id_cluster=hCoV-19/Finland/6588/2021|EPI_ISL_2608837|2021-05-04.C110]
	hCoV-19/Finland/THL-202109418/2021|EPI_ISL_2506403|2021-03-11[&!color=#e6ab02,cluster=110,id_cluster=hCoV-19/Finland/THL-202109418/2021|EPI_ISL_2506403|2021-03-11.C110]
	hCoV-19/Finland/THL-202112276/2021|EPI_ISL_2508039|2021-04-16[&!color=#e6ab02,cluster=110,id_cluster=hCoV-19/Finland/THL-202112276/2021|EPI_ISL_2508039|2021-04-16.C110]
	hCoV-19/Finland/THL-202112262/2021|EPI_ISL_2508028|2021-04-13[&!color=#e6ab02,cluster=110,id_cluster=hCoV-19/Finland/THL-202112262/2021|EPI_ISL_2508028|2021-04-13.C110]
	hCoV-19/Finland/3224/2021|EPI_ISL_2031002|2021-02-22[&!color=#a6761d,cluster=111,id_cluster=hCoV-19/Finland/3224/2021|EPI_ISL_2031002|2021-02-22.C111]
	hCoV-19/Finland/3250/2021|EPI_ISL_2031026|2021-02-22[&!color=#a6761d,cluster=111,id_cluster=hCoV-19/Finland/3250/2021|EPI_ISL_2031026|2021-02-22.C111]
	hCoV-19/Finland/5644/2021|EPI_ISL_2604631|2021-03-27[&!color=#a6761d,cluster=111,id_cluster=hCoV-19/Finland/5644/2021|EPI_ISL_2604631|2021-03-27.C111]
	hCoV-19/Finland/4786/2021|EPI_ISL_2031088|2021-03-10[&!color=#e7298a,cluster=140,id_cluster=hCoV-19/Finland/4786/2021|EPI_ISL_2031088|2021-03-10.C140]
	hCoV-19/Finland/5321/2021|EPI_ISL_2258870|2021-03-16[&!color=#e7298a,cluster=140,id_cluster=hCoV-19/Finland/5321/2021|EPI_ISL_2258870|2021-03-16.C140]
	hCoV-19/Finland/V9213/2021|EPI_ISL_2258533|2021-03-22[&!color=#e7298a,cluster=140,id_cluster=hCoV-19/Finland/V9213/2021|EPI_ISL_2258533|2021-03-22.C140]
	hCoV-19/Finland/4686/2021|EPI_ISL_1842679|2021-03-09[&!color=#e7298a,cluster=140,id_cluster=hCoV-19/Finland/4686/2021|EPI_ISL_1842679|2021-03-09.C140]
	hCoV-19/Finland/V8530/2021|EPI_ISL_2608645|2021-03-14[&!color=#e7298a,cluster=140,id_cluster=hCoV-19/Finland/V8530/2021|EPI_ISL_2608645|2021-03-14.C140]
	hCoV-19/Finland/6088/2021|EPI_ISL_2609030|2021-04-14[&!color=#e7298a,cluster=140,id_cluster=hCoV-19/Finland/6088/2021|EPI_ISL_2609030|2021-04-14.C140]
	hCoV-19/Finland/6053/2021|EPI_ISL_2609009|2021-04-13[&!color=#e7298a,cluster=140,id_cluster=hCoV-19/Finland/6053/2021|EPI_ISL_2609009|2021-04-13.C140]
	hCoV-19/Finland/5649/2021|EPI_ISL_2604634|2021-03-27[&!color=#e7298a,cluster=140,id_cluster=hCoV-19/Finland/5649/2021|EPI_ISL_2604634|2021-03-27.C140]
	hCoV-19/Finland/6090/2021|EPI_ISL_2609032|2021-04-14[&!color=#e7298a,cluster=140,id_cluster=hCoV-19/Finland/6090/2021|EPI_ISL_2609032|2021-04-14.C140]
	hCoV-19/Finland/THL-202109919/2021|EPI_ISL_2506786|2021-03-17[&!color=#e7298a,cluster=140,id_cluster=hCoV-19/Finland/THL-202109919/2021|EPI_ISL_2506786|2021-03-17.C140]
	hCoV-19/Finland/6260/2021|EPI_ISL_2608542|2021-04-24[&!color=#e7298a,cluster=140,id_cluster=hCoV-19/Finland/6260/2021|EPI_ISL_2608542|2021-04-24.C140]
	hCoV-19/Finland/THL-202112331/2021|EPI_ISL_2508087|2021-04-14[&!color=#66a61e,cluster=141,id_cluster=hCoV-19/Finland/THL-202112331/2021|EPI_ISL_2508087|2021-04-14.C141]
	hCoV-19/Finland/4605/2021|EPI_ISL_2258656|2021-03-08[&!color=#66a61e,cluster=141,id_cluster=hCoV-19/Finland/4605/2021|EPI_ISL_2258656|2021-03-08.C141]
	hCoV-19/Finland/THL-202109933/2021|EPI_ISL_2506799|2021-03-19[&!color=#a6761d,cluster=135,id_cluster=hCoV-19/Finland/THL-202109933/2021|EPI_ISL_2506799|2021-03-19.C135]
	hCoV-19/Finland/THL-202112367/2021|EPI_ISL_2508119|2021-04-16[&!color=#a6761d,cluster=135,id_cluster=hCoV-19/Finland/THL-202112367/2021|EPI_ISL_2508119|2021-04-16.C135]
	hCoV-19/Finland/5785/2021|EPI_ISL_2604484|2021-03-31[&!color=#1b9e77,cluster=129,id_cluster=hCoV-19/Finland/5785/2021|EPI_ISL_2604484|2021-03-31.C129]
	hCoV-19/Finland/5488/2021|EPI_ISL_2604526|2021-03-24[&!color=#1b9e77,cluster=129,id_cluster=hCoV-19/Finland/5488/2021|EPI_ISL_2604526|2021-03-24.C129]
	hCoV-19/Finland/5623/2021|EPI_ISL_2604543|2021-03-28[&!color=#1b9e77,cluster=129,id_cluster=hCoV-19/Finland/5623/2021|EPI_ISL_2604543|2021-03-28.C129]
	hCoV-19/Finland/5614/2021|EPI_ISL_2604538|2021-03-26[&!color=#1b9e77,cluster=129,id_cluster=hCoV-19/Finland/5614/2021|EPI_ISL_2604538|2021-03-26.C129]
	hCoV-19/Finland/5916/2021|EPI_ISL_2609318|2021-04-07[&!color=#1b9e77,cluster=129,id_cluster=hCoV-19/Finland/5916/2021|EPI_ISL_2609318|2021-04-07.C129]
	hCoV-19/Finland/4708/2021|EPI_ISL_1842698|2021-03-08[&!color=#1b9e77,cluster=129,id_cluster=hCoV-19/Finland/4708/2021|EPI_ISL_1842698|2021-03-08.C129]
	hCoV-19/Finland/THL-202109355/2021|EPI_ISL_2506351|2021-03-10[&!color=#1b9e77,cluster=129,id_cluster=hCoV-19/Finland/THL-202109355/2021|EPI_ISL_2506351|2021-03-10.C129]
	hCoV-19/Finland/THL-202112356/2021|EPI_ISL_2508108|2021-04-07[&!color=#1b9e77,cluster=129,id_cluster=hCoV-19/Finland/THL-202112356/2021|EPI_ISL_2508108|2021-04-07.C129]
	hCoV-19/Finland/V8780/2021|EPI_ISL_2609182|2021-03-17[&!color=#1b9e77,cluster=129,id_cluster=hCoV-19/Finland/V8780/2021|EPI_ISL_2609182|2021-03-17.C129]
	hCoV-19/Finland/V8828/2021|EPI_ISL_2609221|2021-03-17[&!color=#1b9e77,cluster=129,id_cluster=hCoV-19/Finland/V8828/2021|EPI_ISL_2609221|2021-03-17.C129]
	hCoV-19/Finland/THL-202109819/2021|EPI_ISL_2506704|2021-03-18[&!color=#1b9e77,cluster=129,id_cluster=hCoV-19/Finland/THL-202109819/2021|EPI_ISL_2506704|2021-03-18.C129]
	hCoV-19/Finland/THL-202111474/2021|EPI_ISL_2507401|2021-03-25[&!color=#1b9e77,cluster=129,id_cluster=hCoV-19/Finland/THL-202111474/2021|EPI_ISL_2507401|2021-03-25.C129]
	hCoV-19/Finland/6557/2021|EPI_ISL_2608827|2021-04-30[&!color=#1b9e77,cluster=129,id_cluster=hCoV-19/Finland/6557/2021|EPI_ISL_2608827|2021-04-30.C129]
	hCoV-19/Finland/6567/2021|EPI_ISL_2608831|2021-05-03[&!color=#1b9e77,cluster=129,id_cluster=hCoV-19/Finland/6567/2021|EPI_ISL_2608831|2021-05-03.C129]
	hCoV-19/Finland/THL-202117089/2021|EPI_ISL_2363886|2021-05-03[&!color=#1b9e77,cluster=129,id_cluster=hCoV-19/Finland/THL-202117089/2021|EPI_ISL_2363886|2021-05-03.C129]
	hCoV-19/Finland/6458/2021|EPI_ISL_2608760|2021-04-28[&!color=#1b9e77,cluster=129,id_cluster=hCoV-19/Finland/6458/2021|EPI_ISL_2608760|2021-04-28.C129]
	hCoV-19/Finland/6438/2021|EPI_ISL_2608749|2021-04-27[&!color=#1b9e77,cluster=129,id_cluster=hCoV-19/Finland/6438/2021|EPI_ISL_2608749|2021-04-27.C129]
	hCoV-19/Finland/6620/2021|EPI_ISL_2608859|2021-05-04[&!color=#1b9e77,cluster=129,id_cluster=hCoV-19/Finland/6620/2021|EPI_ISL_2608859|2021-05-04.C129]
	hCoV-19/Finland/THL-202117108/2021|EPI_ISL_2363903|2021-04-29[&!color=#1b9e77,cluster=129,id_cluster=hCoV-19/Finland/THL-202117108/2021|EPI_ISL_2363903|2021-04-29.C129]
	hCoV-19/Finland/THL-202112516/2021|EPI_ISL_2508229|2021-04-27[&!color=#1b9e77,cluster=129,id_cluster=hCoV-19/Finland/THL-202112516/2021|EPI_ISL_2508229|2021-04-27.C129]
	hCoV-19/Finland/THL-202114035/2021|EPI_ISL_2363828|2021-04-30[&!color=#1b9e77,cluster=129,id_cluster=hCoV-19/Finland/THL-202114035/2021|EPI_ISL_2363828|2021-04-30.C129]
	hCoV-19/Finland/5415/2021|EPI_ISL_2258897|2021-03-22[&!color=#1b9e77,cluster=129,id_cluster=hCoV-19/Finland/5415/2021|EPI_ISL_2258897|2021-03-22.C129]
	hCoV-19/Finland/THL-202112174/2021|EPI_ISL_2507960|2021-04-15[&!color=#1b9e77,cluster=129,id_cluster=hCoV-19/Finland/THL-202112174/2021|EPI_ISL_2507960|2021-04-15.C129]
	hCoV-19/Finland/6505/2021|EPI_ISL_2608781|2021-04-29[&!color=#1b9e77,cluster=129,id_cluster=hCoV-19/Finland/6505/2021|EPI_ISL_2608781|2021-04-29.C129]
	hCoV-19/Finland/6514/2021|EPI_ISL_2608786|2021-05-01[&!color=#1b9e77,cluster=129,id_cluster=hCoV-19/Finland/6514/2021|EPI_ISL_2608786|2021-05-01.C129]
	hCoV-19/Finland/6302/2021|EPI_ISL_2608619|2021-04-24[&!color=#1b9e77,cluster=129,id_cluster=hCoV-19/Finland/6302/2021|EPI_ISL_2608619|2021-04-24.C129]
	hCoV-19/Finland/5421/2021|EPI_ISL_2258903|2021-03-22[&!color=#1b9e77,cluster=129,id_cluster=hCoV-19/Finland/5421/2021|EPI_ISL_2258903|2021-03-22.C129]
	hCoV-19/Finland/6502/2021|EPI_ISL_2608780|2021-04-28[&!color=#1b9e77,cluster=129,id_cluster=hCoV-19/Finland/6502/2021|EPI_ISL_2608780|2021-04-28.C129]
	hCoV-19/Finland/THL-202112514/2021|EPI_ISL_2508227|2021-04-27[&!color=#1b9e77,cluster=129,id_cluster=hCoV-19/Finland/THL-202112514/2021|EPI_ISL_2508227|2021-04-27.C129]
	hCoV-19/Finland/V8792/2021|EPI_ISL_2609194|2021-03-17[&!color=#1b9e77,cluster=129,id_cluster=hCoV-19/Finland/V8792/2021|EPI_ISL_2609194|2021-03-17.C129]
	hCoV-19/Finland/5316/2021|EPI_ISL_2258865|2021-03-16[&!color=#1b9e77,cluster=129,id_cluster=hCoV-19/Finland/5316/2021|EPI_ISL_2258865|2021-03-16.C129]
	hCoV-19/Finland/THL-202109925/2021|EPI_ISL_2506792|2021-03-20[&!color=#1b9e77,cluster=129,id_cluster=hCoV-19/Finland/THL-202109925/2021|EPI_ISL_2506792|2021-03-20.C129]
	hCoV-19/Finland/V8909/2021|EPI_ISL_2609285|2021-03-17[&!color=#1b9e77,cluster=129,id_cluster=hCoV-19/Finland/V8909/2021|EPI_ISL_2609285|2021-03-17.C129]
	hCoV-19/Finland/V8850/2021|EPI_ISL_2609238|2021-03-17[&!color=#1b9e77,cluster=129,id_cluster=hCoV-19/Finland/V8850/2021|EPI_ISL_2609238|2021-03-17.C129]
	hCoV-19/Finland/THL-202109729/2021|EPI_ISL_2506649|2021-03-09[&!color=#1b9e77,cluster=129,id_cluster=hCoV-19/Finland/THL-202109729/2021|EPI_ISL_2506649|2021-03-09.C129]
	hCoV-19/Finland/5209/2021|EPI_ISL_2030952|2021-03-14[&!color=#1b9e77,cluster=129,id_cluster=hCoV-19/Finland/5209/2021|EPI_ISL_2030952|2021-03-14.C129]
	hCoV-19/Finland/THL-202112093/2021|EPI_ISL_2507896|2021-04-08[&!color=#1b9e77,cluster=129,id_cluster=hCoV-19/Finland/THL-202112093/2021|EPI_ISL_2507896|2021-04-08.C129]
	hCoV-19/Finland/V8837/2021|EPI_ISL_2609226|2021-03-17[&!color=#1b9e77,cluster=129,id_cluster=hCoV-19/Finland/V8837/2021|EPI_ISL_2609226|2021-03-17.C129]
	hCoV-19/Finland/THL-202109386/2021|EPI_ISL_2506377|2021-03-11[&!color=#1b9e77,cluster=129,id_cluster=hCoV-19/Finland/THL-202109386/2021|EPI_ISL_2506377|2021-03-11.C129]
	hCoV-19/Finland/4122/2021|EPI_ISL_2031045|2021-03-04[&!color=#1b9e77,cluster=129,id_cluster=hCoV-19/Finland/4122/2021|EPI_ISL_2031045|2021-03-04.C129]
	hCoV-19/Finland/THL-202111804/2021|EPI_ISL_2507686|2021-04-02[&!color=#1b9e77,cluster=129,id_cluster=hCoV-19/Finland/THL-202111804/2021|EPI_ISL_2507686|2021-04-02.C129]
	hCoV-19/Finland/4890/2021|EPI_ISL_2608986|2021-03-11[&!color=#1b9e77,cluster=129,id_cluster=hCoV-19/Finland/4890/2021|EPI_ISL_2608986|2021-03-11.C129]
	hCoV-19/Finland/THL-202112119/2021|EPI_ISL_2507920|2021-04-08[&!color=#1b9e77,cluster=129,id_cluster=hCoV-19/Finland/THL-202112119/2021|EPI_ISL_2507920|2021-04-08.C129]
	hCoV-19/Finland/THL-202109347/2021|EPI_ISL_2506346|2021-03-10[&!color=#1b9e77,cluster=129,id_cluster=hCoV-19/Finland/THL-202109347/2021|EPI_ISL_2506346|2021-03-10.C129]
	hCoV-19/Finland/5765/2021|EPI_ISL_2604680|2021-04-01[&!color=#1b9e77,cluster=129,id_cluster=hCoV-19/Finland/5765/2021|EPI_ISL_2604680|2021-04-01.C129]
	hCoV-19/Finland/THL-202111798/2021|EPI_ISL_2507681|2021-04-01[&!color=#1b9e77,cluster=129,id_cluster=hCoV-19/Finland/THL-202111798/2021|EPI_ISL_2507681|2021-04-01.C129]
	hCoV-19/Finland/V8845/2021|EPI_ISL_2609234|2021-03-18[&!color=#1b9e77,cluster=129,id_cluster=hCoV-19/Finland/V8845/2021|EPI_ISL_2609234|2021-03-18.C129]
	hCoV-19/Finland/5928/2021|EPI_ISL_2604745|2021-04-07[&!color=#1b9e77,cluster=129,id_cluster=hCoV-19/Finland/5928/2021|EPI_ISL_2604745|2021-04-07.C129]
	hCoV-19/Finland/THL-202111763/2021|EPI_ISL_2507652|2021-04-03[&!color=#1b9e77,cluster=129,id_cluster=hCoV-19/Finland/THL-202111763/2021|EPI_ISL_2507652|2021-04-03.C129]
	hCoV-19/Finland/THL-202111603/2021|EPI_ISL_2507515|2021-04-01[&!color=#1b9e77,cluster=129,id_cluster=hCoV-19/Finland/THL-202111603/2021|EPI_ISL_2507515|2021-04-01.C129]
	hCoV-19/Finland/THL-202111604/2021|EPI_ISL_2507516|2021-03-30[&!color=#1b9e77,cluster=129,id_cluster=hCoV-19/Finland/THL-202111604/2021|EPI_ISL_2507516|2021-03-30.C129]
	hCoV-19/Finland/THL-202110322/2021|EPI_ISL_2506938|2021-03-26[&!color=#1b9e77,cluster=129,id_cluster=hCoV-19/Finland/THL-202110322/2021|EPI_ISL_2506938|2021-03-26.C129]
	hCoV-19/Finland/THL-202111617/2021|EPI_ISL_2507529|2021-03-31[&!color=#1b9e77,cluster=129,id_cluster=hCoV-19/Finland/THL-202111617/2021|EPI_ISL_2507529|2021-03-31.C129]
	hCoV-19/Finland/V8905/2021|EPI_ISL_2609282|2021-03-17[&!color=#1b9e77,cluster=129,id_cluster=hCoV-19/Finland/V8905/2021|EPI_ISL_2609282|2021-03-17.C129]
	hCoV-19/Finland/6230/2021|EPI_ISL_2608524|2021-04-20[&!color=#1b9e77,cluster=129,id_cluster=hCoV-19/Finland/6230/2021|EPI_ISL_2608524|2021-04-20.C129]
	hCoV-19/Finland/5826/2021|EPI_ISL_2604693|2021-04-04[&!color=#1b9e77,cluster=129,id_cluster=hCoV-19/Finland/5826/2021|EPI_ISL_2604693|2021-04-04.C129]
	hCoV-19/Finland/5380/2021|EPI_ISL_2609165|2021-03-19[&!color=#1b9e77,cluster=129,id_cluster=hCoV-19/Finland/5380/2021|EPI_ISL_2609165|2021-03-19.C129]
	hCoV-19/Finland/V8922/2021|EPI_ISL_2609298|2021-03-18[&!color=#1b9e77,cluster=129,id_cluster=hCoV-19/Finland/V8922/2021|EPI_ISL_2609298|2021-03-18.C129]
	hCoV-19/Finland/5773/2021|EPI_ISL_2604476|2021-03-31[&!color=#1b9e77,cluster=129,id_cluster=hCoV-19/Finland/5773/2021|EPI_ISL_2604476|2021-03-31.C129]
	hCoV-19/Finland/THL-202112086/2021|EPI_ISL_2507890|2021-04-09[&!color=#1b9e77,cluster=129,id_cluster=hCoV-19/Finland/THL-202112086/2021|EPI_ISL_2507890|2021-04-09.C129]
	hCoV-19/Finland/5368/2021|EPI_ISL_2609153|2021-03-19[&!color=#1b9e77,cluster=129,id_cluster=hCoV-19/Finland/5368/2021|EPI_ISL_2609153|2021-03-19.C129]
	hCoV-19/Finland/THL-202109264/2021|EPI_ISL_2506291|2021-03-10[&!color=#1b9e77,cluster=129,id_cluster=hCoV-19/Finland/THL-202109264/2021|EPI_ISL_2506291|2021-03-10.C129]
	hCoV-19/Finland/5820/2021|EPI_ISL_2604687|2021-04-05[&!color=#1b9e77,cluster=129,id_cluster=hCoV-19/Finland/5820/2021|EPI_ISL_2604687|2021-04-05.C129]
	hCoV-19/Finland/THL-202109583/2021|EPI_ISL_2506530|2021-03-15[&!color=#1b9e77,cluster=129,id_cluster=hCoV-19/Finland/THL-202109583/2021|EPI_ISL_2506530|2021-03-15.C129]
	hCoV-19/Finland/V8863/2021|EPI_ISL_2609250|2021-03-17[&!color=#1b9e77,cluster=129,id_cluster=hCoV-19/Finland/V8863/2021|EPI_ISL_2609250|2021-03-17.C129]
	hCoV-19/Finland/5463/2021|EPI_ISL_2258804|2021-03-23[&!color=#1b9e77,cluster=129,id_cluster=hCoV-19/Finland/5463/2021|EPI_ISL_2258804|2021-03-23.C129]
	hCoV-19/Finland/THL-202109813/2021|EPI_ISL_2506698|2021-03-18[&!color=#1b9e77,cluster=129,id_cluster=hCoV-19/Finland/THL-202109813/2021|EPI_ISL_2506698|2021-03-18.C129]
	hCoV-19/Finland/5459/2021|EPI_ISL_2258800|2021-03-23[&!color=#1b9e77,cluster=129,id_cluster=hCoV-19/Finland/5459/2021|EPI_ISL_2258800|2021-03-23.C129]
	hCoV-19/Finland/THL-202111427/2021|EPI_ISL_2507082|2021-03-25[&!color=#1b9e77,cluster=129,id_cluster=hCoV-19/Finland/THL-202111427/2021|EPI_ISL_2507082|2021-03-25.C129]
	hCoV-19/Finland/5825/2021|EPI_ISL_2604692|2021-04-04[&!color=#1b9e77,cluster=129,id_cluster=hCoV-19/Finland/5825/2021|EPI_ISL_2604692|2021-04-04.C129]
	hCoV-19/Finland/V8912/2021|EPI_ISL_2609288|2021-03-17[&!color=#1b9e77,cluster=129,id_cluster=hCoV-19/Finland/V8912/2021|EPI_ISL_2609288|2021-03-17.C129]
	hCoV-19/Finland/V8817/2021|EPI_ISL_2609213|2021-03-16[&!color=#1b9e77,cluster=129,id_cluster=hCoV-19/Finland/V8817/2021|EPI_ISL_2609213|2021-03-16.C129]
	hCoV-19/Finland/THL-202111611/2021|EPI_ISL_2507523|2021-04-03[&!color=#1b9e77,cluster=129,id_cluster=hCoV-19/Finland/THL-202111611/2021|EPI_ISL_2507523|2021-04-03.C129]
	hCoV-19/Finland/V8868/2021|EPI_ISL_2609253|2021-03-17[&!color=#1b9e77,cluster=129,id_cluster=hCoV-19/Finland/V8868/2021|EPI_ISL_2609253|2021-03-17.C129]
	hCoV-19/Finland/495/2021|EPI_ISL_2258969|2021-03-10[&!color=#1b9e77,cluster=129,id_cluster=hCoV-19/Finland/495/2021|EPI_ISL_2258969|2021-03-10.C129]
	hCoV-19/Finland/THL-202109824/2021|EPI_ISL_2506709|2021-03-18[&!color=#1b9e77,cluster=129,id_cluster=hCoV-19/Finland/THL-202109824/2021|EPI_ISL_2506709|2021-03-18.C129]
	hCoV-19/Finland/THL-202110373/2021|EPI_ISL_2506985|2021-03-24[&!color=#1b9e77,cluster=129,id_cluster=hCoV-19/Finland/THL-202110373/2021|EPI_ISL_2506985|2021-03-24.C129]
	hCoV-19/Finland/5893/2021|EPI_ISL_2609314|2021-04-06[&!color=#1b9e77,cluster=129,id_cluster=hCoV-19/Finland/5893/2021|EPI_ISL_2609314|2021-04-06.C129]
	hCoV-19/Finland/THL-202112161/2021|EPI_ISL_2507951|2021-04-07[&!color=#1b9e77,cluster=129,id_cluster=hCoV-19/Finland/THL-202112161/2021|EPI_ISL_2507951|2021-04-07.C129]
	hCoV-19/Finland/THL-202109364/2021|EPI_ISL_2506360|2021-03-11[&!color=#1b9e77,cluster=129,id_cluster=hCoV-19/Finland/THL-202109364/2021|EPI_ISL_2506360|2021-03-11.C129]
	hCoV-19/Finland/V9012/2021|EPI_ISL_2604605|2021-03-19[&!color=#1b9e77,cluster=129,id_cluster=hCoV-19/Finland/V9012/2021|EPI_ISL_2604605|2021-03-19.C129]
	hCoV-19/Finland/V8996/2021|EPI_ISL_2604592|2021-03-18[&!color=#1b9e77,cluster=129,id_cluster=hCoV-19/Finland/V8996/2021|EPI_ISL_2604592|2021-03-18.C129]
	hCoV-19/Finland/THL-202111788/2021|EPI_ISL_2507674|2021-04-03[&!color=#1b9e77,cluster=129,id_cluster=hCoV-19/Finland/THL-202111788/2021|EPI_ISL_2507674|2021-04-03.C129]
	hCoV-19/Finland/THL-202112118/2021|EPI_ISL_2507919|2021-04-08[&!color=#1b9e77,cluster=129,id_cluster=hCoV-19/Finland/THL-202112118/2021|EPI_ISL_2507919|2021-04-08.C129]
	hCoV-19/Finland/THL-202111456/2021|EPI_ISL_2507389|2021-03-19[&!color=#1b9e77,cluster=129,id_cluster=hCoV-19/Finland/THL-202111456/2021|EPI_ISL_2507389|2021-03-19.C129]
	hCoV-19/Finland/5716/2021|EPI_ISL_2604664|2021-03-31[&!color=#1b9e77,cluster=129,id_cluster=hCoV-19/Finland/5716/2021|EPI_ISL_2604664|2021-03-31.C129]
	hCoV-19/Finland/V8857/2021|EPI_ISL_2609244|2021-03-17[&!color=#1b9e77,cluster=129,id_cluster=hCoV-19/Finland/V8857/2021|EPI_ISL_2609244|2021-03-17.C129]
	hCoV-19/Finland/5998/2021|EPI_ISL_2604759|2021-04-09[&!color=#1b9e77,cluster=129,id_cluster=hCoV-19/Finland/5998/2021|EPI_ISL_2604759|2021-04-09.C129]
	hCoV-19/Finland/V8945/2021|EPI_ISL_2604551|2021-03-19[&!color=#1b9e77,cluster=129,id_cluster=hCoV-19/Finland/V8945/2021|EPI_ISL_2604551|2021-03-19.C129]
	hCoV-19/Finland/4873/2021|EPI_ISL_2608978|2021-03-11[&!color=#1b9e77,cluster=129,id_cluster=hCoV-19/Finland/4873/2021|EPI_ISL_2608978|2021-03-11.C129]
	hCoV-19/Finland/THL-202109823/2021|EPI_ISL_2506708|2021-03-18[&!color=#1b9e77,cluster=129,id_cluster=hCoV-19/Finland/THL-202109823/2021|EPI_ISL_2506708|2021-03-18.C129]
	hCoV-19/Finland/THL-202111766/2021|EPI_ISL_2507655|2021-04-03[&!color=#1b9e77,cluster=129,id_cluster=hCoV-19/Finland/THL-202111766/2021|EPI_ISL_2507655|2021-04-03.C129]
	hCoV-19/Finland/6257/2021|EPI_ISL_2608540|2021-04-23[&!color=#1b9e77,cluster=129,id_cluster=hCoV-19/Finland/6257/2021|EPI_ISL_2608540|2021-04-23.C129]
	hCoV-19/Finland/V9215/2021|EPI_ISL_2258535|2021-03-22[&!color=#1b9e77,cluster=129,id_cluster=hCoV-19/Finland/V9215/2021|EPI_ISL_2258535|2021-03-22.C129]
	hCoV-19/Finland/V9223/2021|EPI_ISL_2258542|2021-03-22[&!color=#1b9e77,cluster=129,id_cluster=hCoV-19/Finland/V9223/2021|EPI_ISL_2258542|2021-03-22.C129]
	hCoV-19/Finland/V9227/2021|EPI_ISL_2258544|2021-03-22[&!color=#1b9e77,cluster=129,id_cluster=hCoV-19/Finland/V9227/2021|EPI_ISL_2258544|2021-03-22.C129]
	hCoV-19/Finland/THL-202109833/2021|EPI_ISL_2506718|2021-03-18[&!color=#1b9e77,cluster=129,id_cluster=hCoV-19/Finland/THL-202109833/2021|EPI_ISL_2506718|2021-03-18.C129]
	hCoV-19/Finland/THL-202109365/2021|EPI_ISL_2506361|2021-03-11[&!color=#1b9e77,cluster=129,id_cluster=hCoV-19/Finland/THL-202109365/2021|EPI_ISL_2506361|2021-03-11.C129]
	hCoV-19/Finland/THL-202109847/2021|EPI_ISL_2506732|2021-03-19[&!color=#1b9e77,cluster=129,id_cluster=hCoV-19/Finland/THL-202109847/2021|EPI_ISL_2506732|2021-03-19.C129]
	hCoV-19/Finland/THL-202111768/2021|EPI_ISL_2507657|2021-04-02[&!color=#1b9e77,cluster=129,id_cluster=hCoV-19/Finland/THL-202111768/2021|EPI_ISL_2507657|2021-04-02.C129]
	hCoV-19/Finland/6175/2021|EPI_ISL_2609379|2021-04-18[&!color=#1b9e77,cluster=129,id_cluster=hCoV-19/Finland/6175/2021|EPI_ISL_2609379|2021-04-18.C129]
	hCoV-19/Finland/V9189/2021|EPI_ISL_2258518|2021-03-22[&!color=#1b9e77,cluster=129,id_cluster=hCoV-19/Finland/V9189/2021|EPI_ISL_2258518|2021-03-22.C129]
	hCoV-19/Finland/6035/2021|EPI_ISL_2604780|2021-04-12[&!color=#1b9e77,cluster=129,id_cluster=hCoV-19/Finland/6035/2021|EPI_ISL_2604780|2021-04-12.C129]
	hCoV-19/Finland/V8775/2021|EPI_ISL_2609179|2021-03-17[&!color=#1b9e77,cluster=129,id_cluster=hCoV-19/Finland/V8775/2021|EPI_ISL_2609179|2021-03-17.C129]
	hCoV-19/Finland/5524/2021|EPI_ISL_2258815|2021-03-24[&!color=#1b9e77,cluster=129,id_cluster=hCoV-19/Finland/5524/2021|EPI_ISL_2258815|2021-03-24.C129]
	hCoV-19/Finland/5800/2021|EPI_ISL_2604492|2021-04-02[&!color=#1b9e77,cluster=129,id_cluster=hCoV-19/Finland/5800/2021|EPI_ISL_2604492|2021-04-02.C129]
	hCoV-19/Finland/5860/2021|EPI_ISL_2604511|2021-04-05[&!color=#1b9e77,cluster=129,id_cluster=hCoV-19/Finland/5860/2021|EPI_ISL_2604511|2021-04-05.C129]
	hCoV-19/Finland/4753/2021|EPI_ISL_2031064|2021-03-10[&!color=#1b9e77,cluster=129,id_cluster=hCoV-19/Finland/4753/2021|EPI_ISL_2031064|2021-03-10.C129]
	hCoV-19/Finland/5758/2021|EPI_ISL_2604673|2021-04-01[&!color=#1b9e77,cluster=129,id_cluster=hCoV-19/Finland/5758/2021|EPI_ISL_2604673|2021-04-01.C129]
	hCoV-19/Finland/4549/2021|EPI_ISL_2608944|2021-03-08[&!color=#1b9e77,cluster=129,id_cluster=hCoV-19/Finland/4549/2021|EPI_ISL_2608944|2021-03-08.C129]
	hCoV-19/Finland/4878/2021|EPI_ISL_2608982|2021-03-11[&!color=#1b9e77,cluster=129,id_cluster=hCoV-19/Finland/4878/2021|EPI_ISL_2608982|2021-03-11.C129]
	hCoV-19/Finland/THL-202111795/2021|EPI_ISL_2507678|2021-04-03[&!color=#1b9e77,cluster=129,id_cluster=hCoV-19/Finland/THL-202111795/2021|EPI_ISL_2507678|2021-04-03.C129]
	hCoV-19/Finland/THL-202112327/2021|EPI_ISL_2508083|2021-04-15[&!color=#1b9e77,cluster=129,id_cluster=hCoV-19/Finland/THL-202112327/2021|EPI_ISL_2508083|2021-04-15.C129]
	hCoV-19/Finland/5641/2021|EPI_ISL_2604628|2021-03-27[&!color=#1b9e77,cluster=129,id_cluster=hCoV-19/Finland/5641/2021|EPI_ISL_2604628|2021-03-27.C129]
	hCoV-19/Finland/V9005/2021|EPI_ISL_2604600|2021-03-18[&!color=#1b9e77,cluster=129,id_cluster=hCoV-19/Finland/V9005/2021|EPI_ISL_2604600|2021-03-18.C129]
	hCoV-19/Finland/4875/2021|EPI_ISL_2608979|2021-03-11[&!color=#1b9e77,cluster=129,id_cluster=hCoV-19/Finland/4875/2021|EPI_ISL_2608979|2021-03-11.C129]
	hCoV-19/Finland/5699/2021|EPI_ISL_2604657|2021-03-30[&!color=#1b9e77,cluster=129,id_cluster=hCoV-19/Finland/5699/2021|EPI_ISL_2604657|2021-03-30.C129]
	hCoV-19/Finland/THL-202112368/2021|EPI_ISL_2508120|2021-04-16[&!color=#1b9e77,cluster=129,id_cluster=hCoV-19/Finland/THL-202112368/2021|EPI_ISL_2508120|2021-04-16.C129]
	hCoV-19/Finland/V9020/2021|EPI_ISL_2604611|2021-03-14[&!color=#1b9e77,cluster=129,id_cluster=hCoV-19/Finland/V9020/2021|EPI_ISL_2604611|2021-03-14.C129]
	hCoV-19/Finland/V8605/2021|EPI_ISL_2608608|2021-03-15[&!color=#1b9e77,cluster=129,id_cluster=hCoV-19/Finland/V8605/2021|EPI_ISL_2608608|2021-03-15.C129]
	hCoV-19/Finland/V9217/2021|EPI_ISL_2258537|2021-03-22[&!color=#1b9e77,cluster=129,id_cluster=hCoV-19/Finland/V9217/2021|EPI_ISL_2258537|2021-03-22.C129]
	hCoV-19/Finland/V9220/2021|EPI_ISL_2258539|2021-03-22[&!color=#1b9e77,cluster=129,id_cluster=hCoV-19/Finland/V9220/2021|EPI_ISL_2258539|2021-03-22.C129]
	hCoV-19/Finland/6252/2021|EPI_ISL_2608536|2021-04-21[&!color=#1b9e77,cluster=129,id_cluster=hCoV-19/Finland/6252/2021|EPI_ISL_2608536|2021-04-21.C129]
	hCoV-19/Finland/6033/2021|EPI_ISL_2604778|2021-04-12[&!color=#1b9e77,cluster=129,id_cluster=hCoV-19/Finland/6033/2021|EPI_ISL_2604778|2021-04-12.C129]
	hCoV-19/Finland/THL-202111440/2021|EPI_ISL_2507374|2021-03-25[&!color=#1b9e77,cluster=129,id_cluster=hCoV-19/Finland/THL-202111440/2021|EPI_ISL_2507374|2021-03-25.C129]
	hCoV-19/Finland/5214/2021|EPI_ISL_2030957|2021-03-12[&!color=#1b9e77,cluster=129,id_cluster=hCoV-19/Finland/5214/2021|EPI_ISL_2030957|2021-03-12.C129]
	hCoV-19/Finland/THL-202111467/2021|EPI_ISL_2507397|2021-03-25[&!color=#1b9e77,cluster=129,id_cluster=hCoV-19/Finland/THL-202111467/2021|EPI_ISL_2507397|2021-03-25.C129]
	hCoV-19/Finland/5943/2021|EPI_ISL_2609330|2021-04-09[&!color=#1b9e77,cluster=129,id_cluster=hCoV-19/Finland/5943/2021|EPI_ISL_2609330|2021-04-09.C129]
	hCoV-19/Finland/5635/2021|EPI_ISL_2604625|2021-03-26[&!color=#1b9e77,cluster=129,id_cluster=hCoV-19/Finland/5635/2021|EPI_ISL_2604625|2021-03-26.C129]
	hCoV-19/Finland/5458/2021|EPI_ISL_2258799|2021-03-23[&!color=#1b9e77,cluster=129,id_cluster=hCoV-19/Finland/5458/2021|EPI_ISL_2258799|2021-03-23.C129]
	hCoV-19/Finland/V9013/2021|EPI_ISL_2604606|2021-03-19[&!color=#1b9e77,cluster=129,id_cluster=hCoV-19/Finland/V9013/2021|EPI_ISL_2604606|2021-03-19.C129]
	hCoV-19/Finland/5338/2021|EPI_ISL_2258880|2021-03-15[&!color=#1b9e77,cluster=129,id_cluster=hCoV-19/Finland/5338/2021|EPI_ISL_2258880|2021-03-15.C129]
	hCoV-19/Finland/4869/2021|EPI_ISL_2608974|2021-03-11[&!color=#1b9e77,cluster=129,id_cluster=hCoV-19/Finland/4869/2021|EPI_ISL_2608974|2021-03-11.C129]
	hCoV-19/Finland/5539/2021|EPI_ISL_2258827|2021-03-26[&!color=#1b9e77,cluster=129,id_cluster=hCoV-19/Finland/5539/2021|EPI_ISL_2258827|2021-03-26.C129]
	hCoV-19/Finland/5809/2021|EPI_ISL_2604500|2021-04-04[&!color=#1b9e77,cluster=129,id_cluster=hCoV-19/Finland/5809/2021|EPI_ISL_2604500|2021-04-04.C129]
	hCoV-19/Finland/5924/2021|EPI_ISL_2604741|2021-04-07[&!color=#1b9e77,cluster=129,id_cluster=hCoV-19/Finland/5924/2021|EPI_ISL_2604741|2021-04-07.C129]
	hCoV-19/Finland/5885/2021|EPI_ISL_2604724|2021-04-06[&!color=#1b9e77,cluster=129,id_cluster=hCoV-19/Finland/5885/2021|EPI_ISL_2604724|2021-04-06.C129]
	hCoV-19/Finland/6603/2021|EPI_ISL_2608844|2021-05-04[&!color=#1b9e77,cluster=129,id_cluster=hCoV-19/Finland/6603/2021|EPI_ISL_2608844|2021-05-04.C129]
	hCoV-19/Finland/THL-202114023/2021|EPI_ISL_2363819|2021-05-03[&!color=#1b9e77,cluster=129,id_cluster=hCoV-19/Finland/THL-202114023/2021|EPI_ISL_2363819|2021-05-03.C129]
	hCoV-19/Finland/THL-202112103/2021|EPI_ISL_2507906|2021-04-09[&!color=#1b9e77,cluster=129,id_cluster=hCoV-19/Finland/THL-202112103/2021|EPI_ISL_2507906|2021-04-09.C129]
	hCoV-19/Finland/THL-202111592/2021|EPI_ISL_2507506|2021-03-31[&!color=#1b9e77,cluster=129,id_cluster=hCoV-19/Finland/THL-202111592/2021|EPI_ISL_2507506|2021-03-31.C129]
	hCoV-19/Finland/V8687/2021|EPI_ISL_2609068|2021-03-16[&!color=#1b9e77,cluster=129,id_cluster=hCoV-19/Finland/V8687/2021|EPI_ISL_2609068|2021-03-16.C129]
	hCoV-19/Finland/6849/2021|EPI_ISL_2608882|2021-05-05[&!color=#1b9e77,cluster=129,id_cluster=hCoV-19/Finland/6849/2021|EPI_ISL_2608882|2021-05-05.C129]
	hCoV-19/Finland/THL-202111740/2021|EPI_ISL_2507634|2021-04-03[&!color=#1b9e77,cluster=129,id_cluster=hCoV-19/Finland/THL-202111740/2021|EPI_ISL_2507634|2021-04-03.C129]
	hCoV-19/Finland/5124/2021|EPI_ISL_2258715|2021-03-12[&!color=#1b9e77,cluster=129,id_cluster=hCoV-19/Finland/5124/2021|EPI_ISL_2258715|2021-03-12.C129]
	hCoV-19/Finland/V9059/2021|EPI_ISL_2031203|2021-03-19[&!color=#1b9e77,cluster=129,id_cluster=hCoV-19/Finland/V9059/2021|EPI_ISL_2031203|2021-03-19.C129]
	hCoV-19/Finland/V9117/2021|EPI_ISL_2031220|2021-03-21[&!color=#1b9e77,cluster=129,id_cluster=hCoV-19/Finland/V9117/2021|EPI_ISL_2031220|2021-03-21.C129]
	hCoV-19/Finland/5680/2021|EPI_ISL_2258771|2021-03-29[&!color=#1b9e77,cluster=129,id_cluster=hCoV-19/Finland/5680/2021|EPI_ISL_2258771|2021-03-29.C129]
	hCoV-19/Finland/5133/2021|EPI_ISL_2258724|2021-03-12[&!color=#1b9e77,cluster=129,id_cluster=hCoV-19/Finland/5133/2021|EPI_ISL_2258724|2021-03-12.C129]
	hCoV-19/Finland/V9106/2021|EPI_ISL_2031217|2021-03-20[&!color=#1b9e77,cluster=129,id_cluster=hCoV-19/Finland/V9106/2021|EPI_ISL_2031217|2021-03-20.C129]
	hCoV-19/Finland/4574/2021|EPI_ISL_2258628|2021-03-08[&!color=#1b9e77,cluster=129,id_cluster=hCoV-19/Finland/4574/2021|EPI_ISL_2258628|2021-03-08.C129]
	hCoV-19/Finland/5108/2021|EPI_ISL_2258701|2021-03-12[&!color=#1b9e77,cluster=129,id_cluster=hCoV-19/Finland/5108/2021|EPI_ISL_2258701|2021-03-12.C129]
	hCoV-19/Finland/5657/2021|EPI_ISL_2258762|2021-03-28[&!color=#1b9e77,cluster=129,id_cluster=hCoV-19/Finland/5657/2021|EPI_ISL_2258762|2021-03-28.C129]
	hCoV-19/Finland/5710/2021|EPI_ISL_2258779|2021-03-29[&!color=#1b9e77,cluster=129,id_cluster=hCoV-19/Finland/5710/2021|EPI_ISL_2258779|2021-03-29.C129]
	hCoV-19/Finland/4582/2021|EPI_ISL_2258635|2021-03-07[&!color=#1b9e77,cluster=129,id_cluster=hCoV-19/Finland/4582/2021|EPI_ISL_2258635|2021-03-07.C129]
	hCoV-19/Finland/THL-202109234/2021|EPI_ISL_2506267|2021-03-09[&!color=#1b9e77,cluster=129,id_cluster=hCoV-19/Finland/THL-202109234/2021|EPI_ISL_2506267|2021-03-09.C129]
	hCoV-19/Finland/4593/2021|EPI_ISL_2258646|2021-03-08[&!color=#1b9e77,cluster=129,id_cluster=hCoV-19/Finland/4593/2021|EPI_ISL_2258646|2021-03-08.C129]
	hCoV-19/Finland/THL-202109368/2021|EPI_ISL_2506364|2021-03-11[&!color=#1b9e77,cluster=129,id_cluster=hCoV-19/Finland/THL-202109368/2021|EPI_ISL_2506364|2021-03-11.C129]
	hCoV-19/Finland/5215/2021|EPI_ISL_2030958|2021-03-12[&!color=#1b9e77,cluster=129,id_cluster=hCoV-19/Finland/5215/2021|EPI_ISL_2030958|2021-03-12.C129]
	hCoV-19/Finland/THL-202112202/2021|EPI_ISL_2507979|2021-04-08[&!color=#1b9e77,cluster=129,id_cluster=hCoV-19/Finland/THL-202112202/2021|EPI_ISL_2507979|2021-04-08.C129]
	hCoV-19/Finland/THL-202109613/2021|EPI_ISL_2506558|2021-03-11[&!color=#1b9e77,cluster=129,id_cluster=hCoV-19/Finland/THL-202109613/2021|EPI_ISL_2506558|2021-03-11.C129]
	hCoV-19/Finland/V8827/2021|EPI_ISL_2609220|2021-03-17[&!color=#1b9e77,cluster=129,id_cluster=hCoV-19/Finland/V8827/2021|EPI_ISL_2609220|2021-03-17.C129]
	hCoV-19/Finland/3466/2021|EPI_ISL_2604406|2021-02-26[&!color=#1b9e77,cluster=129,id_cluster=hCoV-19/Finland/3466/2021|EPI_ISL_2604406|2021-02-26.C129]
	hCoV-19/Finland/5542/2021|EPI_ISL_2258830|2021-03-27[&!color=#1b9e77,cluster=129,id_cluster=hCoV-19/Finland/5542/2021|EPI_ISL_2258830|2021-03-27.C129]
	hCoV-19/Finland/THL-202112113/2021|EPI_ISL_2507915|2021-04-10[&!color=#1b9e77,cluster=129,id_cluster=hCoV-19/Finland/THL-202112113/2021|EPI_ISL_2507915|2021-04-10.C129]
	hCoV-19/Finland/THL-202112029/2021|EPI_ISL_2507844|2021-04-08[&!color=#1b9e77,cluster=129,id_cluster=hCoV-19/Finland/THL-202112029/2021|EPI_ISL_2507844|2021-04-08.C129]
	hCoV-19/Finland/THL-202109611/2021|EPI_ISL_2506556|2021-03-11[&!color=#1b9e77,cluster=129,id_cluster=hCoV-19/Finland/THL-202109611/2021|EPI_ISL_2506556|2021-03-11.C129]
	hCoV-19/Finland/V8824/2021|EPI_ISL_2609218|2021-03-17[&!color=#1b9e77,cluster=129,id_cluster=hCoV-19/Finland/V8824/2021|EPI_ISL_2609218|2021-03-17.C129]
	hCoV-19/Finland/5361/2021|EPI_ISL_2609146|2021-03-21[&!color=#1b9e77,cluster=129,id_cluster=hCoV-19/Finland/5361/2021|EPI_ISL_2609146|2021-03-21.C129]
	hCoV-19/Finland/THL-202109608/2021|EPI_ISL_2506553|2021-03-15[&!color=#1b9e77,cluster=129,id_cluster=hCoV-19/Finland/THL-202109608/2021|EPI_ISL_2506553|2021-03-15.C129]
	hCoV-19/Finland/THL-202109395/2021|EPI_ISL_2506384|2021-03-12[&!color=#1b9e77,cluster=129,id_cluster=hCoV-19/Finland/THL-202109395/2021|EPI_ISL_2506384|2021-03-12.C129]
	hCoV-19/Finland/6174/2021|EPI_ISL_2609378|2021-04-16[&!color=#1b9e77,cluster=129,id_cluster=hCoV-19/Finland/6174/2021|EPI_ISL_2609378|2021-04-16.C129]
	hCoV-19/Finland/4108/2021|EPI_ISL_2031034|2021-03-04[&!color=#1b9e77,cluster=129,id_cluster=hCoV-19/Finland/4108/2021|EPI_ISL_2031034|2021-03-04.C129]
	hCoV-19/Finland/5487/2021|EPI_ISL_2604525|2021-03-24[&!color=#1b9e77,cluster=129,id_cluster=hCoV-19/Finland/5487/2021|EPI_ISL_2604525|2021-03-24.C129]
	hCoV-19/Finland/THL-202109726/2021|EPI_ISL_2506646|2021-03-10[&!color=#1b9e77,cluster=129,id_cluster=hCoV-19/Finland/THL-202109726/2021|EPI_ISL_2506646|2021-03-10.C129]
	hCoV-19/Finland/THL-202111413/2021|EPI_ISL_2507071|2021-03-25[&!color=#1b9e77,cluster=129,id_cluster=hCoV-19/Finland/THL-202111413/2021|EPI_ISL_2507071|2021-03-25.C129]
	hCoV-19/Finland/V8785/2021|EPI_ISL_2609187|2021-03-17[&!color=#1b9e77,cluster=129,id_cluster=hCoV-19/Finland/V8785/2021|EPI_ISL_2609187|2021-03-17.C129]
	hCoV-19/Finland/5958/2021|EPI_ISL_2609343|2021-04-09[&!color=#1b9e77,cluster=129,id_cluster=hCoV-19/Finland/5958/2021|EPI_ISL_2609343|2021-04-09.C129]
	hCoV-19/Finland/4006/2021|EPI_ISL_2604261|2021-03-03[&!color=#1b9e77,cluster=129,id_cluster=hCoV-19/Finland/4006/2021|EPI_ISL_2604261|2021-03-03.C129]
	hCoV-19/Finland/THL-202114072/2021|EPI_ISL_2363851|2021-05-01[&!color=#7570b3,cluster=123,id_cluster=hCoV-19/Finland/THL-202114072/2021|EPI_ISL_2363851|2021-05-01.C123]
	hCoV-19/Finland/THL-202113963/2021|EPI_ISL_2508313|2021-04-23[&!color=#7570b3,cluster=123,id_cluster=hCoV-19/Finland/THL-202113963/2021|EPI_ISL_2508313|2021-04-23.C123]
	hCoV-19/Finland/THL-202112378/2021|EPI_ISL_2363790|2021-04-20[&!color=#7570b3,cluster=123,id_cluster=hCoV-19/Finland/THL-202112378/2021|EPI_ISL_2363790|2021-04-20.C123]
	hCoV-19/Finland/THL-202114077/2021|EPI_ISL_2363854|2021-05-03[&!color=#7570b3,cluster=123,id_cluster=hCoV-19/Finland/THL-202114077/2021|EPI_ISL_2363854|2021-05-03.C123]
	hCoV-19/Finland/THL-202114079/2021|EPI_ISL_2363856|2021-05-03[&!color=#7570b3,cluster=123,id_cluster=hCoV-19/Finland/THL-202114079/2021|EPI_ISL_2363856|2021-05-03.C123]
	hCoV-19/Finland/5795/2021|EPI_ISL_2604489|2021-04-01[&!color=#7570b3,cluster=123,id_cluster=hCoV-19/Finland/5795/2021|EPI_ISL_2604489|2021-04-01.C123]
	hCoV-19/Finland/THL-202112380/2021|EPI_ISL_2363792|2021-04-21[&!color=#7570b3,cluster=123,id_cluster=hCoV-19/Finland/THL-202112380/2021|EPI_ISL_2363792|2021-04-21.C123]
	hCoV-19/Finland/THL-202112410/2021|EPI_ISL_2508147|2021-04-15[&!color=#7570b3,cluster=123,id_cluster=hCoV-19/Finland/THL-202112410/2021|EPI_ISL_2508147|2021-04-15.C123]
	hCoV-19/Finland/THL-202112150/2021|EPI_ISL_2507942|2021-04-13[&!color=#7570b3,cluster=123,id_cluster=hCoV-19/Finland/THL-202112150/2021|EPI_ISL_2507942|2021-04-13.C123]
	hCoV-19/Finland/THL-202112423/2021|EPI_ISL_2508155|2021-04-18[&!color=#7570b3,cluster=123,id_cluster=hCoV-19/Finland/THL-202112423/2021|EPI_ISL_2508155|2021-04-18.C123]
	hCoV-19/Finland/THL-202112418/2021|EPI_ISL_2508152|2021-04-16[&!color=#7570b3,cluster=123,id_cluster=hCoV-19/Finland/THL-202112418/2021|EPI_ISL_2508152|2021-04-16.C123]
	hCoV-19/Finland/THL-202112405/2021|EPI_ISL_2508144|2021-04-14[&!color=#7570b3,cluster=123,id_cluster=hCoV-19/Finland/THL-202112405/2021|EPI_ISL_2508144|2021-04-14.C123]
	hCoV-19/Finland/THL-202112376/2021|EPI_ISL_2508123|2021-04-23[&!color=#7570b3,cluster=123,id_cluster=hCoV-19/Finland/THL-202112376/2021|EPI_ISL_2508123|2021-04-23.C123]
	hCoV-19/Finland/THL-202112403/2021|EPI_ISL_2508142|2021-04-14[&!color=#7570b3,cluster=123,id_cluster=hCoV-19/Finland/THL-202112403/2021|EPI_ISL_2508142|2021-04-14.C123]
	hCoV-19/Finland/THL-202112379/2021|EPI_ISL_2363791|2021-04-23[&!color=#7570b3,cluster=123,id_cluster=hCoV-19/Finland/THL-202112379/2021|EPI_ISL_2363791|2021-04-23.C123]
	hCoV-19/Finland/5032/2021|EPI_ISL_2258916|2021-03-11[&!color=#7570b3,cluster=123,id_cluster=hCoV-19/Finland/5032/2021|EPI_ISL_2258916|2021-03-11.C123]
	hCoV-19/Finland/THL-202111477/2021|EPI_ISL_2507404|2021-03-28[&!color=#7570b3,cluster=123,id_cluster=hCoV-19/Finland/THL-202111477/2021|EPI_ISL_2507404|2021-03-28.C123]
	hCoV-19/Finland/5385/2021|EPI_ISL_2609169|2021-03-19[&!color=#7570b3,cluster=123,id_cluster=hCoV-19/Finland/5385/2021|EPI_ISL_2609169|2021-03-19.C123]
	hCoV-19/Finland/3694/2021|EPI_ISL_1842775|2021-02-28[&!color=#7570b3,cluster=123,id_cluster=hCoV-19/Finland/3694/2021|EPI_ISL_1842775|2021-02-28.C123]
	hCoV-19/Finland/2975/2021|EPI_ISL_1842185|2021-02-17[&!color=#7570b3,cluster=123,id_cluster=hCoV-19/Finland/2975/2021|EPI_ISL_1842185|2021-02-17.C123]
	hCoV-19/Finland/2974/2021|EPI_ISL_1842184|2021-02-16[&!color=#7570b3,cluster=123,id_cluster=hCoV-19/Finland/2974/2021|EPI_ISL_1842184|2021-02-16.C123]
	hCoV-19/Finland/2634/2021|EPI_ISL_1842081|2021-02-18[&!color=#7570b3,cluster=123,id_cluster=hCoV-19/Finland/2634/2021|EPI_ISL_1842081|2021-02-18.C123]
	hCoV-19/Finland/1706/2021|EPI_ISL_1497102|2021-02-10[&!color=#7570b3,cluster=123,id_cluster=hCoV-19/Finland/1706/2021|EPI_ISL_1497102|2021-02-10.C123]
	hCoV-19/Finland/4765/2021|EPI_ISL_2031075|2021-03-10[&!color=#66a61e,cluster=117,id_cluster=hCoV-19/Finland/4765/2021|EPI_ISL_2031075|2021-03-10.C117]
	hCoV-19/Finland/V907/2021|EPI_ISL_1842450|2021-02-04[&!color=#66a61e,cluster=117,id_cluster=hCoV-19/Finland/V907/2021|EPI_ISL_1842450|2021-02-04.C117]
	hCoV-19/Finland/5162/2021|EPI_ISL_2258748|2021-03-13[&!color=#66a61e,cluster=117,id_cluster=hCoV-19/Finland/5162/2021|EPI_ISL_2258748|2021-03-13.C117]
	hCoV-19/Finland/5163/2021|EPI_ISL_2258749|2021-03-13[&!color=#66a61e,cluster=117,id_cluster=hCoV-19/Finland/5163/2021|EPI_ISL_2258749|2021-03-13.C117]
	hCoV-19/Finland/V9032/2021|EPI_ISL_2031194|2021-03-19[&!color=#66a61e,cluster=117,id_cluster=hCoV-19/Finland/V9032/2021|EPI_ISL_2031194|2021-03-19.C117]
	hCoV-19/Finland/5143/2021|EPI_ISL_2258733|2021-03-12[&!color=#66a61e,cluster=117,id_cluster=hCoV-19/Finland/5143/2021|EPI_ISL_2258733|2021-03-12.C117]
	hCoV-19/Finland/5151/2021|EPI_ISL_2258738|2021-03-12[&!color=#66a61e,cluster=117,id_cluster=hCoV-19/Finland/5151/2021|EPI_ISL_2258738|2021-03-12.C117]
	hCoV-19/Finland/5129/2021|EPI_ISL_2258720|2021-03-13[&!color=#66a61e,cluster=117,id_cluster=hCoV-19/Finland/5129/2021|EPI_ISL_2258720|2021-03-13.C117]
	hCoV-19/Finland/3388/2021|EPI_ISL_2604356|2021-02-25[&!color=#66a61e,cluster=117,id_cluster=hCoV-19/Finland/3388/2021|EPI_ISL_2604356|2021-02-25.C117]
	hCoV-19/Finland/2136/2021|EPI_ISL_1841523|2021-02-13[&!color=#66a61e,cluster=117,id_cluster=hCoV-19/Finland/2136/2021|EPI_ISL_1841523|2021-02-13.C117]
	hCoV-19/Finland/V5948/2021|EPI_ISL_2608666|2021-03-04[&!color=#66a61e,cluster=117,id_cluster=hCoV-19/Finland/V5948/2021|EPI_ISL_2608666|2021-03-04.C117]
	hCoV-19/Finland/4964/2021|EPI_ISL_2258981|2021-03-10[&!color=#66a61e,cluster=117,id_cluster=hCoV-19/Finland/4964/2021|EPI_ISL_2258981|2021-03-10.C117]
	hCoV-19/Finland/V6302/2021|EPI_ISL_2609455|2021-03-05[&!color=#66a61e,cluster=117,id_cluster=hCoV-19/Finland/V6302/2021|EPI_ISL_2609455|2021-03-05.C117]
	hCoV-19/Finland/V5010/2021|EPI_ISL_2608467|2021-03-02[&!color=#66a61e,cluster=117,id_cluster=hCoV-19/Finland/V5010/2021|EPI_ISL_2608467|2021-03-02.C117]
	hCoV-19/Finland/V6270/2021|EPI_ISL_2609427|2021-03-05[&!color=#66a61e,cluster=117,id_cluster=hCoV-19/Finland/V6270/2021|EPI_ISL_2609427|2021-03-05.C117]
	hCoV-19/Finland/4023/2021|EPI_ISL_2604278|2021-03-03[&!color=#66a61e,cluster=117,id_cluster=hCoV-19/Finland/4023/2021|EPI_ISL_2604278|2021-03-03.C117]
	hCoV-19/Finland/3314/2021|EPI_ISL_2258383|2021-02-23[&!color=#66a61e,cluster=117,id_cluster=hCoV-19/Finland/3314/2021|EPI_ISL_2258383|2021-02-23.C117]
	hCoV-19/Finland/2752/2021|EPI_ISL_1841832|2021-02-21[&!color=#66a61e,cluster=117,id_cluster=hCoV-19/Finland/2752/2021|EPI_ISL_1841832|2021-02-21.C117]
	hCoV-19/Finland/1716/2021|EPI_ISL_1497111|2021-02-10[&!color=#66a61e,cluster=117,id_cluster=hCoV-19/Finland/1716/2021|EPI_ISL_1497111|2021-02-10.C117]
	hCoV-19/Finland/3535/2021|EPI_ISL_2258432|2021-02-27[&!color=#66a61e,cluster=117,id_cluster=hCoV-19/Finland/3535/2021|EPI_ISL_2258432|2021-02-27.C117]
	hCoV-19/Finland/2192/2021|EPI_ISL_1841574|2021-02-12[&!color=#66a61e,cluster=117,id_cluster=hCoV-19/Finland/2192/2021|EPI_ISL_1841574|2021-02-12.C117]
	hCoV-19/Finland/4999/2021|EPI_ISL_2259007|2021-03-11[&!color=#66a61e,cluster=117,id_cluster=hCoV-19/Finland/4999/2021|EPI_ISL_2259007|2021-03-11.C117]
	hCoV-19/Finland/V6525/2021|EPI_ISL_2608584|2021-03-07[&!color=#66a61e,cluster=117,id_cluster=hCoV-19/Finland/V6525/2021|EPI_ISL_2608584|2021-03-07.C117]
	hCoV-19/Finland/1688/2021|EPI_ISL_1497087|2021-02-10[&!color=#66a61e,cluster=117,id_cluster=hCoV-19/Finland/1688/2021|EPI_ISL_1497087|2021-02-10.C117]
	hCoV-19/Finland/1836/2021|EPI_ISL_1497217|2021-02-11[&!color=#66a61e,cluster=117,id_cluster=hCoV-19/Finland/1836/2021|EPI_ISL_1497217|2021-02-11.C117]
	hCoV-19/Finland/1789/2021|EPI_ISL_1497132|2021-02-11[&!color=#66a61e,cluster=117,id_cluster=hCoV-19/Finland/1789/2021|EPI_ISL_1497132|2021-02-11.C117]
	hCoV-19/Finland/V5047/2021|EPI_ISL_2608494|2021-03-02[&!color=#66a61e,cluster=117,id_cluster=hCoV-19/Finland/V5047/2021|EPI_ISL_2608494|2021-03-02.C117]
	hCoV-19/Finland/3900/2021|EPI_ISL_2604398|2021-03-02[&!color=#66a61e,cluster=117,id_cluster=hCoV-19/Finland/3900/2021|EPI_ISL_2604398|2021-03-02.C117]
	hCoV-19/Finland/THL-202105090/2021|EPI_ISL_2505192|2021-02-15[&!color=#66a61e,cluster=117,id_cluster=hCoV-19/Finland/THL-202105090/2021|EPI_ISL_2505192|2021-02-15.C117]
	hCoV-19/Finland/THL-202106461/2021|EPI_ISL_2505572|2021-02-23[&!color=#66a61e,cluster=117,id_cluster=hCoV-19/Finland/THL-202106461/2021|EPI_ISL_2505572|2021-02-23.C117]
	hCoV-19/Finland/THL-202106309/2021|EPI_ISL_2505434|2021-02-17[&!color=#66a61e,cluster=117,id_cluster=hCoV-19/Finland/THL-202106309/2021|EPI_ISL_2505434|2021-02-17.C117]
	hCoV-19/Finland/4600/2021|EPI_ISL_2258652|2021-03-08[&!color=#66a61e,cluster=117,id_cluster=hCoV-19/Finland/4600/2021|EPI_ISL_2258652|2021-03-08.C117]
	hCoV-19/Finland/3481/2021|EPI_ISL_2604419|2021-02-25[&!color=#66a61e,cluster=117,id_cluster=hCoV-19/Finland/3481/2021|EPI_ISL_2604419|2021-02-25.C117]
	hCoV-19/Finland/V9191/2021|EPI_ISL_2258520|2021-03-22[&!color=#66a61e,cluster=117,id_cluster=hCoV-19/Finland/V9191/2021|EPI_ISL_2258520|2021-03-22.C117]
	hCoV-19/Finland/4959/2021|EPI_ISL_2258978|2021-03-10[&!color=#66a61e,cluster=117,id_cluster=hCoV-19/Finland/4959/2021|EPI_ISL_2258978|2021-03-10.C117]
	hCoV-19/Finland/2665/2021|EPI_ISL_1841945|2021-02-19[&!color=#66a61e,cluster=117,id_cluster=hCoV-19/Finland/2665/2021|EPI_ISL_1841945|2021-02-19.C117]
	hCoV-19/Finland/THL-202109808/2021|EPI_ISL_2506695|2021-03-18[&!color=#66a61e,cluster=117,id_cluster=hCoV-19/Finland/THL-202109808/2021|EPI_ISL_2506695|2021-03-18.C117]
	hCoV-19/Finland/4611/2021|EPI_ISL_2258662|2021-03-08[&!color=#66a61e,cluster=117,id_cluster=hCoV-19/Finland/4611/2021|EPI_ISL_2258662|2021-03-08.C117]
	hCoV-19/Finland/5302/2021|EPI_ISL_2258853|2021-03-17[&!color=#66a61e,cluster=117,id_cluster=hCoV-19/Finland/5302/2021|EPI_ISL_2258853|2021-03-17.C117]
	hCoV-19/Finland/THL-202105789/2021|EPI_ISL_2505309|2021-02-21[&!color=#66a61e,cluster=117,id_cluster=hCoV-19/Finland/THL-202105789/2021|EPI_ISL_2505309|2021-02-21.C117]
	hCoV-19/Finland/2807/2021|EPI_ISL_1841730|2021-02-18[&!color=#66a61e,cluster=117,id_cluster=hCoV-19/Finland/2807/2021|EPI_ISL_1841730|2021-02-18.C117]
	hCoV-19/Finland/6751/2021|EPI_ISL_2608868|2021-05-05[&!color=#66a61e,cluster=117,id_cluster=hCoV-19/Finland/6751/2021|EPI_ISL_2608868|2021-05-05.C117]
	hCoV-19/Finland/THL-202111600/2021|EPI_ISL_2507512|2021-03-30[&!color=#66a61e,cluster=117,id_cluster=hCoV-19/Finland/THL-202111600/2021|EPI_ISL_2507512|2021-03-30.C117]
	hCoV-19/Finland/5305/2021|EPI_ISL_2258856|2021-03-17[&!color=#66a61e,cluster=117,id_cluster=hCoV-19/Finland/5305/2021|EPI_ISL_2258856|2021-03-17.C117]
	hCoV-19/Finland/4132/2021|EPI_ISL_2031052|2021-03-04[&!color=#66a61e,cluster=117,id_cluster=hCoV-19/Finland/4132/2021|EPI_ISL_2031052|2021-03-04.C117]
	hCoV-19/Finland/6533/2021|EPI_ISL_2608817|2021-05-01[&!color=#66a61e,cluster=117,id_cluster=hCoV-19/Finland/6533/2021|EPI_ISL_2608817|2021-05-01.C117]
	hCoV-19/Finland/6305/2021|EPI_ISL_2608622|2021-04-25[&!color=#66a61e,cluster=117,id_cluster=hCoV-19/Finland/6305/2021|EPI_ISL_2608622|2021-04-25.C117]
	hCoV-19/Finland/V4990/2021|EPI_ISL_2608453|2021-03-02[&!color=#66a61e,cluster=117,id_cluster=hCoV-19/Finland/V4990/2021|EPI_ISL_2608453|2021-03-02.C117]
	hCoV-19/Finland/V5029/2021|EPI_ISL_2608483|2021-03-02[&!color=#66a61e,cluster=117,id_cluster=hCoV-19/Finland/V5029/2021|EPI_ISL_2608483|2021-03-02.C117]
	hCoV-19/Finland/V6281/2021|EPI_ISL_2609436|2021-03-06[&!color=#66a61e,cluster=117,id_cluster=hCoV-19/Finland/V6281/2021|EPI_ISL_2609436|2021-03-06.C117]
	hCoV-19/Finland/THL-202108498/2021|EPI_ISL_2505676|2021-02-27[&!color=#66a61e,cluster=117,id_cluster=hCoV-19/Finland/THL-202108498/2021|EPI_ISL_2505676|2021-02-27.C117]
	hCoV-19/Finland/4984/2021|EPI_ISL_2258994|2021-03-11[&!color=#66a61e,cluster=117,id_cluster=hCoV-19/Finland/4984/2021|EPI_ISL_2258994|2021-03-11.C117]
	hCoV-19/Finland/5941/2021|EPI_ISL_2609329|2021-04-08[&!color=#66a61e,cluster=117,id_cluster=hCoV-19/Finland/5941/2021|EPI_ISL_2609329|2021-04-08.C117]
	hCoV-19/Finland/3367/2021|EPI_ISL_2604341|2021-02-25[&!color=#66a61e,cluster=117,id_cluster=hCoV-19/Finland/3367/2021|EPI_ISL_2604341|2021-02-25.C117]
	hCoV-19/Finland/3371/2021|EPI_ISL_2604345|2021-02-25[&!color=#66a61e,cluster=117,id_cluster=hCoV-19/Finland/3371/2021|EPI_ISL_2604345|2021-02-25.C117]
	hCoV-19/Finland/3276/2021|EPI_ISL_2604329|2021-02-24[&!color=#66a61e,cluster=117,id_cluster=hCoV-19/Finland/3276/2021|EPI_ISL_2604329|2021-02-24.C117]
	hCoV-19/Finland/THL-202109250/2021|EPI_ISL_2506279|2021-03-11[&!color=#66a61e,cluster=117,id_cluster=hCoV-19/Finland/THL-202109250/2021|EPI_ISL_2506279|2021-03-11.C117]
	hCoV-19/Finland/3510/2021|EPI_ISL_2604444|2021-02-26[&!color=#66a61e,cluster=117,id_cluster=hCoV-19/Finland/3510/2021|EPI_ISL_2604444|2021-02-26.C117]
	hCoV-19/Finland/2781/2021|EPI_ISL_1841857|2021-02-19[&!color=#66a61e,cluster=117,id_cluster=hCoV-19/Finland/2781/2021|EPI_ISL_1841857|2021-02-19.C117]
	hCoV-19/Finland/3571/2021|EPI_ISL_2258467|2021-02-27[&!color=#66a61e,cluster=117,id_cluster=hCoV-19/Finland/3571/2021|EPI_ISL_2258467|2021-02-27.C117]
	hCoV-19/Finland/3492/2021|EPI_ISL_2604428|2021-02-25[&!color=#66a61e,cluster=117,id_cluster=hCoV-19/Finland/3492/2021|EPI_ISL_2604428|2021-02-25.C117]
	hCoV-19/Finland/THL-202109252/2021|EPI_ISL_2506281|2021-03-10[&!color=#66a61e,cluster=117,id_cluster=hCoV-19/Finland/THL-202109252/2021|EPI_ISL_2506281|2021-03-10.C117]
	hCoV-19/Finland/4416/2021|EPI_ISL_2604317|2021-03-05[&!color=#66a61e,cluster=117,id_cluster=hCoV-19/Finland/4416/2021|EPI_ISL_2604317|2021-03-05.C117]
	hCoV-19/Finland/THL-202109261/2021|EPI_ISL_2506288|2021-03-09[&!color=#66a61e,cluster=117,id_cluster=hCoV-19/Finland/THL-202109261/2021|EPI_ISL_2506288|2021-03-09.C117]
	hCoV-19/Finland/THL-202109417/2021|EPI_ISL_2506402|2021-03-12[&!color=#66a61e,cluster=117,id_cluster=hCoV-19/Finland/THL-202109417/2021|EPI_ISL_2506402|2021-03-12.C117]
	hCoV-19/Finland/5332/2021|EPI_ISL_2258876|2021-03-15[&!color=#66a61e,cluster=117,id_cluster=hCoV-19/Finland/5332/2021|EPI_ISL_2258876|2021-03-15.C117]
	hCoV-19/Finland/2074/2021|EPI_ISL_1841465|2021-02-14[&!color=#66a61e,cluster=117,id_cluster=hCoV-19/Finland/2074/2021|EPI_ISL_1841465|2021-02-14.C117]
	hCoV-19/Finland/4720/2021|EPI_ISL_1842710|2021-03-08[&!color=#66a61e,cluster=117,id_cluster=hCoV-19/Finland/4720/2021|EPI_ISL_1842710|2021-03-08.C117]
	hCoV-19/Finland/THL-202109182/2021|EPI_ISL_2506222|2021-03-10[&!color=#66a61e,cluster=117,id_cluster=hCoV-19/Finland/THL-202109182/2021|EPI_ISL_2506222|2021-03-10.C117]
	hCoV-19/Finland/4411/2021|EPI_ISL_2604313|2021-03-06[&!color=#66a61e,cluster=117,id_cluster=hCoV-19/Finland/4411/2021|EPI_ISL_2604313|2021-03-06.C117]
	hCoV-19/Finland/6244/2021|EPI_ISL_2608529|2021-04-22[&!color=#66a61e,cluster=117,id_cluster=hCoV-19/Finland/6244/2021|EPI_ISL_2608529|2021-04-22.C117]
	hCoV-19/Finland/2306/2021|EPI_ISL_1841678|2021-02-14[&!color=#66a61e,cluster=117,id_cluster=hCoV-19/Finland/2306/2021|EPI_ISL_1841678|2021-02-14.C117]
	hCoV-19/Finland/V6505/2021|EPI_ISL_2608570|2021-03-07[&!color=#66a61e,cluster=117,id_cluster=hCoV-19/Finland/V6505/2021|EPI_ISL_2608570|2021-03-07.C117]
	hCoV-19/Finland/2247/2021|EPI_ISL_1841626|2021-02-13[&!color=#66a61e,cluster=117,id_cluster=hCoV-19/Finland/2247/2021|EPI_ISL_1841626|2021-02-13.C117]
	hCoV-19/Finland/6181/2021|EPI_ISL_2609388|2021-04-18[&!color=#66a61e,cluster=117,id_cluster=hCoV-19/Finland/6181/2021|EPI_ISL_2609388|2021-04-18.C117]
	hCoV-19/Finland/3800/2021|EPI_ISL_2258569|2021-03-01[&!color=#66a61e,cluster=117,id_cluster=hCoV-19/Finland/3800/2021|EPI_ISL_2258569|2021-03-01.C117]
	hCoV-19/Finland/2163/2021|EPI_ISL_1841548|2021-02-13[&!color=#66a61e,cluster=117,id_cluster=hCoV-19/Finland/2163/2021|EPI_ISL_1841548|2021-02-13.C117]
	hCoV-19/Finland/3543/2021|EPI_ISL_2258440|2021-02-27[&!color=#66a61e,cluster=117,id_cluster=hCoV-19/Finland/3543/2021|EPI_ISL_2258440|2021-02-27.C117]
	hCoV-19/Finland/2668/2021|EPI_ISL_1841948|2021-02-19[&!color=#66a61e,cluster=117,id_cluster=hCoV-19/Finland/2668/2021|EPI_ISL_1841948|2021-02-19.C117]
	hCoV-19/Finland/3075/2021|EPI_ISL_2030981|2021-02-22[&!color=#66a61e,cluster=117,id_cluster=hCoV-19/Finland/3075/2021|EPI_ISL_2030981|2021-02-22.C117]
	hCoV-19/Finland/5422/2021|EPI_ISL_2258904|2021-03-22[&!color=#66a61e,cluster=117,id_cluster=hCoV-19/Finland/5422/2021|EPI_ISL_2258904|2021-03-22.C117]
	hCoV-19/Finland/THL-202111461/2021|EPI_ISL_2507393|2021-03-25[&!color=#66a61e,cluster=117,id_cluster=hCoV-19/Finland/THL-202111461/2021|EPI_ISL_2507393|2021-03-25.C117]
	hCoV-19/Finland/V8737/2021|EPI_ISL_2609110|2021-03-15[&!color=#66a61e,cluster=117,id_cluster=hCoV-19/Finland/V8737/2021|EPI_ISL_2609110|2021-03-15.C117]
	hCoV-19/Finland/3734/2021|EPI_ISL_2258685|2021-02-28[&!color=#66a61e,cluster=117,id_cluster=hCoV-19/Finland/3734/2021|EPI_ISL_2258685|2021-02-28.C117]
	hCoV-19/Finland/THL-202109192/2021|EPI_ISL_2506232|2021-03-10[&!color=#66a61e,cluster=117,id_cluster=hCoV-19/Finland/THL-202109192/2021|EPI_ISL_2506232|2021-03-10.C117]
	hCoV-19/Finland/3875/2021|EPI_ISL_2604379|2021-03-02[&!color=#66a61e,cluster=117,id_cluster=hCoV-19/Finland/3875/2021|EPI_ISL_2604379|2021-03-02.C117]
	hCoV-19/Finland/5650/2021|EPI_ISL_2604635|2021-03-26[&!color=#66a61e,cluster=117,id_cluster=hCoV-19/Finland/5650/2021|EPI_ISL_2604635|2021-03-26.C117]
	hCoV-19/Finland/3016/2021|EPI_ISL_1841778|2021-02-22[&!color=#66a61e,cluster=117,id_cluster=hCoV-19/Finland/3016/2021|EPI_ISL_1841778|2021-02-22.C117]
	hCoV-19/Finland/3279/2021|EPI_ISL_2604331|2021-02-24[&!color=#66a61e,cluster=117,id_cluster=hCoV-19/Finland/3279/2021|EPI_ISL_2604331|2021-02-24.C117]
	hCoV-19/Finland/V8754/2021|EPI_ISL_2609126|2021-03-16[&!color=#66a61e,cluster=117,id_cluster=hCoV-19/Finland/V8754/2021|EPI_ISL_2609126|2021-03-16.C117]
	hCoV-19/Finland/4648/2021|EPI_ISL_2030920|2021-03-09[&!color=#66a61e,cluster=117,id_cluster=hCoV-19/Finland/4648/2021|EPI_ISL_2030920|2021-03-09.C117]
	hCoV-19/Finland/V8919/2021|EPI_ISL_2609295|2021-03-18[&!color=#66a61e,cluster=117,id_cluster=hCoV-19/Finland/V8919/2021|EPI_ISL_2609295|2021-03-18.C117]
	hCoV-19/Finland/2764/2021|EPI_ISL_1841842|2021-02-21[&!color=#66a61e,cluster=117,id_cluster=hCoV-19/Finland/2764/2021|EPI_ISL_1841842|2021-02-21.C117]
	hCoV-19/Finland/2809/2021|EPI_ISL_1841732|2021-02-18[&!color=#66a61e,cluster=117,id_cluster=hCoV-19/Finland/2809/2021|EPI_ISL_1841732|2021-02-18.C117]
	hCoV-19/Finland/2890/2021|EPI_ISL_2258496|2021-02-21[&!color=#666666,cluster=112,id_cluster=hCoV-19/Finland/2890/2021|EPI_ISL_2258496|2021-02-21.C112]
	hCoV-19/Finland/2193/2021|EPI_ISL_1841575|2021-02-12[&!color=#666666,cluster=112,id_cluster=hCoV-19/Finland/2193/2021|EPI_ISL_1841575|2021-02-12.C112]
	hCoV-19/Finland/2276/2021|EPI_ISL_1841653|2021-02-12[&!color=#666666,cluster=112,id_cluster=hCoV-19/Finland/2276/2021|EPI_ISL_1841653|2021-02-12.C112]
	hCoV-19/Finland/6609/2021|EPI_ISL_2608849|2021-05-04[&!color=#e7298a,cluster=100,id_cluster=hCoV-19/Finland/6609/2021|EPI_ISL_2608849|2021-05-04.C100]
	hCoV-19/Finland/6597/2021|EPI_ISL_2608842|2021-05-04[&!color=#e7298a,cluster=100,id_cluster=hCoV-19/Finland/6597/2021|EPI_ISL_2608842|2021-05-04.C100]
	hCoV-19/Finland/6608/2021|EPI_ISL_2608848|2021-05-04[&!color=#e7298a,cluster=100,id_cluster=hCoV-19/Finland/6608/2021|EPI_ISL_2608848|2021-05-04.C100]
	hCoV-19/Finland/6611/2021|EPI_ISL_2608851|2021-05-04[&!color=#e7298a,cluster=100,id_cluster=hCoV-19/Finland/6611/2021|EPI_ISL_2608851|2021-05-04.C100]
	hCoV-19/Finland/6610/2021|EPI_ISL_2608850|2021-05-04[&!color=#e7298a,cluster=100,id_cluster=hCoV-19/Finland/6610/2021|EPI_ISL_2608850|2021-05-04.C100]
	hCoV-19/Finland/THL-202117257/2021|EPI_ISL_2364021|2021-05-10[&!color=#e7298a,cluster=100,id_cluster=hCoV-19/Finland/THL-202117257/2021|EPI_ISL_2364021|2021-05-10.C100]
	hCoV-19/Finland/6569/2021|EPI_ISL_2608833|2021-05-03[&!color=#e7298a,cluster=100,id_cluster=hCoV-19/Finland/6569/2021|EPI_ISL_2608833|2021-05-03.C100]
	hCoV-19/Finland/6621/2021|EPI_ISL_2608860|2021-05-04[&!color=#e7298a,cluster=100,id_cluster=hCoV-19/Finland/6621/2021|EPI_ISL_2608860|2021-05-04.C100]
	hCoV-19/Finland/THL-202117279/2021|EPI_ISL_2364037|2021-05-04[&!color=#e7298a,cluster=100,id_cluster=hCoV-19/Finland/THL-202117279/2021|EPI_ISL_2364037|2021-05-04.C100]
	hCoV-19/Finland/THL-202112343/2021|EPI_ISL_2508096|2021-04-18[&cluster=-1,id_cluster=hCoV-19/Finland/THL-202112343/2021|EPI_ISL_2508096|2021-04-18.C-1]
	hCoV-19/Finland/THL-202112253/2021|EPI_ISL_2508020|2021-04-16[&cluster=-1,id_cluster=hCoV-19/Finland/THL-202112253/2021|EPI_ISL_2508020|2021-04-16.C-1]
	hCoV-19/Finland/HEL-8-30_S349/2021|EPI_ISL_902906|2021-01-09[&cluster=-1,id_cluster=hCoV-19/Finland/HEL-8-30_S349/2021|EPI_ISL_902906|2021-01-09.C-1]
	hCoV-19/Finland/THL-202103863/2021|EPI_ISL_2591209|2021-01-30[&!color=#666666,cluster=56,id_cluster=hCoV-19/Finland/THL-202103863/2021|EPI_ISL_2591209|2021-01-30.C56]
	hCoV-19/Finland/THL-202102298/2021|EPI_ISL_2590780|2021-01-28[&!color=#666666,cluster=56,id_cluster=hCoV-19/Finland/THL-202102298/2021|EPI_ISL_2590780|2021-01-28.C56]
	hCoV-19/Finland/5280/2021|EPI_ISL_2258838|2021-03-17[&!color=#666666,cluster=56,id_cluster=hCoV-19/Finland/5280/2021|EPI_ISL_2258838|2021-03-17.C56]
	hCoV-19/Finland/THL-202101648/2021|EPI_ISL_2590241|2021-01-15[&!color=#a6761d,cluster=31,id_cluster=hCoV-19/Finland/THL-202101648/2021|EPI_ISL_2590241|2021-01-15.C31]
	hCoV-19/Finland/THL-202105034/2021|EPI_ISL_2591687|2021-02-05[&!color=#a6761d,cluster=31,id_cluster=hCoV-19/Finland/THL-202105034/2021|EPI_ISL_2591687|2021-02-05.C31]
	hCoV-19/Finland/THL-202102155/2021|EPI_ISL_2590644|2021-01-23[&!color=#a6761d,cluster=31,id_cluster=hCoV-19/Finland/THL-202102155/2021|EPI_ISL_2590644|2021-01-23.C31]
	hCoV-19/Finland/THL-202104105/2021|EPI_ISL_2591586|2021-02-05[&!color=#a6761d,cluster=31,id_cluster=hCoV-19/Finland/THL-202104105/2021|EPI_ISL_2591586|2021-02-05.C31]
	hCoV-19/Finland/6034/2021|EPI_ISL_2604779|2021-04-12[&!color=#7570b3,cluster=27,id_cluster=hCoV-19/Finland/6034/2021|EPI_ISL_2604779|2021-04-12.C27]
	hCoV-19/Finland/THL-202114075/2021|EPI_ISL_2363852|2021-05-03[&!color=#7570b3,cluster=27,id_cluster=hCoV-19/Finland/THL-202114075/2021|EPI_ISL_2363852|2021-05-03.C27]
	hCoV-19/Finland/THL-202104022/2021|EPI_ISL_2591436|2021-02-06[&!color=#7570b3,cluster=27,id_cluster=hCoV-19/Finland/THL-202104022/2021|EPI_ISL_2591436|2021-02-06.C27]
	hCoV-19/Finland/THL-202104106/2021|EPI_ISL_2591588|2021-02-05[&!color=#7570b3,cluster=27,id_cluster=hCoV-19/Finland/THL-202104106/2021|EPI_ISL_2591588|2021-02-05.C27]
	hCoV-19/Finland/THL-202104121/2021|EPI_ISL_2591622|2021-02-05[&!color=#7570b3,cluster=27,id_cluster=hCoV-19/Finland/THL-202104121/2021|EPI_ISL_2591622|2021-02-05.C27]
	hCoV-19/Finland/THL-202106163/2021|EPI_ISL_2505318|2021-02-18[&!color=#7570b3,cluster=27,id_cluster=hCoV-19/Finland/THL-202106163/2021|EPI_ISL_2505318|2021-02-18.C27]
	hCoV-19/Finland/THL-202106430/2021|EPI_ISL_2505549|2021-02-20[&!color=#7570b3,cluster=27,id_cluster=hCoV-19/Finland/THL-202106430/2021|EPI_ISL_2505549|2021-02-20.C27]
	hCoV-19/Finland/THL-202108703/2021|EPI_ISL_2505841|2021-02-21[&!color=#7570b3,cluster=27,id_cluster=hCoV-19/Finland/THL-202108703/2021|EPI_ISL_2505841|2021-02-21.C27]
	hCoV-19/Finland/THL-202106429/2021|EPI_ISL_2505548|2021-02-18[&!color=#7570b3,cluster=27,id_cluster=hCoV-19/Finland/THL-202106429/2021|EPI_ISL_2505548|2021-02-18.C27]
	hCoV-19/Finland/THL-202103998/2021|EPI_ISL_2591393|2021-01-29[&!color=#7570b3,cluster=27,id_cluster=hCoV-19/Finland/THL-202103998/2021|EPI_ISL_2591393|2021-01-29.C27]
	hCoV-19/Finland/THL-202101526/2020|EPI_ISL_2537343|2020-12-23[&!color=#7570b3,cluster=27,id_cluster=hCoV-19/Finland/THL-202101526/2020|EPI_ISL_2537343|2020-12-23.C27]
	hCoV-19/Finland/THL-202101528/2020|EPI_ISL_2537345|2020-12-21[&!color=#7570b3,cluster=27,id_cluster=hCoV-19/Finland/THL-202101528/2020|EPI_ISL_2537345|2020-12-21.C27]
	hCoV-19/Finland/THL-202101527/2020|EPI_ISL_2537344|2020-12-21[&!color=#7570b3,cluster=27,id_cluster=hCoV-19/Finland/THL-202101527/2020|EPI_ISL_2537344|2020-12-21.C27]
	hCoV-19/Finland/THL-202105079/2021|EPI_ISL_2505183|2021-02-15[&cluster=-1,id_cluster=hCoV-19/Finland/THL-202105079/2021|EPI_ISL_2505183|2021-02-15.C-1]
	hCoV-19/Finland/V1034/2021|EPI_ISL_2608808|2021-02-09[&cluster=-1,id_cluster=hCoV-19/Finland/V1034/2021|EPI_ISL_2608808|2021-02-09.C-1]
	hCoV-19/Finland/HEL-19-542/2021|EPI_ISL_1081970|2021-01-26[&cluster=-1,id_cluster=hCoV-19/Finland/HEL-19-542/2021|EPI_ISL_1081970|2021-01-26.C-1]
	hCoV-19/Finland/5200/2021|EPI_ISL_2030946|2021-03-12[&cluster=-1,id_cluster=hCoV-19/Finland/5200/2021|EPI_ISL_2030946|2021-03-12.C-1]
	hCoV-19/Finland/1214/2021|EPI_ISL_1497247|2021-02-03[&cluster=-1,id_cluster=hCoV-19/Finland/1214/2021|EPI_ISL_1497247|2021-02-03.C-1]
	hCoV-19/Finland/4039/2021|EPI_ISL_2604290|2021-03-03[&cluster=-1,id_cluster=hCoV-19/Finland/4039/2021|EPI_ISL_2604290|2021-03-03.C-1]
	hCoV-19/Finland/1098/2021|EPI_ISL_1496732|2021-02-03[&!color=#e7298a,cluster=124,id_cluster=hCoV-19/Finland/1098/2021|EPI_ISL_1496732|2021-02-03.C124]
	hCoV-19/Finland/4007/2021|EPI_ISL_2604262|2021-03-02[&!color=#e7298a,cluster=124,id_cluster=hCoV-19/Finland/4007/2021|EPI_ISL_2604262|2021-03-02.C124]
	hCoV-19/Finland/4010/2021|EPI_ISL_2604265|2021-03-03[&!color=#e7298a,cluster=124,id_cluster=hCoV-19/Finland/4010/2021|EPI_ISL_2604265|2021-03-03.C124]
	hCoV-19/Finland/2237/2021|EPI_ISL_1841616|2021-02-13[&!color=#e7298a,cluster=124,id_cluster=hCoV-19/Finland/2237/2021|EPI_ISL_1841616|2021-02-13.C124]
	hCoV-19/Finland/2334/2021|EPI_ISL_1841705|2021-02-14[&!color=#e7298a,cluster=124,id_cluster=hCoV-19/Finland/2334/2021|EPI_ISL_1841705|2021-02-14.C124]
	hCoV-19/Finland/2293/2021|EPI_ISL_1841670|2021-02-14[&cluster=-1,id_cluster=hCoV-19/Finland/2293/2021|EPI_ISL_1841670|2021-02-14.C-1]
	hCoV-19/Finland/4073/2021|EPI_ISL_2608726|2021-03-03[&cluster=-1,id_cluster=hCoV-19/Finland/4073/2021|EPI_ISL_2608726|2021-03-03.C-1]
	hCoV-19/Finland/6094/2021|EPI_ISL_2609034|2021-04-15[&cluster=-1,id_cluster=hCoV-19/Finland/6094/2021|EPI_ISL_2609034|2021-04-15.C-1]
	hCoV-19/Finland/6087/2021|EPI_ISL_2609029|2021-04-14[&cluster=-1,id_cluster=hCoV-19/Finland/6087/2021|EPI_ISL_2609029|2021-04-14.C-1]
	hCoV-19/Finland/THL-202109598/2021|EPI_ISL_2506543|2021-03-16[&!color=#66a61e,cluster=85,id_cluster=hCoV-19/Finland/THL-202109598/2021|EPI_ISL_2506543|2021-03-16.C85]
	hCoV-19/Finland/THL-202111532/2021|EPI_ISL_2507455|2021-03-25[&!color=#66a61e,cluster=85,id_cluster=hCoV-19/Finland/THL-202111532/2021|EPI_ISL_2507455|2021-03-25.C85]
	hCoV-19/Finland/THL-202109996/2021|EPI_ISL_2506849|2021-03-20[&!color=#66a61e,cluster=85,id_cluster=hCoV-19/Finland/THL-202109996/2021|EPI_ISL_2506849|2021-03-20.C85]
	hCoV-19/Finland/THL-202112012/2021|EPI_ISL_2507830|2021-04-09[&!color=#66a61e,cluster=85,id_cluster=hCoV-19/Finland/THL-202112012/2021|EPI_ISL_2507830|2021-04-09.C85]
	hCoV-19/Finland/THL-202111475/2021|EPI_ISL_2507402|2021-03-25[&!color=#66a61e,cluster=85,id_cluster=hCoV-19/Finland/THL-202111475/2021|EPI_ISL_2507402|2021-03-25.C85]
	hCoV-19/Finland/THL-202111660/2021|EPI_ISL_2507570|2021-03-31[&!color=#66a61e,cluster=85,id_cluster=hCoV-19/Finland/THL-202111660/2021|EPI_ISL_2507570|2021-03-31.C85]
	hCoV-19/Finland/6069/2021|EPI_ISL_2609021|2021-04-14[&!color=#66a61e,cluster=85,id_cluster=hCoV-19/Finland/6069/2021|EPI_ISL_2609021|2021-04-14.C85]
	hCoV-19/Finland/THL-202109359/2021|EPI_ISL_2506355|2021-03-11[&!color=#66a61e,cluster=85,id_cluster=hCoV-19/Finland/THL-202109359/2021|EPI_ISL_2506355|2021-03-11.C85]
	hCoV-19/Finland/THL-202109344/2021|EPI_ISL_2506343|2021-03-11[&!color=#66a61e,cluster=85,id_cluster=hCoV-19/Finland/THL-202109344/2021|EPI_ISL_2506343|2021-03-11.C85]
	hCoV-19/Finland/THL-202106310/2021|EPI_ISL_2505435|2021-02-20[&!color=#66a61e,cluster=85,id_cluster=hCoV-19/Finland/THL-202106310/2021|EPI_ISL_2505435|2021-02-20.C85]
	hCoV-19/Finland/4790/2021|EPI_ISL_2031092|2021-03-10[&!color=#66a61e,cluster=85,id_cluster=hCoV-19/Finland/4790/2021|EPI_ISL_2031092|2021-03-10.C85]
	hCoV-19/Finland/6086/2021|EPI_ISL_2609028|2021-04-14[&!color=#66a61e,cluster=85,id_cluster=hCoV-19/Finland/6086/2021|EPI_ISL_2609028|2021-04-14.C85]
	hCoV-19/Finland/THL-202109924/2021|EPI_ISL_2506791|2021-03-21[&!color=#66a61e,cluster=85,id_cluster=hCoV-19/Finland/THL-202109924/2021|EPI_ISL_2506791|2021-03-21.C85]
	hCoV-19/Finland/THL-202109967/2021|EPI_ISL_2506825|2021-03-18[&!color=#66a61e,cluster=85,id_cluster=hCoV-19/Finland/THL-202109967/2021|EPI_ISL_2506825|2021-03-18.C85]
	hCoV-19/Finland/THL-202111446/2021|EPI_ISL_2507380|2021-03-25[&!color=#66a61e,cluster=85,id_cluster=hCoV-19/Finland/THL-202111446/2021|EPI_ISL_2507380|2021-03-25.C85]
	hCoV-19/Finland/6534/2021|EPI_ISL_2608818|2021-05-02[&!color=#66a61e,cluster=77,id_cluster=hCoV-19/Finland/6534/2021|EPI_ISL_2608818|2021-05-02.C77]
	hCoV-19/Finland/THL-202112353/2021|EPI_ISL_2508105|2021-04-13[&!color=#66a61e,cluster=77,id_cluster=hCoV-19/Finland/THL-202112353/2021|EPI_ISL_2508105|2021-04-13.C77]
	hCoV-19/Finland/3256/2021|EPI_ISL_2031030|2021-02-23[&!color=#1b9e77,cluster=65,id_cluster=hCoV-19/Finland/3256/2021|EPI_ISL_2031030|2021-02-23.C65]
	hCoV-19/Finland/1554/2021|EPI_ISL_1497002|2021-02-09[&!color=#1b9e77,cluster=65,id_cluster=hCoV-19/Finland/1554/2021|EPI_ISL_1497002|2021-02-09.C65]
	hCoV-19/Finland/3216/2021|EPI_ISL_2030995|2021-02-23[&!color=#1b9e77,cluster=65,id_cluster=hCoV-19/Finland/3216/2021|EPI_ISL_2030995|2021-02-23.C65]
	hCoV-19/Finland/THL-202103916/2021|EPI_ISL_2591279|2021-02-02[&!color=#1b9e77,cluster=65,id_cluster=hCoV-19/Finland/THL-202103916/2021|EPI_ISL_2591279|2021-02-02.C65]
	hCoV-19/Finland/1608/2021|EPI_ISL_1497046|2021-02-09[&!color=#1b9e77,cluster=65,id_cluster=hCoV-19/Finland/1608/2021|EPI_ISL_1497046|2021-02-09.C65]
	hCoV-19/Finland/6031/2021|EPI_ISL_2604776|2021-04-10[&!color=#1b9e77,cluster=65,id_cluster=hCoV-19/Finland/6031/2021|EPI_ISL_2604776|2021-04-10.C65]
	hCoV-19/Finland/THL-202114026/2021|EPI_ISL_2363822|2021-04-29[&!color=#1b9e77,cluster=65,id_cluster=hCoV-19/Finland/THL-202114026/2021|EPI_ISL_2363822|2021-04-29.C65]
	hCoV-19/Finland/5673/2021|EPI_ISL_2604646|2021-03-29[&cluster=-1,id_cluster=hCoV-19/Finland/5673/2021|EPI_ISL_2604646|2021-03-29.C-1]
	hCoV-19/Finland/6093/2021|EPI_ISL_2609033|2021-04-15[&!color=#7570b3,cluster=43,id_cluster=hCoV-19/Finland/6093/2021|EPI_ISL_2609033|2021-04-15.C43]
	hCoV-19/Finland/3872/2021|EPI_ISL_2604377|2021-03-02[&!color=#7570b3,cluster=43,id_cluster=hCoV-19/Finland/3872/2021|EPI_ISL_2604377|2021-03-02.C43]
	hCoV-19/Finland/5287/2021|EPI_ISL_2258842|2021-03-18[&!color=#7570b3,cluster=43,id_cluster=hCoV-19/Finland/5287/2021|EPI_ISL_2258842|2021-03-18.C43]
	hCoV-19/Finland/THL-202106313/2021|EPI_ISL_2505437|2021-02-19[&!color=#7570b3,cluster=43,id_cluster=hCoV-19/Finland/THL-202106313/2021|EPI_ISL_2505437|2021-02-19.C43]
	hCoV-19/Finland/THL-202106177/2021|EPI_ISL_2505330|2021-02-17[&!color=#666666,cluster=32,id_cluster=hCoV-19/Finland/THL-202106177/2021|EPI_ISL_2505330|2021-02-17.C32]
	hCoV-19/Finland/1584/2021|EPI_ISL_1497025|2021-02-09[&!color=#666666,cluster=32,id_cluster=hCoV-19/Finland/1584/2021|EPI_ISL_1497025|2021-02-09.C32]
	hCoV-19/Finland/5909/2021|EPI_ISL_2604733|2021-04-06[&!color=#666666,cluster=32,id_cluster=hCoV-19/Finland/5909/2021|EPI_ISL_2604733|2021-04-06.C32]
	hCoV-19/Finland/5674/2021|EPI_ISL_2604647|2021-03-23[&!color=#666666,cluster=32,id_cluster=hCoV-19/Finland/5674/2021|EPI_ISL_2604647|2021-03-23.C32]
	hCoV-19/Finland/THL-202105087/2021|EPI_ISL_2505190|2021-02-15[&!color=#1b9e77,cluster=33,id_cluster=hCoV-19/Finland/THL-202105087/2021|EPI_ISL_2505190|2021-02-15.C33]
	hCoV-19/Finland/THL-202114038/2021|EPI_ISL_2363830|2021-04-23[&!color=#1b9e77,cluster=33,id_cluster=hCoV-19/Finland/THL-202114038/2021|EPI_ISL_2363830|2021-04-23.C33]
	hCoV-19/Finland/THL-202117254/2021|EPI_ISL_2364018|2021-05-06[&!color=#1b9e77,cluster=33,id_cluster=hCoV-19/Finland/THL-202117254/2021|EPI_ISL_2364018|2021-05-06.C33]
	hCoV-19/Finland/TRE24386_3/2021|EPI_ISL_2153431|2021-04-06[&!color=#1b9e77,cluster=33,id_cluster=hCoV-19/Finland/TRE24386_3/2021|EPI_ISL_2153431|2021-04-06.C33]
	hCoV-19/Finland/TRE26444_9/2021|EPI_ISL_2467931|2021-05-19[&!color=#d95f02,cluster=34,id_cluster=hCoV-19/Finland/TRE26444_9/2021|EPI_ISL_2467931|2021-05-19.C34]
	hCoV-19/Finland/TRE26521_1/2021|EPI_ISL_2467933|2021-05-18[&!color=#d95f02,cluster=34,id_cluster=hCoV-19/Finland/TRE26521_1/2021|EPI_ISL_2467933|2021-05-18.C34]
	hCoV-19/Finland/TRE24149_2/2021|EPI_ISL_2466671|2021-04-03[&!color=#d95f02,cluster=34,id_cluster=hCoV-19/Finland/TRE24149_2/2021|EPI_ISL_2466671|2021-04-03.C34]
	hCoV-19/Finland/TRE26444_4/2021|EPI_ISL_2467836|2021-05-17[&!color=#d95f02,cluster=34,id_cluster=hCoV-19/Finland/TRE26444_4/2021|EPI_ISL_2467836|2021-05-17.C34]
	hCoV-19/Finland/TRE26444_2/2021|EPI_ISL_2467797|2021-05-19[&!color=#d95f02,cluster=34,id_cluster=hCoV-19/Finland/TRE26444_2/2021|EPI_ISL_2467797|2021-05-19.C34]
	hCoV-19/Finland/TRE24178_11/2021|EPI_ISL_2153110|2021-04-10[&!color=#d95f02,cluster=34,id_cluster=hCoV-19/Finland/TRE24178_11/2021|EPI_ISL_2153110|2021-04-10.C34]
	hCoV-19/Finland/TRE23196_9/2021|EPI_ISL_1663234|2021-03-13[&!color=#d95f02,cluster=34,id_cluster=hCoV-19/Finland/TRE23196_9/2021|EPI_ISL_1663234|2021-03-13.C34]
	hCoV-19/Finland/TRE23403_11/2021|EPI_ISL_1663580|2021-03-25[&!color=#d95f02,cluster=34,id_cluster=hCoV-19/Finland/TRE23403_11/2021|EPI_ISL_1663580|2021-03-25.C34]
	hCoV-19/Finland/TRE26078_4/2021|EPI_ISL_2467082|2021-05-04[&!color=#d95f02,cluster=34,id_cluster=hCoV-19/Finland/TRE26078_4/2021|EPI_ISL_2467082|2021-05-04.C34]
	hCoV-19/Finland/THL-202109654/2021|EPI_ISL_2506588|2021-03-16[&!color=#e7298a,cluster=44,id_cluster=hCoV-19/Finland/THL-202109654/2021|EPI_ISL_2506588|2021-03-16.C44]
	hCoV-19/Finland/THL-202111821/2021|EPI_ISL_2507700|2021-04-02[&!color=#e7298a,cluster=44,id_cluster=hCoV-19/Finland/THL-202111821/2021|EPI_ISL_2507700|2021-04-02.C44]
	hCoV-19/Finland/5784/2021|EPI_ISL_2604483|2021-03-31[&!color=#e7298a,cluster=44,id_cluster=hCoV-19/Finland/5784/2021|EPI_ISL_2604483|2021-03-31.C44]
	hCoV-19/Finland/6254/2021|EPI_ISL_2608538|2021-04-22[&!color=#e7298a,cluster=44,id_cluster=hCoV-19/Finland/6254/2021|EPI_ISL_2608538|2021-04-22.C44]
	hCoV-19/Finland/6424/2021|EPI_ISL_2608625|2021-04-26[&!color=#e7298a,cluster=44,id_cluster=hCoV-19/Finland/6424/2021|EPI_ISL_2608625|2021-04-26.C44]
	hCoV-19/Finland/6240/2021|EPI_ISL_2608525|2021-04-22[&!color=#e7298a,cluster=44,id_cluster=hCoV-19/Finland/6240/2021|EPI_ISL_2608525|2021-04-22.C44]
	hCoV-19/Finland/6000/2021|EPI_ISL_2604761|2021-04-11[&!color=#e7298a,cluster=44,id_cluster=hCoV-19/Finland/6000/2021|EPI_ISL_2604761|2021-04-11.C44]
	hCoV-19/Finland/THL-202111967/2021|EPI_ISL_2507792|2021-04-11[&!color=#e7298a,cluster=44,id_cluster=hCoV-19/Finland/THL-202111967/2021|EPI_ISL_2507792|2021-04-11.C44]
	hCoV-19/Finland/THL-202111980/2021|EPI_ISL_2507803|2021-04-06[&!color=#e7298a,cluster=44,id_cluster=hCoV-19/Finland/THL-202111980/2021|EPI_ISL_2507803|2021-04-06.C44]
	hCoV-19/Finland/THL-202112425/2021|EPI_ISL_2508157|2021-04-13[&!color=#e7298a,cluster=44,id_cluster=hCoV-19/Finland/THL-202112425/2021|EPI_ISL_2508157|2021-04-13.C44]
	hCoV-19/Finland/THL-202114017/2021|EPI_ISL_2508346|2021-04-27[&!color=#e7298a,cluster=44,id_cluster=hCoV-19/Finland/THL-202114017/2021|EPI_ISL_2508346|2021-04-27.C44]
	hCoV-19/Finland/THL-202112466/2021|EPI_ISL_2508190|2021-04-17[&!color=#e7298a,cluster=44,id_cluster=hCoV-19/Finland/THL-202112466/2021|EPI_ISL_2508190|2021-04-17.C44]
	hCoV-19/Finland/TRE24386_4/2021|EPI_ISL_2153432|2021-04-06[&!color=#e7298a,cluster=44,id_cluster=hCoV-19/Finland/TRE24386_4/2021|EPI_ISL_2153432|2021-04-06.C44]
	hCoV-19/Finland/THL-202111838/2021|EPI_ISL_2507712|2021-04-03[&!color=#e7298a,cluster=44,id_cluster=hCoV-19/Finland/THL-202111838/2021|EPI_ISL_2507712|2021-04-03.C44]
	hCoV-19/Finland/THL-202112340/2021|EPI_ISL_2508093|2021-04-14[&!color=#e7298a,cluster=44,id_cluster=hCoV-19/Finland/THL-202112340/2021|EPI_ISL_2508093|2021-04-14.C44]
	hCoV-19/Finland/THL-202111820/2021|EPI_ISL_2507699|2021-04-04[&!color=#e7298a,cluster=44,id_cluster=hCoV-19/Finland/THL-202111820/2021|EPI_ISL_2507699|2021-04-04.C44]
	hCoV-19/Finland/THL-202112031/2021|EPI_ISL_2507846|2021-04-10[&!color=#e7298a,cluster=44,id_cluster=hCoV-19/Finland/THL-202112031/2021|EPI_ISL_2507846|2021-04-10.C44]
	hCoV-19/Finland/THL-202111976/2021|EPI_ISL_2507799|2021-04-08[&!color=#e7298a,cluster=44,id_cluster=hCoV-19/Finland/THL-202111976/2021|EPI_ISL_2507799|2021-04-08.C44]
	hCoV-19/Finland/THL-202114009/2021|EPI_ISL_2508340|2021-04-21[&!color=#e7298a,cluster=44,id_cluster=hCoV-19/Finland/THL-202114009/2021|EPI_ISL_2508340|2021-04-21.C44]
	hCoV-19/Finland/THL-202108791/2021|EPI_ISL_2505906|2021-02-27[&!color=#e7298a,cluster=44,id_cluster=hCoV-19/Finland/THL-202108791/2021|EPI_ISL_2505906|2021-02-27.C44]
	hCoV-19/Finland/THL-202114007/2021|EPI_ISL_2363816|2021-04-20[&!color=#e7298a,cluster=44,id_cluster=hCoV-19/Finland/THL-202114007/2021|EPI_ISL_2363816|2021-04-20.C44]
	hCoV-19/Finland/THL-202111587/2021|EPI_ISL_2507501|2021-04-01[&!color=#e7298a,cluster=44,id_cluster=hCoV-19/Finland/THL-202111587/2021|EPI_ISL_2507501|2021-04-01.C44]
	hCoV-19/Finland/THL-202111938/2021|EPI_ISL_2507773|2021-04-12[&!color=#e7298a,cluster=44,id_cluster=hCoV-19/Finland/THL-202111938/2021|EPI_ISL_2507773|2021-04-12.C44]
	hCoV-19/Finland/THL-202111968/2021|EPI_ISL_2507793|2021-04-06[&!color=#e7298a,cluster=44,id_cluster=hCoV-19/Finland/THL-202111968/2021|EPI_ISL_2507793|2021-04-06.C44]
	hCoV-19/Finland/THL-202117240/2021|EPI_ISL_2364008|2021-04-25[&!color=#e7298a,cluster=44,id_cluster=hCoV-19/Finland/THL-202117240/2021|EPI_ISL_2364008|2021-04-25.C44]
	hCoV-19/Finland/THL-202117242/2021|EPI_ISL_2364010|2021-04-25[&!color=#e7298a,cluster=44,id_cluster=hCoV-19/Finland/THL-202117242/2021|EPI_ISL_2364010|2021-04-25.C44]
	hCoV-19/Finland/THL-202117258/2021|EPI_ISL_2364022|2021-05-10[&!color=#e7298a,cluster=44,id_cluster=hCoV-19/Finland/THL-202117258/2021|EPI_ISL_2364022|2021-05-10.C44]
	hCoV-19/Finland/THL-202117233/2021|EPI_ISL_2364002|2021-04-30[&!color=#e7298a,cluster=44,id_cluster=hCoV-19/Finland/THL-202117233/2021|EPI_ISL_2364002|2021-04-30.C44]
	hCoV-19/Finland/THL-202113998/2021|EPI_ISL_2508336|2021-04-21[&!color=#e7298a,cluster=44,id_cluster=hCoV-19/Finland/THL-202113998/2021|EPI_ISL_2508336|2021-04-21.C44]
	hCoV-19/Finland/THL-202112165/2021|EPI_ISL_2507954|2021-04-12[&!color=#e7298a,cluster=44,id_cluster=hCoV-19/Finland/THL-202112165/2021|EPI_ISL_2507954|2021-04-12.C44]
	hCoV-19/Finland/THL-202109240/2021|EPI_ISL_2506271|2021-03-08[&!color=#e7298a,cluster=44,id_cluster=hCoV-19/Finland/THL-202109240/2021|EPI_ISL_2506271|2021-03-08.C44]
	hCoV-19/Finland/THL-202111841/2021|EPI_ISL_2507714|2021-04-01[&!color=#e7298a,cluster=44,id_cluster=hCoV-19/Finland/THL-202111841/2021|EPI_ISL_2507714|2021-04-01.C44]
	hCoV-19/Finland/THL-202113972/2021|EPI_ISL_2508319|2021-04-25[&!color=#e7298a,cluster=44,id_cluster=hCoV-19/Finland/THL-202113972/2021|EPI_ISL_2508319|2021-04-25.C44]
	hCoV-19/Finland/THL-202109828/2021|EPI_ISL_2506713|2021-03-20[&!color=#e7298a,cluster=44,id_cluster=hCoV-19/Finland/THL-202109828/2021|EPI_ISL_2506713|2021-03-20.C44]
	hCoV-19/Finland/THL-202110323/2021|EPI_ISL_2506939|2021-03-23[&!color=#e7298a,cluster=44,id_cluster=hCoV-19/Finland/THL-202110323/2021|EPI_ISL_2506939|2021-03-23.C44]
	hCoV-19/Finland/THL-202111731/2021|EPI_ISL_2507626|2021-03-31[&!color=#e7298a,cluster=44,id_cluster=hCoV-19/Finland/THL-202111731/2021|EPI_ISL_2507626|2021-03-31.C44]
	hCoV-19/Finland/THL-202108809/2021|EPI_ISL_2505921|2021-02-26[&!color=#e7298a,cluster=44,id_cluster=hCoV-19/Finland/THL-202108809/2021|EPI_ISL_2505921|2021-02-26.C44]
	hCoV-19/Finland/THL-202111848/2021|EPI_ISL_2507718|2021-03-29[&!color=#e7298a,cluster=44,id_cluster=hCoV-19/Finland/THL-202111848/2021|EPI_ISL_2507718|2021-03-29.C44]
	hCoV-19/Finland/THL-202109090/2021|EPI_ISL_2506155|2021-03-01[&!color=#e7298a,cluster=44,id_cluster=hCoV-19/Finland/THL-202109090/2021|EPI_ISL_2506155|2021-03-01.C44]
	hCoV-19/Finland/THL-202109425/2021|EPI_ISL_2506410|2021-03-08[&!color=#e7298a,cluster=44,id_cluster=hCoV-19/Finland/THL-202109425/2021|EPI_ISL_2506410|2021-03-08.C44]
	hCoV-19/Finland/THL-202111728/2021|EPI_ISL_2507624|2021-03-30[&!color=#e7298a,cluster=44,id_cluster=hCoV-19/Finland/THL-202111728/2021|EPI_ISL_2507624|2021-03-30.C44]
	hCoV-19/Finland/THL-202109089/2021|EPI_ISL_2506154|2021-03-01[&!color=#e7298a,cluster=44,id_cluster=hCoV-19/Finland/THL-202109089/2021|EPI_ISL_2506154|2021-03-01.C44]
	hCoV-19/Finland/THL-202111608/2021|EPI_ISL_2507520|2021-03-31[&!color=#e7298a,cluster=44,id_cluster=hCoV-19/Finland/THL-202111608/2021|EPI_ISL_2507520|2021-03-31.C44]
	hCoV-19/Finland/THL-202106438/2021|EPI_ISL_2505553|2021-02-23[&!color=#e7298a,cluster=44,id_cluster=hCoV-19/Finland/THL-202106438/2021|EPI_ISL_2505553|2021-02-23.C44]
	hCoV-19/Finland/THL-202111609/2021|EPI_ISL_2507521|2021-03-31[&!color=#e7298a,cluster=44,id_cluster=hCoV-19/Finland/THL-202111609/2021|EPI_ISL_2507521|2021-03-31.C44]
	hCoV-19/Finland/THL-202109086/2021|EPI_ISL_2506151|2021-03-02[&!color=#e7298a,cluster=44,id_cluster=hCoV-19/Finland/THL-202109086/2021|EPI_ISL_2506151|2021-03-02.C44]
	hCoV-19/Finland/THL-202112448/2021|EPI_ISL_2508174|2021-04-14[&!color=#e7298a,cluster=44,id_cluster=hCoV-19/Finland/THL-202112448/2021|EPI_ISL_2508174|2021-04-14.C44]
	hCoV-19/Finland/THL-202112168/2021|EPI_ISL_2507957|2021-04-10[&!color=#e7298a,cluster=44,id_cluster=hCoV-19/Finland/THL-202112168/2021|EPI_ISL_2507957|2021-04-10.C44]
	hCoV-19/Finland/THL-202111607/2021|EPI_ISL_2507519|2021-03-31[&!color=#e7298a,cluster=44,id_cluster=hCoV-19/Finland/THL-202111607/2021|EPI_ISL_2507519|2021-03-31.C44]
	hCoV-19/Finland/THL-202108778/2021|EPI_ISL_2505898|2021-02-26[&!color=#e7298a,cluster=44,id_cluster=hCoV-19/Finland/THL-202108778/2021|EPI_ISL_2505898|2021-02-26.C44]
	hCoV-19/Finland/THL-202111978/2021|EPI_ISL_2507801|2021-04-06[&!color=#e7298a,cluster=44,id_cluster=hCoV-19/Finland/THL-202111978/2021|EPI_ISL_2507801|2021-04-06.C44]
	hCoV-19/Finland/THL-202111969/2021|EPI_ISL_2507794|2021-04-10[&!color=#e7298a,cluster=44,id_cluster=hCoV-19/Finland/THL-202111969/2021|EPI_ISL_2507794|2021-04-10.C44]
	hCoV-19/Finland/THL-202111588/2021|EPI_ISL_2507502|2021-04-02[&!color=#e7298a,cluster=44,id_cluster=hCoV-19/Finland/THL-202111588/2021|EPI_ISL_2507502|2021-04-02.C44]
	hCoV-19/Finland/THL-202111531/2021|EPI_ISL_2507454|2021-03-31[&!color=#e7298a,cluster=44,id_cluster=hCoV-19/Finland/THL-202111531/2021|EPI_ISL_2507454|2021-03-31.C44]
	hCoV-19/Finland/THL-202110420/2021|EPI_ISL_2507018|2021-03-25[&!color=#e7298a,cluster=44,id_cluster=hCoV-19/Finland/THL-202110420/2021|EPI_ISL_2507018|2021-03-25.C44]
	hCoV-19/Finland/THL-202111620/2021|EPI_ISL_2507532|2021-03-22[&!color=#e7298a,cluster=44,id_cluster=hCoV-19/Finland/THL-202111620/2021|EPI_ISL_2507532|2021-03-22.C44]
	hCoV-19/Finland/THL-202113986/2021|EPI_ISL_2508329|2021-04-20[&!color=#e7298a,cluster=44,id_cluster=hCoV-19/Finland/THL-202113986/2021|EPI_ISL_2508329|2021-04-20.C44]
	hCoV-19/Finland/THL-202113994/2021|EPI_ISL_2363811|2021-04-23[&!color=#e7298a,cluster=44,id_cluster=hCoV-19/Finland/THL-202113994/2021|EPI_ISL_2363811|2021-04-23.C44]
	hCoV-19/Finland/THL-202111984/2021|EPI_ISL_2507806|2021-04-07[&!color=#e7298a,cluster=44,id_cluster=hCoV-19/Finland/THL-202111984/2021|EPI_ISL_2507806|2021-04-07.C44]
	hCoV-19/Finland/THL-202113995/2021|EPI_ISL_2508334|2021-04-19[&!color=#e7298a,cluster=44,id_cluster=hCoV-19/Finland/THL-202113995/2021|EPI_ISL_2508334|2021-04-19.C44]
	hCoV-19/Finland/THL-202114004/2021|EPI_ISL_2363813|2021-04-21[&!color=#e7298a,cluster=44,id_cluster=hCoV-19/Finland/THL-202114004/2021|EPI_ISL_2363813|2021-04-21.C44]
	hCoV-19/Finland/THL-202113969/2021|EPI_ISL_2508318|2021-04-20[&!color=#e7298a,cluster=44,id_cluster=hCoV-19/Finland/THL-202113969/2021|EPI_ISL_2508318|2021-04-20.C44]
	hCoV-19/Finland/THL-202111993/2021|EPI_ISL_2507812|2021-04-12[&!color=#e7298a,cluster=44,id_cluster=hCoV-19/Finland/THL-202111993/2021|EPI_ISL_2507812|2021-04-12.C44]
	hCoV-19/Finland/THL-202117096/2021|EPI_ISL_2363892|2021-04-30[&!color=#e7298a,cluster=44,id_cluster=hCoV-19/Finland/THL-202117096/2021|EPI_ISL_2363892|2021-04-30.C44]
	hCoV-19/Finland/THL-202111971/2021|EPI_ISL_2507796|2021-04-09[&!color=#e7298a,cluster=44,id_cluster=hCoV-19/Finland/THL-202111971/2021|EPI_ISL_2507796|2021-04-09.C44]
	hCoV-19/Finland/THL-202112529/2021|EPI_ISL_2508233|2021-04-22[&!color=#e7298a,cluster=44,id_cluster=hCoV-19/Finland/THL-202112529/2021|EPI_ISL_2508233|2021-04-22.C44]
	hCoV-19/Finland/THL-202117220/2021|EPI_ISL_2363991|2021-04-27[&!color=#e7298a,cluster=44,id_cluster=hCoV-19/Finland/THL-202117220/2021|EPI_ISL_2363991|2021-04-27.C44]
	hCoV-19/Finland/THL-202117114/2021|EPI_ISL_2363909|2021-04-30[&!color=#e7298a,cluster=44,id_cluster=hCoV-19/Finland/THL-202117114/2021|EPI_ISL_2363909|2021-04-30.C44]
	hCoV-19/Finland/THL-202117229/2021|EPI_ISL_2364000|2021-05-01[&!color=#e7298a,cluster=44,id_cluster=hCoV-19/Finland/THL-202117229/2021|EPI_ISL_2364000|2021-05-01.C44]
	hCoV-19/Finland/THL-202113999/2021|EPI_ISL_2508337|2021-04-23[&!color=#e7298a,cluster=44,id_cluster=hCoV-19/Finland/THL-202113999/2021|EPI_ISL_2508337|2021-04-23.C44]
	hCoV-19/Finland/THL-202113983/2021|EPI_ISL_2508326|2021-04-24[&!color=#e7298a,cluster=44,id_cluster=hCoV-19/Finland/THL-202113983/2021|EPI_ISL_2508326|2021-04-24.C44]
	hCoV-19/Finland/THL-202111974/2021|EPI_ISL_2507798|2021-04-06[&!color=#e7298a,cluster=44,id_cluster=hCoV-19/Finland/THL-202111974/2021|EPI_ISL_2507798|2021-04-06.C44]
	hCoV-19/Finland/THL-202112444/2021|EPI_ISL_2508171|2021-04-13[&!color=#e7298a,cluster=44,id_cluster=hCoV-19/Finland/THL-202112444/2021|EPI_ISL_2508171|2021-04-13.C44]
	hCoV-19/Finland/THL-202111733/2021|EPI_ISL_2507627|2021-04-01[&!color=#e7298a,cluster=44,id_cluster=hCoV-19/Finland/THL-202111733/2021|EPI_ISL_2507627|2021-04-01.C44]
	hCoV-19/Finland/THL-202111989/2021|EPI_ISL_2507809|2021-04-12[&!color=#e7298a,cluster=44,id_cluster=hCoV-19/Finland/THL-202111989/2021|EPI_ISL_2507809|2021-04-12.C44]
	hCoV-19/Finland/THL-202111981/2021|EPI_ISL_2507804|2021-04-12[&!color=#e7298a,cluster=44,id_cluster=hCoV-19/Finland/THL-202111981/2021|EPI_ISL_2507804|2021-04-12.C44]
	hCoV-19/Finland/THL-202112431/2021|EPI_ISL_2508162|2021-04-13[&!color=#e7298a,cluster=44,id_cluster=hCoV-19/Finland/THL-202112431/2021|EPI_ISL_2508162|2021-04-13.C44]
	hCoV-19/Finland/THL-202112298/2021|EPI_ISL_2508059|2021-04-16[&!color=#e7298a,cluster=44,id_cluster=hCoV-19/Finland/THL-202112298/2021|EPI_ISL_2508059|2021-04-16.C44]
	hCoV-19/Finland/6249/2021|EPI_ISL_2608533|2021-04-21[&!color=#e7298a,cluster=44,id_cluster=hCoV-19/Finland/6249/2021|EPI_ISL_2608533|2021-04-21.C44]
	hCoV-19/Finland/THL-202111579/2021|EPI_ISL_2507495|2021-04-01[&!color=#e7298a,cluster=44,id_cluster=hCoV-19/Finland/THL-202111579/2021|EPI_ISL_2507495|2021-04-01.C44]
	hCoV-19/Finland/THL-202112435/2021|EPI_ISL_2508165|2021-04-15[&!color=#e7298a,cluster=44,id_cluster=hCoV-19/Finland/THL-202112435/2021|EPI_ISL_2508165|2021-04-15.C44]
	hCoV-19/Finland/THL-202109088/2021|EPI_ISL_2506153|2021-03-01[&!color=#e7298a,cluster=44,id_cluster=hCoV-19/Finland/THL-202109088/2021|EPI_ISL_2506153|2021-03-01.C44]
	hCoV-19/Finland/THL-202109402/2021|EPI_ISL_2506388|2021-03-11[&!color=#e7298a,cluster=44,id_cluster=hCoV-19/Finland/THL-202109402/2021|EPI_ISL_2506388|2021-03-11.C44]
	hCoV-19/Finland/THL-202111937/2021|EPI_ISL_2507772|2021-04-09[&!color=#e7298a,cluster=44,id_cluster=hCoV-19/Finland/THL-202111937/2021|EPI_ISL_2507772|2021-04-09.C44]
	hCoV-19/Finland/THL-202109546/2021|EPI_ISL_2506511|2021-03-11[&!color=#66a61e,cluster=45,id_cluster=hCoV-19/Finland/THL-202109546/2021|EPI_ISL_2506511|2021-03-11.C45]
	hCoV-19/Finland/THL-202112443/2021|EPI_ISL_2508170|2021-04-08[&!color=#66a61e,cluster=45,id_cluster=hCoV-19/Finland/THL-202112443/2021|EPI_ISL_2508170|2021-04-08.C45]
	hCoV-19/Finland/THL-202112447/2021|EPI_ISL_2508173|2021-04-13[&!color=#66a61e,cluster=45,id_cluster=hCoV-19/Finland/THL-202112447/2021|EPI_ISL_2508173|2021-04-13.C45]
	hCoV-19/Finland/THL-202112451/2021|EPI_ISL_2508177|2021-04-13[&!color=#66a61e,cluster=45,id_cluster=hCoV-19/Finland/THL-202112451/2021|EPI_ISL_2508177|2021-04-13.C45]
	hCoV-19/Finland/THL-202112426/2021|EPI_ISL_2508158|2021-04-17[&cluster=-1,id_cluster=hCoV-19/Finland/THL-202112426/2021|EPI_ISL_2508158|2021-04-17.C-1]
	hCoV-19/Finland/THL-202117221/2021|EPI_ISL_2363992|2021-04-27[&!color=#e7298a,cluster=28,id_cluster=hCoV-19/Finland/THL-202117221/2021|EPI_ISL_2363992|2021-04-27.C28]
	hCoV-19/Finland/THL-202114010/2021|EPI_ISL_2508341|2021-04-23[&!color=#e7298a,cluster=28,id_cluster=hCoV-19/Finland/THL-202114010/2021|EPI_ISL_2508341|2021-04-23.C28]
	hCoV-19/Finland/THL-202112539/2021|EPI_ISL_2508241|2021-04-22[&!color=#e7298a,cluster=28,id_cluster=hCoV-19/Finland/THL-202112539/2021|EPI_ISL_2508241|2021-04-22.C28]
	hCoV-19/Finland/HEL-12-55/2021|EPI_ISL_995923|2021-01-13[&!color=#7570b3,cluster=35,id_cluster=hCoV-19/Finland/HEL-12-55/2021|EPI_ISL_995923|2021-01-13.C35]
	hCoV-19/Finland/HEL-15-171/2021|EPI_ISL_1082002|2021-01-15[&!color=#7570b3,cluster=35,id_cluster=hCoV-19/Finland/HEL-15-171/2021|EPI_ISL_1082002|2021-01-15.C35]
	hCoV-19/Finland/HEL-17-513/2021|EPI_ISL_1082099|2021-01-25[&!color=#7570b3,cluster=35,id_cluster=hCoV-19/Finland/HEL-17-513/2021|EPI_ISL_1082099|2021-01-25.C35]
	hCoV-19/Finland/HEL-12-62/2021|EPI_ISL_995950|2021-01-11[&!color=#7570b3,cluster=35,id_cluster=hCoV-19/Finland/HEL-12-62/2021|EPI_ISL_995950|2021-01-11.C35]
	hCoV-19/Finland/HEL-17-521/2021|EPI_ISL_1082101|2021-01-25[&!color=#7570b3,cluster=35,id_cluster=hCoV-19/Finland/HEL-17-521/2021|EPI_ISL_1082101|2021-01-25.C35]
	hCoV-19/Finland/HEL-12-65/2021|EPI_ISL_995952|2021-01-11[&!color=#7570b3,cluster=35,id_cluster=hCoV-19/Finland/HEL-12-65/2021|EPI_ISL_995952|2021-01-11.C35]
	hCoV-19/Finland/HEL-16-308/2021|EPI_ISL_995844|2021-01-14[&!color=#7570b3,cluster=35,id_cluster=hCoV-19/Finland/HEL-16-308/2021|EPI_ISL_995844|2021-01-14.C35]
	hCoV-19/Finland/HEL-10-14/2021|EPI_ISL_1279096|2021-01-14[&!color=#7570b3,cluster=35,id_cluster=hCoV-19/Finland/HEL-10-14/2021|EPI_ISL_1279096|2021-01-14.C35]
	hCoV-19/Finland/HEL-20-701/2021|EPI_ISL_1279099|2021-01-11[&!color=#7570b3,cluster=35,id_cluster=hCoV-19/Finland/HEL-20-701/2021|EPI_ISL_1279099|2021-01-11.C35]
	hCoV-19/Finland/3483/2021|EPI_ISL_2031145|2021-02-25[&!color=#e6ab02,cluster=86,id_cluster=hCoV-19/Finland/3483/2021|EPI_ISL_2031145|2021-02-25.C86]
	hCoV-19/Finland/V8553/2021|EPI_ISL_2031188|2021-03-13[&!color=#e6ab02,cluster=86,id_cluster=hCoV-19/Finland/V8553/2021|EPI_ISL_2031188|2021-03-13.C86]
	hCoV-19/Finland/V9122/2021|EPI_ISL_2031223|2021-03-20[&!color=#e6ab02,cluster=86,id_cluster=hCoV-19/Finland/V9122/2021|EPI_ISL_2031223|2021-03-20.C86]
	hCoV-19/Finland/V9131/2021|EPI_ISL_2031227|2021-03-20[&!color=#e6ab02,cluster=86,id_cluster=hCoV-19/Finland/V9131/2021|EPI_ISL_2031227|2021-03-20.C86]
	hCoV-19/Finland/5153/2021|EPI_ISL_2258740|2021-03-12[&!color=#e6ab02,cluster=86,id_cluster=hCoV-19/Finland/5153/2021|EPI_ISL_2258740|2021-03-12.C86]
	hCoV-19/Finland/V9063/2021|EPI_ISL_2031207|2021-03-19[&!color=#e6ab02,cluster=86,id_cluster=hCoV-19/Finland/V9063/2021|EPI_ISL_2031207|2021-03-19.C86]
	hCoV-19/Finland/V9137/2021|EPI_ISL_2031228|2021-03-20[&!color=#e6ab02,cluster=86,id_cluster=hCoV-19/Finland/V9137/2021|EPI_ISL_2031228|2021-03-20.C86]
	hCoV-19/Finland/V7904/2021|EPI_ISL_2031185|2021-03-06[&!color=#e6ab02,cluster=86,id_cluster=hCoV-19/Finland/V7904/2021|EPI_ISL_2031185|2021-03-06.C86]
	hCoV-19/Finland/THL-202111605/2021|EPI_ISL_2507517|2021-03-27[&!color=#e6ab02,cluster=86,id_cluster=hCoV-19/Finland/THL-202111605/2021|EPI_ISL_2507517|2021-03-27.C86]
	hCoV-19/Finland/5121/2021|EPI_ISL_2258712|2021-03-12[&!color=#e6ab02,cluster=86,id_cluster=hCoV-19/Finland/5121/2021|EPI_ISL_2258712|2021-03-12.C86]
	hCoV-19/Finland/5653/2021|EPI_ISL_2258759|2021-03-27[&!color=#e6ab02,cluster=86,id_cluster=hCoV-19/Finland/5653/2021|EPI_ISL_2258759|2021-03-27.C86]
	hCoV-19/Finland/5661/2021|EPI_ISL_2258766|2021-03-27[&!color=#e6ab02,cluster=86,id_cluster=hCoV-19/Finland/5661/2021|EPI_ISL_2258766|2021-03-27.C86]
	hCoV-19/Finland/V9176/2021|EPI_ISL_2031230|2021-03-21[&!color=#e6ab02,cluster=86,id_cluster=hCoV-19/Finland/V9176/2021|EPI_ISL_2031230|2021-03-21.C86]
	hCoV-19/Finland/3470/2021|EPI_ISL_2031144|2021-02-25[&!color=#e6ab02,cluster=86,id_cluster=hCoV-19/Finland/3470/2021|EPI_ISL_2031144|2021-02-25.C86]
	hCoV-19/Finland/V3818/2021|EPI_ISL_2031170|2021-02-25[&!color=#e6ab02,cluster=86,id_cluster=hCoV-19/Finland/V3818/2021|EPI_ISL_2031170|2021-02-25.C86]
	hCoV-19/Finland/V5344/2021|EPI_ISL_2031176|2021-03-02[&!color=#e6ab02,cluster=86,id_cluster=hCoV-19/Finland/V5344/2021|EPI_ISL_2031176|2021-03-02.C86]
	hCoV-19/Finland/5130/2021|EPI_ISL_2258721|2021-03-12[&!color=#e6ab02,cluster=86,id_cluster=hCoV-19/Finland/5130/2021|EPI_ISL_2258721|2021-03-12.C86]
	hCoV-19/Finland/4044/2021|EPI_ISL_2031147|2021-03-02[&!color=#e6ab02,cluster=86,id_cluster=hCoV-19/Finland/4044/2021|EPI_ISL_2031147|2021-03-02.C86]
	hCoV-19/Finland/V5289/2021|EPI_ISL_2031173|2021-03-02[&!color=#e6ab02,cluster=86,id_cluster=hCoV-19/Finland/V5289/2021|EPI_ISL_2031173|2021-03-02.C86]
	hCoV-19/Finland/V2467/2021|EPI_ISL_2031152|2021-02-18[&!color=#e6ab02,cluster=86,id_cluster=hCoV-19/Finland/V2467/2021|EPI_ISL_2031152|2021-02-18.C86]
	hCoV-19/Finland/V2442/2021|EPI_ISL_2031150|2021-02-18[&!color=#e6ab02,cluster=86,id_cluster=hCoV-19/Finland/V2442/2021|EPI_ISL_2031150|2021-02-18.C86]
	hCoV-19/Finland/V5305/2021|EPI_ISL_2031175|2021-03-02[&!color=#e6ab02,cluster=86,id_cluster=hCoV-19/Finland/V5305/2021|EPI_ISL_2031175|2021-03-02.C86]
	hCoV-19/Finland/V2453/2021|EPI_ISL_2031151|2021-02-18[&!color=#e6ab02,cluster=86,id_cluster=hCoV-19/Finland/V2453/2021|EPI_ISL_2031151|2021-02-18.C86]
	hCoV-19/Finland/V3840/2021|EPI_ISL_2031172|2021-02-25[&!color=#e6ab02,cluster=86,id_cluster=hCoV-19/Finland/V3840/2021|EPI_ISL_2031172|2021-02-25.C86]
	hCoV-19/Finland/V3832/2021|EPI_ISL_2031171|2021-02-25[&!color=#e6ab02,cluster=86,id_cluster=hCoV-19/Finland/V3832/2021|EPI_ISL_2031171|2021-02-25.C86]
	hCoV-19/Finland/2888/2021|EPI_ISL_2031141|2021-02-20[&!color=#e6ab02,cluster=86,id_cluster=hCoV-19/Finland/2888/2021|EPI_ISL_2031141|2021-02-20.C86]
	hCoV-19/Finland/V2221/2021|EPI_ISL_2031149|2021-02-17[&!color=#e6ab02,cluster=86,id_cluster=hCoV-19/Finland/V2221/2021|EPI_ISL_2031149|2021-02-17.C86]
	hCoV-19/Finland/2892/2021|EPI_ISL_2031142|2021-02-20[&!color=#e6ab02,cluster=86,id_cluster=hCoV-19/Finland/2892/2021|EPI_ISL_2031142|2021-02-20.C86]
	hCoV-19/Finland/V2819/2021|EPI_ISL_2031154|2021-02-20[&!color=#e6ab02,cluster=86,id_cluster=hCoV-19/Finland/V2819/2021|EPI_ISL_2031154|2021-02-20.C86]
	hCoV-19/Finland/3491/2021|EPI_ISL_2031146|2021-02-25[&!color=#e6ab02,cluster=86,id_cluster=hCoV-19/Finland/3491/2021|EPI_ISL_2031146|2021-02-25.C86]
	hCoV-19/Finland/V3791/2021|EPI_ISL_2031169|2021-02-24[&!color=#e6ab02,cluster=86,id_cluster=hCoV-19/Finland/V3791/2021|EPI_ISL_2031169|2021-02-24.C86]
	hCoV-19/Finland/2896/2021|EPI_ISL_2031143|2021-02-20[&!color=#e6ab02,cluster=86,id_cluster=hCoV-19/Finland/2896/2021|EPI_ISL_2031143|2021-02-20.C86]
	hCoV-19/Finland/V9065/2021|EPI_ISL_2031209|2021-03-19[&!color=#e6ab02,cluster=86,id_cluster=hCoV-19/Finland/V9065/2021|EPI_ISL_2031209|2021-03-19.C86]
	hCoV-19/Finland/V9071/2021|EPI_ISL_2031214|2021-03-19[&!color=#e6ab02,cluster=86,id_cluster=hCoV-19/Finland/V9071/2021|EPI_ISL_2031214|2021-03-19.C86]
	hCoV-19/Finland/V9072/2021|EPI_ISL_2031215|2021-03-19[&!color=#e6ab02,cluster=86,id_cluster=hCoV-19/Finland/V9072/2021|EPI_ISL_2031215|2021-03-19.C86]
	hCoV-19/Finland/2887/2021|EPI_ISL_2258494|2021-02-20[&!color=#e6ab02,cluster=86,id_cluster=hCoV-19/Finland/2887/2021|EPI_ISL_2258494|2021-02-20.C86]
	hCoV-19/Finland/V8498/2021|EPI_ISL_2031186|2021-03-13[&!color=#e6ab02,cluster=86,id_cluster=hCoV-19/Finland/V8498/2021|EPI_ISL_2031186|2021-03-13.C86]
	hCoV-19/Finland/5090/2021|EPI_ISL_2258950|2021-03-11[&!color=#e6ab02,cluster=86,id_cluster=hCoV-19/Finland/5090/2021|EPI_ISL_2258950|2021-03-11.C86]
	hCoV-19/Finland/V6492/2021|EPI_ISL_2608562|2021-03-06[&!color=#e6ab02,cluster=86,id_cluster=hCoV-19/Finland/V6492/2021|EPI_ISL_2608562|2021-03-06.C86]
	hCoV-19/Finland/THL-202106281/2021|EPI_ISL_2505411|2021-03-03[&!color=#e6ab02,cluster=86,id_cluster=hCoV-19/Finland/THL-202106281/2021|EPI_ISL_2505411|2021-03-03.C86]
	hCoV-19/Finland/THL-202108819/2021|EPI_ISL_2505928|2021-03-02[&!color=#e6ab02,cluster=86,id_cluster=hCoV-19/Finland/THL-202108819/2021|EPI_ISL_2505928|2021-03-02.C86]
	hCoV-19/Finland/THL-202109614/2021|EPI_ISL_2506559|2021-03-11[&!color=#e6ab02,cluster=86,id_cluster=hCoV-19/Finland/THL-202109614/2021|EPI_ISL_2506559|2021-03-11.C86]
	hCoV-19/Finland/THL-202109208/2021|EPI_ISL_2506246|2021-03-03[&!color=#e6ab02,cluster=86,id_cluster=hCoV-19/Finland/THL-202109208/2021|EPI_ISL_2506246|2021-03-03.C86]
	hCoV-19/Finland/THL-202106269/2021|EPI_ISL_2505399|2021-03-03[&!color=#e6ab02,cluster=86,id_cluster=hCoV-19/Finland/THL-202106269/2021|EPI_ISL_2505399|2021-03-03.C86]
	hCoV-19/Finland/THL-202108860/2021|EPI_ISL_2505964|2021-03-01[&!color=#e6ab02,cluster=86,id_cluster=hCoV-19/Finland/THL-202108860/2021|EPI_ISL_2505964|2021-03-01.C86]
	hCoV-19/Finland/3054/2021|EPI_ISL_2031240|2021-02-21[&!color=#e6ab02,cluster=86,id_cluster=hCoV-19/Finland/3054/2021|EPI_ISL_2031240|2021-02-21.C86]
	hCoV-19/Finland/2646/2021|EPI_ISL_1842093|2021-02-19[&!color=#e6ab02,cluster=86,id_cluster=hCoV-19/Finland/2646/2021|EPI_ISL_1842093|2021-02-19.C86]
	hCoV-19/Finland/2619/2021|EPI_ISL_1842066|2021-02-18[&!color=#e6ab02,cluster=86,id_cluster=hCoV-19/Finland/2619/2021|EPI_ISL_1842066|2021-02-18.C86]
	hCoV-19/Finland/2633/2021|EPI_ISL_1842080|2021-02-18[&!color=#e6ab02,cluster=86,id_cluster=hCoV-19/Finland/2633/2021|EPI_ISL_1842080|2021-02-18.C86]
	hCoV-19/Finland/2674/2021|EPI_ISL_1841954|2021-02-19[&!color=#e6ab02,cluster=86,id_cluster=hCoV-19/Finland/2674/2021|EPI_ISL_1841954|2021-02-19.C86]
	hCoV-19/Finland/2626/2021|EPI_ISL_1842073|2021-02-18[&!color=#e6ab02,cluster=86,id_cluster=hCoV-19/Finland/2626/2021|EPI_ISL_1842073|2021-02-18.C86]
	hCoV-19/Finland/2613/2021|EPI_ISL_1842060|2021-02-19[&!color=#e6ab02,cluster=86,id_cluster=hCoV-19/Finland/2613/2021|EPI_ISL_1842060|2021-02-19.C86]
	hCoV-19/Finland/2570/2021|EPI_ISL_1842002|2021-02-17[&!color=#e6ab02,cluster=86,id_cluster=hCoV-19/Finland/2570/2021|EPI_ISL_1842002|2021-02-17.C86]
	hCoV-19/Finland/2624/2021|EPI_ISL_1842071|2021-02-18[&!color=#e6ab02,cluster=86,id_cluster=hCoV-19/Finland/2624/2021|EPI_ISL_1842071|2021-02-18.C86]
	hCoV-19/Finland/2642/2021|EPI_ISL_1842089|2021-02-18[&!color=#e6ab02,cluster=86,id_cluster=hCoV-19/Finland/2642/2021|EPI_ISL_1842089|2021-02-18.C86]
	hCoV-19/Finland/2641/2021|EPI_ISL_1842088|2021-02-18[&!color=#e6ab02,cluster=86,id_cluster=hCoV-19/Finland/2641/2021|EPI_ISL_1842088|2021-02-18.C86]
	hCoV-19/Finland/2680/2021|EPI_ISL_1841960|2021-02-19[&!color=#e6ab02,cluster=86,id_cluster=hCoV-19/Finland/2680/2021|EPI_ISL_1841960|2021-02-19.C86]
	hCoV-19/Finland/2618/2021|EPI_ISL_1842065|2021-02-18[&!color=#e6ab02,cluster=86,id_cluster=hCoV-19/Finland/2618/2021|EPI_ISL_1842065|2021-02-18.C86]
	hCoV-19/Finland/2622/2021|EPI_ISL_1842069|2021-02-18[&!color=#e6ab02,cluster=86,id_cluster=hCoV-19/Finland/2622/2021|EPI_ISL_1842069|2021-02-18.C86]
	hCoV-19/Finland/3049/2021|EPI_ISL_2030977|2021-02-21[&!color=#e6ab02,cluster=86,id_cluster=hCoV-19/Finland/3049/2021|EPI_ISL_2030977|2021-02-21.C86]
	hCoV-19/Finland/6566/2021|EPI_ISL_2608830|2021-05-03[&!color=#e6ab02,cluster=86,id_cluster=hCoV-19/Finland/6566/2021|EPI_ISL_2608830|2021-05-03.C86]
	hCoV-19/Finland/6615/2021|EPI_ISL_2608854|2021-05-03[&!color=#e6ab02,cluster=86,id_cluster=hCoV-19/Finland/6615/2021|EPI_ISL_2608854|2021-05-03.C86]
	hCoV-19/Finland/THL-202112176/2021|EPI_ISL_2507962|2021-04-16[&!color=#e6ab02,cluster=86,id_cluster=hCoV-19/Finland/THL-202112176/2021|EPI_ISL_2507962|2021-04-16.C86]
	hCoV-19/Finland/THL-202112538/2021|EPI_ISL_2508240|2021-04-23[&!color=#e6ab02,cluster=86,id_cluster=hCoV-19/Finland/THL-202112538/2021|EPI_ISL_2508240|2021-04-23.C86]
	hCoV-19/Finland/THL-202112556/2021|EPI_ISL_2508255|2021-04-24[&!color=#e6ab02,cluster=86,id_cluster=hCoV-19/Finland/THL-202112556/2021|EPI_ISL_2508255|2021-04-24.C86]
	hCoV-19/Finland/THL-202112590/2021|EPI_ISL_2508277|2021-04-23[&!color=#e6ab02,cluster=86,id_cluster=hCoV-19/Finland/THL-202112590/2021|EPI_ISL_2508277|2021-04-23.C86]
	hCoV-19/Finland/THL-202112100/2021|EPI_ISL_2507903|2021-04-08[&!color=#e6ab02,cluster=86,id_cluster=hCoV-19/Finland/THL-202112100/2021|EPI_ISL_2507903|2021-04-08.C86]
	hCoV-19/Finland/THL-202113923/2021|EPI_ISL_2363808|2021-04-23[&!color=#e6ab02,cluster=86,id_cluster=hCoV-19/Finland/THL-202113923/2021|EPI_ISL_2363808|2021-04-23.C86]
	hCoV-19/Finland/THL-202112532/2021|EPI_ISL_2508236|2021-04-22[&!color=#e6ab02,cluster=86,id_cluster=hCoV-19/Finland/THL-202112532/2021|EPI_ISL_2508236|2021-04-22.C86]
	hCoV-19/Finland/THL-202112568/2021|EPI_ISL_2508264|2021-04-22[&!color=#e6ab02,cluster=86,id_cluster=hCoV-19/Finland/THL-202112568/2021|EPI_ISL_2508264|2021-04-22.C86]
	hCoV-19/Finland/THL-202112099/2021|EPI_ISL_2507902|2021-04-08[&!color=#e6ab02,cluster=86,id_cluster=hCoV-19/Finland/THL-202112099/2021|EPI_ISL_2507902|2021-04-08.C86]
	hCoV-19/Finland/THL-202117093/2021|EPI_ISL_2363890|2021-04-30[&!color=#e6ab02,cluster=86,id_cluster=hCoV-19/Finland/THL-202117093/2021|EPI_ISL_2363890|2021-04-30.C86]
	hCoV-19/Finland/THL-202111755/2021|EPI_ISL_2507645|2021-04-02[&!color=#e6ab02,cluster=86,id_cluster=hCoV-19/Finland/THL-202111755/2021|EPI_ISL_2507645|2021-04-02.C86]
	hCoV-19/Finland/THL-202112121/2021|EPI_ISL_2507922|2021-04-08[&!color=#e6ab02,cluster=86,id_cluster=hCoV-19/Finland/THL-202112121/2021|EPI_ISL_2507922|2021-04-08.C86]
	hCoV-19/Finland/THL-202112127/2021|EPI_ISL_2507927|2021-04-08[&!color=#e6ab02,cluster=86,id_cluster=hCoV-19/Finland/THL-202112127/2021|EPI_ISL_2507927|2021-04-08.C86]
	hCoV-19/Finland/THL-202117129/2021|EPI_ISL_2363922|2021-05-01[&!color=#e6ab02,cluster=86,id_cluster=hCoV-19/Finland/THL-202117129/2021|EPI_ISL_2363922|2021-05-01.C86]
	hCoV-19/Finland/THL-202112126/2021|EPI_ISL_2507926|2021-04-08[&!color=#e6ab02,cluster=86,id_cluster=hCoV-19/Finland/THL-202112126/2021|EPI_ISL_2507926|2021-04-08.C86]
	hCoV-19/Finland/THL-202114087/2021|EPI_ISL_2363864|2021-05-01[&!color=#e6ab02,cluster=86,id_cluster=hCoV-19/Finland/THL-202114087/2021|EPI_ISL_2363864|2021-05-01.C86]
	hCoV-19/Finland/THL-202112582/2021|EPI_ISL_2508275|2021-04-23[&!color=#e6ab02,cluster=86,id_cluster=hCoV-19/Finland/THL-202112582/2021|EPI_ISL_2508275|2021-04-23.C86]
	hCoV-19/Finland/6854/2021|EPI_ISL_2608887|2021-05-07[&!color=#e6ab02,cluster=86,id_cluster=hCoV-19/Finland/6854/2021|EPI_ISL_2608887|2021-05-07.C86]
	hCoV-19/Finland/6483/2021|EPI_ISL_2608770|2021-04-28[&!color=#e6ab02,cluster=86,id_cluster=hCoV-19/Finland/6483/2021|EPI_ISL_2608770|2021-04-28.C86]
	hCoV-19/Finland/6426/2021|EPI_ISL_2608626|2021-04-26[&!color=#e6ab02,cluster=86,id_cluster=hCoV-19/Finland/6426/2021|EPI_ISL_2608626|2021-04-26.C86]
	hCoV-19/Finland/6453/2021|EPI_ISL_2608757|2021-04-27[&!color=#e6ab02,cluster=86,id_cluster=hCoV-19/Finland/6453/2021|EPI_ISL_2608757|2021-04-27.C86]
	hCoV-19/Finland/THL-202112283/2021|EPI_ISL_2508045|2021-04-16[&!color=#e6ab02,cluster=86,id_cluster=hCoV-19/Finland/THL-202112283/2021|EPI_ISL_2508045|2021-04-16.C86]
	hCoV-19/Finland/THL-202112125/2021|EPI_ISL_2507925|2021-04-08[&!color=#e6ab02,cluster=86,id_cluster=hCoV-19/Finland/THL-202112125/2021|EPI_ISL_2507925|2021-04-08.C86]
	hCoV-19/Finland/V6259/2021|EPI_ISL_2609419|2021-03-04[&!color=#e6ab02,cluster=86,id_cluster=hCoV-19/Finland/V6259/2021|EPI_ISL_2609419|2021-03-04.C86]
	hCoV-19/Finland/5793/2021|EPI_ISL_2604488|2021-04-01[&!color=#e6ab02,cluster=86,id_cluster=hCoV-19/Finland/5793/2021|EPI_ISL_2604488|2021-04-01.C86]
	hCoV-19/Finland/5944/2021|EPI_ISL_2609331|2021-04-08[&!color=#e6ab02,cluster=86,id_cluster=hCoV-19/Finland/5944/2021|EPI_ISL_2609331|2021-04-08.C86]
	hCoV-19/Finland/5536/2021|EPI_ISL_2258824|2021-03-25[&!color=#e6ab02,cluster=86,id_cluster=hCoV-19/Finland/5536/2021|EPI_ISL_2258824|2021-03-25.C86]
	hCoV-19/Finland/5541/2021|EPI_ISL_2258829|2021-03-26[&!color=#e6ab02,cluster=86,id_cluster=hCoV-19/Finland/5541/2021|EPI_ISL_2258829|2021-03-26.C86]
	hCoV-19/Finland/5526/2021|EPI_ISL_2258817|2021-03-24[&!color=#e6ab02,cluster=86,id_cluster=hCoV-19/Finland/5526/2021|EPI_ISL_2258817|2021-03-24.C86]
	hCoV-19/Finland/5410/2021|EPI_ISL_2258892|2021-03-21[&!color=#e6ab02,cluster=86,id_cluster=hCoV-19/Finland/5410/2021|EPI_ISL_2258892|2021-03-21.C86]
	hCoV-19/Finland/2620/2021|EPI_ISL_1842067|2021-02-18[&!color=#e6ab02,cluster=86,id_cluster=hCoV-19/Finland/2620/2021|EPI_ISL_1842067|2021-02-18.C86]
	hCoV-19/Finland/THL-202109745/2021|EPI_ISL_2506659|2021-03-12[&!color=#e6ab02,cluster=86,id_cluster=hCoV-19/Finland/THL-202109745/2021|EPI_ISL_2506659|2021-03-12.C86]
	hCoV-19/Finland/V8542/2021|EPI_ISL_2608654|2021-03-14[&!color=#e6ab02,cluster=86,id_cluster=hCoV-19/Finland/V8542/2021|EPI_ISL_2608654|2021-03-14.C86]
	hCoV-19/Finland/V8872/2021|EPI_ISL_2609256|2021-03-17[&!color=#e6ab02,cluster=86,id_cluster=hCoV-19/Finland/V8872/2021|EPI_ISL_2609256|2021-03-17.C86]
	hCoV-19/Finland/THL-202109757/2021|EPI_ISL_2506666|2021-03-15[&!color=#e6ab02,cluster=86,id_cluster=hCoV-19/Finland/THL-202109757/2021|EPI_ISL_2506666|2021-03-15.C86]
	hCoV-19/Finland/V5967/2021|EPI_ISL_2608674|2021-03-04[&!color=#e6ab02,cluster=86,id_cluster=hCoV-19/Finland/V5967/2021|EPI_ISL_2608674|2021-03-04.C86]
	hCoV-19/Finland/V8964/2021|EPI_ISL_2604569|2021-03-18[&!color=#e6ab02,cluster=86,id_cluster=hCoV-19/Finland/V8964/2021|EPI_ISL_2604569|2021-03-18.C86]
	hCoV-19/Finland/V4989/2021|EPI_ISL_2608452|2021-03-01[&!color=#e6ab02,cluster=86,id_cluster=hCoV-19/Finland/V4989/2021|EPI_ISL_2608452|2021-03-01.C86]
	hCoV-19/Finland/V4983/2021|EPI_ISL_2608447|2021-03-01[&!color=#e6ab02,cluster=86,id_cluster=hCoV-19/Finland/V4983/2021|EPI_ISL_2608447|2021-03-01.C86]
	hCoV-19/Finland/V5020/2021|EPI_ISL_2608475|2021-03-01[&!color=#e6ab02,cluster=86,id_cluster=hCoV-19/Finland/V5020/2021|EPI_ISL_2608475|2021-03-01.C86]
	hCoV-19/Finland/V5003/2021|EPI_ISL_2608463|2021-03-01[&!color=#e6ab02,cluster=86,id_cluster=hCoV-19/Finland/V5003/2021|EPI_ISL_2608463|2021-03-01.C86]
	hCoV-19/Finland/5455/2021|EPI_ISL_2258798|2021-03-23[&!color=#e6ab02,cluster=86,id_cluster=hCoV-19/Finland/5455/2021|EPI_ISL_2258798|2021-03-23.C86]
	hCoV-19/Finland/V8543/2021|EPI_ISL_2608655|2021-03-14[&!color=#e6ab02,cluster=86,id_cluster=hCoV-19/Finland/V8543/2021|EPI_ISL_2608655|2021-03-14.C86]
	hCoV-19/Finland/V6486/2021|EPI_ISL_2608557|2021-03-06[&!color=#e6ab02,cluster=86,id_cluster=hCoV-19/Finland/V6486/2021|EPI_ISL_2608557|2021-03-06.C86]
	hCoV-19/Finland/V8726/2021|EPI_ISL_2609099|2021-03-15[&!color=#e6ab02,cluster=86,id_cluster=hCoV-19/Finland/V8726/2021|EPI_ISL_2609099|2021-03-15.C86]
	hCoV-19/Finland/V5952/2021|EPI_ISL_2608670|2021-03-05[&!color=#e6ab02,cluster=86,id_cluster=hCoV-19/Finland/V5952/2021|EPI_ISL_2608670|2021-03-05.C86]
	hCoV-19/Finland/V6274/2021|EPI_ISL_2609430|2021-03-05[&!color=#e6ab02,cluster=86,id_cluster=hCoV-19/Finland/V6274/2021|EPI_ISL_2609430|2021-03-05.C86]
	hCoV-19/Finland/3737/2021|EPI_ISL_2258688|2021-02-28[&!color=#e6ab02,cluster=86,id_cluster=hCoV-19/Finland/3737/2021|EPI_ISL_2258688|2021-02-28.C86]
	hCoV-19/Finland/3501/2021|EPI_ISL_2604436|2021-02-25[&!color=#e6ab02,cluster=86,id_cluster=hCoV-19/Finland/3501/2021|EPI_ISL_2604436|2021-02-25.C86]
	hCoV-19/Finland/V4998/2021|EPI_ISL_2608460|2021-03-01[&!color=#e6ab02,cluster=86,id_cluster=hCoV-19/Finland/V4998/2021|EPI_ISL_2608460|2021-03-01.C86]
	hCoV-19/Finland/V6530/2021|EPI_ISL_2608588|2021-03-07[&!color=#e6ab02,cluster=86,id_cluster=hCoV-19/Finland/V6530/2021|EPI_ISL_2608588|2021-03-07.C86]
	hCoV-19/Finland/3503/2021|EPI_ISL_2604438|2021-02-25[&!color=#e6ab02,cluster=86,id_cluster=hCoV-19/Finland/3503/2021|EPI_ISL_2604438|2021-02-25.C86]
	hCoV-19/Finland/3071/2021|EPI_ISL_2031248|2021-02-21[&!color=#e6ab02,cluster=86,id_cluster=hCoV-19/Finland/3071/2021|EPI_ISL_2031248|2021-02-21.C86]
	hCoV-19/Finland/THL-202108843/2021|EPI_ISL_2505950|2021-03-02[&!color=#e6ab02,cluster=86,id_cluster=hCoV-19/Finland/THL-202108843/2021|EPI_ISL_2505950|2021-03-02.C86]
	hCoV-19/Finland/V5953/2021|EPI_ISL_2608671|2021-03-05[&!color=#e6ab02,cluster=86,id_cluster=hCoV-19/Finland/V5953/2021|EPI_ISL_2608671|2021-03-05.C86]
	hCoV-19/Finland/4966/2021|EPI_ISL_2258982|2021-03-10[&!color=#e6ab02,cluster=86,id_cluster=hCoV-19/Finland/4966/2021|EPI_ISL_2258982|2021-03-10.C86]
	hCoV-19/Finland/THL-202105744/2021|EPI_ISL_2505275|2021-02-18[&!color=#e6ab02,cluster=86,id_cluster=hCoV-19/Finland/THL-202105744/2021|EPI_ISL_2505275|2021-02-18.C86]
	hCoV-19/Finland/2958/2021|EPI_ISL_1842171|2021-02-16[&!color=#e6ab02,cluster=86,id_cluster=hCoV-19/Finland/2958/2021|EPI_ISL_1842171|2021-02-16.C86]
	hCoV-19/Finland/V4993/2021|EPI_ISL_2608456|2021-03-01[&!color=#e6ab02,cluster=86,id_cluster=hCoV-19/Finland/V4993/2021|EPI_ISL_2608456|2021-03-01.C86]
	hCoV-19/Finland/V6526/2021|EPI_ISL_2608585|2021-03-07[&!color=#e6ab02,cluster=86,id_cluster=hCoV-19/Finland/V6526/2021|EPI_ISL_2608585|2021-03-07.C86]
	hCoV-19/Finland/3736/2021|EPI_ISL_2258687|2021-02-27[&!color=#e6ab02,cluster=86,id_cluster=hCoV-19/Finland/3736/2021|EPI_ISL_2258687|2021-02-27.C86]
	hCoV-19/Finland/THL-202108832/2021|EPI_ISL_2505940|2021-03-02[&!color=#e6ab02,cluster=86,id_cluster=hCoV-19/Finland/THL-202108832/2021|EPI_ISL_2505940|2021-03-02.C86]
	hCoV-19/Finland/THL-202108852/2021|EPI_ISL_2505958|2021-03-03[&!color=#e6ab02,cluster=86,id_cluster=hCoV-19/Finland/THL-202108852/2021|EPI_ISL_2505958|2021-03-03.C86]
	hCoV-19/Finland/THL-202108831/2021|EPI_ISL_2505939|2021-03-03[&!color=#e6ab02,cluster=86,id_cluster=hCoV-19/Finland/THL-202108831/2021|EPI_ISL_2505939|2021-03-03.C86]
	hCoV-19/Finland/3080/2021|EPI_ISL_2031251|2021-02-21[&!color=#e6ab02,cluster=86,id_cluster=hCoV-19/Finland/3080/2021|EPI_ISL_2031251|2021-02-21.C86]
	hCoV-19/Finland/3493/2021|EPI_ISL_2604429|2021-02-25[&!color=#e6ab02,cluster=86,id_cluster=hCoV-19/Finland/3493/2021|EPI_ISL_2604429|2021-02-25.C86]
	hCoV-19/Finland/THL-202108524/2021|EPI_ISL_2505696|2021-02-22[&!color=#e6ab02,cluster=86,id_cluster=hCoV-19/Finland/THL-202108524/2021|EPI_ISL_2505696|2021-02-22.C86]
	hCoV-19/Finland/V5025/2021|EPI_ISL_2608480|2021-03-01[&!color=#e6ab02,cluster=86,id_cluster=hCoV-19/Finland/V5025/2021|EPI_ISL_2608480|2021-03-01.C86]
	hCoV-19/Finland/V8770/2021|EPI_ISL_2609175|2021-03-17[&!color=#e6ab02,cluster=86,id_cluster=hCoV-19/Finland/V8770/2021|EPI_ISL_2609175|2021-03-17.C86]
	hCoV-19/Finland/THL-202108834/2021|EPI_ISL_2505942|2021-03-03[&!color=#e6ab02,cluster=86,id_cluster=hCoV-19/Finland/THL-202108834/2021|EPI_ISL_2505942|2021-03-03.C86]
	hCoV-19/Finland/V8727/2021|EPI_ISL_2609100|2021-03-15[&!color=#e6ab02,cluster=86,id_cluster=hCoV-19/Finland/V8727/2021|EPI_ISL_2609100|2021-03-15.C86]
	hCoV-19/Finland/THL-202108854/2021|EPI_ISL_2505960|2021-03-02[&!color=#e6ab02,cluster=86,id_cluster=hCoV-19/Finland/THL-202108854/2021|EPI_ISL_2505960|2021-03-02.C86]
	hCoV-19/Finland/2571/2021|EPI_ISL_1842003|2021-02-17[&!color=#e6ab02,cluster=86,id_cluster=hCoV-19/Finland/2571/2021|EPI_ISL_1842003|2021-02-17.C86]
	hCoV-19/Finland/4673/2021|EPI_ISL_1842666|2021-03-08[&!color=#e6ab02,cluster=86,id_cluster=hCoV-19/Finland/4673/2021|EPI_ISL_1842666|2021-03-08.C86]
	hCoV-19/Finland/2681/2021|EPI_ISL_1841961|2021-02-19[&!color=#e6ab02,cluster=86,id_cluster=hCoV-19/Finland/2681/2021|EPI_ISL_1841961|2021-02-19.C86]
	hCoV-19/Finland/3482/2021|EPI_ISL_2604420|2021-02-25[&!color=#e6ab02,cluster=86,id_cluster=hCoV-19/Finland/3482/2021|EPI_ISL_2604420|2021-02-25.C86]
	hCoV-19/Finland/5076/2021|EPI_ISL_2258940|2021-03-11[&!color=#e6ab02,cluster=86,id_cluster=hCoV-19/Finland/5076/2021|EPI_ISL_2258940|2021-03-11.C86]
	hCoV-19/Finland/3845/2021|EPI_ISL_2258603|2021-03-01[&!color=#e6ab02,cluster=86,id_cluster=hCoV-19/Finland/3845/2021|EPI_ISL_2258603|2021-03-01.C86]
	hCoV-19/Finland/2671/2021|EPI_ISL_1841951|2021-02-19[&!color=#e6ab02,cluster=86,id_cluster=hCoV-19/Finland/2671/2021|EPI_ISL_1841951|2021-02-19.C86]
	hCoV-19/Finland/4699/2021|EPI_ISL_1842689|2021-03-08[&!color=#e6ab02,cluster=86,id_cluster=hCoV-19/Finland/4699/2021|EPI_ISL_1842689|2021-03-08.C86]
	hCoV-19/Finland/V8860/2021|EPI_ISL_2609247|2021-03-17[&!color=#e6ab02,cluster=86,id_cluster=hCoV-19/Finland/V8860/2021|EPI_ISL_2609247|2021-03-17.C86]
	hCoV-19/Finland/V8736/2021|EPI_ISL_2609109|2021-03-15[&!color=#e6ab02,cluster=86,id_cluster=hCoV-19/Finland/V8736/2021|EPI_ISL_2609109|2021-03-15.C86]
	hCoV-19/Finland/5077/2021|EPI_ISL_2258941|2021-03-11[&!color=#e6ab02,cluster=86,id_cluster=hCoV-19/Finland/5077/2021|EPI_ISL_2258941|2021-03-11.C86]
	hCoV-19/Finland/V8714/2021|EPI_ISL_2609089|2021-03-15[&!color=#e6ab02,cluster=86,id_cluster=hCoV-19/Finland/V8714/2021|EPI_ISL_2609089|2021-03-15.C86]
	hCoV-19/Finland/THL-202108937/2021|EPI_ISL_2506032|2021-03-06[&!color=#e6ab02,cluster=86,id_cluster=hCoV-19/Finland/THL-202108937/2021|EPI_ISL_2506032|2021-03-06.C86]
	hCoV-19/Finland/2678/2021|EPI_ISL_1841958|2021-02-19[&!color=#e6ab02,cluster=86,id_cluster=hCoV-19/Finland/2678/2021|EPI_ISL_1841958|2021-02-19.C86]
	hCoV-19/Finland/V4995/2021|EPI_ISL_2608458|2021-03-01[&!color=#e6ab02,cluster=86,id_cluster=hCoV-19/Finland/V4995/2021|EPI_ISL_2608458|2021-03-01.C86]
	hCoV-19/Finland/2623/2021|EPI_ISL_1842070|2021-02-18[&!color=#e6ab02,cluster=86,id_cluster=hCoV-19/Finland/2623/2021|EPI_ISL_1842070|2021-02-18.C86]
	hCoV-19/Finland/3309/2021|EPI_ISL_2258378|2021-02-23[&!color=#e6ab02,cluster=86,id_cluster=hCoV-19/Finland/3309/2021|EPI_ISL_2258378|2021-02-23.C86]
	hCoV-19/Finland/V8743/2021|EPI_ISL_2609115|2021-03-15[&!color=#e6ab02,cluster=86,id_cluster=hCoV-19/Finland/V8743/2021|EPI_ISL_2609115|2021-03-15.C86]
	hCoV-19/Finland/V6491/2021|EPI_ISL_2608561|2021-03-06[&!color=#e6ab02,cluster=86,id_cluster=hCoV-19/Finland/V6491/2021|EPI_ISL_2608561|2021-03-06.C86]
	hCoV-19/Finland/V8585/2021|EPI_ISL_2608592|2021-03-15[&!color=#e6ab02,cluster=86,id_cluster=hCoV-19/Finland/V8585/2021|EPI_ISL_2608592|2021-03-15.C86]
	hCoV-19/Finland/2673/2021|EPI_ISL_1841953|2021-02-19[&!color=#e6ab02,cluster=86,id_cluster=hCoV-19/Finland/2673/2021|EPI_ISL_1841953|2021-02-19.C86]
	hCoV-19/Finland/V8791/2021|EPI_ISL_2609193|2021-03-17[&!color=#e6ab02,cluster=86,id_cluster=hCoV-19/Finland/V8791/2021|EPI_ISL_2609193|2021-03-17.C86]
	hCoV-19/Finland/THL-202111551/2021|EPI_ISL_2507471|2021-03-29[&!color=#e6ab02,cluster=86,id_cluster=hCoV-19/Finland/THL-202111551/2021|EPI_ISL_2507471|2021-03-29.C86]
	hCoV-19/Finland/V8735/2021|EPI_ISL_2609108|2021-03-15[&!color=#e6ab02,cluster=86,id_cluster=hCoV-19/Finland/V8735/2021|EPI_ISL_2609108|2021-03-15.C86]
	hCoV-19/Finland/THL-202108817/2021|EPI_ISL_2505927|2021-02-26[&!color=#e6ab02,cluster=86,id_cluster=hCoV-19/Finland/THL-202108817/2021|EPI_ISL_2505927|2021-02-26.C86]
	hCoV-19/Finland/V5946/2021|EPI_ISL_2608665|2021-03-04[&!color=#e6ab02,cluster=86,id_cluster=hCoV-19/Finland/V5946/2021|EPI_ISL_2608665|2021-03-04.C86]
	hCoV-19/Finland/2562/2021|EPI_ISL_1841995|2021-02-17[&!color=#e6ab02,cluster=86,id_cluster=hCoV-19/Finland/2562/2021|EPI_ISL_1841995|2021-02-17.C86]
	hCoV-19/Finland/2677/2021|EPI_ISL_1841957|2021-02-19[&!color=#e6ab02,cluster=86,id_cluster=hCoV-19/Finland/2677/2021|EPI_ISL_1841957|2021-02-19.C86]
	hCoV-19/Finland/3512/2021|EPI_ISL_2604446|2021-02-26[&!color=#e6ab02,cluster=86,id_cluster=hCoV-19/Finland/3512/2021|EPI_ISL_2604446|2021-02-26.C86]
	hCoV-19/Finland/3126/2021|EPI_ISL_1842217|2021-02-16[&!color=#e6ab02,cluster=86,id_cluster=hCoV-19/Finland/3126/2021|EPI_ISL_1842217|2021-02-16.C86]
	hCoV-19/Finland/V5980/2021|EPI_ISL_2608684|2021-03-04[&!color=#e6ab02,cluster=86,id_cluster=hCoV-19/Finland/V5980/2021|EPI_ISL_2608684|2021-03-04.C86]
	hCoV-19/Finland/3581/2021|EPI_ISL_2258475|2021-02-26[&!color=#e6ab02,cluster=86,id_cluster=hCoV-19/Finland/3581/2021|EPI_ISL_2258475|2021-02-26.C86]
	hCoV-19/Finland/3723/2021|EPI_ISL_2258681|2021-02-27[&!color=#e6ab02,cluster=86,id_cluster=hCoV-19/Finland/3723/2021|EPI_ISL_2258681|2021-02-27.C86]
	hCoV-19/Finland/5533/2021|EPI_ISL_2258821|2021-03-25[&!color=#e6ab02,cluster=86,id_cluster=hCoV-19/Finland/5533/2021|EPI_ISL_2258821|2021-03-25.C86]
	hCoV-19/Finland/THL-202108835/2021|EPI_ISL_2505943|2021-02-28[&!color=#e6ab02,cluster=86,id_cluster=hCoV-19/Finland/THL-202108835/2021|EPI_ISL_2505943|2021-02-28.C86]
	hCoV-19/Finland/2904/2021|EPI_ISL_2258505|2021-02-20[&!color=#e6ab02,cluster=86,id_cluster=hCoV-19/Finland/2904/2021|EPI_ISL_2258505|2021-02-20.C86]
	hCoV-19/Finland/2616/2021|EPI_ISL_1842063|2021-02-18[&!color=#e6ab02,cluster=86,id_cluster=hCoV-19/Finland/2616/2021|EPI_ISL_1842063|2021-02-18.C86]
	hCoV-19/Finland/4029/2021|EPI_ISL_2604282|2021-03-03[&!color=#e6ab02,cluster=86,id_cluster=hCoV-19/Finland/4029/2021|EPI_ISL_2604282|2021-03-03.C86]
	hCoV-19/Finland/2900/2021|EPI_ISL_2258502|2021-02-20[&!color=#e6ab02,cluster=86,id_cluster=hCoV-19/Finland/2900/2021|EPI_ISL_2258502|2021-02-20.C86]
	hCoV-19/Finland/V6488/2021|EPI_ISL_2608558|2021-03-06[&!color=#e6ab02,cluster=86,id_cluster=hCoV-19/Finland/V6488/2021|EPI_ISL_2608558|2021-03-06.C86]
	hCoV-19/Finland/V5955/2021|EPI_ISL_2608673|2021-03-04[&!color=#e6ab02,cluster=86,id_cluster=hCoV-19/Finland/V5955/2021|EPI_ISL_2608673|2021-03-04.C86]
	hCoV-19/Finland/2561/2021|EPI_ISL_1841994|2021-02-17[&!color=#e6ab02,cluster=86,id_cluster=hCoV-19/Finland/2561/2021|EPI_ISL_1841994|2021-02-17.C86]
	hCoV-19/Finland/3081/2021|EPI_ISL_2031252|2021-02-21[&!color=#e6ab02,cluster=86,id_cluster=hCoV-19/Finland/3081/2021|EPI_ISL_2031252|2021-02-21.C86]
	hCoV-19/Finland/2564/2021|EPI_ISL_1841997|2021-02-17[&!color=#e6ab02,cluster=86,id_cluster=hCoV-19/Finland/2564/2021|EPI_ISL_1841997|2021-02-17.C86]
	hCoV-19/Finland/4093/2021|EPI_ISL_2608738|2021-03-02[&!color=#e6ab02,cluster=86,id_cluster=hCoV-19/Finland/4093/2021|EPI_ISL_2608738|2021-03-02.C86]
	hCoV-19/Finland/3473/2021|EPI_ISL_2604412|2021-02-26[&!color=#e6ab02,cluster=86,id_cluster=hCoV-19/Finland/3473/2021|EPI_ISL_2604412|2021-02-26.C86]
	hCoV-19/Finland/5949/2021|EPI_ISL_2609336|2021-04-08[&!color=#e6ab02,cluster=86,id_cluster=hCoV-19/Finland/5949/2021|EPI_ISL_2609336|2021-04-08.C86]
	hCoV-19/Finland/3060/2021|EPI_ISL_2031241|2021-02-21[&!color=#e6ab02,cluster=86,id_cluster=hCoV-19/Finland/3060/2021|EPI_ISL_2031241|2021-02-21.C86]
	hCoV-19/Finland/2647/2021|EPI_ISL_1842094|2021-02-19[&!color=#e6ab02,cluster=86,id_cluster=hCoV-19/Finland/2647/2021|EPI_ISL_1842094|2021-02-19.C86]
	hCoV-19/Finland/THL-202108824/2021|EPI_ISL_2505933|2021-03-03[&!color=#e6ab02,cluster=86,id_cluster=hCoV-19/Finland/THL-202108824/2021|EPI_ISL_2505933|2021-03-03.C86]
	hCoV-19/Finland/2679/2021|EPI_ISL_1841959|2021-02-19[&!color=#e6ab02,cluster=86,id_cluster=hCoV-19/Finland/2679/2021|EPI_ISL_1841959|2021-02-19.C86]
	hCoV-19/Finland/THL-202108825/2021|EPI_ISL_2505934|2021-03-02[&!color=#e6ab02,cluster=86,id_cluster=hCoV-19/Finland/THL-202108825/2021|EPI_ISL_2505934|2021-03-02.C86]
	hCoV-19/Finland/THL-202108853/2021|EPI_ISL_2505959|2021-03-03[&!color=#e6ab02,cluster=86,id_cluster=hCoV-19/Finland/THL-202108853/2021|EPI_ISL_2505959|2021-03-03.C86]
	hCoV-19/Finland/THL-202108828/2021|EPI_ISL_2505937|2021-03-02[&!color=#e6ab02,cluster=86,id_cluster=hCoV-19/Finland/THL-202108828/2021|EPI_ISL_2505937|2021-03-02.C86]
	hCoV-19/Finland/4095/2021|EPI_ISL_2608739|2021-03-02[&!color=#e6ab02,cluster=86,id_cluster=hCoV-19/Finland/4095/2021|EPI_ISL_2608739|2021-03-02.C86]
	hCoV-19/Finland/V8978/2021|EPI_ISL_2604579|2021-03-18[&!color=#e6ab02,cluster=86,id_cluster=hCoV-19/Finland/V8978/2021|EPI_ISL_2604579|2021-03-18.C86]
	hCoV-19/Finland/V8786/2021|EPI_ISL_2609188|2021-03-17[&!color=#e6ab02,cluster=86,id_cluster=hCoV-19/Finland/V8786/2021|EPI_ISL_2609188|2021-03-17.C86]
	hCoV-19/Finland/2612/2021|EPI_ISL_1842059|2021-02-19[&!color=#e6ab02,cluster=86,id_cluster=hCoV-19/Finland/2612/2021|EPI_ISL_1842059|2021-02-19.C86]
	hCoV-19/Finland/2632/2021|EPI_ISL_1842079|2021-02-18[&!color=#e6ab02,cluster=86,id_cluster=hCoV-19/Finland/2632/2021|EPI_ISL_1842079|2021-02-18.C86]
	hCoV-19/Finland/THL-202108816/2021|EPI_ISL_2505926|2021-03-02[&!color=#e6ab02,cluster=86,id_cluster=hCoV-19/Finland/THL-202108816/2021|EPI_ISL_2505926|2021-03-02.C86]
	hCoV-19/Finland/3548/2021|EPI_ISL_2258445|2021-02-26[&!color=#e6ab02,cluster=86,id_cluster=hCoV-19/Finland/3548/2021|EPI_ISL_2258445|2021-02-26.C86]
	hCoV-19/Finland/V8540/2021|EPI_ISL_2608652|2021-03-14[&!color=#e6ab02,cluster=86,id_cluster=hCoV-19/Finland/V8540/2021|EPI_ISL_2608652|2021-03-14.C86]
	hCoV-19/Finland/2631/2021|EPI_ISL_1842078|2021-02-18[&!color=#e6ab02,cluster=86,id_cluster=hCoV-19/Finland/2631/2021|EPI_ISL_1842078|2021-02-18.C86]
	hCoV-19/Finland/3850/2021|EPI_ISL_2258608|2021-03-01[&!color=#e6ab02,cluster=86,id_cluster=hCoV-19/Finland/3850/2021|EPI_ISL_2258608|2021-03-01.C86]
	hCoV-19/Finland/3840/2021|EPI_ISL_2258599|2021-03-01[&!color=#e6ab02,cluster=86,id_cluster=hCoV-19/Finland/3840/2021|EPI_ISL_2258599|2021-03-01.C86]
	hCoV-19/Finland/2901/2021|EPI_ISL_2258503|2021-02-20[&!color=#e6ab02,cluster=86,id_cluster=hCoV-19/Finland/2901/2021|EPI_ISL_2258503|2021-02-20.C86]
	hCoV-19/Finland/2643/2021|EPI_ISL_1842090|2021-02-18[&!color=#e6ab02,cluster=86,id_cluster=hCoV-19/Finland/2643/2021|EPI_ISL_1842090|2021-02-18.C86]
	hCoV-19/Finland/2572/2021|EPI_ISL_1842004|2021-02-17[&!color=#e6ab02,cluster=86,id_cluster=hCoV-19/Finland/2572/2021|EPI_ISL_1842004|2021-02-17.C86]
	hCoV-19/Finland/V8504/2021|EPI_ISL_2608635|2021-03-13[&!color=#e6ab02,cluster=86,id_cluster=hCoV-19/Finland/V8504/2021|EPI_ISL_2608635|2021-03-13.C86]
	hCoV-19/Finland/3068/2021|EPI_ISL_2030979|2021-02-21[&!color=#e6ab02,cluster=86,id_cluster=hCoV-19/Finland/3068/2021|EPI_ISL_2030979|2021-02-21.C86]
	hCoV-19/Finland/3070/2021|EPI_ISL_2031247|2021-02-21[&!color=#e6ab02,cluster=86,id_cluster=hCoV-19/Finland/3070/2021|EPI_ISL_2031247|2021-02-21.C86]
	hCoV-19/Finland/4986/2021|EPI_ISL_2258996|2021-03-10[&!color=#e6ab02,cluster=86,id_cluster=hCoV-19/Finland/4986/2021|EPI_ISL_2258996|2021-03-10.C86]
	hCoV-19/Finland/2676/2021|EPI_ISL_1841956|2021-02-19[&!color=#e6ab02,cluster=86,id_cluster=hCoV-19/Finland/2676/2021|EPI_ISL_1841956|2021-02-19.C86]
	hCoV-19/Finland/2645/2021|EPI_ISL_1842092|2021-02-19[&!color=#e6ab02,cluster=86,id_cluster=hCoV-19/Finland/2645/2021|EPI_ISL_1842092|2021-02-19.C86]
	hCoV-19/Finland/V8859/2021|EPI_ISL_2609246|2021-03-17[&!color=#e6ab02,cluster=86,id_cluster=hCoV-19/Finland/V8859/2021|EPI_ISL_2609246|2021-03-17.C86]
	hCoV-19/Finland/3345/2021|EPI_ISL_2258411|2021-02-23[&!color=#e6ab02,cluster=86,id_cluster=hCoV-19/Finland/3345/2021|EPI_ISL_2258411|2021-02-23.C86]
	hCoV-19/Finland/4693/2021|EPI_ISL_1842683|2021-03-08[&!color=#e6ab02,cluster=86,id_cluster=hCoV-19/Finland/4693/2021|EPI_ISL_1842683|2021-03-08.C86]
	hCoV-19/Finland/5921/2021|EPI_ISL_2609323|2021-04-06[&!color=#e6ab02,cluster=86,id_cluster=hCoV-19/Finland/5921/2021|EPI_ISL_2609323|2021-04-06.C86]
	hCoV-19/Finland/THL-202112096/2021|EPI_ISL_2507899|2021-04-09[&!color=#d95f02,cluster=130,id_cluster=hCoV-19/Finland/THL-202112096/2021|EPI_ISL_2507899|2021-04-09.C130]
	hCoV-19/Finland/6048/2021|EPI_ISL_2609005|2021-04-12[&!color=#d95f02,cluster=130,id_cluster=hCoV-19/Finland/6048/2021|EPI_ISL_2609005|2021-04-12.C130]
	hCoV-19/Finland/THL-202111695/2021|EPI_ISL_2507594|2021-03-30[&!color=#d95f02,cluster=130,id_cluster=hCoV-19/Finland/THL-202111695/2021|EPI_ISL_2507594|2021-03-30.C130]
	hCoV-19/Finland/3214/2021|EPI_ISL_2030993|2021-02-23[&!color=#7570b3,cluster=131,id_cluster=hCoV-19/Finland/3214/2021|EPI_ISL_2030993|2021-02-23.C131]
	hCoV-19/Finland/6113/2021|EPI_ISL_2609048|2021-04-16[&!color=#7570b3,cluster=131,id_cluster=hCoV-19/Finland/6113/2021|EPI_ISL_2609048|2021-04-16.C131]
	hCoV-19/Finland/6115/2021|EPI_ISL_2609050|2021-04-16[&!color=#7570b3,cluster=131,id_cluster=hCoV-19/Finland/6115/2021|EPI_ISL_2609050|2021-04-16.C131]
	hCoV-19/Finland/6111/2021|EPI_ISL_2609046|2021-04-15[&!color=#7570b3,cluster=131,id_cluster=hCoV-19/Finland/6111/2021|EPI_ISL_2609046|2021-04-15.C131]
	hCoV-19/Finland/3244/2021|EPI_ISL_2031020|2021-02-22[&!color=#7570b3,cluster=131,id_cluster=hCoV-19/Finland/3244/2021|EPI_ISL_2031020|2021-02-22.C131]
	hCoV-19/Finland/V3231/2021|EPI_ISL_2031158|2021-02-22[&!color=#7570b3,cluster=131,id_cluster=hCoV-19/Finland/V3231/2021|EPI_ISL_2031158|2021-02-22.C131]
	hCoV-19/Finland/V8966/2021|EPI_ISL_2604571|2021-03-18[&!color=#7570b3,cluster=131,id_cluster=hCoV-19/Finland/V8966/2021|EPI_ISL_2604571|2021-03-18.C131]
	hCoV-19/Finland/3230/2021|EPI_ISL_2031007|2021-02-22[&!color=#7570b3,cluster=131,id_cluster=hCoV-19/Finland/3230/2021|EPI_ISL_2031007|2021-02-22.C131]
	hCoV-19/Finland/3209/2021|EPI_ISL_2030989|2021-02-22[&!color=#7570b3,cluster=131,id_cluster=hCoV-19/Finland/3209/2021|EPI_ISL_2030989|2021-02-22.C131]
	hCoV-19/Finland/V8972/2021|EPI_ISL_2604576|2021-03-18[&!color=#7570b3,cluster=131,id_cluster=hCoV-19/Finland/V8972/2021|EPI_ISL_2604576|2021-03-18.C131]
	hCoV-19/Finland/V8527/2021|EPI_ISL_2608643|2021-03-14[&cluster=-1,id_cluster=hCoV-19/Finland/V8527/2021|EPI_ISL_2608643|2021-03-14.C-1]
	hCoV-19/Finland/THL-202110230/2021|EPI_ISL_2506857|2021-03-22[&!color=#e6ab02,cluster=118,id_cluster=hCoV-19/Finland/THL-202110230/2021|EPI_ISL_2506857|2021-03-22.C118]
	hCoV-19/Finland/THL-202112136/2021|EPI_ISL_2507932|2021-04-13[&!color=#e6ab02,cluster=118,id_cluster=hCoV-19/Finland/THL-202112136/2021|EPI_ISL_2507932|2021-04-13.C118]
	hCoV-19/Finland/5460/2021|EPI_ISL_2258801|2021-03-23[&!color=#e6ab02,cluster=118,id_cluster=hCoV-19/Finland/5460/2021|EPI_ISL_2258801|2021-03-23.C118]
	hCoV-19/Finland/3069/2021|EPI_ISL_2030980|2021-02-21[&cluster=-1,id_cluster=hCoV-19/Finland/3069/2021|EPI_ISL_2030980|2021-02-21.C-1]
	hCoV-19/Finland/THL-202111671/2021|EPI_ISL_2507580|2021-04-01[&!color=#666666,cluster=104,id_cluster=hCoV-19/Finland/THL-202111671/2021|EPI_ISL_2507580|2021-04-01.C104]
	hCoV-19/Finland/THL-202108851/2021|EPI_ISL_2505957|2021-03-01[&!color=#666666,cluster=104,id_cluster=hCoV-19/Finland/THL-202108851/2021|EPI_ISL_2505957|2021-03-01.C104]
	hCoV-19/Finland/THL-202108847/2021|EPI_ISL_2505954|2021-03-02[&!color=#666666,cluster=104,id_cluster=hCoV-19/Finland/THL-202108847/2021|EPI_ISL_2505954|2021-03-02.C104]
	hCoV-19/Finland/V8846/2021|EPI_ISL_2609235|2021-03-17[&cluster=-1,id_cluster=hCoV-19/Finland/V8846/2021|EPI_ISL_2609235|2021-03-17.C-1]
	hCoV-19/Finland/4815/2021|EPI_ISL_2031113|2021-03-09[&!color=#e7298a,cluster=92,id_cluster=hCoV-19/Finland/4815/2021|EPI_ISL_2031113|2021-03-09.C92]
	hCoV-19/Finland/5538/2021|EPI_ISL_2258826|2021-03-26[&!color=#e7298a,cluster=92,id_cluster=hCoV-19/Finland/5538/2021|EPI_ISL_2258826|2021-03-26.C92]
	hCoV-19/Finland/4740/2021|EPI_ISL_1842727|2021-03-09[&!color=#e7298a,cluster=92,id_cluster=hCoV-19/Finland/4740/2021|EPI_ISL_1842727|2021-03-09.C92]
	hCoV-19/Finland/V8884/2021|EPI_ISL_2609267|2021-03-17[&!color=#e7298a,cluster=92,id_cluster=hCoV-19/Finland/V8884/2021|EPI_ISL_2609267|2021-03-17.C92]
	hCoV-19/Finland/V8599/2021|EPI_ISL_2608602|2021-03-15[&!color=#e7298a,cluster=92,id_cluster=hCoV-19/Finland/V8599/2021|EPI_ISL_2608602|2021-03-15.C92]
	hCoV-19/Finland/V8602/2021|EPI_ISL_2608605|2021-03-15[&!color=#e7298a,cluster=92,id_cluster=hCoV-19/Finland/V8602/2021|EPI_ISL_2608605|2021-03-15.C92]
	hCoV-19/Finland/V8595/2021|EPI_ISL_2608599|2021-03-15[&!color=#e7298a,cluster=92,id_cluster=hCoV-19/Finland/V8595/2021|EPI_ISL_2608599|2021-03-15.C92]
	hCoV-19/Finland/3128/2021|EPI_ISL_1842219|2021-02-16[&!color=#e7298a,cluster=92,id_cluster=hCoV-19/Finland/3128/2021|EPI_ISL_1842219|2021-02-16.C92]
	hCoV-19/Finland/5431/2021|EPI_ISL_2258514|2021-03-22[&!color=#e7298a,cluster=92,id_cluster=hCoV-19/Finland/5431/2021|EPI_ISL_2258514|2021-03-22.C92]
	hCoV-19/Finland/4583/2021|EPI_ISL_2258636|2021-03-07[&!color=#e7298a,cluster=92,id_cluster=hCoV-19/Finland/4583/2021|EPI_ISL_2258636|2021-03-07.C92]
	hCoV-19/Finland/3844/2021|EPI_ISL_2258602|2021-03-01[&!color=#e7298a,cluster=92,id_cluster=hCoV-19/Finland/3844/2021|EPI_ISL_2258602|2021-03-01.C92]
	hCoV-19/Finland/5432/2021|EPI_ISL_2258515|2021-03-22[&!color=#e7298a,cluster=92,id_cluster=hCoV-19/Finland/5432/2021|EPI_ISL_2258515|2021-03-22.C92]
	hCoV-19/Finland/3471/2021|EPI_ISL_2604410|2021-02-25[&!color=#e7298a,cluster=92,id_cluster=hCoV-19/Finland/3471/2021|EPI_ISL_2604410|2021-02-25.C92]
	hCoV-19/Finland/3641/2021|EPI_ISL_2258666|2021-02-28[&!color=#e7298a,cluster=92,id_cluster=hCoV-19/Finland/3641/2021|EPI_ISL_2258666|2021-02-28.C92]
	hCoV-19/Finland/V8984/2021|EPI_ISL_2604582|2021-03-18[&!color=#e7298a,cluster=92,id_cluster=hCoV-19/Finland/V8984/2021|EPI_ISL_2604582|2021-03-18.C92]
	hCoV-19/Finland/3712/2021|EPI_ISL_2258671|2021-02-28[&!color=#e7298a,cluster=92,id_cluster=hCoV-19/Finland/3712/2021|EPI_ISL_2258671|2021-02-28.C92]
	hCoV-19/Finland/4707/2021|EPI_ISL_1842697|2021-03-08[&!color=#e7298a,cluster=92,id_cluster=hCoV-19/Finland/4707/2021|EPI_ISL_1842697|2021-03-08.C92]
	hCoV-19/Finland/4711/2021|EPI_ISL_1842701|2021-03-08[&!color=#e7298a,cluster=92,id_cluster=hCoV-19/Finland/4711/2021|EPI_ISL_1842701|2021-03-08.C92]
	hCoV-19/Finland/V6258/2021|EPI_ISL_2609418|2021-03-05[&!color=#e7298a,cluster=92,id_cluster=hCoV-19/Finland/V6258/2021|EPI_ISL_2609418|2021-03-05.C92]
	hCoV-19/Finland/5088/2021|EPI_ISL_2258948|2021-03-11[&!color=#e7298a,cluster=92,id_cluster=hCoV-19/Finland/5088/2021|EPI_ISL_2258948|2021-03-11.C92]
	hCoV-19/Finland/4717/2021|EPI_ISL_1842707|2021-03-08[&!color=#e7298a,cluster=92,id_cluster=hCoV-19/Finland/4717/2021|EPI_ISL_1842707|2021-03-08.C92]
	hCoV-19/Finland/5091/2021|EPI_ISL_2258951|2021-03-11[&!color=#e7298a,cluster=92,id_cluster=hCoV-19/Finland/5091/2021|EPI_ISL_2258951|2021-03-11.C92]
	hCoV-19/Finland/V6528/2021|EPI_ISL_2608586|2021-03-07[&!color=#e7298a,cluster=92,id_cluster=hCoV-19/Finland/V6528/2021|EPI_ISL_2608586|2021-03-07.C92]
	hCoV-19/Finland/THL-202109219/2021|EPI_ISL_2506256|2021-03-09[&!color=#e7298a,cluster=92,id_cluster=hCoV-19/Finland/THL-202109219/2021|EPI_ISL_2506256|2021-03-09.C92]
	hCoV-19/Finland/V8502/2021|EPI_ISL_2608634|2021-03-13[&!color=#e7298a,cluster=92,id_cluster=hCoV-19/Finland/V8502/2021|EPI_ISL_2608634|2021-03-13.C92]
	hCoV-19/Finland/4584/2021|EPI_ISL_2258637|2021-03-07[&!color=#e7298a,cluster=92,id_cluster=hCoV-19/Finland/4584/2021|EPI_ISL_2258637|2021-03-07.C92]
	hCoV-19/Finland/3722/2021|EPI_ISL_2258680|2021-02-27[&!color=#e7298a,cluster=92,id_cluster=hCoV-19/Finland/3722/2021|EPI_ISL_2258680|2021-02-27.C92]
	hCoV-19/Finland/THL-202111439/2021|EPI_ISL_2507373|2021-03-25[&!color=#e7298a,cluster=92,id_cluster=hCoV-19/Finland/THL-202111439/2021|EPI_ISL_2507373|2021-03-25.C92]
	hCoV-19/Finland/THL-202111450/2021|EPI_ISL_2507383|2021-03-25[&!color=#e7298a,cluster=92,id_cluster=hCoV-19/Finland/THL-202111450/2021|EPI_ISL_2507383|2021-03-25.C92]
	hCoV-19/Finland/THL-202109222/2021|EPI_ISL_2506259|2021-03-05[&!color=#e6ab02,cluster=78,id_cluster=hCoV-19/Finland/THL-202109222/2021|EPI_ISL_2506259|2021-03-05.C78]
	hCoV-19/Finland/THL-202108845/2021|EPI_ISL_2505952|2021-03-02[&!color=#e6ab02,cluster=78,id_cluster=hCoV-19/Finland/THL-202108845/2021|EPI_ISL_2505952|2021-03-02.C78]
	hCoV-19/Finland/4805/2021|EPI_ISL_2031104|2021-03-10[&!color=#d95f02,cluster=66,id_cluster=hCoV-19/Finland/4805/2021|EPI_ISL_2031104|2021-03-10.C66]
	hCoV-19/Finland/THL-202108841/2021|EPI_ISL_2505948|2021-03-02[&!color=#d95f02,cluster=66,id_cluster=hCoV-19/Finland/THL-202108841/2021|EPI_ISL_2505948|2021-03-02.C66]
	hCoV-19/Finland/4671/2021|EPI_ISL_1842664|2021-03-08[&!color=#d95f02,cluster=66,id_cluster=hCoV-19/Finland/4671/2021|EPI_ISL_1842664|2021-03-08.C66]
	hCoV-19/Finland/2675/2021|EPI_ISL_1841955|2021-02-19[&!color=#d95f02,cluster=66,id_cluster=hCoV-19/Finland/2675/2021|EPI_ISL_1841955|2021-02-19.C66]
	hCoV-19/Finland/6589/2021|EPI_ISL_2608838|2021-05-04[&!color=#1b9e77,cluster=57,id_cluster=hCoV-19/Finland/6589/2021|EPI_ISL_2608838|2021-05-04.C57]
	hCoV-19/Finland/V6256/2021|EPI_ISL_2609416|2021-03-05[&!color=#1b9e77,cluster=57,id_cluster=hCoV-19/Finland/V6256/2021|EPI_ISL_2609416|2021-03-05.C57]
	hCoV-19/Finland/3085/2021|EPI_ISL_2031256|2021-02-21[&!color=#e6ab02,cluster=46,id_cluster=hCoV-19/Finland/3085/2021|EPI_ISL_2031256|2021-02-21.C46]
	hCoV-19/Finland/3062/2021|EPI_ISL_2031243|2021-02-21[&!color=#e6ab02,cluster=46,id_cluster=hCoV-19/Finland/3062/2021|EPI_ISL_2031243|2021-02-21.C46]
	hCoV-19/Finland/3087/2021|EPI_ISL_2031258|2021-02-21[&!color=#e6ab02,cluster=46,id_cluster=hCoV-19/Finland/3087/2021|EPI_ISL_2031258|2021-02-21.C46]
	hCoV-19/Finland/THL-202112173/2021|EPI_ISL_2507959|2021-04-13[&!color=#66a61e,cluster=29,id_cluster=hCoV-19/Finland/THL-202112173/2021|EPI_ISL_2507959|2021-04-13.C29]
	hCoV-19/Finland/THL-202111994/2021|EPI_ISL_2507813|2021-04-06[&!color=#66a61e,cluster=29,id_cluster=hCoV-19/Finland/THL-202111994/2021|EPI_ISL_2507813|2021-04-06.C29]
	hCoV-19/Finland/THL-202111995/2021|EPI_ISL_2507814|2021-04-06[&!color=#66a61e,cluster=29,id_cluster=hCoV-19/Finland/THL-202111995/2021|EPI_ISL_2507814|2021-04-06.C29]
	hCoV-19/Finland/THL-202111634/2021|EPI_ISL_2507546|2021-04-02[&!color=#66a61e,cluster=29,id_cluster=hCoV-19/Finland/THL-202111634/2021|EPI_ISL_2507546|2021-04-02.C29]
	hCoV-19/Finland/THL-202112122/2021|EPI_ISL_2507923|2021-04-08[&!color=#66a61e,cluster=29,id_cluster=hCoV-19/Finland/THL-202112122/2021|EPI_ISL_2507923|2021-04-08.C29]
	hCoV-19/Finland/THL-202111631/2021|EPI_ISL_2507543|2021-04-04[&!color=#66a61e,cluster=29,id_cluster=hCoV-19/Finland/THL-202111631/2021|EPI_ISL_2507543|2021-04-04.C29]
	hCoV-19/Finland/THL-202109121/2021|EPI_ISL_2506178|2021-03-03[&!color=#66a61e,cluster=29,id_cluster=hCoV-19/Finland/THL-202109121/2021|EPI_ISL_2506178|2021-03-03.C29]
	hCoV-19/Finland/THL-202117080/2021|EPI_ISL_2363881|2021-05-01[&cluster=-1,id_cluster=hCoV-19/Finland/THL-202117080/2021|EPI_ISL_2363881|2021-05-01.C-1]
	hCoV-19/Finland/6314/2021|EPI_ISL_2608745|2021-04-26[&!color=#66a61e,cluster=21,id_cluster=hCoV-19/Finland/6314/2021|EPI_ISL_2608745|2021-04-26.C21]
	hCoV-19/Finland/6310/2021|EPI_ISL_2608744|2021-04-26[&!color=#66a61e,cluster=21,id_cluster=hCoV-19/Finland/6310/2021|EPI_ISL_2608744|2021-04-26.C21]
	hCoV-19/Finland/5282/2021|EPI_ISL_2258839|2021-03-17[&!color=#66a61e,cluster=21,id_cluster=hCoV-19/Finland/5282/2021|EPI_ISL_2258839|2021-03-17.C21]
	hCoV-19/Finland/HEL-20-702/2021|EPI_ISL_1279076|2021-01-27[&!color=#66a61e,cluster=21,id_cluster=hCoV-19/Finland/HEL-20-702/2021|EPI_ISL_1279076|2021-01-27.C21]
	hCoV-19/Finland/HEL-20-705/2021|EPI_ISL_1279079|2021-01-27[&!color=#66a61e,cluster=21,id_cluster=hCoV-19/Finland/HEL-20-705/2021|EPI_ISL_1279079|2021-01-27.C21]
	hCoV-19/Finland/HEL-17-509/2021|EPI_ISL_1082013|2021-01-25[&!color=#66a61e,cluster=21,id_cluster=hCoV-19/Finland/HEL-17-509/2021|EPI_ISL_1082013|2021-01-25.C21]
	hCoV-19/Finland/HEL-17-496/2021|EPI_ISL_1082009|2021-01-25[&!color=#66a61e,cluster=21,id_cluster=hCoV-19/Finland/HEL-17-496/2021|EPI_ISL_1082009|2021-01-25.C21]
	hCoV-19/Finland/HEL-17-517/2021|EPI_ISL_1082015|2021-01-25[&!color=#66a61e,cluster=21,id_cluster=hCoV-19/Finland/HEL-17-517/2021|EPI_ISL_1082015|2021-01-25.C21]
	hCoV-19/Finland/HEL-17-518/2021|EPI_ISL_1082100|2021-01-25[&!color=#66a61e,cluster=21,id_cluster=hCoV-19/Finland/HEL-17-518/2021|EPI_ISL_1082100|2021-01-25.C21]
	hCoV-19/Finland/HEL-17-498/2021|EPI_ISL_1082010|2021-01-25[&!color=#66a61e,cluster=21,id_cluster=hCoV-19/Finland/HEL-17-498/2021|EPI_ISL_1082010|2021-01-25.C21]
	hCoV-19/Finland/THL-202112339/2021|EPI_ISL_2508092|2021-04-14[&!color=#66a61e,cluster=21,id_cluster=hCoV-19/Finland/THL-202112339/2021|EPI_ISL_2508092|2021-04-14.C21]
	hCoV-19/Finland/THL-202114001/2021|EPI_ISL_2508339|2021-04-18[&!color=#66a61e,cluster=21,id_cluster=hCoV-19/Finland/THL-202114001/2021|EPI_ISL_2508339|2021-04-18.C21]
	hCoV-19/Finland/THL-202112470/2021|EPI_ISL_2363796|2021-04-20[&!color=#66a61e,cluster=21,id_cluster=hCoV-19/Finland/THL-202112470/2021|EPI_ISL_2363796|2021-04-20.C21]
	hCoV-19/Finland/THL-202112469/2021|EPI_ISL_2508193|2021-04-20[&!color=#66a61e,cluster=21,id_cluster=hCoV-19/Finland/THL-202112469/2021|EPI_ISL_2508193|2021-04-20.C21]
	hCoV-19/Finland/V9192/2021|EPI_ISL_2258521|2021-03-22[&!color=#66a61e,cluster=21,id_cluster=hCoV-19/Finland/V9192/2021|EPI_ISL_2258521|2021-03-22.C21]
	hCoV-19/Finland/THL-202110396/2021|EPI_ISL_2506998|2021-03-22[&!color=#66a61e,cluster=21,id_cluster=hCoV-19/Finland/THL-202110396/2021|EPI_ISL_2506998|2021-03-22.C21]
	hCoV-19/Finland/THL-202111647/2021|EPI_ISL_2507557|2021-03-29[&!color=#66a61e,cluster=21,id_cluster=hCoV-19/Finland/THL-202111647/2021|EPI_ISL_2507557|2021-03-29.C21]
	hCoV-19/Finland/THL-202111648/2021|EPI_ISL_2507558|2021-03-29[&!color=#66a61e,cluster=21,id_cluster=hCoV-19/Finland/THL-202111648/2021|EPI_ISL_2507558|2021-03-29.C21]
	hCoV-19/Finland/THL-202111641/2021|EPI_ISL_2507553|2021-03-31[&!color=#66a61e,cluster=21,id_cluster=hCoV-19/Finland/THL-202111641/2021|EPI_ISL_2507553|2021-03-31.C21]
	hCoV-19/Finland/2883/2021|EPI_ISL_1841940|2021-02-17[&cluster=-1,id_cluster=hCoV-19/Finland/2883/2021|EPI_ISL_1841940|2021-02-17.C-1]
	hCoV-19/Finland/THL-202105773/2021|EPI_ISL_2505300|2021-02-17[&!color=#a6761d,cluster=47,id_cluster=hCoV-19/Finland/THL-202105773/2021|EPI_ISL_2505300|2021-02-17.C47]
	hCoV-19/Finland/THL-202104040/2021|EPI_ISL_2591471|2021-02-10[&!color=#a6761d,cluster=47,id_cluster=hCoV-19/Finland/THL-202104040/2021|EPI_ISL_2591471|2021-02-10.C47]
	hCoV-19/Finland/THL-202105770/2021|EPI_ISL_2505297|2021-02-15[&!color=#a6761d,cluster=47,id_cluster=hCoV-19/Finland/THL-202105770/2021|EPI_ISL_2505297|2021-02-15.C47]
	hCoV-19/Finland/1423/2021|EPI_ISL_1496905|2021-02-08[&!color=#a6761d,cluster=47,id_cluster=hCoV-19/Finland/1423/2021|EPI_ISL_1496905|2021-02-08.C47]
	hCoV-19/Finland/THL-202104052/2021|EPI_ISL_2591492|2021-02-10[&!color=#a6761d,cluster=47,id_cluster=hCoV-19/Finland/THL-202104052/2021|EPI_ISL_2591492|2021-02-10.C47]
	hCoV-19/Finland/THL-202105101/2021|EPI_ISL_2505201|2021-02-11[&!color=#a6761d,cluster=47,id_cluster=hCoV-19/Finland/THL-202105101/2021|EPI_ISL_2505201|2021-02-11.C47]
	hCoV-19/Finland/THL-202105771/2021|EPI_ISL_2505298|2021-02-16[&!color=#a6761d,cluster=47,id_cluster=hCoV-19/Finland/THL-202105771/2021|EPI_ISL_2505298|2021-02-16.C47]
	hCoV-19/Finland/THL-202105769/2021|EPI_ISL_2505296|2021-02-17[&!color=#a6761d,cluster=47,id_cluster=hCoV-19/Finland/THL-202105769/2021|EPI_ISL_2505296|2021-02-17.C47]
	hCoV-19/Finland/THL-202104003/2021|EPI_ISL_2591404|2021-02-08[&!color=#a6761d,cluster=47,id_cluster=hCoV-19/Finland/THL-202104003/2021|EPI_ISL_2591404|2021-02-08.C47]
	hCoV-19/Finland/THL-202104039/2021|EPI_ISL_2591469|2021-02-09[&!color=#a6761d,cluster=47,id_cluster=hCoV-19/Finland/THL-202104039/2021|EPI_ISL_2591469|2021-02-09.C47]
	hCoV-19/Finland/THL-202105099/2021|EPI_ISL_2505199|2021-02-12[&!color=#a6761d,cluster=47,id_cluster=hCoV-19/Finland/THL-202105099/2021|EPI_ISL_2505199|2021-02-12.C47]
	hCoV-19/Finland/THL-202105768/2021|EPI_ISL_2505295|2021-02-17[&!color=#a6761d,cluster=47,id_cluster=hCoV-19/Finland/THL-202105768/2021|EPI_ISL_2505295|2021-02-17.C47]
	hCoV-19/Finland/THL-202108813/2021|EPI_ISL_2505924|2021-03-03[&!color=#a6761d,cluster=47,id_cluster=hCoV-19/Finland/THL-202108813/2021|EPI_ISL_2505924|2021-03-03.C47]
	hCoV-19/Finland/THL-202105100/2021|EPI_ISL_2505200|2021-02-13[&!color=#a6761d,cluster=47,id_cluster=hCoV-19/Finland/THL-202105100/2021|EPI_ISL_2505200|2021-02-13.C47]
	hCoV-19/Finland/THL-202102947/2021|EPI_ISL_2590823|2021-02-23[&!color=#a6761d,cluster=47,id_cluster=hCoV-19/Finland/THL-202102947/2021|EPI_ISL_2590823|2021-02-23.C47]
	hCoV-19/Finland/THL-202105786/2021|EPI_ISL_2505307|2021-02-19[&!color=#a6761d,cluster=47,id_cluster=hCoV-19/Finland/THL-202105786/2021|EPI_ISL_2505307|2021-02-19.C47]
	hCoV-19/Finland/V9053/2021|EPI_ISL_2031199|2021-03-19[&!color=#a6761d,cluster=87,id_cluster=hCoV-19/Finland/V9053/2021|EPI_ISL_2031199|2021-03-19.C87]
	hCoV-19/Finland/THL-202113947/2021|EPI_ISL_2508307|2021-04-23[&!color=#a6761d,cluster=87,id_cluster=hCoV-19/Finland/THL-202113947/2021|EPI_ISL_2508307|2021-04-23.C87]
	hCoV-19/Finland/V9052/2021|EPI_ISL_2031198|2021-03-19[&!color=#a6761d,cluster=87,id_cluster=hCoV-19/Finland/V9052/2021|EPI_ISL_2031198|2021-03-19.C87]
	hCoV-19/Finland/5865/2021|EPI_ISL_2604515|2021-03-22[&!color=#a6761d,cluster=87,id_cluster=hCoV-19/Finland/5865/2021|EPI_ISL_2604515|2021-03-22.C87]
	hCoV-19/Finland/THL-202109889/2021|EPI_ISL_2506756|2021-03-18[&!color=#a6761d,cluster=87,id_cluster=hCoV-19/Finland/THL-202109889/2021|EPI_ISL_2506756|2021-03-18.C87]
	hCoV-19/Finland/5336/2021|EPI_ISL_2258879|2021-03-15[&!color=#a6761d,cluster=87,id_cluster=hCoV-19/Finland/5336/2021|EPI_ISL_2258879|2021-03-15.C87]
	hCoV-19/Finland/THL-202114085/2021|EPI_ISL_2363862|2021-05-02[&!color=#a6761d,cluster=87,id_cluster=hCoV-19/Finland/THL-202114085/2021|EPI_ISL_2363862|2021-05-02.C87]
	hCoV-19/Finland/THL-202117102/2021|EPI_ISL_2363898|2021-04-30[&!color=#a6761d,cluster=87,id_cluster=hCoV-19/Finland/THL-202117102/2021|EPI_ISL_2363898|2021-04-30.C87]
	hCoV-19/Finland/THL-202108505/2021|EPI_ISL_2505680|2021-02-20[&!color=#a6761d,cluster=87,id_cluster=hCoV-19/Finland/THL-202108505/2021|EPI_ISL_2505680|2021-02-20.C87]
	hCoV-19/Finland/THL-202108947/2021|EPI_ISL_2506046|2021-03-05[&!color=#a6761d,cluster=87,id_cluster=hCoV-19/Finland/THL-202108947/2021|EPI_ISL_2506046|2021-03-05.C87]
	hCoV-19/Finland/THL-202108936/2021|EPI_ISL_2506031|2021-03-03[&!color=#a6761d,cluster=87,id_cluster=hCoV-19/Finland/THL-202108936/2021|EPI_ISL_2506031|2021-03-03.C87]
	hCoV-19/Finland/THL-202108624/2021|EPI_ISL_2505776|2021-02-26[&!color=#a6761d,cluster=87,id_cluster=hCoV-19/Finland/THL-202108624/2021|EPI_ISL_2505776|2021-02-26.C87]
	hCoV-19/Finland/THL-202109887/2021|EPI_ISL_2506754|2021-03-15[&!color=#a6761d,cluster=87,id_cluster=hCoV-19/Finland/THL-202109887/2021|EPI_ISL_2506754|2021-03-15.C87]
	hCoV-19/Finland/6246/2021|EPI_ISL_2608531|2021-04-21[&!color=#a6761d,cluster=87,id_cluster=hCoV-19/Finland/6246/2021|EPI_ISL_2608531|2021-04-21.C87]
	hCoV-19/Finland/THL-202111596/2021|EPI_ISL_2507509|2021-03-30[&!color=#a6761d,cluster=87,id_cluster=hCoV-19/Finland/THL-202111596/2021|EPI_ISL_2507509|2021-03-30.C87]
	hCoV-19/Finland/THL-202117098/2021|EPI_ISL_2363894|2021-04-30[&!color=#a6761d,cluster=87,id_cluster=hCoV-19/Finland/THL-202117098/2021|EPI_ISL_2363894|2021-04-30.C87]
	hCoV-19/Finland/THL-202117099/2021|EPI_ISL_2363895|2021-04-30[&!color=#a6761d,cluster=87,id_cluster=hCoV-19/Finland/THL-202117099/2021|EPI_ISL_2363895|2021-04-30.C87]
	hCoV-19/Finland/THL-202117107/2021|EPI_ISL_2363902|2021-04-30[&!color=#a6761d,cluster=87,id_cluster=hCoV-19/Finland/THL-202117107/2021|EPI_ISL_2363902|2021-04-30.C87]
	hCoV-19/Finland/THL-202112120/2021|EPI_ISL_2507921|2021-04-08[&!color=#a6761d,cluster=87,id_cluster=hCoV-19/Finland/THL-202112120/2021|EPI_ISL_2507921|2021-04-08.C87]
	hCoV-19/Finland/THL-202112095/2021|EPI_ISL_2507898|2021-04-08[&!color=#a6761d,cluster=87,id_cluster=hCoV-19/Finland/THL-202112095/2021|EPI_ISL_2507898|2021-04-08.C87]
	hCoV-19/Finland/THL-202112278/2021|EPI_ISL_2508041|2021-04-16[&!color=#a6761d,cluster=87,id_cluster=hCoV-19/Finland/THL-202112278/2021|EPI_ISL_2508041|2021-04-16.C87]
	hCoV-19/Finland/THL-202112348/2021|EPI_ISL_2508101|2021-04-14[&!color=#a6761d,cluster=87,id_cluster=hCoV-19/Finland/THL-202112348/2021|EPI_ISL_2508101|2021-04-14.C87]
	hCoV-19/Finland/THL-202106214/2021|EPI_ISL_2505354|2021-02-21[&!color=#a6761d,cluster=87,id_cluster=hCoV-19/Finland/THL-202106214/2021|EPI_ISL_2505354|2021-02-21.C87]
	hCoV-19/Finland/V8745/2021|EPI_ISL_2609117|2021-03-15[&!color=#a6761d,cluster=87,id_cluster=hCoV-19/Finland/V8745/2021|EPI_ISL_2609117|2021-03-15.C87]
	hCoV-19/Finland/V8731/2021|EPI_ISL_2609104|2021-03-15[&!color=#a6761d,cluster=87,id_cluster=hCoV-19/Finland/V8731/2021|EPI_ISL_2609104|2021-03-15.C87]
	hCoV-19/Finland/5423/2021|EPI_ISL_2258905|2021-03-22[&!color=#a6761d,cluster=87,id_cluster=hCoV-19/Finland/5423/2021|EPI_ISL_2258905|2021-03-22.C87]
	hCoV-19/Finland/THL-202108547/2021|EPI_ISL_2505718|2021-02-27[&!color=#a6761d,cluster=87,id_cluster=hCoV-19/Finland/THL-202108547/2021|EPI_ISL_2505718|2021-02-27.C87]
	hCoV-19/Finland/THL-202108405/2021|EPI_ISL_2505601|2021-03-06[&!color=#a6761d,cluster=87,id_cluster=hCoV-19/Finland/THL-202108405/2021|EPI_ISL_2505601|2021-03-06.C87]
	hCoV-19/Finland/THL-202108589/2021|EPI_ISL_2505750|2021-02-26[&!color=#a6761d,cluster=87,id_cluster=hCoV-19/Finland/THL-202108589/2021|EPI_ISL_2505750|2021-02-26.C87]
	hCoV-19/Finland/THL-202111753/2021|EPI_ISL_2507643|2021-04-03[&!color=#a6761d,cluster=87,id_cluster=hCoV-19/Finland/THL-202111753/2021|EPI_ISL_2507643|2021-04-03.C87]
	hCoV-19/Finland/THL-202112287/2021|EPI_ISL_2508048|2021-04-16[&!color=#a6761d,cluster=87,id_cluster=hCoV-19/Finland/THL-202112287/2021|EPI_ISL_2508048|2021-04-16.C87]
	hCoV-19/Finland/THL-202112554/2021|EPI_ISL_2508253|2021-04-24[&!color=#a6761d,cluster=87,id_cluster=hCoV-19/Finland/THL-202112554/2021|EPI_ISL_2508253|2021-04-24.C87]
	hCoV-19/Finland/THL-202112531/2021|EPI_ISL_2508235|2021-04-22[&!color=#a6761d,cluster=87,id_cluster=hCoV-19/Finland/THL-202112531/2021|EPI_ISL_2508235|2021-04-22.C87]
	hCoV-19/Finland/THL-202112535/2021|EPI_ISL_2508238|2021-04-23[&!color=#a6761d,cluster=87,id_cluster=hCoV-19/Finland/THL-202112535/2021|EPI_ISL_2508238|2021-04-23.C87]
	hCoV-19/Finland/THL-202109907/2021|EPI_ISL_2506774|2021-03-19[&!color=#a6761d,cluster=87,id_cluster=hCoV-19/Finland/THL-202109907/2021|EPI_ISL_2506774|2021-03-19.C87]
	hCoV-19/Finland/THL-202106215/2021|EPI_ISL_2505355|2021-02-15[&!color=#a6761d,cluster=87,id_cluster=hCoV-19/Finland/THL-202106215/2021|EPI_ISL_2505355|2021-02-15.C87]
	hCoV-19/Finland/THL-202109905/2021|EPI_ISL_2506772|2021-03-16[&!color=#a6761d,cluster=87,id_cluster=hCoV-19/Finland/THL-202109905/2021|EPI_ISL_2506772|2021-03-16.C87]
	hCoV-19/Finland/THL-202112015/2021|EPI_ISL_2507833|2021-04-09[&!color=#a6761d,cluster=87,id_cluster=hCoV-19/Finland/THL-202112015/2021|EPI_ISL_2507833|2021-04-09.C87]
	hCoV-19/Finland/THL-202108453/2021|EPI_ISL_2505643|2021-03-04[&!color=#a6761d,cluster=87,id_cluster=hCoV-19/Finland/THL-202108453/2021|EPI_ISL_2505643|2021-03-04.C87]
	hCoV-19/Finland/THL-202109829/2021|EPI_ISL_2506714|2021-03-19[&!color=#a6761d,cluster=87,id_cluster=hCoV-19/Finland/THL-202109829/2021|EPI_ISL_2506714|2021-03-19.C87]
	hCoV-19/Finland/THL-202109313/2021|EPI_ISL_2506315|2021-03-11[&!color=#a6761d,cluster=87,id_cluster=hCoV-19/Finland/THL-202109313/2021|EPI_ISL_2506315|2021-03-11.C87]
	hCoV-19/Finland/THL-202111518/2021|EPI_ISL_2507441|2021-03-22[&!color=#a6761d,cluster=87,id_cluster=hCoV-19/Finland/THL-202111518/2021|EPI_ISL_2507441|2021-03-22.C87]
	hCoV-19/Finland/THL-202111744/2021|EPI_ISL_2507637|2021-04-02[&!color=#a6761d,cluster=87,id_cluster=hCoV-19/Finland/THL-202111744/2021|EPI_ISL_2507637|2021-04-02.C87]
	hCoV-19/Finland/THL-202111773/2021|EPI_ISL_2507661|2021-04-03[&!color=#a6761d,cluster=87,id_cluster=hCoV-19/Finland/THL-202111773/2021|EPI_ISL_2507661|2021-04-03.C87]
	hCoV-19/Finland/THL-202105800/2021|EPI_ISL_2505316|2021-02-15[&!color=#a6761d,cluster=87,id_cluster=hCoV-19/Finland/THL-202105800/2021|EPI_ISL_2505316|2021-02-15.C87]
	hCoV-19/Finland/THL-202111507/2021|EPI_ISL_2507432|2021-03-24[&!color=#a6761d,cluster=87,id_cluster=hCoV-19/Finland/THL-202111507/2021|EPI_ISL_2507432|2021-03-24.C87]
	hCoV-19/Finland/THL-202109317/2021|EPI_ISL_2506318|2021-03-14[&!color=#a6761d,cluster=87,id_cluster=hCoV-19/Finland/THL-202109317/2021|EPI_ISL_2506318|2021-03-14.C87]
	hCoV-19/Finland/THL-202111529/2021|EPI_ISL_2507452|2021-03-23[&!color=#a6761d,cluster=87,id_cluster=hCoV-19/Finland/THL-202111529/2021|EPI_ISL_2507452|2021-03-23.C87]
	hCoV-19/Finland/THL-202109775/2021|EPI_ISL_2506679|2021-03-19[&!color=#a6761d,cluster=87,id_cluster=hCoV-19/Finland/THL-202109775/2021|EPI_ISL_2506679|2021-03-19.C87]
	hCoV-19/Finland/THL-202109732/2021|EPI_ISL_2506651|2021-03-17[&!color=#a6761d,cluster=87,id_cluster=hCoV-19/Finland/THL-202109732/2021|EPI_ISL_2506651|2021-03-17.C87]
	hCoV-19/Finland/THL-202111802/2021|EPI_ISL_2507685|2021-04-02[&!color=#a6761d,cluster=87,id_cluster=hCoV-19/Finland/THL-202111802/2021|EPI_ISL_2507685|2021-04-02.C87]
	hCoV-19/Finland/THL-202112358/2021|EPI_ISL_2508110|2021-04-01[&!color=#a6761d,cluster=87,id_cluster=hCoV-19/Finland/THL-202112358/2021|EPI_ISL_2508110|2021-04-01.C87]
	hCoV-19/Finland/THL-202112007/2021|EPI_ISL_2507825|2021-04-07[&!color=#a6761d,cluster=87,id_cluster=hCoV-19/Finland/THL-202112007/2021|EPI_ISL_2507825|2021-04-07.C87]
	hCoV-19/Finland/THL-202110385/2021|EPI_ISL_2506996|2021-03-22[&!color=#a6761d,cluster=87,id_cluster=hCoV-19/Finland/THL-202110385/2021|EPI_ISL_2506996|2021-03-22.C87]
	hCoV-19/Finland/2767/2021|EPI_ISL_1841845|2021-02-21[&!color=#a6761d,cluster=87,id_cluster=hCoV-19/Finland/2767/2021|EPI_ISL_1841845|2021-02-21.C87]
	hCoV-19/Finland/THL-202111770/2021|EPI_ISL_2507658|2021-04-03[&!color=#a6761d,cluster=87,id_cluster=hCoV-19/Finland/THL-202111770/2021|EPI_ISL_2507658|2021-04-03.C87]
	hCoV-19/Finland/THL-202110381/2021|EPI_ISL_2506993|2021-03-23[&!color=#a6761d,cluster=87,id_cluster=hCoV-19/Finland/THL-202110381/2021|EPI_ISL_2506993|2021-03-23.C87]
	hCoV-19/Finland/THL-202105060/2021|EPI_ISL_2505170|2021-02-08[&!color=#a6761d,cluster=87,id_cluster=hCoV-19/Finland/THL-202105060/2021|EPI_ISL_2505170|2021-02-08.C87]
	hCoV-19/Finland/THL-202106218/2021|EPI_ISL_2505358|2021-02-15[&!color=#a6761d,cluster=87,id_cluster=hCoV-19/Finland/THL-202106218/2021|EPI_ISL_2505358|2021-02-15.C87]
	hCoV-19/Finland/THL-202106228/2021|EPI_ISL_2505367|2021-03-06[&!color=#a6761d,cluster=87,id_cluster=hCoV-19/Finland/THL-202106228/2021|EPI_ISL_2505367|2021-03-06.C87]
	hCoV-19/Finland/THL-202111473/2021|EPI_ISL_2507400|2021-03-25[&!color=#a6761d,cluster=87,id_cluster=hCoV-19/Finland/THL-202111473/2021|EPI_ISL_2507400|2021-03-25.C87]
	hCoV-19/Finland/THL-202108506/2021|EPI_ISL_2505681|2021-02-22[&!color=#a6761d,cluster=87,id_cluster=hCoV-19/Finland/THL-202108506/2021|EPI_ISL_2505681|2021-02-22.C87]
	hCoV-19/Finland/3008/2021|EPI_ISL_1841770|2021-02-22[&!color=#a6761d,cluster=87,id_cluster=hCoV-19/Finland/3008/2021|EPI_ISL_1841770|2021-02-22.C87]
	hCoV-19/Finland/THL-202112090/2021|EPI_ISL_2507893|2021-04-08[&!color=#a6761d,cluster=87,id_cluster=hCoV-19/Finland/THL-202112090/2021|EPI_ISL_2507893|2021-04-08.C87]
	hCoV-19/Finland/THL-202103738/2021|EPI_ISL_2591026|2021-02-05[&!color=#a6761d,cluster=87,id_cluster=hCoV-19/Finland/THL-202103738/2021|EPI_ISL_2591026|2021-02-05.C87]
	hCoV-19/Finland/THL-202109909/2021|EPI_ISL_2506776|2021-03-19[&!color=#a6761d,cluster=87,id_cluster=hCoV-19/Finland/THL-202109909/2021|EPI_ISL_2506776|2021-03-19.C87]
	hCoV-19/Finland/THL-202112005/2021|EPI_ISL_2507823|2021-04-07[&!color=#a6761d,cluster=87,id_cluster=hCoV-19/Finland/THL-202112005/2021|EPI_ISL_2507823|2021-04-07.C87]
	hCoV-19/Finland/THL-202111738/2021|EPI_ISL_2507632|2021-03-31[&!color=#a6761d,cluster=87,id_cluster=hCoV-19/Finland/THL-202111738/2021|EPI_ISL_2507632|2021-03-31.C87]
	hCoV-19/Finland/THL-202110379/2021|EPI_ISL_2506991|2021-03-26[&!color=#a6761d,cluster=87,id_cluster=hCoV-19/Finland/THL-202110379/2021|EPI_ISL_2506991|2021-03-26.C87]
	hCoV-19/Finland/THL-202111420/2021|EPI_ISL_2507077|2021-03-25[&!color=#a6761d,cluster=87,id_cluster=hCoV-19/Finland/THL-202111420/2021|EPI_ISL_2507077|2021-03-25.C87]
	hCoV-19/Finland/THL-202112008/2021|EPI_ISL_2507826|2021-04-07[&!color=#a6761d,cluster=87,id_cluster=hCoV-19/Finland/THL-202112008/2021|EPI_ISL_2507826|2021-04-07.C87]
	hCoV-19/Finland/THL-202110380/2021|EPI_ISL_2506992|2021-03-22[&!color=#a6761d,cluster=87,id_cluster=hCoV-19/Finland/THL-202110380/2021|EPI_ISL_2506992|2021-03-22.C87]
	hCoV-19/Finland/THL-202112013/2021|EPI_ISL_2507831|2021-04-09[&!color=#a6761d,cluster=87,id_cluster=hCoV-19/Finland/THL-202112013/2021|EPI_ISL_2507831|2021-04-09.C87]
	hCoV-19/Finland/THL-202111952/2021|EPI_ISL_2507777|2021-04-12[&!color=#a6761d,cluster=87,id_cluster=hCoV-19/Finland/THL-202111952/2021|EPI_ISL_2507777|2021-04-12.C87]
	hCoV-19/Finland/V6507/2021|EPI_ISL_2608572|2021-03-07[&!color=#a6761d,cluster=87,id_cluster=hCoV-19/Finland/V6507/2021|EPI_ISL_2608572|2021-03-07.C87]
	hCoV-19/Finland/5047/2021|EPI_ISL_2258923|2021-03-11[&!color=#a6761d,cluster=87,id_cluster=hCoV-19/Finland/5047/2021|EPI_ISL_2258923|2021-03-11.C87]
	hCoV-19/Finland/THL-202111476/2021|EPI_ISL_2507403|2021-03-25[&!color=#a6761d,cluster=87,id_cluster=hCoV-19/Finland/THL-202111476/2021|EPI_ISL_2507403|2021-03-25.C87]
	hCoV-19/Finland/2775/2021|EPI_ISL_1841851|2021-02-19[&!color=#a6761d,cluster=87,id_cluster=hCoV-19/Finland/2775/2021|EPI_ISL_1841851|2021-02-19.C87]
	hCoV-19/Finland/THL-202106395/2021|EPI_ISL_2505515|2021-02-20[&!color=#a6761d,cluster=87,id_cluster=hCoV-19/Finland/THL-202106395/2021|EPI_ISL_2505515|2021-02-20.C87]
	hCoV-19/Finland/THL-202108950/2021|EPI_ISL_2506049|2021-02-27[&!color=#a6761d,cluster=87,id_cluster=hCoV-19/Finland/THL-202108950/2021|EPI_ISL_2506049|2021-02-27.C87]
	hCoV-19/Finland/THL-202108949/2021|EPI_ISL_2506048|2021-02-25[&!color=#a6761d,cluster=87,id_cluster=hCoV-19/Finland/THL-202108949/2021|EPI_ISL_2506048|2021-02-25.C87]
	hCoV-19/Finland/THL-202106220/2021|EPI_ISL_2505360|2021-02-16[&!color=#a6761d,cluster=87,id_cluster=hCoV-19/Finland/THL-202106220/2021|EPI_ISL_2505360|2021-02-16.C87]
	hCoV-19/Finland/THL-202111480/2021|EPI_ISL_2507407|2021-03-25[&!color=#a6761d,cluster=87,id_cluster=hCoV-19/Finland/THL-202111480/2021|EPI_ISL_2507407|2021-03-25.C87]
	hCoV-19/Finland/THL-202106193/2021|EPI_ISL_2505340|2021-02-19[&!color=#a6761d,cluster=87,id_cluster=hCoV-19/Finland/THL-202106193/2021|EPI_ISL_2505340|2021-02-19.C87]
	hCoV-19/Finland/THL-202109738/2021|EPI_ISL_2506655|2021-03-14[&!color=#a6761d,cluster=87,id_cluster=hCoV-19/Finland/THL-202109738/2021|EPI_ISL_2506655|2021-03-14.C87]
	hCoV-19/Finland/V8589/2021|EPI_ISL_2608594|2021-03-15[&!color=#a6761d,cluster=87,id_cluster=hCoV-19/Finland/V8589/2021|EPI_ISL_2608594|2021-03-15.C87]
	hCoV-19/Finland/THL-202106366/2021|EPI_ISL_2505487|2021-02-18[&!color=#a6761d,cluster=87,id_cluster=hCoV-19/Finland/THL-202106366/2021|EPI_ISL_2505487|2021-02-18.C87]
	hCoV-19/Finland/THL-202111503/2021|EPI_ISL_2507428|2021-03-25[&!color=#a6761d,cluster=87,id_cluster=hCoV-19/Finland/THL-202111503/2021|EPI_ISL_2507428|2021-03-25.C87]
	hCoV-19/Finland/V8816/2021|EPI_ISL_2609212|2021-03-17[&!color=#a6761d,cluster=87,id_cluster=hCoV-19/Finland/V8816/2021|EPI_ISL_2609212|2021-03-17.C87]
	hCoV-19/Finland/THL-202112314/2021|EPI_ISL_2508072|2021-04-15[&!color=#a6761d,cluster=87,id_cluster=hCoV-19/Finland/THL-202112314/2021|EPI_ISL_2508072|2021-04-15.C87]
	hCoV-19/Finland/THL-202112557/2021|EPI_ISL_2508256|2021-04-24[&!color=#a6761d,cluster=87,id_cluster=hCoV-19/Finland/THL-202112557/2021|EPI_ISL_2508256|2021-04-24.C87]
	hCoV-19/Finland/THL-202112540/2021|EPI_ISL_2508242|2021-04-22[&!color=#a6761d,cluster=87,id_cluster=hCoV-19/Finland/THL-202112540/2021|EPI_ISL_2508242|2021-04-22.C87]
	hCoV-19/Finland/THL-202112344/2021|EPI_ISL_2508097|2021-04-16[&!color=#a6761d,cluster=87,id_cluster=hCoV-19/Finland/THL-202112344/2021|EPI_ISL_2508097|2021-04-16.C87]
	hCoV-19/Finland/3839/2021|EPI_ISL_2258598|2021-03-01[&!color=#a6761d,cluster=87,id_cluster=hCoV-19/Finland/3839/2021|EPI_ISL_2258598|2021-03-01.C87]
	hCoV-19/Finland/THL-202112346/2021|EPI_ISL_2508099|2021-04-14[&!color=#a6761d,cluster=87,id_cluster=hCoV-19/Finland/THL-202112346/2021|EPI_ISL_2508099|2021-04-14.C87]
	hCoV-19/Finland/6047/2021|EPI_ISL_2609004|2021-04-12[&!color=#a6761d,cluster=87,id_cluster=hCoV-19/Finland/6047/2021|EPI_ISL_2609004|2021-04-12.C87]
	hCoV-19/Finland/6049/2021|EPI_ISL_2609006|2021-04-12[&!color=#a6761d,cluster=87,id_cluster=hCoV-19/Finland/6049/2021|EPI_ISL_2609006|2021-04-12.C87]
	hCoV-19/Finland/6050/2021|EPI_ISL_2609007|2021-04-12[&!color=#a6761d,cluster=87,id_cluster=hCoV-19/Finland/6050/2021|EPI_ISL_2609007|2021-04-12.C87]
	hCoV-19/Finland/THL-202112565/2021|EPI_ISL_2508262|2021-04-24[&!color=#a6761d,cluster=87,id_cluster=hCoV-19/Finland/THL-202112565/2021|EPI_ISL_2508262|2021-04-24.C87]
	hCoV-19/Finland/THL-202106247/2021|EPI_ISL_2505383|2021-03-04[&!color=#a6761d,cluster=87,id_cluster=hCoV-19/Finland/THL-202106247/2021|EPI_ISL_2505383|2021-03-04.C87]
	hCoV-19/Finland/THL-202112115/2021|EPI_ISL_2507917|2021-04-08[&!color=#a6761d,cluster=87,id_cluster=hCoV-19/Finland/THL-202112115/2021|EPI_ISL_2507917|2021-04-08.C87]
	hCoV-19/Finland/THL-202112016/2021|EPI_ISL_2507834|2021-04-08[&!color=#a6761d,cluster=87,id_cluster=hCoV-19/Finland/THL-202112016/2021|EPI_ISL_2507834|2021-04-08.C87]
	hCoV-19/Finland/4700/2021|EPI_ISL_1842690|2021-03-08[&!color=#a6761d,cluster=87,id_cluster=hCoV-19/Finland/4700/2021|EPI_ISL_1842690|2021-03-08.C87]
	hCoV-19/Finland/THL-202112030/2021|EPI_ISL_2507845|2021-04-08[&!color=#a6761d,cluster=87,id_cluster=hCoV-19/Finland/THL-202112030/2021|EPI_ISL_2507845|2021-04-08.C87]
	hCoV-19/Finland/THL-202103936/2021|EPI_ISL_2591289|2021-02-06[&!color=#a6761d,cluster=87,id_cluster=hCoV-19/Finland/THL-202103936/2021|EPI_ISL_2591289|2021-02-06.C87]
	hCoV-19/Finland/THL-202111639/2021|EPI_ISL_2507551|2021-04-05[&!color=#a6761d,cluster=87,id_cluster=hCoV-19/Finland/THL-202111639/2021|EPI_ISL_2507551|2021-04-05.C87]
	hCoV-19/Finland/THL-202109666/2021|EPI_ISL_2506598|2021-03-11[&!color=#a6761d,cluster=87,id_cluster=hCoV-19/Finland/THL-202109666/2021|EPI_ISL_2506598|2021-03-11.C87]
	hCoV-19/Finland/V6254/2021|EPI_ISL_2609414|2021-03-03[&!color=#a6761d,cluster=87,id_cluster=hCoV-19/Finland/V6254/2021|EPI_ISL_2609414|2021-03-03.C87]
	hCoV-19/Finland/THL-202105081/2021|EPI_ISL_2505185|2021-02-09[&!color=#a6761d,cluster=87,id_cluster=hCoV-19/Finland/THL-202105081/2021|EPI_ISL_2505185|2021-02-09.C87]
	hCoV-19/Finland/THL-202104016/2021|EPI_ISL_2591428|2021-01-31[&!color=#a6761d,cluster=87,id_cluster=hCoV-19/Finland/THL-202104016/2021|EPI_ISL_2591428|2021-01-31.C87]
	hCoV-19/Finland/4382/2021|EPI_ISL_2604295|2021-03-05[&!color=#a6761d,cluster=87,id_cluster=hCoV-19/Finland/4382/2021|EPI_ISL_2604295|2021-03-05.C87]
	hCoV-19/Finland/6746/2021|EPI_ISL_2608865|2021-05-05[&!color=#1b9e77,cluster=105,id_cluster=hCoV-19/Finland/6746/2021|EPI_ISL_2608865|2021-05-05.C105]
	hCoV-19/Finland/6753/2021|EPI_ISL_2608870|2021-05-05[&!color=#1b9e77,cluster=105,id_cluster=hCoV-19/Finland/6753/2021|EPI_ISL_2608870|2021-05-05.C105]
	hCoV-19/Finland/THL-202106217/2021|EPI_ISL_2505357|2021-02-16[&!color=#1b9e77,cluster=105,id_cluster=hCoV-19/Finland/THL-202106217/2021|EPI_ISL_2505357|2021-02-16.C105]
	hCoV-19/Finland/5872/2021|EPI_ISL_2604714|2021-04-06[&!color=#1b9e77,cluster=105,id_cluster=hCoV-19/Finland/5872/2021|EPI_ISL_2604714|2021-04-06.C105]
	hCoV-19/Finland/THL-202109335/2021|EPI_ISL_2506334|2021-03-12[&!color=#1b9e77,cluster=105,id_cluster=hCoV-19/Finland/THL-202109335/2021|EPI_ISL_2506334|2021-03-12.C105]
	hCoV-19/Finland/4106/2021|EPI_ISL_2031032|2021-03-03[&!color=#1b9e77,cluster=105,id_cluster=hCoV-19/Finland/4106/2021|EPI_ISL_2031032|2021-03-03.C105]
	hCoV-19/Finland/THL-202105774/2021|EPI_ISL_2505301|2021-02-17[&!color=#1b9e77,cluster=105,id_cluster=hCoV-19/Finland/THL-202105774/2021|EPI_ISL_2505301|2021-02-17.C105]
	hCoV-19/Finland/6749/2021|EPI_ISL_2608866|2021-05-05[&!color=#d95f02,cluster=106,id_cluster=hCoV-19/Finland/6749/2021|EPI_ISL_2608866|2021-05-05.C106]
	hCoV-19/Finland/6139/2021|EPI_ISL_2609352|2021-04-16[&!color=#d95f02,cluster=106,id_cluster=hCoV-19/Finland/6139/2021|EPI_ISL_2609352|2021-04-16.C106]
	hCoV-19/Finland/THL-202112580/2021|EPI_ISL_2508274|2021-04-24[&cluster=-1,id_cluster=hCoV-19/Finland/THL-202112580/2021|EPI_ISL_2508274|2021-04-24.C-1]
	hCoV-19/Finland/THL-202106358/2021|EPI_ISL_2505479|2021-02-15[&!color=#66a61e,cluster=93,id_cluster=hCoV-19/Finland/THL-202106358/2021|EPI_ISL_2505479|2021-02-15.C93]
	hCoV-19/Finland/THL-202108410/2021|EPI_ISL_2505605|2021-03-01[&!color=#66a61e,cluster=93,id_cluster=hCoV-19/Finland/THL-202108410/2021|EPI_ISL_2505605|2021-03-01.C93]
	hCoV-19/Finland/THL-202105063/2021|EPI_ISL_2505172|2021-02-15[&!color=#66a61e,cluster=93,id_cluster=hCoV-19/Finland/THL-202105063/2021|EPI_ISL_2505172|2021-02-15.C93]
	hCoV-19/Finland/THL-202108574/2021|EPI_ISL_2505744|2021-02-22[&!color=#66a61e,cluster=93,id_cluster=hCoV-19/Finland/THL-202108574/2021|EPI_ISL_2505744|2021-02-22.C93]
	hCoV-19/Finland/THL-202108656/2021|EPI_ISL_2505802|2021-02-22[&!color=#66a61e,cluster=93,id_cluster=hCoV-19/Finland/THL-202108656/2021|EPI_ISL_2505802|2021-02-22.C93]
	hCoV-19/Finland/THL-202105095/2021|EPI_ISL_2505195|2021-02-15[&!color=#66a61e,cluster=93,id_cluster=hCoV-19/Finland/THL-202105095/2021|EPI_ISL_2505195|2021-02-15.C93]
	hCoV-19/Finland/THL-202106361/2021|EPI_ISL_2505482|2021-02-15[&!color=#66a61e,cluster=93,id_cluster=hCoV-19/Finland/THL-202106361/2021|EPI_ISL_2505482|2021-02-15.C93]
	hCoV-19/Finland/THL-202102952/2021|EPI_ISL_2590833|2021-02-16[&!color=#66a61e,cluster=93,id_cluster=hCoV-19/Finland/THL-202102952/2021|EPI_ISL_2590833|2021-02-16.C93]
	hCoV-19/Finland/THL-202106414/2021|EPI_ISL_2505534|2021-02-17[&!color=#66a61e,cluster=93,id_cluster=hCoV-19/Finland/THL-202106414/2021|EPI_ISL_2505534|2021-02-17.C93]
	hCoV-19/Finland/THL-202112197/2021|EPI_ISL_2507976|2021-04-15[&!color=#66a61e,cluster=93,id_cluster=hCoV-19/Finland/THL-202112197/2021|EPI_ISL_2507976|2021-04-15.C93]
	hCoV-19/Finland/5851/2021|EPI_ISL_2604707|2021-04-04[&!color=#66a61e,cluster=93,id_cluster=hCoV-19/Finland/5851/2021|EPI_ISL_2604707|2021-04-04.C93]
	hCoV-19/Finland/5619/2021|EPI_ISL_2604540|2021-03-26[&!color=#a6761d,cluster=79,id_cluster=hCoV-19/Finland/5619/2021|EPI_ISL_2604540|2021-03-26.C79]
	hCoV-19/Finland/5822/2021|EPI_ISL_2604689|2021-04-05[&!color=#a6761d,cluster=79,id_cluster=hCoV-19/Finland/5822/2021|EPI_ISL_2604689|2021-04-05.C79]
	hCoV-19/Finland/6208/2021|EPI_ISL_2608510|2021-04-19[&!color=#a6761d,cluster=79,id_cluster=hCoV-19/Finland/6208/2021|EPI_ISL_2608510|2021-04-19.C79]
	hCoV-19/Finland/THL-202109923/2021|EPI_ISL_2506790|2021-03-16[&!color=#a6761d,cluster=79,id_cluster=hCoV-19/Finland/THL-202109923/2021|EPI_ISL_2506790|2021-03-16.C79]
	hCoV-19/Finland/THL-202112232/2021|EPI_ISL_2508001|2021-04-12[&!color=#a6761d,cluster=79,id_cluster=hCoV-19/Finland/THL-202112232/2021|EPI_ISL_2508001|2021-04-12.C79]
	hCoV-19/Finland/THL-202111512/2021|EPI_ISL_2507436|2021-03-27[&!color=#a6761d,cluster=79,id_cluster=hCoV-19/Finland/THL-202111512/2021|EPI_ISL_2507436|2021-03-27.C79]
	hCoV-19/Finland/THL-202109913/2021|EPI_ISL_2506780|2021-03-20[&!color=#a6761d,cluster=79,id_cluster=hCoV-19/Finland/THL-202109913/2021|EPI_ISL_2506780|2021-03-20.C79]
	hCoV-19/Finland/THL-202111860/2021|EPI_ISL_2507726|2021-03-28[&!color=#a6761d,cluster=79,id_cluster=hCoV-19/Finland/THL-202111860/2021|EPI_ISL_2507726|2021-03-28.C79]
	hCoV-19/Finland/THL-202109911/2021|EPI_ISL_2506778|2021-03-19[&!color=#a6761d,cluster=79,id_cluster=hCoV-19/Finland/THL-202109911/2021|EPI_ISL_2506778|2021-03-19.C79]
	hCoV-19/Finland/THL-202117157/2021|EPI_ISL_2363948|2021-04-29[&!color=#a6761d,cluster=79,id_cluster=hCoV-19/Finland/THL-202117157/2021|EPI_ISL_2363948|2021-04-29.C79]
	hCoV-19/Finland/THL-202113935/2021|EPI_ISL_2508295|2021-04-20[&!color=#a6761d,cluster=79,id_cluster=hCoV-19/Finland/THL-202113935/2021|EPI_ISL_2508295|2021-04-20.C79]
	hCoV-19/Finland/THL-202112364/2021|EPI_ISL_2508116|2021-04-14[&!color=#a6761d,cluster=79,id_cluster=hCoV-19/Finland/THL-202112364/2021|EPI_ISL_2508116|2021-04-14.C79]
	hCoV-19/Finland/THL-202111892/2021|EPI_ISL_2507738|2021-04-03[&!color=#a6761d,cluster=79,id_cluster=hCoV-19/Finland/THL-202111892/2021|EPI_ISL_2507738|2021-04-03.C79]
	hCoV-19/Finland/THL-202109930/2021|EPI_ISL_2506796|2021-03-19[&!color=#a6761d,cluster=79,id_cluster=hCoV-19/Finland/THL-202109930/2021|EPI_ISL_2506796|2021-03-19.C79]
	hCoV-19/Finland/THL-202109914/2021|EPI_ISL_2506781|2021-03-19[&!color=#a6761d,cluster=79,id_cluster=hCoV-19/Finland/THL-202109914/2021|EPI_ISL_2506781|2021-03-19.C79]
	hCoV-19/Finland/THL-202112063/2021|EPI_ISL_2507869|2021-04-09[&!color=#a6761d,cluster=79,id_cluster=hCoV-19/Finland/THL-202112063/2021|EPI_ISL_2507869|2021-04-09.C79]
	hCoV-19/Finland/THL-202111899/2021|EPI_ISL_2507745|2021-03-29[&!color=#a6761d,cluster=79,id_cluster=hCoV-19/Finland/THL-202111899/2021|EPI_ISL_2507745|2021-03-29.C79]
	hCoV-19/Finland/THL-202111859/2021|EPI_ISL_2507725|2021-03-31[&!color=#a6761d,cluster=79,id_cluster=hCoV-19/Finland/THL-202111859/2021|EPI_ISL_2507725|2021-03-31.C79]
	hCoV-19/Finland/THL-202109918/2021|EPI_ISL_2506785|2021-03-18[&!color=#a6761d,cluster=79,id_cluster=hCoV-19/Finland/THL-202109918/2021|EPI_ISL_2506785|2021-03-18.C79]
	hCoV-19/Finland/THL-202111528/2021|EPI_ISL_2507451|2021-03-24[&!color=#a6761d,cluster=79,id_cluster=hCoV-19/Finland/THL-202111528/2021|EPI_ISL_2507451|2021-03-24.C79]
	hCoV-19/Finland/THL-202109710/2021|EPI_ISL_2506634|2021-03-14[&!color=#a6761d,cluster=79,id_cluster=hCoV-19/Finland/THL-202109710/2021|EPI_ISL_2506634|2021-03-14.C79]
	hCoV-19/Finland/THL-202117170/2021|EPI_ISL_2363961|2021-04-30[&!color=#a6761d,cluster=79,id_cluster=hCoV-19/Finland/THL-202117170/2021|EPI_ISL_2363961|2021-04-30.C79]
	hCoV-19/Finland/THL-202112228/2021|EPI_ISL_2507998|2021-04-13[&!color=#a6761d,cluster=79,id_cluster=hCoV-19/Finland/THL-202112228/2021|EPI_ISL_2507998|2021-04-13.C79]
	hCoV-19/Finland/THL-202109928/2021|EPI_ISL_2506794|2021-03-19[&!color=#a6761d,cluster=79,id_cluster=hCoV-19/Finland/THL-202109928/2021|EPI_ISL_2506794|2021-03-19.C79]
	hCoV-19/Finland/THL-202109929/2021|EPI_ISL_2506795|2021-03-17[&!color=#a6761d,cluster=79,id_cluster=hCoV-19/Finland/THL-202109929/2021|EPI_ISL_2506795|2021-03-17.C79]
	hCoV-19/Finland/THL-202112258/2021|EPI_ISL_2508025|2021-04-15[&!color=#a6761d,cluster=79,id_cluster=hCoV-19/Finland/THL-202112258/2021|EPI_ISL_2508025|2021-04-15.C79]
	hCoV-19/Finland/THL-202111511/2021|EPI_ISL_2507435|2021-03-25[&!color=#a6761d,cluster=79,id_cluster=hCoV-19/Finland/THL-202111511/2021|EPI_ISL_2507435|2021-03-25.C79]
	hCoV-19/Finland/THL-202117197/2021|EPI_ISL_2363987|2021-04-25[&!color=#a6761d,cluster=79,id_cluster=hCoV-19/Finland/THL-202117197/2021|EPI_ISL_2363987|2021-04-25.C79]
	hCoV-19/Finland/THL-202112400/2021|EPI_ISL_2508139|2021-04-23[&!color=#a6761d,cluster=79,id_cluster=hCoV-19/Finland/THL-202112400/2021|EPI_ISL_2508139|2021-04-23.C79]
	hCoV-19/Finland/THL-202112231/2021|EPI_ISL_2508000|2021-04-14[&!color=#a6761d,cluster=79,id_cluster=hCoV-19/Finland/THL-202112231/2021|EPI_ISL_2508000|2021-04-14.C79]
	hCoV-19/Finland/THL-202112251/2021|EPI_ISL_2508018|2021-04-15[&!color=#a6761d,cluster=79,id_cluster=hCoV-19/Finland/THL-202112251/2021|EPI_ISL_2508018|2021-04-15.C79]
	hCoV-19/Finland/THL-202111898/2021|EPI_ISL_2507744|2021-03-29[&!color=#a6761d,cluster=79,id_cluster=hCoV-19/Finland/THL-202111898/2021|EPI_ISL_2507744|2021-03-29.C79]
	hCoV-19/Finland/THL-202112506/2021|EPI_ISL_2508220|2021-04-23[&!color=#a6761d,cluster=79,id_cluster=hCoV-19/Finland/THL-202112506/2021|EPI_ISL_2508220|2021-04-23.C79]
	hCoV-19/Finland/THL-202117158/2021|EPI_ISL_2363949|2021-04-29[&!color=#a6761d,cluster=79,id_cluster=hCoV-19/Finland/THL-202117158/2021|EPI_ISL_2363949|2021-04-29.C79]
	hCoV-19/Finland/THL-202111901/2021|EPI_ISL_2507747|2021-04-02[&!color=#a6761d,cluster=79,id_cluster=hCoV-19/Finland/THL-202111901/2021|EPI_ISL_2507747|2021-04-02.C79]
	hCoV-19/Finland/THL-202111521/2021|EPI_ISL_2507444|2021-03-24[&!color=#a6761d,cluster=79,id_cluster=hCoV-19/Finland/THL-202111521/2021|EPI_ISL_2507444|2021-03-24.C79]
	hCoV-19/Finland/THL-202112266/2021|EPI_ISL_2508032|2021-04-16[&!color=#a6761d,cluster=79,id_cluster=hCoV-19/Finland/THL-202112266/2021|EPI_ISL_2508032|2021-04-16.C79]
	hCoV-19/Finland/THL-202112238/2021|EPI_ISL_2508006|2021-04-15[&!color=#a6761d,cluster=79,id_cluster=hCoV-19/Finland/THL-202112238/2021|EPI_ISL_2508006|2021-04-15.C79]
	hCoV-19/Finland/THL-202109922/2021|EPI_ISL_2506789|2021-03-16[&!color=#a6761d,cluster=79,id_cluster=hCoV-19/Finland/THL-202109922/2021|EPI_ISL_2506789|2021-03-16.C79]
	hCoV-19/Finland/THL-202117155/2021|EPI_ISL_2363946|2021-04-28[&!color=#a6761d,cluster=79,id_cluster=hCoV-19/Finland/THL-202117155/2021|EPI_ISL_2363946|2021-04-28.C79]
	hCoV-19/Finland/THL-202112381/2021|EPI_ISL_2363793|2021-04-20[&!color=#a6761d,cluster=79,id_cluster=hCoV-19/Finland/THL-202112381/2021|EPI_ISL_2363793|2021-04-20.C79]
	hCoV-19/Finland/THL-202112230/2021|EPI_ISL_2507999|2021-04-13[&!color=#a6761d,cluster=79,id_cluster=hCoV-19/Finland/THL-202112230/2021|EPI_ISL_2507999|2021-04-13.C79]
	hCoV-19/Finland/THL-202112270/2021|EPI_ISL_2508036|2021-04-13[&!color=#a6761d,cluster=79,id_cluster=hCoV-19/Finland/THL-202112270/2021|EPI_ISL_2508036|2021-04-13.C79]
	hCoV-19/Finland/THL-202112249/2021|EPI_ISL_2508016|2021-04-14[&!color=#a6761d,cluster=79,id_cluster=hCoV-19/Finland/THL-202112249/2021|EPI_ISL_2508016|2021-04-14.C79]
	hCoV-19/Finland/THL-202112239/2021|EPI_ISL_2508007|2021-04-14[&!color=#a6761d,cluster=79,id_cluster=hCoV-19/Finland/THL-202112239/2021|EPI_ISL_2508007|2021-04-14.C79]
	hCoV-19/Finland/THL-202112233/2021|EPI_ISL_2508002|2021-04-14[&!color=#a6761d,cluster=79,id_cluster=hCoV-19/Finland/THL-202112233/2021|EPI_ISL_2508002|2021-04-14.C79]
	hCoV-19/Finland/THL-202112234/2021|EPI_ISL_2508003|2021-04-12[&!color=#a6761d,cluster=79,id_cluster=hCoV-19/Finland/THL-202112234/2021|EPI_ISL_2508003|2021-04-12.C79]
	hCoV-19/Finland/THL-202112259/2021|EPI_ISL_2508026|2021-04-14[&!color=#a6761d,cluster=79,id_cluster=hCoV-19/Finland/THL-202112259/2021|EPI_ISL_2508026|2021-04-14.C79]
	hCoV-19/Finland/5847/2021|EPI_ISL_2604704|2021-04-05[&!color=#a6761d,cluster=79,id_cluster=hCoV-19/Finland/5847/2021|EPI_ISL_2604704|2021-04-05.C79]
	hCoV-19/Finland/5848/2021|EPI_ISL_2604705|2021-04-05[&!color=#a6761d,cluster=79,id_cluster=hCoV-19/Finland/5848/2021|EPI_ISL_2604705|2021-04-05.C79]
	hCoV-19/Finland/5912/2021|EPI_ISL_2604736|2021-04-06[&!color=#a6761d,cluster=79,id_cluster=hCoV-19/Finland/5912/2021|EPI_ISL_2604736|2021-04-06.C79]
	hCoV-19/Finland/HEL-13-193/2021|EPI_ISL_995970|2021-01-20[&!color=#7570b3,cluster=67,id_cluster=hCoV-19/Finland/HEL-13-193/2021|EPI_ISL_995970|2021-01-20.C67]
	hCoV-19/Finland/HEL-13-199/2021|EPI_ISL_995973|2021-01-20[&!color=#7570b3,cluster=67,id_cluster=hCoV-19/Finland/HEL-13-199/2021|EPI_ISL_995973|2021-01-20.C67]
	hCoV-19/Finland/THL-202105061/2021|EPI_ISL_2505171|2021-02-10[&!color=#7570b3,cluster=67,id_cluster=hCoV-19/Finland/THL-202105061/2021|EPI_ISL_2505171|2021-02-10.C67]
	hCoV-19/Finland/5813/2021|EPI_ISL_2604502|2021-04-04[&!color=#7570b3,cluster=67,id_cluster=hCoV-19/Finland/5813/2021|EPI_ISL_2604502|2021-04-04.C67]
	hCoV-19/Finland/6837/2021|EPI_ISL_2608877|2021-05-04[&!color=#7570b3,cluster=67,id_cluster=hCoV-19/Finland/6837/2021|EPI_ISL_2608877|2021-05-04.C67]
	hCoV-19/Finland/6497/2021|EPI_ISL_2608777|2021-04-28[&!color=#7570b3,cluster=67,id_cluster=hCoV-19/Finland/6497/2021|EPI_ISL_2608777|2021-04-28.C67]
	hCoV-19/Finland/5946/2021|EPI_ISL_2609333|2021-04-08[&!color=#7570b3,cluster=67,id_cluster=hCoV-19/Finland/5946/2021|EPI_ISL_2609333|2021-04-08.C67]
	hCoV-19/Finland/5959/2021|EPI_ISL_2609344|2021-04-10[&!color=#7570b3,cluster=67,id_cluster=hCoV-19/Finland/5959/2021|EPI_ISL_2609344|2021-04-10.C67]
	hCoV-19/Finland/6013/2021|EPI_ISL_2604771|2021-04-11[&!color=#7570b3,cluster=67,id_cluster=hCoV-19/Finland/6013/2021|EPI_ISL_2604771|2021-04-11.C67]
	hCoV-19/Finland/6209/2021|EPI_ISL_2608511|2021-04-19[&!color=#7570b3,cluster=67,id_cluster=hCoV-19/Finland/6209/2021|EPI_ISL_2608511|2021-04-19.C67]
	hCoV-19/Finland/5952/2021|EPI_ISL_2609339|2021-04-09[&!color=#7570b3,cluster=67,id_cluster=hCoV-19/Finland/5952/2021|EPI_ISL_2609339|2021-04-09.C67]
	hCoV-19/Finland/6212/2021|EPI_ISL_2608514|2021-04-19[&!color=#7570b3,cluster=67,id_cluster=hCoV-19/Finland/6212/2021|EPI_ISL_2608514|2021-04-19.C67]
	hCoV-19/Finland/6213/2021|EPI_ISL_2608515|2021-04-19[&!color=#7570b3,cluster=67,id_cluster=hCoV-19/Finland/6213/2021|EPI_ISL_2608515|2021-04-19.C67]
	hCoV-19/Finland/5806/2021|EPI_ISL_2604497|2021-04-03[&!color=#7570b3,cluster=67,id_cluster=hCoV-19/Finland/5806/2021|EPI_ISL_2604497|2021-04-03.C67]
	hCoV-19/Finland/V5638/2021|EPI_ISL_2031177|2021-03-03[&!color=#7570b3,cluster=67,id_cluster=hCoV-19/Finland/V5638/2021|EPI_ISL_2031177|2021-03-03.C67]
	hCoV-19/Finland/V9119/2021|EPI_ISL_2031221|2021-03-20[&!color=#7570b3,cluster=67,id_cluster=hCoV-19/Finland/V9119/2021|EPI_ISL_2031221|2021-03-20.C67]
	hCoV-19/Finland/4251/2021|EPI_ISL_2031148|2021-03-03[&!color=#7570b3,cluster=67,id_cluster=hCoV-19/Finland/4251/2021|EPI_ISL_2031148|2021-03-03.C67]
	hCoV-19/Finland/V9120/2021|EPI_ISL_2031222|2021-03-20[&!color=#7570b3,cluster=67,id_cluster=hCoV-19/Finland/V9120/2021|EPI_ISL_2031222|2021-03-20.C67]
	hCoV-19/Finland/V8499/2021|EPI_ISL_2031187|2021-03-13[&!color=#7570b3,cluster=67,id_cluster=hCoV-19/Finland/V8499/2021|EPI_ISL_2031187|2021-03-13.C67]
	hCoV-19/Finland/5658/2021|EPI_ISL_2258763|2021-03-28[&!color=#7570b3,cluster=67,id_cluster=hCoV-19/Finland/5658/2021|EPI_ISL_2258763|2021-03-28.C67]
	hCoV-19/Finland/5679/2021|EPI_ISL_2258770|2021-03-29[&!color=#7570b3,cluster=67,id_cluster=hCoV-19/Finland/5679/2021|EPI_ISL_2258770|2021-03-29.C67]
	hCoV-19/Finland/V9073/2021|EPI_ISL_2031216|2021-03-19[&!color=#7570b3,cluster=67,id_cluster=hCoV-19/Finland/V9073/2021|EPI_ISL_2031216|2021-03-19.C67]
	hCoV-19/Finland/5523/2021|EPI_ISL_2258814|2021-03-24[&!color=#7570b3,cluster=67,id_cluster=hCoV-19/Finland/5523/2021|EPI_ISL_2258814|2021-03-24.C67]
	hCoV-19/Finland/THL-202109988/2021|EPI_ISL_2506844|2021-03-22[&!color=#7570b3,cluster=67,id_cluster=hCoV-19/Finland/THL-202109988/2021|EPI_ISL_2506844|2021-03-22.C67]
	hCoV-19/Finland/THL-202109993/2021|EPI_ISL_2506846|2021-03-20[&!color=#7570b3,cluster=67,id_cluster=hCoV-19/Finland/THL-202109993/2021|EPI_ISL_2506846|2021-03-20.C67]
	hCoV-19/Finland/THL-202111548/2021|EPI_ISL_2507468|2021-03-29[&!color=#7570b3,cluster=67,id_cluster=hCoV-19/Finland/THL-202111548/2021|EPI_ISL_2507468|2021-03-29.C67]
	hCoV-19/Finland/THL-202109599/2021|EPI_ISL_2506544|2021-03-16[&!color=#7570b3,cluster=67,id_cluster=hCoV-19/Finland/THL-202109599/2021|EPI_ISL_2506544|2021-03-16.C67]
	hCoV-19/Finland/THL-202111666/2021|EPI_ISL_2507575|2021-04-01[&!color=#7570b3,cluster=67,id_cluster=hCoV-19/Finland/THL-202111666/2021|EPI_ISL_2507575|2021-04-01.C67]
	hCoV-19/Finland/THL-202112144/2021|EPI_ISL_2507937|2021-04-09[&!color=#7570b3,cluster=67,id_cluster=hCoV-19/Finland/THL-202112144/2021|EPI_ISL_2507937|2021-04-09.C67]
	hCoV-19/Finland/THL-202111722/2021|EPI_ISL_2507619|2021-04-01[&!color=#7570b3,cluster=67,id_cluster=hCoV-19/Finland/THL-202111722/2021|EPI_ISL_2507619|2021-04-01.C67]
	hCoV-19/Finland/THL-202111700/2021|EPI_ISL_2507598|2021-03-30[&!color=#7570b3,cluster=67,id_cluster=hCoV-19/Finland/THL-202111700/2021|EPI_ISL_2507598|2021-03-30.C67]
	hCoV-19/Finland/THL-202111670/2021|EPI_ISL_2507579|2021-04-01[&!color=#7570b3,cluster=67,id_cluster=hCoV-19/Finland/THL-202111670/2021|EPI_ISL_2507579|2021-04-01.C67]
	hCoV-19/Finland/V8603/2021|EPI_ISL_2608606|2021-03-15[&!color=#7570b3,cluster=67,id_cluster=hCoV-19/Finland/V8603/2021|EPI_ISL_2608606|2021-03-15.C67]
	hCoV-19/Finland/THL-202111560/2021|EPI_ISL_2507480|2021-03-27[&!color=#7570b3,cluster=67,id_cluster=hCoV-19/Finland/THL-202111560/2021|EPI_ISL_2507480|2021-03-27.C67]
	hCoV-19/Finland/V8969/2021|EPI_ISL_2604574|2021-03-18[&!color=#7570b3,cluster=67,id_cluster=hCoV-19/Finland/V8969/2021|EPI_ISL_2604574|2021-03-18.C67]
	hCoV-19/Finland/5788/2021|EPI_ISL_2604485|2021-03-31[&!color=#7570b3,cluster=67,id_cluster=hCoV-19/Finland/5788/2021|EPI_ISL_2604485|2021-03-31.C67]
	hCoV-19/Finland/4795/2021|EPI_ISL_2031095|2021-03-10[&!color=#7570b3,cluster=67,id_cluster=hCoV-19/Finland/4795/2021|EPI_ISL_2031095|2021-03-10.C67]
	hCoV-19/Finland/5790/2021|EPI_ISL_2604487|2021-03-31[&!color=#7570b3,cluster=67,id_cluster=hCoV-19/Finland/5790/2021|EPI_ISL_2604487|2021-03-31.C67]
	hCoV-19/Finland/THL-202109970/2021|EPI_ISL_2506828|2021-03-19[&!color=#7570b3,cluster=67,id_cluster=hCoV-19/Finland/THL-202109970/2021|EPI_ISL_2506828|2021-03-19.C67]
	hCoV-19/Finland/THL-202109580/2021|EPI_ISL_2506528|2021-03-16[&!color=#7570b3,cluster=67,id_cluster=hCoV-19/Finland/THL-202109580/2021|EPI_ISL_2506528|2021-03-16.C67]
	hCoV-19/Finland/V6489/2021|EPI_ISL_2608559|2021-03-06[&!color=#7570b3,cluster=67,id_cluster=hCoV-19/Finland/V6489/2021|EPI_ISL_2608559|2021-03-06.C67]
	hCoV-19/Finland/THL-202109976/2021|EPI_ISL_2506834|2021-03-23[&!color=#7570b3,cluster=67,id_cluster=hCoV-19/Finland/THL-202109976/2021|EPI_ISL_2506834|2021-03-23.C67]
	hCoV-19/Finland/THL-202111563/2021|EPI_ISL_2507483|2021-03-26[&!color=#7570b3,cluster=67,id_cluster=hCoV-19/Finland/THL-202111563/2021|EPI_ISL_2507483|2021-03-26.C67]
	hCoV-19/Finland/THL-202110227/2021|EPI_ISL_2506854|2021-03-22[&!color=#7570b3,cluster=67,id_cluster=hCoV-19/Finland/THL-202110227/2021|EPI_ISL_2506854|2021-03-22.C67]
	hCoV-19/Finland/5010/2021|EPI_ISL_2259018|2021-03-11[&!color=#7570b3,cluster=67,id_cluster=hCoV-19/Finland/5010/2021|EPI_ISL_2259018|2021-03-11.C67]
	hCoV-19/Finland/THL-202111497/2021|EPI_ISL_2507423|2021-03-23[&!color=#7570b3,cluster=67,id_cluster=hCoV-19/Finland/THL-202111497/2021|EPI_ISL_2507423|2021-03-23.C67]
	hCoV-19/Finland/4672/2021|EPI_ISL_1842665|2021-03-08[&!color=#7570b3,cluster=67,id_cluster=hCoV-19/Finland/4672/2021|EPI_ISL_1842665|2021-03-08.C67]
	hCoV-19/Finland/V8865/2021|EPI_ISL_2609251|2021-03-17[&!color=#7570b3,cluster=67,id_cluster=hCoV-19/Finland/V8865/2021|EPI_ISL_2609251|2021-03-17.C67]
	hCoV-19/Finland/THL-202111488/2021|EPI_ISL_2507414|2021-03-24[&!color=#7570b3,cluster=67,id_cluster=hCoV-19/Finland/THL-202111488/2021|EPI_ISL_2507414|2021-03-24.C67]
	hCoV-19/Finland/V6490/2021|EPI_ISL_2608560|2021-03-06[&!color=#7570b3,cluster=67,id_cluster=hCoV-19/Finland/V6490/2021|EPI_ISL_2608560|2021-03-06.C67]
	hCoV-19/Finland/THL-202109500/2021|EPI_ISL_2506480|2021-03-12[&!color=#7570b3,cluster=67,id_cluster=hCoV-19/Finland/THL-202109500/2021|EPI_ISL_2506480|2021-03-12.C67]
	hCoV-19/Finland/THL-202109493/2021|EPI_ISL_2506473|2021-03-10[&!color=#7570b3,cluster=67,id_cluster=hCoV-19/Finland/THL-202109493/2021|EPI_ISL_2506473|2021-03-10.C67]
	hCoV-19/Finland/4578/2021|EPI_ISL_2258632|2021-03-08[&!color=#7570b3,cluster=67,id_cluster=hCoV-19/Finland/4578/2021|EPI_ISL_2258632|2021-03-08.C67]
	hCoV-19/Finland/THL-202106279/2021|EPI_ISL_2505409|2021-03-09[&!color=#7570b3,cluster=67,id_cluster=hCoV-19/Finland/THL-202106279/2021|EPI_ISL_2505409|2021-03-09.C67]
	hCoV-19/Finland/THL-202111487/2021|EPI_ISL_2507413|2021-03-24[&!color=#7570b3,cluster=67,id_cluster=hCoV-19/Finland/THL-202111487/2021|EPI_ISL_2507413|2021-03-24.C67]
	hCoV-19/Finland/V8873/2021|EPI_ISL_2609257|2021-03-17[&!color=#7570b3,cluster=67,id_cluster=hCoV-19/Finland/V8873/2021|EPI_ISL_2609257|2021-03-17.C67]
	hCoV-19/Finland/THL-202111501/2021|EPI_ISL_2507426|2021-03-24[&!color=#7570b3,cluster=67,id_cluster=hCoV-19/Finland/THL-202111501/2021|EPI_ISL_2507426|2021-03-24.C67]
	hCoV-19/Finland/THL-202109593/2021|EPI_ISL_2506539|2021-03-15[&!color=#7570b3,cluster=67,id_cluster=hCoV-19/Finland/THL-202109593/2021|EPI_ISL_2506539|2021-03-15.C67]
	hCoV-19/Finland/THL-202111562/2021|EPI_ISL_2507482|2021-03-26[&!color=#7570b3,cluster=67,id_cluster=hCoV-19/Finland/THL-202111562/2021|EPI_ISL_2507482|2021-03-26.C67]
	hCoV-19/Finland/V8500/2021|EPI_ISL_2608632|2021-03-13[&!color=#7570b3,cluster=67,id_cluster=hCoV-19/Finland/V8500/2021|EPI_ISL_2608632|2021-03-13.C67]
	hCoV-19/Finland/THL-202111554/2021|EPI_ISL_2507474|2021-03-25[&!color=#7570b3,cluster=67,id_cluster=hCoV-19/Finland/THL-202111554/2021|EPI_ISL_2507474|2021-03-25.C67]
	hCoV-19/Finland/THL-202111568/2021|EPI_ISL_2507487|2021-03-29[&!color=#7570b3,cluster=67,id_cluster=hCoV-19/Finland/THL-202111568/2021|EPI_ISL_2507487|2021-03-29.C67]
	hCoV-19/Finland/THL-202109218/2021|EPI_ISL_2506255|2021-03-10[&!color=#7570b3,cluster=67,id_cluster=hCoV-19/Finland/THL-202109218/2021|EPI_ISL_2506255|2021-03-10.C67]
	hCoV-19/Finland/THL-202106271/2021|EPI_ISL_2505401|2021-03-05[&!color=#7570b3,cluster=67,id_cluster=hCoV-19/Finland/THL-202106271/2021|EPI_ISL_2505401|2021-03-05.C67]
	hCoV-19/Finland/THL-202110228/2021|EPI_ISL_2506855|2021-03-23[&!color=#7570b3,cluster=67,id_cluster=hCoV-19/Finland/THL-202110228/2021|EPI_ISL_2506855|2021-03-23.C67]
	hCoV-19/Finland/THL-202111498/2021|EPI_ISL_2507424|2021-03-24[&!color=#7570b3,cluster=67,id_cluster=hCoV-19/Finland/THL-202111498/2021|EPI_ISL_2507424|2021-03-24.C67]
	hCoV-19/Finland/THL-202109215/2021|EPI_ISL_2506253|2021-03-09[&!color=#7570b3,cluster=67,id_cluster=hCoV-19/Finland/THL-202109215/2021|EPI_ISL_2506253|2021-03-09.C67]
	hCoV-19/Finland/THL-202111558/2021|EPI_ISL_2507478|2021-03-25[&!color=#7570b3,cluster=67,id_cluster=hCoV-19/Finland/THL-202111558/2021|EPI_ISL_2507478|2021-03-25.C67]
	hCoV-19/Finland/THL-202111490/2021|EPI_ISL_2507416|2021-03-24[&!color=#7570b3,cluster=67,id_cluster=hCoV-19/Finland/THL-202111490/2021|EPI_ISL_2507416|2021-03-24.C67]
	hCoV-19/Finland/V8829/2021|EPI_ISL_2609222|2021-03-17[&!color=#7570b3,cluster=67,id_cluster=hCoV-19/Finland/V8829/2021|EPI_ISL_2609222|2021-03-17.C67]
	hCoV-19/Finland/V6257/2021|EPI_ISL_2609417|2021-03-05[&!color=#7570b3,cluster=67,id_cluster=hCoV-19/Finland/V6257/2021|EPI_ISL_2609417|2021-03-05.C67]
	hCoV-19/Finland/THL-202109587/2021|EPI_ISL_2506534|2021-03-15[&!color=#7570b3,cluster=67,id_cluster=hCoV-19/Finland/THL-202109587/2021|EPI_ISL_2506534|2021-03-15.C67]
	hCoV-19/Finland/THL-202111492/2021|EPI_ISL_2507418|2021-03-24[&!color=#7570b3,cluster=67,id_cluster=hCoV-19/Finland/THL-202111492/2021|EPI_ISL_2507418|2021-03-24.C67]
	hCoV-19/Finland/5494/2021|EPI_ISL_2258807|2021-03-24[&!color=#7570b3,cluster=67,id_cluster=hCoV-19/Finland/5494/2021|EPI_ISL_2258807|2021-03-24.C67]
	hCoV-19/Finland/THL-202109223/2021|EPI_ISL_2506260|2021-03-10[&!color=#7570b3,cluster=67,id_cluster=hCoV-19/Finland/THL-202109223/2021|EPI_ISL_2506260|2021-03-10.C67]
	hCoV-19/Finland/THL-202109631/2021|EPI_ISL_2506574|2021-03-14[&!color=#7570b3,cluster=67,id_cluster=hCoV-19/Finland/THL-202109631/2021|EPI_ISL_2506574|2021-03-14.C67]
	hCoV-19/Finland/THL-202111550/2021|EPI_ISL_2507470|2021-03-26[&!color=#7570b3,cluster=67,id_cluster=hCoV-19/Finland/THL-202111550/2021|EPI_ISL_2507470|2021-03-26.C67]
	hCoV-19/Finland/THL-202109227/2021|EPI_ISL_2506262|2021-03-05[&!color=#7570b3,cluster=67,id_cluster=hCoV-19/Finland/THL-202109227/2021|EPI_ISL_2506262|2021-03-05.C67]
	hCoV-19/Finland/V6288/2021|EPI_ISL_2609442|2021-03-06[&!color=#7570b3,cluster=67,id_cluster=hCoV-19/Finland/V6288/2021|EPI_ISL_2609442|2021-03-06.C67]
	hCoV-19/Finland/4704/2021|EPI_ISL_1842694|2021-03-08[&!color=#7570b3,cluster=67,id_cluster=hCoV-19/Finland/4704/2021|EPI_ISL_1842694|2021-03-08.C67]
	hCoV-19/Finland/THL-202106278/2021|EPI_ISL_2505408|2021-03-09[&!color=#7570b3,cluster=67,id_cluster=hCoV-19/Finland/THL-202106278/2021|EPI_ISL_2505408|2021-03-09.C67]
	hCoV-19/Finland/THL-202109496/2021|EPI_ISL_2506476|2021-03-10[&!color=#7570b3,cluster=67,id_cluster=hCoV-19/Finland/THL-202109496/2021|EPI_ISL_2506476|2021-03-10.C67]
	hCoV-19/Finland/4695/2021|EPI_ISL_1842685|2021-03-08[&!color=#7570b3,cluster=67,id_cluster=hCoV-19/Finland/4695/2021|EPI_ISL_1842685|2021-03-08.C67]
	hCoV-19/Finland/THL-202111692/2021|EPI_ISL_2507591|2021-04-02[&!color=#7570b3,cluster=67,id_cluster=hCoV-19/Finland/THL-202111692/2021|EPI_ISL_2507591|2021-04-02.C67]
	hCoV-19/Finland/THL-202111544/2021|EPI_ISL_2507465|2021-03-25[&!color=#7570b3,cluster=67,id_cluster=hCoV-19/Finland/THL-202111544/2021|EPI_ISL_2507465|2021-03-25.C67]
	hCoV-19/Finland/THL-202111553/2021|EPI_ISL_2507473|2021-03-25[&!color=#7570b3,cluster=67,id_cluster=hCoV-19/Finland/THL-202111553/2021|EPI_ISL_2507473|2021-03-25.C67]
	hCoV-19/Finland/5789/2021|EPI_ISL_2604486|2021-03-31[&!color=#7570b3,cluster=67,id_cluster=hCoV-19/Finland/5789/2021|EPI_ISL_2604486|2021-03-31.C67]
	hCoV-19/Finland/THL-202109985/2021|EPI_ISL_2506841|2021-03-20[&!color=#7570b3,cluster=67,id_cluster=hCoV-19/Finland/THL-202109985/2021|EPI_ISL_2506841|2021-03-20.C67]
	hCoV-19/Finland/THL-202111557/2021|EPI_ISL_2507477|2021-03-27[&!color=#7570b3,cluster=67,id_cluster=hCoV-19/Finland/THL-202111557/2021|EPI_ISL_2507477|2021-03-27.C67]
	hCoV-19/Finland/THL-202109212/2021|EPI_ISL_2506250|2021-03-04[&!color=#7570b3,cluster=67,id_cluster=hCoV-19/Finland/THL-202109212/2021|EPI_ISL_2506250|2021-03-04.C67]
	hCoV-19/Finland/5522/2021|EPI_ISL_2258813|2021-03-24[&!color=#7570b3,cluster=67,id_cluster=hCoV-19/Finland/5522/2021|EPI_ISL_2258813|2021-03-24.C67]
	hCoV-19/Finland/5859/2021|EPI_ISL_2604510|2021-04-05[&!color=#7570b3,cluster=67,id_cluster=hCoV-19/Finland/5859/2021|EPI_ISL_2604510|2021-04-05.C67]
	hCoV-19/Finland/5945/2021|EPI_ISL_2609332|2021-04-09[&!color=#7570b3,cluster=67,id_cluster=hCoV-19/Finland/5945/2021|EPI_ISL_2609332|2021-04-09.C67]
	hCoV-19/Finland/5948/2021|EPI_ISL_2609335|2021-04-08[&!color=#7570b3,cluster=67,id_cluster=hCoV-19/Finland/5948/2021|EPI_ISL_2609335|2021-04-08.C67]
	hCoV-19/Finland/THL-202109619/2021|EPI_ISL_2506564|2021-03-12[&!color=#7570b3,cluster=67,id_cluster=hCoV-19/Finland/THL-202109619/2021|EPI_ISL_2506564|2021-03-12.C67]
	hCoV-19/Finland/THL-202109964/2021|EPI_ISL_2506822|2021-03-18[&!color=#7570b3,cluster=67,id_cluster=hCoV-19/Finland/THL-202109964/2021|EPI_ISL_2506822|2021-03-18.C67]
	hCoV-19/Finland/THL-202111662/2021|EPI_ISL_2507572|2021-03-30[&!color=#7570b3,cluster=67,id_cluster=hCoV-19/Finland/THL-202111662/2021|EPI_ISL_2507572|2021-03-30.C67]
	hCoV-19/Finland/THL-202112003/2021|EPI_ISL_2507822|2021-04-07[&!color=#7570b3,cluster=67,id_cluster=hCoV-19/Finland/THL-202112003/2021|EPI_ISL_2507822|2021-04-07.C67]
	hCoV-19/Finland/THL-202111706/2021|EPI_ISL_2507604|2021-03-30[&!color=#7570b3,cluster=67,id_cluster=hCoV-19/Finland/THL-202111706/2021|EPI_ISL_2507604|2021-03-30.C67]
	hCoV-19/Finland/THL-202109585/2021|EPI_ISL_2506532|2021-03-14[&!color=#7570b3,cluster=67,id_cluster=hCoV-19/Finland/THL-202109585/2021|EPI_ISL_2506532|2021-03-14.C67]
	hCoV-19/Finland/THL-202109609/2021|EPI_ISL_2506554|2021-03-17[&!color=#7570b3,cluster=67,id_cluster=hCoV-19/Finland/THL-202109609/2021|EPI_ISL_2506554|2021-03-17.C67]
	hCoV-19/Finland/THL-202111496/2021|EPI_ISL_2507422|2021-03-25[&!color=#7570b3,cluster=67,id_cluster=hCoV-19/Finland/THL-202111496/2021|EPI_ISL_2507422|2021-03-25.C67]
	hCoV-19/Finland/THL-202111555/2021|EPI_ISL_2507475|2021-03-29[&!color=#7570b3,cluster=67,id_cluster=hCoV-19/Finland/THL-202111555/2021|EPI_ISL_2507475|2021-03-29.C67]
	hCoV-19/Finland/THL-202111539/2021|EPI_ISL_2507461|2021-03-27[&!color=#7570b3,cluster=67,id_cluster=hCoV-19/Finland/THL-202111539/2021|EPI_ISL_2507461|2021-03-27.C67]
	hCoV-19/Finland/THL-202111552/2021|EPI_ISL_2507472|2021-03-26[&!color=#7570b3,cluster=67,id_cluster=hCoV-19/Finland/THL-202111552/2021|EPI_ISL_2507472|2021-03-26.C67]
	hCoV-19/Finland/THL-202112158/2021|EPI_ISL_2507948|2021-04-08[&!color=#7570b3,cluster=67,id_cluster=hCoV-19/Finland/THL-202112158/2021|EPI_ISL_2507948|2021-04-08.C67]
	hCoV-19/Finland/THL-202111718/2021|EPI_ISL_2507615|2021-03-30[&!color=#7570b3,cluster=67,id_cluster=hCoV-19/Finland/THL-202111718/2021|EPI_ISL_2507615|2021-03-30.C67]
	hCoV-19/Finland/THL-202109495/2021|EPI_ISL_2506475|2021-03-10[&!color=#7570b3,cluster=67,id_cluster=hCoV-19/Finland/THL-202109495/2021|EPI_ISL_2506475|2021-03-10.C67]
	hCoV-19/Finland/THL-202111489/2021|EPI_ISL_2507415|2021-03-22[&!color=#7570b3,cluster=67,id_cluster=hCoV-19/Finland/THL-202111489/2021|EPI_ISL_2507415|2021-03-22.C67]
	hCoV-19/Finland/THL-202111574/2021|EPI_ISL_2507493|2021-03-26[&!color=#7570b3,cluster=67,id_cluster=hCoV-19/Finland/THL-202111574/2021|EPI_ISL_2507493|2021-03-26.C67]
	hCoV-19/Finland/THL-202109601/2021|EPI_ISL_2506546|2021-03-16[&!color=#7570b3,cluster=67,id_cluster=hCoV-19/Finland/THL-202109601/2021|EPI_ISL_2506546|2021-03-16.C67]
	hCoV-19/Finland/THL-202111430/2021|EPI_ISL_2507364|2021-03-25[&!color=#7570b3,cluster=67,id_cluster=hCoV-19/Finland/THL-202111430/2021|EPI_ISL_2507364|2021-03-25.C67]
	hCoV-19/Finland/THL-202102941/2021|EPI_ISL_2590813|2021-02-20[&!color=#7570b3,cluster=67,id_cluster=hCoV-19/Finland/THL-202102941/2021|EPI_ISL_2590813|2021-02-20.C67]
	hCoV-19/Finland/THL-202108503/2021|EPI_ISL_2505678|2021-02-22[&!color=#7570b3,cluster=67,id_cluster=hCoV-19/Finland/THL-202108503/2021|EPI_ISL_2505678|2021-02-22.C67]
	hCoV-19/Finland/THL-202111619/2021|EPI_ISL_2507531|2021-04-03[&!color=#7570b3,cluster=67,id_cluster=hCoV-19/Finland/THL-202111619/2021|EPI_ISL_2507531|2021-04-03.C67]
	hCoV-19/Finland/4701/2021|EPI_ISL_1842691|2021-03-08[&!color=#7570b3,cluster=67,id_cluster=hCoV-19/Finland/4701/2021|EPI_ISL_1842691|2021-03-08.C67]
	hCoV-19/Finland/THL-202109670/2021|EPI_ISL_2506602|2021-03-08[&!color=#7570b3,cluster=67,id_cluster=hCoV-19/Finland/THL-202109670/2021|EPI_ISL_2506602|2021-03-08.C67]
	hCoV-19/Finland/THL-202109778/2021|EPI_ISL_2506682|2021-03-13[&!color=#7570b3,cluster=67,id_cluster=hCoV-19/Finland/THL-202109778/2021|EPI_ISL_2506682|2021-03-13.C67]
	hCoV-19/Finland/THL-202108935/2021|EPI_ISL_2506030|2021-03-01[&!color=#7570b3,cluster=67,id_cluster=hCoV-19/Finland/THL-202108935/2021|EPI_ISL_2506030|2021-03-01.C67]
	hCoV-19/Finland/THL-202108660/2021|EPI_ISL_2505806|2021-02-21[&!color=#7570b3,cluster=67,id_cluster=hCoV-19/Finland/THL-202108660/2021|EPI_ISL_2505806|2021-02-21.C67]
	hCoV-19/Finland/5937/2021|EPI_ISL_2609325|2021-04-08[&!color=#7570b3,cluster=67,id_cluster=hCoV-19/Finland/5937/2021|EPI_ISL_2609325|2021-04-08.C67]
	hCoV-19/Finland/THL-202111556/2021|EPI_ISL_2507476|2021-03-26[&!color=#7570b3,cluster=67,id_cluster=hCoV-19/Finland/THL-202111556/2021|EPI_ISL_2507476|2021-03-26.C67]
	hCoV-19/Finland/THL-202108823/2021|EPI_ISL_2505932|2021-03-03[&!color=#7570b3,cluster=67,id_cluster=hCoV-19/Finland/THL-202108823/2021|EPI_ISL_2505932|2021-03-03.C67]
	hCoV-19/Finland/THL-202108502/2021|EPI_ISL_2505677|2021-02-25[&!color=#7570b3,cluster=67,id_cluster=hCoV-19/Finland/THL-202108502/2021|EPI_ISL_2505677|2021-02-25.C67]
	hCoV-19/Finland/THL-202114086/2021|EPI_ISL_2363863|2021-05-02[&!color=#7570b3,cluster=67,id_cluster=hCoV-19/Finland/THL-202114086/2021|EPI_ISL_2363863|2021-05-02.C67]
	hCoV-19/Finland/THL-202114095/2021|EPI_ISL_2363872|2021-05-02[&!color=#7570b3,cluster=67,id_cluster=hCoV-19/Finland/THL-202114095/2021|EPI_ISL_2363872|2021-05-02.C67]
	hCoV-19/Finland/THL-202109311/2021|EPI_ISL_2506313|2021-03-14[&!color=#7570b3,cluster=67,id_cluster=hCoV-19/Finland/THL-202109311/2021|EPI_ISL_2506313|2021-03-14.C67]
	hCoV-19/Finland/5956/2021|EPI_ISL_2609341|2021-04-09[&!color=#7570b3,cluster=67,id_cluster=hCoV-19/Finland/5956/2021|EPI_ISL_2609341|2021-04-09.C67]
	hCoV-19/Finland/THL-202106262/2021|EPI_ISL_2505394|2021-03-09[&!color=#7570b3,cluster=67,id_cluster=hCoV-19/Finland/THL-202106262/2021|EPI_ISL_2505394|2021-03-09.C67]
	hCoV-19/Finland/HEL-9-33/2021|EPI_ISL_995884|2021-01-11[&!color=#d95f02,cluster=58,id_cluster=hCoV-19/Finland/HEL-9-33/2021|EPI_ISL_995884|2021-01-11.C58]
	hCoV-19/Finland/THL-202112166/2021|EPI_ISL_2507955|2021-04-12[&!color=#d95f02,cluster=58,id_cluster=hCoV-19/Finland/THL-202112166/2021|EPI_ISL_2507955|2021-04-12.C58]
	hCoV-19/Finland/THL-202111916/2021|EPI_ISL_2507760|2021-04-02[&!color=#d95f02,cluster=58,id_cluster=hCoV-19/Finland/THL-202111916/2021|EPI_ISL_2507760|2021-04-02.C58]
	hCoV-19/Finland/THL-202114016/2021|EPI_ISL_2508345|2021-04-23[&!color=#d95f02,cluster=58,id_cluster=hCoV-19/Finland/THL-202114016/2021|EPI_ISL_2508345|2021-04-23.C58]
	hCoV-19/Finland/THL-202111918/2021|EPI_ISL_2507762|2021-04-04[&!color=#d95f02,cluster=58,id_cluster=hCoV-19/Finland/THL-202111918/2021|EPI_ISL_2507762|2021-04-04.C58]
	hCoV-19/Finland/5503/2021|EPI_ISL_2604528|2021-03-25[&!color=#d95f02,cluster=58,id_cluster=hCoV-19/Finland/5503/2021|EPI_ISL_2604528|2021-03-25.C58]
	hCoV-19/Finland/THL-202111939/2021|EPI_ISL_2507774|2021-04-07[&!color=#d95f02,cluster=58,id_cluster=hCoV-19/Finland/THL-202111939/2021|EPI_ISL_2507774|2021-04-07.C58]
	hCoV-19/Finland/THL-202111940/2021|EPI_ISL_2507775|2021-04-07[&!color=#d95f02,cluster=58,id_cluster=hCoV-19/Finland/THL-202111940/2021|EPI_ISL_2507775|2021-04-07.C58]
	hCoV-19/Finland/THL-202117246/2021|EPI_ISL_2364013|2021-04-25[&!color=#d95f02,cluster=58,id_cluster=hCoV-19/Finland/THL-202117246/2021|EPI_ISL_2364013|2021-04-25.C58]
	hCoV-19/Finland/6529/2021|EPI_ISL_2608816|2021-05-02[&!color=#d95f02,cluster=58,id_cluster=hCoV-19/Finland/6529/2021|EPI_ISL_2608816|2021-05-02.C58]
	hCoV-19/Finland/THL-202109031/2021|EPI_ISL_2506104|2021-03-04[&!color=#d95f02,cluster=58,id_cluster=hCoV-19/Finland/THL-202109031/2021|EPI_ISL_2506104|2021-03-04.C58]
	hCoV-19/Finland/THL-202114005/2021|EPI_ISL_2363814|2021-04-22[&!color=#d95f02,cluster=58,id_cluster=hCoV-19/Finland/THL-202114005/2021|EPI_ISL_2363814|2021-04-22.C58]
	hCoV-19/Finland/THL-202112457/2021|EPI_ISL_2508182|2021-04-13[&!color=#d95f02,cluster=58,id_cluster=hCoV-19/Finland/THL-202112457/2021|EPI_ISL_2508182|2021-04-13.C58]
	hCoV-19/Finland/THL-202104012/2021|EPI_ISL_2591419|2021-02-08[&!color=#d95f02,cluster=58,id_cluster=hCoV-19/Finland/THL-202104012/2021|EPI_ISL_2591419|2021-02-08.C58]
	hCoV-19/Finland/THL-202103739/2021|EPI_ISL_2591027|2021-02-06[&!color=#d95f02,cluster=58,id_cluster=hCoV-19/Finland/THL-202103739/2021|EPI_ISL_2591027|2021-02-06.C58]
	hCoV-19/Finland/THL-202103997/2021|EPI_ISL_2591390|2021-02-07[&!color=#d95f02,cluster=58,id_cluster=hCoV-19/Finland/THL-202103997/2021|EPI_ISL_2591390|2021-02-07.C58]
	hCoV-19/Finland/THL-202103815/2021|EPI_ISL_2591132|2021-02-06[&!color=#d95f02,cluster=58,id_cluster=hCoV-19/Finland/THL-202103815/2021|EPI_ISL_2591132|2021-02-06.C58]
	hCoV-19/Finland/THL-202109533/2021|EPI_ISL_2506501|2021-03-08[&!color=#d95f02,cluster=58,id_cluster=hCoV-19/Finland/THL-202109533/2021|EPI_ISL_2506501|2021-03-08.C58]
	hCoV-19/Finland/THL-202109073/2021|EPI_ISL_2506140|2021-03-04[&!color=#d95f02,cluster=58,id_cluster=hCoV-19/Finland/THL-202109073/2021|EPI_ISL_2506140|2021-03-04.C58]
	hCoV-19/Finland/THL-202104018/2021|EPI_ISL_2591432|2021-02-07[&!color=#d95f02,cluster=58,id_cluster=hCoV-19/Finland/THL-202104018/2021|EPI_ISL_2591432|2021-02-07.C58]
	hCoV-19/Finland/THL-202105743/2021|EPI_ISL_2505274|2021-02-22[&!color=#d95f02,cluster=58,id_cluster=hCoV-19/Finland/THL-202105743/2021|EPI_ISL_2505274|2021-02-22.C58]
	hCoV-19/Finland/THL-202102278/2021|EPI_ISL_2590755|2021-01-30[&!color=#d95f02,cluster=58,id_cluster=hCoV-19/Finland/THL-202102278/2021|EPI_ISL_2590755|2021-01-30.C58]
	hCoV-19/Finland/THL-202102300/2021|EPI_ISL_2590784|2021-01-28[&!color=#d95f02,cluster=58,id_cluster=hCoV-19/Finland/THL-202102300/2021|EPI_ISL_2590784|2021-01-28.C58]
	hCoV-19/Finland/THL-202102301/2021|EPI_ISL_2590786|2021-01-28[&!color=#d95f02,cluster=58,id_cluster=hCoV-19/Finland/THL-202102301/2021|EPI_ISL_2590786|2021-01-28.C58]
	hCoV-19/Finland/THL-202102302/2021|EPI_ISL_2590788|2021-01-31[&!color=#d95f02,cluster=58,id_cluster=hCoV-19/Finland/THL-202102302/2021|EPI_ISL_2590788|2021-01-31.C58]
	hCoV-19/Finland/THL-202111638/2021|EPI_ISL_2507550|2021-04-05[&!color=#e7298a,cluster=36,id_cluster=hCoV-19/Finland/THL-202111638/2021|EPI_ISL_2507550|2021-04-05.C36]
	hCoV-19/Finland/THL-202114045/2021|EPI_ISL_2363835|2021-04-30[&!color=#e7298a,cluster=36,id_cluster=hCoV-19/Finland/THL-202114045/2021|EPI_ISL_2363835|2021-04-30.C36]
	hCoV-19/Finland/THL-202114066/2021|EPI_ISL_2363848|2021-04-30[&!color=#e7298a,cluster=36,id_cluster=hCoV-19/Finland/THL-202114066/2021|EPI_ISL_2363848|2021-04-30.C36]
	hCoV-19/Finland/THL-202112363/2021|EPI_ISL_2508115|2021-04-18[&!color=#e7298a,cluster=36,id_cluster=hCoV-19/Finland/THL-202112363/2021|EPI_ISL_2508115|2021-04-18.C36]
	hCoV-19/Finland/THL-202112365/2021|EPI_ISL_2508117|2021-04-18[&!color=#e7298a,cluster=36,id_cluster=hCoV-19/Finland/THL-202112365/2021|EPI_ISL_2508117|2021-04-18.C36]
	hCoV-19/Finland/THL-202112360/2021|EPI_ISL_2508112|2021-04-17[&!color=#e7298a,cluster=36,id_cluster=hCoV-19/Finland/THL-202112360/2021|EPI_ISL_2508112|2021-04-17.C36]
	hCoV-19/Finland/THL-202114069/2021|EPI_ISL_2363849|2021-04-30[&!color=#e7298a,cluster=36,id_cluster=hCoV-19/Finland/THL-202114069/2021|EPI_ISL_2363849|2021-04-30.C36]
	hCoV-19/Finland/THL-202112362/2021|EPI_ISL_2508114|2021-04-18[&!color=#e7298a,cluster=36,id_cluster=hCoV-19/Finland/THL-202112362/2021|EPI_ISL_2508114|2021-04-18.C36]
	hCoV-19/Finland/THL-202112000/2021|EPI_ISL_2507819|2021-04-09[&!color=#e7298a,cluster=36,id_cluster=hCoV-19/Finland/THL-202112000/2021|EPI_ISL_2507819|2021-04-09.C36]
	hCoV-19/Finland/THL-202111996/2021|EPI_ISL_2507815|2021-04-11[&!color=#e7298a,cluster=36,id_cluster=hCoV-19/Finland/THL-202111996/2021|EPI_ISL_2507815|2021-04-11.C36]
	hCoV-19/Finland/THL-202111637/2021|EPI_ISL_2507549|2021-04-05[&!color=#e7298a,cluster=36,id_cluster=hCoV-19/Finland/THL-202111637/2021|EPI_ISL_2507549|2021-04-05.C36]
	hCoV-19/Finland/THL-202111999/2021|EPI_ISL_2507818|2021-04-08[&!color=#e7298a,cluster=36,id_cluster=hCoV-19/Finland/THL-202111999/2021|EPI_ISL_2507818|2021-04-08.C36]
	hCoV-19/Finland/THL-202112001/2021|EPI_ISL_2507820|2021-04-07[&!color=#e7298a,cluster=36,id_cluster=hCoV-19/Finland/THL-202112001/2021|EPI_ISL_2507820|2021-04-07.C36]
	hCoV-19/Finland/THL-202111636/2021|EPI_ISL_2507548|2021-04-05[&!color=#e7298a,cluster=36,id_cluster=hCoV-19/Finland/THL-202111636/2021|EPI_ISL_2507548|2021-04-05.C36]
	hCoV-19/Finland/THL-202114054/2021|EPI_ISL_2363842|2021-04-27[&!color=#e7298a,cluster=36,id_cluster=hCoV-19/Finland/THL-202114054/2021|EPI_ISL_2363842|2021-04-27.C36]
	hCoV-19/Finland/THL-202112493/2021|EPI_ISL_2508207|2021-04-22[&!color=#e7298a,cluster=36,id_cluster=hCoV-19/Finland/THL-202112493/2021|EPI_ISL_2508207|2021-04-22.C36]
	hCoV-19/Finland/THL-202112489/2021|EPI_ISL_2508203|2021-04-22[&!color=#e7298a,cluster=36,id_cluster=hCoV-19/Finland/THL-202112489/2021|EPI_ISL_2508203|2021-04-22.C36]
	hCoV-19/Finland/THL-202112359/2021|EPI_ISL_2508111|2021-04-18[&!color=#e7298a,cluster=36,id_cluster=hCoV-19/Finland/THL-202112359/2021|EPI_ISL_2508111|2021-04-18.C36]
	hCoV-19/Finland/THL-202111997/2021|EPI_ISL_2507816|2021-04-07[&!color=#e7298a,cluster=36,id_cluster=hCoV-19/Finland/THL-202111997/2021|EPI_ISL_2507816|2021-04-07.C36]
	hCoV-19/Finland/THL-202112490/2021|EPI_ISL_2508204|2021-04-21[&!color=#e7298a,cluster=36,id_cluster=hCoV-19/Finland/THL-202112490/2021|EPI_ISL_2508204|2021-04-21.C36]
	hCoV-19/Finland/THL-202114047/2021|EPI_ISL_2363836|2021-04-26[&!color=#e7298a,cluster=36,id_cluster=hCoV-19/Finland/THL-202114047/2021|EPI_ISL_2363836|2021-04-26.C36]
	hCoV-19/Finland/THL-202114048/2021|EPI_ISL_2363837|2021-04-26[&!color=#e7298a,cluster=36,id_cluster=hCoV-19/Finland/THL-202114048/2021|EPI_ISL_2363837|2021-04-26.C36]
	hCoV-19/Finland/THL-202114053/2021|EPI_ISL_2363841|2021-05-02[&!color=#e7298a,cluster=36,id_cluster=hCoV-19/Finland/THL-202114053/2021|EPI_ISL_2363841|2021-05-02.C36]
	hCoV-19/Finland/THL-202112527/2021|EPI_ISL_2508232|2021-04-23[&!color=#e7298a,cluster=36,id_cluster=hCoV-19/Finland/THL-202112527/2021|EPI_ISL_2508232|2021-04-23.C36]
	hCoV-19/Finland/THL-202112507/2021|EPI_ISL_2508221|2021-04-21[&!color=#e7298a,cluster=36,id_cluster=hCoV-19/Finland/THL-202112507/2021|EPI_ISL_2508221|2021-04-21.C36]
	hCoV-19/Finland/THL-202112496/2021|EPI_ISL_2508210|2021-04-20[&!color=#e7298a,cluster=36,id_cluster=hCoV-19/Finland/THL-202112496/2021|EPI_ISL_2508210|2021-04-20.C36]
	hCoV-19/Finland/THL-202112492/2021|EPI_ISL_2508206|2021-04-22[&!color=#e7298a,cluster=36,id_cluster=hCoV-19/Finland/THL-202112492/2021|EPI_ISL_2508206|2021-04-22.C36]
	hCoV-19/Finland/THL-202112495/2021|EPI_ISL_2508209|2021-04-19[&!color=#e7298a,cluster=36,id_cluster=hCoV-19/Finland/THL-202112495/2021|EPI_ISL_2508209|2021-04-19.C36]
	hCoV-19/Finland/THL-202112499/2021|EPI_ISL_2508213|2021-04-22[&!color=#e7298a,cluster=36,id_cluster=hCoV-19/Finland/THL-202112499/2021|EPI_ISL_2508213|2021-04-22.C36]
	hCoV-19/Finland/THL-202114061/2021|EPI_ISL_2363847|2021-04-26[&!color=#e7298a,cluster=36,id_cluster=hCoV-19/Finland/THL-202114061/2021|EPI_ISL_2363847|2021-04-26.C36]
	hCoV-19/Finland/THL-202112497/2021|EPI_ISL_2508211|2021-04-23[&!color=#e7298a,cluster=36,id_cluster=hCoV-19/Finland/THL-202112497/2021|EPI_ISL_2508211|2021-04-23.C36]
	hCoV-19/Finland/THL-202112498/2021|EPI_ISL_2508212|2021-04-22[&!color=#e7298a,cluster=36,id_cluster=hCoV-19/Finland/THL-202112498/2021|EPI_ISL_2508212|2021-04-22.C36]
	hCoV-19/Finland/THL-202112361/2021|EPI_ISL_2508113|2021-04-17[&!color=#e7298a,cluster=36,id_cluster=hCoV-19/Finland/THL-202112361/2021|EPI_ISL_2508113|2021-04-17.C36]
	hCoV-19/Finland/THL-202112501/2021|EPI_ISL_2508215|2021-04-24[&!color=#e7298a,cluster=36,id_cluster=hCoV-19/Finland/THL-202112501/2021|EPI_ISL_2508215|2021-04-24.C36]
	hCoV-19/Finland/THL-202112504/2021|EPI_ISL_2508218|2021-04-22[&!color=#e7298a,cluster=36,id_cluster=hCoV-19/Finland/THL-202112504/2021|EPI_ISL_2508218|2021-04-22.C36]
	hCoV-19/Finland/THL-202112487/2021|EPI_ISL_2508201|2021-04-20[&!color=#e7298a,cluster=36,id_cluster=hCoV-19/Finland/THL-202112487/2021|EPI_ISL_2508201|2021-04-20.C36]
	hCoV-19/Finland/THL-202112509/2021|EPI_ISL_2508223|2021-04-24[&!color=#e7298a,cluster=36,id_cluster=hCoV-19/Finland/THL-202112509/2021|EPI_ISL_2508223|2021-04-24.C36]
	hCoV-19/Finland/THL-202112503/2021|EPI_ISL_2508217|2021-04-25[&!color=#e7298a,cluster=36,id_cluster=hCoV-19/Finland/THL-202112503/2021|EPI_ISL_2508217|2021-04-25.C36]
	hCoV-19/Finland/THL-202112502/2021|EPI_ISL_2508216|2021-04-24[&!color=#e7298a,cluster=36,id_cluster=hCoV-19/Finland/THL-202112502/2021|EPI_ISL_2508216|2021-04-24.C36]
	hCoV-19/Finland/THL-202112500/2021|EPI_ISL_2508214|2021-04-22[&!color=#e7298a,cluster=36,id_cluster=hCoV-19/Finland/THL-202112500/2021|EPI_ISL_2508214|2021-04-22.C36]
	hCoV-19/Finland/THL-202112491/2021|EPI_ISL_2508205|2021-04-19[&!color=#e7298a,cluster=36,id_cluster=hCoV-19/Finland/THL-202112491/2021|EPI_ISL_2508205|2021-04-19.C36]
	hCoV-19/Finland/THL-202114055/2021|EPI_ISL_2363843|2021-04-26[&!color=#e7298a,cluster=36,id_cluster=hCoV-19/Finland/THL-202114055/2021|EPI_ISL_2363843|2021-04-26.C36]
	hCoV-19/Finland/THL-202114058/2021|EPI_ISL_2363845|2021-04-27[&!color=#e7298a,cluster=36,id_cluster=hCoV-19/Finland/THL-202114058/2021|EPI_ISL_2363845|2021-04-27.C36]
	hCoV-19/Finland/THL-202112494/2021|EPI_ISL_2508208|2021-04-25[&!color=#e7298a,cluster=36,id_cluster=hCoV-19/Finland/THL-202112494/2021|EPI_ISL_2508208|2021-04-25.C36]
	hCoV-19/Finland/THL-202112508/2021|EPI_ISL_2508222|2021-04-22[&!color=#e7298a,cluster=36,id_cluster=hCoV-19/Finland/THL-202112508/2021|EPI_ISL_2508222|2021-04-22.C36]
	hCoV-19/Finland/THL-202111616/2021|EPI_ISL_2507528|2021-03-31[&!color=#e7298a,cluster=36,id_cluster=hCoV-19/Finland/THL-202111616/2021|EPI_ISL_2507528|2021-03-31.C36]
	hCoV-19/Finland/THL-202112272/2021|EPI_ISL_2508038|2021-04-11[&!color=#e7298a,cluster=36,id_cluster=hCoV-19/Finland/THL-202112272/2021|EPI_ISL_2508038|2021-04-11.C36]
	hCoV-19/Finland/THL-202117266/2021|EPI_ISL_2364030|2021-05-10[&!color=#e7298a,cluster=36,id_cluster=hCoV-19/Finland/THL-202117266/2021|EPI_ISL_2364030|2021-05-10.C36]
	hCoV-19/Finland/HEL-20-693/2021|EPI_ISL_1278976|2021-01-27[&!color=#e7298a,cluster=36,id_cluster=hCoV-19/Finland/HEL-20-693/2021|EPI_ISL_1278976|2021-01-27.C36]
	hCoV-19/Finland/THL-202106464/2021|EPI_ISL_2505575|2021-02-17[&cluster=-1,id_cluster=hCoV-19/Finland/THL-202106464/2021|EPI_ISL_2505575|2021-02-17.C-1]
	hCoV-19/Finland/V6483/2021|EPI_ISL_2608555|2021-03-07[&!color=#e6ab02,cluster=94,id_cluster=hCoV-19/Finland/V6483/2021|EPI_ISL_2608555|2021-03-07.C94]
	hCoV-19/Finland/3583/2021|EPI_ISL_2258477|2021-02-27[&!color=#e6ab02,cluster=94,id_cluster=hCoV-19/Finland/3583/2021|EPI_ISL_2258477|2021-02-27.C94]
	hCoV-19/Finland/V4985/2021|EPI_ISL_2608449|2021-03-02[&!color=#e6ab02,cluster=94,id_cluster=hCoV-19/Finland/V4985/2021|EPI_ISL_2608449|2021-03-02.C94]
	hCoV-19/Finland/THL-202105746/2021|EPI_ISL_2505277|2021-02-18[&!color=#e6ab02,cluster=94,id_cluster=hCoV-19/Finland/THL-202105746/2021|EPI_ISL_2505277|2021-02-18.C94]
	hCoV-19/Finland/3690/2021|EPI_ISL_1842771|2021-02-26[&!color=#e6ab02,cluster=94,id_cluster=hCoV-19/Finland/3690/2021|EPI_ISL_1842771|2021-02-26.C94]
	hCoV-19/Finland/3132/2021|EPI_ISL_1842223|2021-02-16[&!color=#e6ab02,cluster=94,id_cluster=hCoV-19/Finland/3132/2021|EPI_ISL_1842223|2021-02-16.C94]
	hCoV-19/Finland/3579/2021|EPI_ISL_2258474|2021-02-27[&!color=#e6ab02,cluster=94,id_cluster=hCoV-19/Finland/3579/2021|EPI_ISL_2258474|2021-02-27.C94]
	hCoV-19/Finland/THL-202109110/2021|EPI_ISL_2506170|2021-03-05[&!color=#e6ab02,cluster=94,id_cluster=hCoV-19/Finland/THL-202109110/2021|EPI_ISL_2506170|2021-03-05.C94]
	hCoV-19/Finland/4585/2021|EPI_ISL_2258638|2021-03-07[&!color=#e6ab02,cluster=94,id_cluster=hCoV-19/Finland/4585/2021|EPI_ISL_2258638|2021-03-07.C94]
	hCoV-19/Finland/THL-202105747/2021|EPI_ISL_2505278|2021-02-18[&!color=#e6ab02,cluster=94,id_cluster=hCoV-19/Finland/THL-202105747/2021|EPI_ISL_2505278|2021-02-18.C94]
	hCoV-19/Finland/THL-202103000/2021|EPI_ISL_2590899|2021-02-25[&!color=#e6ab02,cluster=94,id_cluster=hCoV-19/Finland/THL-202103000/2021|EPI_ISL_2590899|2021-02-25.C94]
	hCoV-19/Finland/THL-202102996/2021|EPI_ISL_2590893|2021-02-18[&!color=#e6ab02,cluster=94,id_cluster=hCoV-19/Finland/THL-202102996/2021|EPI_ISL_2590893|2021-02-18.C94]
	hCoV-19/Finland/2565/2021|EPI_ISL_1841998|2021-02-17[&!color=#e6ab02,cluster=94,id_cluster=hCoV-19/Finland/2565/2021|EPI_ISL_1841998|2021-02-17.C94]
	hCoV-19/Finland/THL-202102989/2021|EPI_ISL_2590878|2021-02-25[&!color=#e6ab02,cluster=94,id_cluster=hCoV-19/Finland/THL-202102989/2021|EPI_ISL_2590878|2021-02-25.C94]
	hCoV-19/Finland/3048/2021|EPI_ISL_2030976|2021-02-21[&!color=#e6ab02,cluster=94,id_cluster=hCoV-19/Finland/3048/2021|EPI_ISL_2030976|2021-02-21.C94]
	hCoV-19/Finland/THL-202105754/2021|EPI_ISL_2505282|2021-02-18[&!color=#e6ab02,cluster=94,id_cluster=hCoV-19/Finland/THL-202105754/2021|EPI_ISL_2505282|2021-02-18.C94]
	hCoV-19/Finland/THL-202105745/2021|EPI_ISL_2505276|2021-02-18[&!color=#e6ab02,cluster=94,id_cluster=hCoV-19/Finland/THL-202105745/2021|EPI_ISL_2505276|2021-02-18.C94]
	hCoV-19/Finland/THL-202109101/2021|EPI_ISL_2506163|2021-02-28[&!color=#e6ab02,cluster=94,id_cluster=hCoV-19/Finland/THL-202109101/2021|EPI_ISL_2506163|2021-02-28.C94]
	hCoV-19/Finland/THL-202109965/2021|EPI_ISL_2506823|2021-03-23[&!color=#a6761d,cluster=95,id_cluster=hCoV-19/Finland/THL-202109965/2021|EPI_ISL_2506823|2021-03-23.C95]
	hCoV-19/Finland/THL-202109895/2021|EPI_ISL_2506762|2021-03-20[&!color=#a6761d,cluster=95,id_cluster=hCoV-19/Finland/THL-202109895/2021|EPI_ISL_2506762|2021-03-20.C95]
	hCoV-19/Finland/THL-202109894/2021|EPI_ISL_2506761|2021-03-20[&!color=#a6761d,cluster=95,id_cluster=hCoV-19/Finland/THL-202109894/2021|EPI_ISL_2506761|2021-03-20.C95]
	hCoV-19/Finland/THL-202109890/2021|EPI_ISL_2506757|2021-03-15[&!color=#a6761d,cluster=95,id_cluster=hCoV-19/Finland/THL-202109890/2021|EPI_ISL_2506757|2021-03-15.C95]
	hCoV-19/Finland/THL-202112078/2021|EPI_ISL_2507883|2021-04-01[&!color=#a6761d,cluster=95,id_cluster=hCoV-19/Finland/THL-202112078/2021|EPI_ISL_2507883|2021-04-01.C95]
	hCoV-19/Finland/THL-202112080/2021|EPI_ISL_2507885|2021-04-09[&!color=#a6761d,cluster=95,id_cluster=hCoV-19/Finland/THL-202112080/2021|EPI_ISL_2507885|2021-04-09.C95]
	hCoV-19/Finland/THL-202109893/2021|EPI_ISL_2506760|2021-03-21[&!color=#a6761d,cluster=95,id_cluster=hCoV-19/Finland/THL-202109893/2021|EPI_ISL_2506760|2021-03-21.C95]
	hCoV-19/Finland/THL-202109896/2021|EPI_ISL_2506763|2021-03-20[&!color=#a6761d,cluster=95,id_cluster=hCoV-19/Finland/THL-202109896/2021|EPI_ISL_2506763|2021-03-20.C95]
	hCoV-19/Finland/THL-202109891/2021|EPI_ISL_2506758|2021-03-18[&!color=#a6761d,cluster=95,id_cluster=hCoV-19/Finland/THL-202109891/2021|EPI_ISL_2506758|2021-03-18.C95]
	hCoV-19/Finland/THL-202106259/2021|EPI_ISL_2505391|2021-03-09[&!color=#a6761d,cluster=95,id_cluster=hCoV-19/Finland/THL-202106259/2021|EPI_ISL_2505391|2021-03-09.C95]
	hCoV-19/Finland/THL-202106261/2021|EPI_ISL_2505393|2021-03-09[&!color=#a6761d,cluster=95,id_cluster=hCoV-19/Finland/THL-202106261/2021|EPI_ISL_2505393|2021-03-09.C95]
	hCoV-19/Finland/THL-202106260/2021|EPI_ISL_2505392|2021-03-09[&!color=#a6761d,cluster=95,id_cluster=hCoV-19/Finland/THL-202106260/2021|EPI_ISL_2505392|2021-03-09.C95]
	hCoV-19/Finland/THL-202109892/2021|EPI_ISL_2506759|2021-03-20[&!color=#a6761d,cluster=95,id_cluster=hCoV-19/Finland/THL-202109892/2021|EPI_ISL_2506759|2021-03-20.C95]
	hCoV-19/Finland/5404/2021|EPI_ISL_2258888|2021-03-21[&!color=#a6761d,cluster=95,id_cluster=hCoV-19/Finland/5404/2021|EPI_ISL_2258888|2021-03-21.C95]
	hCoV-19/Finland/THL-202112199/2021|EPI_ISL_2507977|2021-04-14[&!color=#a6761d,cluster=95,id_cluster=hCoV-19/Finland/THL-202112199/2021|EPI_ISL_2507977|2021-04-14.C95]
	hCoV-19/Finland/THL-202113984/2021|EPI_ISL_2508327|2021-04-22[&!color=#a6761d,cluster=95,id_cluster=hCoV-19/Finland/THL-202113984/2021|EPI_ISL_2508327|2021-04-22.C95]
	hCoV-19/Finland/THL-202110395/2021|EPI_ISL_2506997|2021-03-22[&cluster=-1,id_cluster=hCoV-19/Finland/THL-202110395/2021|EPI_ISL_2506997|2021-03-22.C-1]
	hCoV-19/Finland/1919/2021|EPI_ISL_1842566|2021-01-27[&cluster=-1,id_cluster=hCoV-19/Finland/1919/2021|EPI_ISL_1842566|2021-01-27.C-1]
	hCoV-19/Finland/6595/2021|EPI_ISL_2608841|2021-05-04[&!color=#7570b3,cluster=59,id_cluster=hCoV-19/Finland/6595/2021|EPI_ISL_2608841|2021-05-04.C59]
	hCoV-19/Finland/THL-202117260/2021|EPI_ISL_2364024|2021-05-03[&!color=#7570b3,cluster=59,id_cluster=hCoV-19/Finland/THL-202117260/2021|EPI_ISL_2364024|2021-05-03.C59]
	hCoV-19/Finland/THL-202117276/2021|EPI_ISL_2364035|2021-05-03[&!color=#7570b3,cluster=59,id_cluster=hCoV-19/Finland/THL-202117276/2021|EPI_ISL_2364035|2021-05-03.C59]
	hCoV-19/Finland/THL-202117275/2021|EPI_ISL_2364034|2021-05-03[&!color=#7570b3,cluster=59,id_cluster=hCoV-19/Finland/THL-202117275/2021|EPI_ISL_2364034|2021-05-03.C59]
	hCoV-19/Finland/THL-202117273/2021|EPI_ISL_2364032|2021-05-03[&!color=#7570b3,cluster=59,id_cluster=hCoV-19/Finland/THL-202117273/2021|EPI_ISL_2364032|2021-05-03.C59]
	hCoV-19/Finland/THL-202114070/2021|EPI_ISL_2363850|2021-05-05[&!color=#7570b3,cluster=59,id_cluster=hCoV-19/Finland/THL-202114070/2021|EPI_ISL_2363850|2021-05-05.C59]
	hCoV-19/Finland/6847/2021|EPI_ISL_2608880|2021-05-06[&!color=#7570b3,cluster=59,id_cluster=hCoV-19/Finland/6847/2021|EPI_ISL_2608880|2021-05-06.C59]
	hCoV-19/Finland/THL-202117277/2021|EPI_ISL_2364036|2021-05-04[&!color=#7570b3,cluster=59,id_cluster=hCoV-19/Finland/THL-202117277/2021|EPI_ISL_2364036|2021-05-04.C59]
	hCoV-19/Finland/THL-202117271/2021|EPI_ISL_2364031|2021-05-03[&!color=#7570b3,cluster=59,id_cluster=hCoV-19/Finland/THL-202117271/2021|EPI_ISL_2364031|2021-05-03.C59]
	hCoV-19/Finland/6605/2021|EPI_ISL_2608846|2021-05-04[&!color=#7570b3,cluster=59,id_cluster=hCoV-19/Finland/6605/2021|EPI_ISL_2608846|2021-05-04.C59]
	hCoV-19/Finland/THL-202117274/2021|EPI_ISL_2364033|2021-05-05[&!color=#7570b3,cluster=59,id_cluster=hCoV-19/Finland/THL-202117274/2021|EPI_ISL_2364033|2021-05-05.C59]
	hCoV-19/Finland/6446/2021|EPI_ISL_2608752|2021-04-27[&!color=#7570b3,cluster=59,id_cluster=hCoV-19/Finland/6446/2021|EPI_ISL_2608752|2021-04-27.C59]
	hCoV-19/Finland/6508/2021|EPI_ISL_2608783|2021-04-30[&!color=#7570b3,cluster=59,id_cluster=hCoV-19/Finland/6508/2021|EPI_ISL_2608783|2021-04-30.C59]
	hCoV-19/Finland/6861/2021|EPI_ISL_2608892|2021-05-07[&!color=#7570b3,cluster=59,id_cluster=hCoV-19/Finland/6861/2021|EPI_ISL_2608892|2021-05-07.C59]
	hCoV-19/Finland/1422/2021|EPI_ISL_1496904|2021-02-08[&!color=#7570b3,cluster=59,id_cluster=hCoV-19/Finland/1422/2021|EPI_ISL_1496904|2021-02-08.C59]
	hCoV-19/Finland/THL-202112109/2021|EPI_ISL_2507911|2021-04-09[&!color=#666666,cluster=48,id_cluster=hCoV-19/Finland/THL-202112109/2021|EPI_ISL_2507911|2021-04-09.C48]
	hCoV-19/Finland/THL-202111565/2021|EPI_ISL_2507485|2021-03-24[&!color=#666666,cluster=48,id_cluster=hCoV-19/Finland/THL-202111565/2021|EPI_ISL_2507485|2021-03-24.C48]
	hCoV-19/Finland/THL-202111849/2021|EPI_ISL_2507719|2021-03-30[&!color=#666666,cluster=48,id_cluster=hCoV-19/Finland/THL-202111849/2021|EPI_ISL_2507719|2021-03-30.C48]
	hCoV-19/Finland/HEL-11-19/2021|EPI_ISL_995900|2021-01-11[&!color=#66a61e,cluster=37,id_cluster=hCoV-19/Finland/HEL-11-19/2021|EPI_ISL_995900|2021-01-11.C37]
	hCoV-19/Finland/HEL-11-V20/2021|EPI_ISL_1279097|2021-01-17[&!color=#66a61e,cluster=37,id_cluster=hCoV-19/Finland/HEL-11-V20/2021|EPI_ISL_1279097|2021-01-17.C37]
	hCoV-19/Finland/HEL-14-298/2021|EPI_ISL_1082070|2021-01-22[&!color=#66a61e,cluster=37,id_cluster=hCoV-19/Finland/HEL-14-298/2021|EPI_ISL_1082070|2021-01-22.C37]
	hCoV-19/Finland/HEL-15-248/2021|EPI_ISL_1082090|2021-01-18[&!color=#66a61e,cluster=37,id_cluster=hCoV-19/Finland/HEL-15-248/2021|EPI_ISL_1082090|2021-01-18.C37]
	hCoV-19/Finland/HEL-15-249/2021|EPI_ISL_1082091|2021-01-18[&!color=#66a61e,cluster=37,id_cluster=hCoV-19/Finland/HEL-15-249/2021|EPI_ISL_1082091|2021-01-18.C37]
	hCoV-19/Finland/THL-202101021/2021|EPI_ISL_2590019|2021-01-10[&!color=#66a61e,cluster=37,id_cluster=hCoV-19/Finland/THL-202101021/2021|EPI_ISL_2590019|2021-01-10.C37]
	hCoV-19/Finland/THL-202111386/2021|EPI_ISL_2507049|2021-03-24[&!color=#66a61e,cluster=37,id_cluster=hCoV-19/Finland/THL-202111386/2021|EPI_ISL_2507049|2021-03-24.C37]
	hCoV-19/Finland/THL-202102080/2021|EPI_ISL_2590576|2021-01-25[&!color=#66a61e,cluster=37,id_cluster=hCoV-19/Finland/THL-202102080/2021|EPI_ISL_2590576|2021-01-25.C37]
	hCoV-19/Finland/THL-202108871/2021|EPI_ISL_2505975|2021-03-01[&!color=#66a61e,cluster=37,id_cluster=hCoV-19/Finland/THL-202108871/2021|EPI_ISL_2505975|2021-03-01.C37]
	hCoV-19/Finland/THL-202109589/2021|EPI_ISL_2506536|2021-03-15[&!color=#66a61e,cluster=37,id_cluster=hCoV-19/Finland/THL-202109589/2021|EPI_ISL_2506536|2021-03-15.C37]
	hCoV-19/Finland/THL-202109591/2021|EPI_ISL_2506537|2021-03-15[&!color=#66a61e,cluster=37,id_cluster=hCoV-19/Finland/THL-202109591/2021|EPI_ISL_2506537|2021-03-15.C37]
	hCoV-19/Finland/5186/2021|EPI_ISL_2030935|2021-03-14[&!color=#1b9e77,cluster=49,id_cluster=hCoV-19/Finland/5186/2021|EPI_ISL_2030935|2021-03-14.C49]
	hCoV-19/Finland/5185/2021|EPI_ISL_2030934|2021-03-14[&!color=#1b9e77,cluster=49,id_cluster=hCoV-19/Finland/5185/2021|EPI_ISL_2030934|2021-03-14.C49]
	hCoV-19/Finland/1424/2021|EPI_ISL_1496906|2021-02-08[&!color=#1b9e77,cluster=49,id_cluster=hCoV-19/Finland/1424/2021|EPI_ISL_1496906|2021-02-08.C49]
	hCoV-19/Finland/6556/2021|EPI_ISL_2608826|2021-05-01[&!color=#1b9e77,cluster=49,id_cluster=hCoV-19/Finland/6556/2021|EPI_ISL_2608826|2021-05-01.C49]
	hCoV-19/Finland/5975/2021|EPI_ISL_2604751|2021-04-11[&!color=#1b9e77,cluster=49,id_cluster=hCoV-19/Finland/5975/2021|EPI_ISL_2604751|2021-04-11.C49]
	hCoV-19/Finland/5989/2021|EPI_ISL_2604752|2021-04-11[&!color=#1b9e77,cluster=49,id_cluster=hCoV-19/Finland/5989/2021|EPI_ISL_2604752|2021-04-11.C49]
	hCoV-19/Finland/THL-202112204/2021|EPI_ISL_2507980|2021-04-18[&!color=#1b9e77,cluster=49,id_cluster=hCoV-19/Finland/THL-202112204/2021|EPI_ISL_2507980|2021-04-18.C49]
	hCoV-19/Finland/3039/2021|EPI_ISL_1841801|2021-02-22[&!color=#1b9e77,cluster=49,id_cluster=hCoV-19/Finland/3039/2021|EPI_ISL_1841801|2021-02-22.C49]
	hCoV-19/Finland/4107/2021|EPI_ISL_2031033|2021-03-03[&!color=#1b9e77,cluster=49,id_cluster=hCoV-19/Finland/4107/2021|EPI_ISL_2031033|2021-03-03.C49]
	hCoV-19/Finland/5059/2021|EPI_ISL_2258929|2021-03-11[&!color=#1b9e77,cluster=49,id_cluster=hCoV-19/Finland/5059/2021|EPI_ISL_2258929|2021-03-11.C49]
	hCoV-19/Finland/6223/2021|EPI_ISL_2608522|2021-04-21[&!color=#1b9e77,cluster=49,id_cluster=hCoV-19/Finland/6223/2021|EPI_ISL_2608522|2021-04-21.C49]
	hCoV-19/Finland/5882/2021|EPI_ISL_2604721|2021-04-06[&!color=#1b9e77,cluster=49,id_cluster=hCoV-19/Finland/5882/2021|EPI_ISL_2604721|2021-04-06.C49]
	hCoV-19/Finland/5397/2021|EPI_ISL_2258884|2021-03-19[&!color=#1b9e77,cluster=49,id_cluster=hCoV-19/Finland/5397/2021|EPI_ISL_2258884|2021-03-19.C49]
	hCoV-19/Finland/HEL-20-695/2021|EPI_ISL_1279098|2021-01-27[&!color=#1b9e77,cluster=49,id_cluster=hCoV-19/Finland/HEL-20-695/2021|EPI_ISL_1279098|2021-01-27.C49]
	hCoV-19/Finland/5358/2021|EPI_ISL_2609143|2021-03-19[&!color=#1b9e77,cluster=49,id_cluster=hCoV-19/Finland/5358/2021|EPI_ISL_2609143|2021-03-19.C49]
	hCoV-19/Finland/5391/2021|EPI_ISL_2258881|2021-03-21[&!color=#1b9e77,cluster=49,id_cluster=hCoV-19/Finland/5391/2021|EPI_ISL_2258881|2021-03-21.C49]
	hCoV-19/Finland/THL-202117139/2021|EPI_ISL_2363931|2021-04-27[&!color=#e7298a,cluster=68,id_cluster=hCoV-19/Finland/THL-202117139/2021|EPI_ISL_2363931|2021-04-27.C68]
	hCoV-19/Finland/THL-202117152/2021|EPI_ISL_2363944|2021-04-28[&!color=#e7298a,cluster=68,id_cluster=hCoV-19/Finland/THL-202117152/2021|EPI_ISL_2363944|2021-04-28.C68]
	hCoV-19/Finland/THL-202117193/2021|EPI_ISL_2363984|2021-04-26[&!color=#e7298a,cluster=68,id_cluster=hCoV-19/Finland/THL-202117193/2021|EPI_ISL_2363984|2021-04-26.C68]
	hCoV-19/Finland/THL-202117180/2021|EPI_ISL_2363971|2021-04-28[&!color=#e7298a,cluster=68,id_cluster=hCoV-19/Finland/THL-202117180/2021|EPI_ISL_2363971|2021-04-28.C68]
	hCoV-19/Finland/THL-202112159/2021|EPI_ISL_2507949|2021-04-09[&!color=#e7298a,cluster=68,id_cluster=hCoV-19/Finland/THL-202112159/2021|EPI_ISL_2507949|2021-04-09.C68]
	hCoV-19/Finland/THL-202112160/2021|EPI_ISL_2507950|2021-04-07[&!color=#e7298a,cluster=68,id_cluster=hCoV-19/Finland/THL-202112160/2021|EPI_ISL_2507950|2021-04-07.C68]
	hCoV-19/Finland/THL-202117143/2021|EPI_ISL_2363935|2021-04-27[&!color=#e7298a,cluster=68,id_cluster=hCoV-19/Finland/THL-202117143/2021|EPI_ISL_2363935|2021-04-27.C68]
	hCoV-19/Finland/THL-202112397/2021|EPI_ISL_2508136|2021-04-22[&!color=#e7298a,cluster=68,id_cluster=hCoV-19/Finland/THL-202112397/2021|EPI_ISL_2508136|2021-04-22.C68]
	hCoV-19/Finland/THL-202112398/2021|EPI_ISL_2508137|2021-04-22[&!color=#e7298a,cluster=68,id_cluster=hCoV-19/Finland/THL-202112398/2021|EPI_ISL_2508137|2021-04-22.C68]
	hCoV-19/Finland/THL-202112394/2021|EPI_ISL_2508133|2021-04-21[&!color=#e7298a,cluster=68,id_cluster=hCoV-19/Finland/THL-202112394/2021|EPI_ISL_2508133|2021-04-21.C68]
	hCoV-19/Finland/THL-202112390/2021|EPI_ISL_2508129|2021-04-24[&!color=#e7298a,cluster=68,id_cluster=hCoV-19/Finland/THL-202112390/2021|EPI_ISL_2508129|2021-04-24.C68]
	hCoV-19/Finland/THL-202113933/2021|EPI_ISL_2508293|2021-04-21[&!color=#e7298a,cluster=68,id_cluster=hCoV-19/Finland/THL-202113933/2021|EPI_ISL_2508293|2021-04-21.C68]
	hCoV-19/Finland/THL-202117171/2021|EPI_ISL_2363962|2021-04-30[&!color=#e7298a,cluster=68,id_cluster=hCoV-19/Finland/THL-202117171/2021|EPI_ISL_2363962|2021-04-30.C68]
	hCoV-19/Finland/THL-202117140/2021|EPI_ISL_2363932|2021-04-27[&!color=#e7298a,cluster=68,id_cluster=hCoV-19/Finland/THL-202117140/2021|EPI_ISL_2363932|2021-04-27.C68]
	hCoV-19/Finland/THL-202113948/2021|EPI_ISL_2508308|2021-04-22[&!color=#e7298a,cluster=68,id_cluster=hCoV-19/Finland/THL-202113948/2021|EPI_ISL_2508308|2021-04-22.C68]
	hCoV-19/Finland/THL-202113936/2021|EPI_ISL_2508296|2021-04-22[&!color=#e7298a,cluster=68,id_cluster=hCoV-19/Finland/THL-202113936/2021|EPI_ISL_2508296|2021-04-22.C68]
	hCoV-19/Finland/THL-202117186/2021|EPI_ISL_2363977|2021-04-26[&!color=#e7298a,cluster=68,id_cluster=hCoV-19/Finland/THL-202117186/2021|EPI_ISL_2363977|2021-04-26.C68]
	hCoV-19/Finland/THL-202117173/2021|EPI_ISL_2363964|2021-04-28[&!color=#e7298a,cluster=68,id_cluster=hCoV-19/Finland/THL-202117173/2021|EPI_ISL_2363964|2021-04-28.C68]
	hCoV-19/Finland/THL-202117142/2021|EPI_ISL_2363934|2021-04-27[&!color=#e7298a,cluster=68,id_cluster=hCoV-19/Finland/THL-202117142/2021|EPI_ISL_2363934|2021-04-27.C68]
	hCoV-19/Finland/THL-202117161/2021|EPI_ISL_2363952|2021-04-29[&!color=#e7298a,cluster=68,id_cluster=hCoV-19/Finland/THL-202117161/2021|EPI_ISL_2363952|2021-04-29.C68]
	hCoV-19/Finland/THL-202117198/2021|EPI_ISL_2363988|2021-04-26[&!color=#e7298a,cluster=68,id_cluster=hCoV-19/Finland/THL-202117198/2021|EPI_ISL_2363988|2021-04-26.C68]
	hCoV-19/Finland/THL-202112389/2021|EPI_ISL_2508128|2021-04-24[&!color=#e7298a,cluster=68,id_cluster=hCoV-19/Finland/THL-202112389/2021|EPI_ISL_2508128|2021-04-24.C68]
	hCoV-19/Finland/THL-202117164/2021|EPI_ISL_2363955|2021-04-29[&!color=#e7298a,cluster=68,id_cluster=hCoV-19/Finland/THL-202117164/2021|EPI_ISL_2363955|2021-04-29.C68]
	hCoV-19/Finland/THL-202117150/2021|EPI_ISL_2363942|2021-04-28[&!color=#e7298a,cluster=68,id_cluster=hCoV-19/Finland/THL-202117150/2021|EPI_ISL_2363942|2021-04-28.C68]
	hCoV-19/Finland/THL-202117184/2021|EPI_ISL_2363975|2021-04-26[&!color=#e7298a,cluster=68,id_cluster=hCoV-19/Finland/THL-202117184/2021|EPI_ISL_2363975|2021-04-26.C68]
	hCoV-19/Finland/THL-202117183/2021|EPI_ISL_2363974|2021-04-26[&!color=#e7298a,cluster=68,id_cluster=hCoV-19/Finland/THL-202117183/2021|EPI_ISL_2363974|2021-04-26.C68]
	hCoV-19/Finland/THL-202117134/2021|EPI_ISL_2363926|2021-04-27[&!color=#e7298a,cluster=68,id_cluster=hCoV-19/Finland/THL-202117134/2021|EPI_ISL_2363926|2021-04-27.C68]
	hCoV-19/Finland/THL-202117144/2021|EPI_ISL_2363936|2021-04-27[&!color=#e7298a,cluster=68,id_cluster=hCoV-19/Finland/THL-202117144/2021|EPI_ISL_2363936|2021-04-27.C68]
	hCoV-19/Finland/THL-202117165/2021|EPI_ISL_2363956|2021-04-29[&!color=#e7298a,cluster=68,id_cluster=hCoV-19/Finland/THL-202117165/2021|EPI_ISL_2363956|2021-04-29.C68]
	hCoV-19/Finland/THL-202113946/2021|EPI_ISL_2508306|2021-04-22[&!color=#e7298a,cluster=68,id_cluster=hCoV-19/Finland/THL-202113946/2021|EPI_ISL_2508306|2021-04-22.C68]
	hCoV-19/Finland/THL-202117162/2021|EPI_ISL_2363953|2021-04-29[&!color=#e7298a,cluster=68,id_cluster=hCoV-19/Finland/THL-202117162/2021|EPI_ISL_2363953|2021-04-29.C68]
	hCoV-19/Finland/THL-202117172/2021|EPI_ISL_2363963|2021-05-01[&!color=#e7298a,cluster=68,id_cluster=hCoV-19/Finland/THL-202117172/2021|EPI_ISL_2363963|2021-05-01.C68]
	hCoV-19/Finland/THL-202117135/2021|EPI_ISL_2363927|2021-04-26[&!color=#e7298a,cluster=68,id_cluster=hCoV-19/Finland/THL-202117135/2021|EPI_ISL_2363927|2021-04-26.C68]
	hCoV-19/Finland/THL-202112393/2021|EPI_ISL_2508132|2021-04-24[&!color=#e7298a,cluster=68,id_cluster=hCoV-19/Finland/THL-202112393/2021|EPI_ISL_2508132|2021-04-24.C68]
	hCoV-19/Finland/THL-202117166/2021|EPI_ISL_2363957|2021-04-30[&!color=#e7298a,cluster=68,id_cluster=hCoV-19/Finland/THL-202117166/2021|EPI_ISL_2363957|2021-04-30.C68]
	hCoV-19/Finland/THL-202117141/2021|EPI_ISL_2363933|2021-04-29[&!color=#e7298a,cluster=68,id_cluster=hCoV-19/Finland/THL-202117141/2021|EPI_ISL_2363933|2021-04-29.C68]
	hCoV-19/Finland/THL-202117192/2021|EPI_ISL_2363983|2021-04-27[&!color=#e7298a,cluster=68,id_cluster=hCoV-19/Finland/THL-202117192/2021|EPI_ISL_2363983|2021-04-27.C68]
	hCoV-19/Finland/THL-202117151/2021|EPI_ISL_2363943|2021-04-28[&!color=#e7298a,cluster=68,id_cluster=hCoV-19/Finland/THL-202117151/2021|EPI_ISL_2363943|2021-04-28.C68]
	hCoV-19/Finland/THL-202117190/2021|EPI_ISL_2363981|2021-04-25[&!color=#e7298a,cluster=68,id_cluster=hCoV-19/Finland/THL-202117190/2021|EPI_ISL_2363981|2021-04-25.C68]
	hCoV-19/Finland/THL-202112395/2021|EPI_ISL_2508134|2021-04-24[&!color=#e7298a,cluster=68,id_cluster=hCoV-19/Finland/THL-202112395/2021|EPI_ISL_2508134|2021-04-24.C68]
	hCoV-19/Finland/THL-202112391/2021|EPI_ISL_2508130|2021-04-23[&!color=#e7298a,cluster=68,id_cluster=hCoV-19/Finland/THL-202112391/2021|EPI_ISL_2508130|2021-04-23.C68]
	hCoV-19/Finland/THL-202117159/2021|EPI_ISL_2363950|2021-04-29[&!color=#e7298a,cluster=68,id_cluster=hCoV-19/Finland/THL-202117159/2021|EPI_ISL_2363950|2021-04-29.C68]
	hCoV-19/Finland/THL-202117189/2021|EPI_ISL_2363980|2021-04-25[&!color=#e7298a,cluster=68,id_cluster=hCoV-19/Finland/THL-202117189/2021|EPI_ISL_2363980|2021-04-25.C68]
	hCoV-19/Finland/THL-202112392/2021|EPI_ISL_2508131|2021-04-24[&!color=#e7298a,cluster=68,id_cluster=hCoV-19/Finland/THL-202112392/2021|EPI_ISL_2508131|2021-04-24.C68]
	hCoV-19/Finland/THL-202117149/2021|EPI_ISL_2363941|2021-04-27[&!color=#e7298a,cluster=68,id_cluster=hCoV-19/Finland/THL-202117149/2021|EPI_ISL_2363941|2021-04-27.C68]
	hCoV-19/Finland/THL-202117194/2021|EPI_ISL_2363985|2021-04-26[&!color=#e7298a,cluster=68,id_cluster=hCoV-19/Finland/THL-202117194/2021|EPI_ISL_2363985|2021-04-26.C68]
	hCoV-19/Finland/THL-202117147/2021|EPI_ISL_2363939|2021-04-27[&!color=#e7298a,cluster=68,id_cluster=hCoV-19/Finland/THL-202117147/2021|EPI_ISL_2363939|2021-04-27.C68]
	hCoV-19/Finland/THL-202117168/2021|EPI_ISL_2363959|2021-04-30[&!color=#e7298a,cluster=68,id_cluster=hCoV-19/Finland/THL-202117168/2021|EPI_ISL_2363959|2021-04-30.C68]
	hCoV-19/Finland/THL-202113930/2021|EPI_ISL_2508290|2021-04-24[&!color=#e7298a,cluster=68,id_cluster=hCoV-19/Finland/THL-202113930/2021|EPI_ISL_2508290|2021-04-24.C68]
	hCoV-19/Finland/THL-202113950/2021|EPI_ISL_2508310|2021-04-24[&!color=#e7298a,cluster=68,id_cluster=hCoV-19/Finland/THL-202113950/2021|EPI_ISL_2508310|2021-04-24.C68]
	hCoV-19/Finland/THL-202117179/2021|EPI_ISL_2363970|2021-04-28[&!color=#e7298a,cluster=68,id_cluster=hCoV-19/Finland/THL-202117179/2021|EPI_ISL_2363970|2021-04-28.C68]
	hCoV-19/Finland/THL-202113929/2021|EPI_ISL_2508289|2021-04-24[&!color=#e7298a,cluster=68,id_cluster=hCoV-19/Finland/THL-202113929/2021|EPI_ISL_2508289|2021-04-24.C68]
	hCoV-19/Finland/THL-202117163/2021|EPI_ISL_2363954|2021-04-29[&!color=#e7298a,cluster=68,id_cluster=hCoV-19/Finland/THL-202117163/2021|EPI_ISL_2363954|2021-04-29.C68]
	hCoV-19/Finland/THL-202117137/2021|EPI_ISL_2363929|2021-04-27[&!color=#e7298a,cluster=68,id_cluster=hCoV-19/Finland/THL-202117137/2021|EPI_ISL_2363929|2021-04-27.C68]
	hCoV-19/Finland/THL-202117167/2021|EPI_ISL_2363958|2021-04-30[&!color=#e7298a,cluster=68,id_cluster=hCoV-19/Finland/THL-202117167/2021|EPI_ISL_2363958|2021-04-30.C68]
	hCoV-19/Finland/THL-202117187/2021|EPI_ISL_2363978|2021-04-25[&!color=#e7298a,cluster=68,id_cluster=hCoV-19/Finland/THL-202117187/2021|EPI_ISL_2363978|2021-04-25.C68]
	hCoV-19/Finland/THL-202112366/2021|EPI_ISL_2508118|2021-04-17[&!color=#e7298a,cluster=68,id_cluster=hCoV-19/Finland/THL-202112366/2021|EPI_ISL_2508118|2021-04-17.C68]
	hCoV-19/Finland/THL-202111714/2021|EPI_ISL_2507612|2021-04-06[&!color=#66a61e,cluster=69,id_cluster=hCoV-19/Finland/THL-202111714/2021|EPI_ISL_2507612|2021-04-06.C69]
	hCoV-19/Finland/THL-202111653/2021|EPI_ISL_2507563|2021-04-06[&!color=#66a61e,cluster=69,id_cluster=hCoV-19/Finland/THL-202111653/2021|EPI_ISL_2507563|2021-04-06.C69]
	hCoV-19/Finland/THL-202112437/2021|EPI_ISL_2508167|2021-04-15[&!color=#66a61e,cluster=69,id_cluster=hCoV-19/Finland/THL-202112437/2021|EPI_ISL_2508167|2021-04-15.C69]
	hCoV-19/Finland/3998/2021|EPI_ISL_2604253|2021-03-03[&!color=#66a61e,cluster=69,id_cluster=hCoV-19/Finland/3998/2021|EPI_ISL_2604253|2021-03-03.C69]
	hCoV-19/Finland/5473/2021|EPI_ISL_2604517|2021-03-24[&!color=#66a61e,cluster=69,id_cluster=hCoV-19/Finland/5473/2021|EPI_ISL_2604517|2021-03-24.C69]
	hCoV-19/Finland/4858/2021|EPI_ISL_2608964|2021-03-11[&!color=#e7298a,cluster=60,id_cluster=hCoV-19/Finland/4858/2021|EPI_ISL_2608964|2021-03-11.C60]
	hCoV-19/Finland/THL-202109358/2021|EPI_ISL_2506354|2021-03-12[&!color=#e7298a,cluster=60,id_cluster=hCoV-19/Finland/THL-202109358/2021|EPI_ISL_2506354|2021-03-12.C60]
	hCoV-19/Finland/THL-202109396/2021|EPI_ISL_2506385|2021-03-11[&!color=#e7298a,cluster=60,id_cluster=hCoV-19/Finland/THL-202109396/2021|EPI_ISL_2506385|2021-03-11.C60]
	hCoV-19/Finland/5230/2021|EPI_ISL_2030970|2021-03-13[&!color=#e7298a,cluster=60,id_cluster=hCoV-19/Finland/5230/2021|EPI_ISL_2030970|2021-03-13.C60]
	hCoV-19/Finland/5451/2021|EPI_ISL_2258794|2021-03-23[&!color=#e7298a,cluster=60,id_cluster=hCoV-19/Finland/5451/2021|EPI_ISL_2258794|2021-03-23.C60]
	hCoV-19/Finland/THL-202111625/2021|EPI_ISL_2507537|2021-04-03[&!color=#e7298a,cluster=60,id_cluster=hCoV-19/Finland/THL-202111625/2021|EPI_ISL_2507537|2021-04-03.C60]
	hCoV-19/Finland/5895/2021|EPI_ISL_2609315|2021-04-03[&!color=#e7298a,cluster=60,id_cluster=hCoV-19/Finland/5895/2021|EPI_ISL_2609315|2021-04-03.C60]
	hCoV-19/Finland/6075/2021|EPI_ISL_2609023|2021-04-14[&!color=#e7298a,cluster=60,id_cluster=hCoV-19/Finland/6075/2021|EPI_ISL_2609023|2021-04-14.C60]
	hCoV-19/Finland/THL-202109742/2021|EPI_ISL_2506657|2021-03-18[&!color=#e7298a,cluster=60,id_cluster=hCoV-19/Finland/THL-202109742/2021|EPI_ISL_2506657|2021-03-18.C60]
	hCoV-19/Finland/THL-202110337/2021|EPI_ISL_2506952|2021-03-25[&!color=#e7298a,cluster=60,id_cluster=hCoV-19/Finland/THL-202110337/2021|EPI_ISL_2506952|2021-03-25.C60]
	hCoV-19/Finland/THL-202117226/2021|EPI_ISL_2363997|2021-04-25[&!color=#e7298a,cluster=60,id_cluster=hCoV-19/Finland/THL-202117226/2021|EPI_ISL_2363997|2021-04-25.C60]
	hCoV-19/Finland/6600/2021|EPI_ISL_2608843|2021-05-04[&!color=#e6ab02,cluster=38,id_cluster=hCoV-19/Finland/6600/2021|EPI_ISL_2608843|2021-05-04.C38]
	hCoV-19/Finland/THL-202111990/2021|EPI_ISL_2507810|2021-04-06[&!color=#e6ab02,cluster=38,id_cluster=hCoV-19/Finland/THL-202111990/2021|EPI_ISL_2507810|2021-04-06.C38]
	hCoV-19/Finland/6752/2021|EPI_ISL_2608869|2021-05-05[&!color=#e6ab02,cluster=30,id_cluster=hCoV-19/Finland/6752/2021|EPI_ISL_2608869|2021-05-05.C30]
	hCoV-19/Finland/6469/2021|EPI_ISL_2608763|2021-04-28[&!color=#e6ab02,cluster=30,id_cluster=hCoV-19/Finland/6469/2021|EPI_ISL_2608763|2021-04-28.C30]
	hCoV-19/Finland/THL-202112079/2021|EPI_ISL_2507884|2021-04-08[&!color=#e6ab02,cluster=30,id_cluster=hCoV-19/Finland/THL-202112079/2021|EPI_ISL_2507884|2021-04-08.C30]
	hCoV-19/Finland/5883/2021|EPI_ISL_2604722|2021-04-06[&!color=#e6ab02,cluster=30,id_cluster=hCoV-19/Finland/5883/2021|EPI_ISL_2604722|2021-04-06.C30]
	hCoV-19/Finland/5672/2021|EPI_ISL_2604645|2021-03-29[&!color=#e6ab02,cluster=30,id_cluster=hCoV-19/Finland/5672/2021|EPI_ISL_2604645|2021-03-29.C30]
	hCoV-19/Finland/6202/2021|EPI_ISL_2608505|2021-04-20[&!color=#e6ab02,cluster=30,id_cluster=hCoV-19/Finland/6202/2021|EPI_ISL_2608505|2021-04-20.C30]
	hCoV-19/Finland/6258/2021|EPI_ISL_2608541|2021-04-23[&!color=#e6ab02,cluster=30,id_cluster=hCoV-19/Finland/6258/2021|EPI_ISL_2608541|2021-04-23.C30]
	hCoV-19/Finland/THL-202109707/2021|EPI_ISL_2506631|2021-03-08[&!color=#e6ab02,cluster=30,id_cluster=hCoV-19/Finland/THL-202109707/2021|EPI_ISL_2506631|2021-03-08.C30]
	hCoV-19/Finland/THL-202109157/2021|EPI_ISL_2506211|2021-03-06[&!color=#e6ab02,cluster=30,id_cluster=hCoV-19/Finland/THL-202109157/2021|EPI_ISL_2506211|2021-03-06.C30]
	hCoV-19/Finland/THL-202112433/2021|EPI_ISL_2508164|2021-04-15[&cluster=-1,id_cluster=hCoV-19/Finland/THL-202112433/2021|EPI_ISL_2508164|2021-04-15.C-1]
	hCoV-19/Finland/5886/2021|EPI_ISL_2604725|2021-04-06[&!color=#1b9e77,cluster=17,id_cluster=hCoV-19/Finland/5886/2021|EPI_ISL_2604725|2021-04-06.C17]
	hCoV-19/Finland/5931/2021|EPI_ISL_2604746|2021-04-07[&!color=#1b9e77,cluster=17,id_cluster=hCoV-19/Finland/5931/2021|EPI_ISL_2604746|2021-04-07.C17]
	hCoV-19/Finland/5213/2021|EPI_ISL_2030956|2021-03-12[&!color=#d95f02,cluster=18,id_cluster=hCoV-19/Finland/5213/2021|EPI_ISL_2030956|2021-03-12.C18]
	hCoV-19/Finland/THL-202109728/2021|EPI_ISL_2506648|2021-03-09[&!color=#d95f02,cluster=18,id_cluster=hCoV-19/Finland/THL-202109728/2021|EPI_ISL_2506648|2021-03-09.C18]
	hCoV-19/Finland/THL-202109329/2021|EPI_ISL_2506330|2021-03-12[&!color=#d95f02,cluster=18,id_cluster=hCoV-19/Finland/THL-202109329/2021|EPI_ISL_2506330|2021-03-12.C18]
	hCoV-19/Finland/THL-202109336/2021|EPI_ISL_2506335|2021-03-12[&!color=#d95f02,cluster=18,id_cluster=hCoV-19/Finland/THL-202109336/2021|EPI_ISL_2506335|2021-03-12.C18]
	hCoV-19/Finland/THL-202111465/2021|EPI_ISL_2507395|2021-03-19[&!color=#d95f02,cluster=18,id_cluster=hCoV-19/Finland/THL-202111465/2021|EPI_ISL_2507395|2021-03-19.C18]
	hCoV-19/Finland/THL-202109825/2021|EPI_ISL_2506710|2021-03-18[&!color=#d95f02,cluster=18,id_cluster=hCoV-19/Finland/THL-202109825/2021|EPI_ISL_2506710|2021-03-18.C18]
	hCoV-19/Finland/THL-202109816/2021|EPI_ISL_2506701|2021-03-18[&!color=#d95f02,cluster=18,id_cluster=hCoV-19/Finland/THL-202109816/2021|EPI_ISL_2506701|2021-03-18.C18]
	hCoV-19/Finland/THL-202109826/2021|EPI_ISL_2506711|2021-03-18[&!color=#d95f02,cluster=18,id_cluster=hCoV-19/Finland/THL-202109826/2021|EPI_ISL_2506711|2021-03-18.C18]
	hCoV-19/Finland/THL-202111624/2021|EPI_ISL_2507536|2021-03-29[&!color=#d95f02,cluster=18,id_cluster=hCoV-19/Finland/THL-202111624/2021|EPI_ISL_2507536|2021-03-29.C18]
	hCoV-19/Finland/THL-202111760/2021|EPI_ISL_2507650|2021-04-05[&!color=#d95f02,cluster=18,id_cluster=hCoV-19/Finland/THL-202111760/2021|EPI_ISL_2507650|2021-04-05.C18]
	hCoV-19/Finland/THL-202112017/2021|EPI_ISL_2507835|2021-04-09[&!color=#d95f02,cluster=18,id_cluster=hCoV-19/Finland/THL-202112017/2021|EPI_ISL_2507835|2021-04-09.C18]
	hCoV-19/Finland/THL-202111815/2021|EPI_ISL_2507694|2021-04-04[&!color=#d95f02,cluster=18,id_cluster=hCoV-19/Finland/THL-202111815/2021|EPI_ISL_2507694|2021-04-04.C18]
	hCoV-19/Finland/THL-202109357/2021|EPI_ISL_2506353|2021-03-12[&!color=#d95f02,cluster=18,id_cluster=hCoV-19/Finland/THL-202109357/2021|EPI_ISL_2506353|2021-03-12.C18]
	hCoV-19/Finland/THL-202109844/2021|EPI_ISL_2506729|2021-03-18[&!color=#d95f02,cluster=18,id_cluster=hCoV-19/Finland/THL-202109844/2021|EPI_ISL_2506729|2021-03-18.C18]
	hCoV-19/Finland/THL-202109366/2021|EPI_ISL_2506362|2021-03-10[&!color=#d95f02,cluster=18,id_cluster=hCoV-19/Finland/THL-202109366/2021|EPI_ISL_2506362|2021-03-10.C18]
	hCoV-19/Finland/THL-202109812/2021|EPI_ISL_2506697|2021-03-18[&!color=#d95f02,cluster=18,id_cluster=hCoV-19/Finland/THL-202109812/2021|EPI_ISL_2506697|2021-03-18.C18]
	hCoV-19/Finland/THL-202109381/2021|EPI_ISL_2506374|2021-03-12[&!color=#d95f02,cluster=18,id_cluster=hCoV-19/Finland/THL-202109381/2021|EPI_ISL_2506374|2021-03-12.C18]
	hCoV-19/Finland/THL-202111754/2021|EPI_ISL_2507644|2021-04-01[&!color=#d95f02,cluster=18,id_cluster=hCoV-19/Finland/THL-202111754/2021|EPI_ISL_2507644|2021-04-01.C18]
	hCoV-19/Finland/THL-202111449/2021|EPI_ISL_2507382|2021-03-24[&!color=#d95f02,cluster=18,id_cluster=hCoV-19/Finland/THL-202111449/2021|EPI_ISL_2507382|2021-03-24.C18]
	hCoV-19/Finland/V6248/2021|EPI_ISL_2609408|2021-03-05[&!color=#d95f02,cluster=18,id_cluster=hCoV-19/Finland/V6248/2021|EPI_ISL_2609408|2021-03-05.C18]
	hCoV-19/Finland/THL-202108609/2021|EPI_ISL_2505764|2021-02-25[&!color=#d95f02,cluster=18,id_cluster=hCoV-19/Finland/THL-202108609/2021|EPI_ISL_2505764|2021-02-25.C18]
	hCoV-19/Finland/THL-202108652/2021|EPI_ISL_2505799|2021-02-26[&!color=#d95f02,cluster=18,id_cluster=hCoV-19/Finland/THL-202108652/2021|EPI_ISL_2505799|2021-02-26.C18]
	hCoV-19/Finland/THL-202111435/2021|EPI_ISL_2507369|2021-03-25[&!color=#d95f02,cluster=18,id_cluster=hCoV-19/Finland/THL-202111435/2021|EPI_ISL_2507369|2021-03-25.C18]
	hCoV-19/Finland/6002/2021|EPI_ISL_2604763|2021-04-08[&!color=#d95f02,cluster=18,id_cluster=hCoV-19/Finland/6002/2021|EPI_ISL_2604763|2021-04-08.C18]
	hCoV-19/Finland/THL-202111428/2021|EPI_ISL_2507083|2021-03-25[&!color=#d95f02,cluster=18,id_cluster=hCoV-19/Finland/THL-202111428/2021|EPI_ISL_2507083|2021-03-25.C18]
	hCoV-19/Finland/THL-202109827/2021|EPI_ISL_2506712|2021-03-18[&!color=#d95f02,cluster=18,id_cluster=hCoV-19/Finland/THL-202109827/2021|EPI_ISL_2506712|2021-03-18.C18]
	hCoV-19/Finland/THL-202109843/2021|EPI_ISL_2506728|2021-03-19[&!color=#d95f02,cluster=18,id_cluster=hCoV-19/Finland/THL-202109843/2021|EPI_ISL_2506728|2021-03-19.C18]
	hCoV-19/Finland/THL-202109384/2021|EPI_ISL_2506376|2021-03-12[&!color=#d95f02,cluster=18,id_cluster=hCoV-19/Finland/THL-202109384/2021|EPI_ISL_2506376|2021-03-12.C18]
	hCoV-19/Finland/THL-202108417/2021|EPI_ISL_2505612|2021-03-04[&!color=#d95f02,cluster=18,id_cluster=hCoV-19/Finland/THL-202108417/2021|EPI_ISL_2505612|2021-03-04.C18]
	hCoV-19/Finland/THL-202109837/2021|EPI_ISL_2506722|2021-03-18[&!color=#d95f02,cluster=18,id_cluster=hCoV-19/Finland/THL-202109837/2021|EPI_ISL_2506722|2021-03-18.C18]
	hCoV-19/Finland/THL-202109817/2021|EPI_ISL_2506702|2021-03-18[&!color=#d95f02,cluster=18,id_cluster=hCoV-19/Finland/THL-202109817/2021|EPI_ISL_2506702|2021-03-18.C18]
	hCoV-19/Finland/THL-202109834/2021|EPI_ISL_2506719|2021-03-18[&!color=#d95f02,cluster=18,id_cluster=hCoV-19/Finland/THL-202109834/2021|EPI_ISL_2506719|2021-03-18.C18]
	hCoV-19/Finland/THL-202108591/2021|EPI_ISL_2505752|2021-02-26[&!color=#d95f02,cluster=18,id_cluster=hCoV-19/Finland/THL-202108591/2021|EPI_ISL_2505752|2021-02-26.C18]
	hCoV-19/Finland/THL-202108463/2021|EPI_ISL_2505652|2021-03-03[&!color=#d95f02,cluster=18,id_cluster=hCoV-19/Finland/THL-202108463/2021|EPI_ISL_2505652|2021-03-03.C18]
	hCoV-19/Finland/THL-202106174/2021|EPI_ISL_2505327|2021-02-19[&!color=#d95f02,cluster=18,id_cluster=hCoV-19/Finland/THL-202106174/2021|EPI_ISL_2505327|2021-02-19.C18]
	hCoV-19/Finland/THL-202108583/2021|EPI_ISL_2505747|2021-02-25[&!color=#d95f02,cluster=18,id_cluster=hCoV-19/Finland/THL-202108583/2021|EPI_ISL_2505747|2021-02-25.C18]
	hCoV-19/Finland/3876/2021|EPI_ISL_2604380|2021-03-02[&!color=#d95f02,cluster=18,id_cluster=hCoV-19/Finland/3876/2021|EPI_ISL_2604380|2021-03-02.C18]
	hCoV-19/Finland/THL-202108487/2021|EPI_ISL_2505673|2021-03-04[&!color=#d95f02,cluster=18,id_cluster=hCoV-19/Finland/THL-202108487/2021|EPI_ISL_2505673|2021-03-04.C18]
	hCoV-19/Finland/3851/2021|EPI_ISL_2258609|2021-03-01[&!color=#e6ab02,cluster=22,id_cluster=hCoV-19/Finland/3851/2021|EPI_ISL_2258609|2021-03-01.C22]
	hCoV-19/Finland/4457/2021|EPI_ISL_2608922|2021-03-07[&!color=#e6ab02,cluster=22,id_cluster=hCoV-19/Finland/4457/2021|EPI_ISL_2608922|2021-03-07.C22]
	hCoV-19/Finland/V8851/2021|EPI_ISL_2609239|2021-03-18[&!color=#e6ab02,cluster=22,id_cluster=hCoV-19/Finland/V8851/2021|EPI_ISL_2609239|2021-03-18.C22]
	hCoV-19/Finland/THL-202111906/2021|EPI_ISL_2507752|2021-03-30[&!color=#e6ab02,cluster=22,id_cluster=hCoV-19/Finland/THL-202111906/2021|EPI_ISL_2507752|2021-03-30.C22]
	hCoV-19/Finland/THL-202109057/2021|EPI_ISL_2506127|2021-03-04[&!color=#e6ab02,cluster=22,id_cluster=hCoV-19/Finland/THL-202109057/2021|EPI_ISL_2506127|2021-03-04.C22]
	hCoV-19/Finland/4892/2021|EPI_ISL_2608988|2021-03-10[&!color=#e6ab02,cluster=22,id_cluster=hCoV-19/Finland/4892/2021|EPI_ISL_2608988|2021-03-10.C22]
	hCoV-19/Finland/THL-202111883/2021|EPI_ISL_2507729|2021-04-02[&!color=#e6ab02,cluster=22,id_cluster=hCoV-19/Finland/THL-202111883/2021|EPI_ISL_2507729|2021-04-02.C22]
	hCoV-19/Finland/THL-202111884/2021|EPI_ISL_2507730|2021-04-02[&!color=#e6ab02,cluster=22,id_cluster=hCoV-19/Finland/THL-202111884/2021|EPI_ISL_2507730|2021-04-02.C22]
	hCoV-19/Finland/THL-202111890/2021|EPI_ISL_2507736|2021-04-01[&!color=#e6ab02,cluster=22,id_cluster=hCoV-19/Finland/THL-202111890/2021|EPI_ISL_2507736|2021-04-01.C22]
	hCoV-19/Finland/HEL4-26/2020|EPI_ISL_833217|2020-12-30[&!color=#a6761d,cluster=39,id_cluster=hCoV-19/Finland/HEL4-26/2020|EPI_ISL_833217|2020-12-30.C39]
	hCoV-19/Finland/6442/2021|EPI_ISL_2608751|2021-04-27[&!color=#a6761d,cluster=39,id_cluster=hCoV-19/Finland/6442/2021|EPI_ISL_2608751|2021-04-27.C39]
	hCoV-19/Finland/4785/2021|EPI_ISL_2031087|2021-03-10[&!color=#a6761d,cluster=39,id_cluster=hCoV-19/Finland/4785/2021|EPI_ISL_2031087|2021-03-10.C39]
	hCoV-19/Finland/V8718/2021|EPI_ISL_2609092|2021-03-16[&!color=#a6761d,cluster=39,id_cluster=hCoV-19/Finland/V8718/2021|EPI_ISL_2609092|2021-03-16.C39]
	hCoV-19/Finland/V8693/2021|EPI_ISL_2609074|2021-03-16[&!color=#a6761d,cluster=39,id_cluster=hCoV-19/Finland/V8693/2021|EPI_ISL_2609074|2021-03-16.C39]
	hCoV-19/Finland/4454/2021|EPI_ISL_2608920|2021-03-05[&!color=#a6761d,cluster=39,id_cluster=hCoV-19/Finland/4454/2021|EPI_ISL_2608920|2021-03-05.C39]
	hCoV-19/Finland/V8689/2021|EPI_ISL_2609070|2021-03-16[&!color=#a6761d,cluster=39,id_cluster=hCoV-19/Finland/V8689/2021|EPI_ISL_2609070|2021-03-16.C39]
	hCoV-19/Finland/V8692/2021|EPI_ISL_2609073|2021-03-16[&!color=#a6761d,cluster=39,id_cluster=hCoV-19/Finland/V8692/2021|EPI_ISL_2609073|2021-03-16.C39]
	hCoV-19/Finland/V8691/2021|EPI_ISL_2609072|2021-03-16[&!color=#a6761d,cluster=39,id_cluster=hCoV-19/Finland/V8691/2021|EPI_ISL_2609072|2021-03-16.C39]
	hCoV-19/Finland/V8761/2021|EPI_ISL_2609132|2021-03-16[&!color=#a6761d,cluster=39,id_cluster=hCoV-19/Finland/V8761/2021|EPI_ISL_2609132|2021-03-16.C39]
	hCoV-19/Finland/5519/2021|EPI_ISL_2258811|2021-03-24[&!color=#a6761d,cluster=39,id_cluster=hCoV-19/Finland/5519/2021|EPI_ISL_2258811|2021-03-24.C39]
	hCoV-19/Finland/5816/2021|EPI_ISL_2604504|2021-04-04[&!color=#a6761d,cluster=39,id_cluster=hCoV-19/Finland/5816/2021|EPI_ISL_2604504|2021-04-04.C39]
	hCoV-19/Finland/5779/2021|EPI_ISL_2604479|2021-03-31[&!color=#a6761d,cluster=39,id_cluster=hCoV-19/Finland/5779/2021|EPI_ISL_2604479|2021-03-31.C39]
	hCoV-19/Finland/5489/2021|EPI_ISL_2258805|2021-03-23[&!color=#a6761d,cluster=39,id_cluster=hCoV-19/Finland/5489/2021|EPI_ISL_2258805|2021-03-23.C39]
	hCoV-19/Finland/5529/2021|EPI_ISL_2258819|2021-03-26[&!color=#a6761d,cluster=39,id_cluster=hCoV-19/Finland/5529/2021|EPI_ISL_2258819|2021-03-26.C39]
	hCoV-19/Finland/THL-202110345/2021|EPI_ISL_2506959|2021-03-22[&!color=#a6761d,cluster=39,id_cluster=hCoV-19/Finland/THL-202110345/2021|EPI_ISL_2506959|2021-03-22.C39]
	hCoV-19/Finland/THL-202109303/2021|EPI_ISL_2506306|2021-03-12[&!color=#a6761d,cluster=39,id_cluster=hCoV-19/Finland/THL-202109303/2021|EPI_ISL_2506306|2021-03-12.C39]
	hCoV-19/Finland/THL-202110346/2021|EPI_ISL_2506960|2021-03-22[&!color=#a6761d,cluster=39,id_cluster=hCoV-19/Finland/THL-202110346/2021|EPI_ISL_2506960|2021-03-22.C39]
	hCoV-19/Finland/THL-202109494/2021|EPI_ISL_2506474|2021-03-10[&!color=#a6761d,cluster=39,id_cluster=hCoV-19/Finland/THL-202109494/2021|EPI_ISL_2506474|2021-03-10.C39]
	hCoV-19/Finland/V9000/2021|EPI_ISL_2604596|2021-03-18[&!color=#a6761d,cluster=39,id_cluster=hCoV-19/Finland/V9000/2021|EPI_ISL_2604596|2021-03-18.C39]
	hCoV-19/Finland/V8861/2021|EPI_ISL_2609248|2021-03-17[&!color=#a6761d,cluster=39,id_cluster=hCoV-19/Finland/V8861/2021|EPI_ISL_2609248|2021-03-17.C39]
	hCoV-19/Finland/5780/2021|EPI_ISL_2604480|2021-03-31[&!color=#a6761d,cluster=39,id_cluster=hCoV-19/Finland/5780/2021|EPI_ISL_2604480|2021-03-31.C39]
	hCoV-19/Finland/V9066/2021|EPI_ISL_2031210|2021-03-19[&!color=#a6761d,cluster=39,id_cluster=hCoV-19/Finland/V9066/2021|EPI_ISL_2031210|2021-03-19.C39]
	hCoV-19/Finland/V8841/2021|EPI_ISL_2609230|2021-03-16[&!color=#a6761d,cluster=39,id_cluster=hCoV-19/Finland/V8841/2021|EPI_ISL_2609230|2021-03-16.C39]
	hCoV-19/Finland/V8843/2021|EPI_ISL_2609232|2021-03-16[&!color=#a6761d,cluster=39,id_cluster=hCoV-19/Finland/V8843/2021|EPI_ISL_2609232|2021-03-16.C39]
	hCoV-19/Finland/V9145/2021|EPI_ISL_2031229|2021-03-20[&!color=#a6761d,cluster=39,id_cluster=hCoV-19/Finland/V9145/2021|EPI_ISL_2031229|2021-03-20.C39]
	hCoV-19/Finland/V9186/2021|EPI_ISL_2031231|2021-03-21[&!color=#a6761d,cluster=39,id_cluster=hCoV-19/Finland/V9186/2021|EPI_ISL_2031231|2021-03-21.C39]
	hCoV-19/Finland/V9050/2021|EPI_ISL_2031196|2021-03-19[&!color=#a6761d,cluster=39,id_cluster=hCoV-19/Finland/V9050/2021|EPI_ISL_2031196|2021-03-19.C39]
	hCoV-19/Finland/5709/2021|EPI_ISL_2258778|2021-03-30[&!color=#a6761d,cluster=39,id_cluster=hCoV-19/Finland/5709/2021|EPI_ISL_2258778|2021-03-30.C39]
	hCoV-19/Finland/V8728/2021|EPI_ISL_2609101|2021-03-15[&!color=#a6761d,cluster=39,id_cluster=hCoV-19/Finland/V8728/2021|EPI_ISL_2609101|2021-03-15.C39]
	hCoV-19/Finland/5015/2021|EPI_ISL_2259023|2021-03-11[&!color=#a6761d,cluster=39,id_cluster=hCoV-19/Finland/5015/2021|EPI_ISL_2259023|2021-03-11.C39]
	hCoV-19/Finland/V8882/2021|EPI_ISL_2609265|2021-03-17[&!color=#a6761d,cluster=39,id_cluster=hCoV-19/Finland/V8882/2021|EPI_ISL_2609265|2021-03-17.C39]
	hCoV-19/Finland/5537/2021|EPI_ISL_2258825|2021-03-25[&!color=#a6761d,cluster=39,id_cluster=hCoV-19/Finland/5537/2021|EPI_ISL_2258825|2021-03-25.C39]
	hCoV-19/Finland/V8744/2021|EPI_ISL_2609116|2021-03-15[&!color=#a6761d,cluster=39,id_cluster=hCoV-19/Finland/V8744/2021|EPI_ISL_2609116|2021-03-15.C39]
	hCoV-19/Finland/V8963/2021|EPI_ISL_2604568|2021-03-18[&!color=#a6761d,cluster=39,id_cluster=hCoV-19/Finland/V8963/2021|EPI_ISL_2604568|2021-03-18.C39]
	hCoV-19/Finland/V6493/2021|EPI_ISL_2608563|2021-03-06[&!color=#a6761d,cluster=39,id_cluster=hCoV-19/Finland/V6493/2021|EPI_ISL_2608563|2021-03-06.C39]
	hCoV-19/Finland/V8826/2021|EPI_ISL_2609219|2021-03-16[&!color=#a6761d,cluster=39,id_cluster=hCoV-19/Finland/V8826/2021|EPI_ISL_2609219|2021-03-16.C39]
	hCoV-19/Finland/V8594/2021|EPI_ISL_2608598|2021-03-15[&!color=#a6761d,cluster=39,id_cluster=hCoV-19/Finland/V8594/2021|EPI_ISL_2608598|2021-03-15.C39]
	hCoV-19/Finland/THL-202109300/2021|EPI_ISL_2506303|2021-03-12[&!color=#a6761d,cluster=39,id_cluster=hCoV-19/Finland/THL-202109300/2021|EPI_ISL_2506303|2021-03-12.C39]
	hCoV-19/Finland/THL-202109302/2021|EPI_ISL_2506305|2021-03-12[&!color=#a6761d,cluster=39,id_cluster=hCoV-19/Finland/THL-202109302/2021|EPI_ISL_2506305|2021-03-12.C39]
	hCoV-19/Finland/THL-202109621/2021|EPI_ISL_2506566|2021-03-13[&!color=#a6761d,cluster=39,id_cluster=hCoV-19/Finland/THL-202109621/2021|EPI_ISL_2506566|2021-03-13.C39]
	hCoV-19/Finland/5896/2021|EPI_ISL_2609316|2021-04-05[&!color=#a6761d,cluster=39,id_cluster=hCoV-19/Finland/5896/2021|EPI_ISL_2609316|2021-04-05.C39]
	hCoV-19/Finland/5797/2021|EPI_ISL_2604490|2021-04-01[&!color=#a6761d,cluster=39,id_cluster=hCoV-19/Finland/5797/2021|EPI_ISL_2604490|2021-04-01.C39]
	hCoV-19/Finland/5817/2021|EPI_ISL_2604505|2021-04-04[&!color=#a6761d,cluster=39,id_cluster=hCoV-19/Finland/5817/2021|EPI_ISL_2604505|2021-04-04.C39]
	hCoV-19/Finland/5805/2021|EPI_ISL_2604496|2021-04-03[&!color=#a6761d,cluster=39,id_cluster=hCoV-19/Finland/5805/2021|EPI_ISL_2604496|2021-04-03.C39]
	hCoV-19/Finland/5891/2021|EPI_ISL_2609312|2021-04-06[&!color=#a6761d,cluster=39,id_cluster=hCoV-19/Finland/5891/2021|EPI_ISL_2609312|2021-04-06.C39]
	hCoV-19/Finland/5707/2021|EPI_ISL_2258776|2021-03-29[&!color=#a6761d,cluster=39,id_cluster=hCoV-19/Finland/5707/2021|EPI_ISL_2258776|2021-03-29.C39]
	hCoV-19/Finland/5434/2021|EPI_ISL_2258517|2021-03-22[&!color=#a6761d,cluster=39,id_cluster=hCoV-19/Finland/5434/2021|EPI_ISL_2258517|2021-03-22.C39]
	hCoV-19/Finland/V8593/2021|EPI_ISL_2608597|2021-03-15[&!color=#a6761d,cluster=39,id_cluster=hCoV-19/Finland/V8593/2021|EPI_ISL_2608597|2021-03-15.C39]
	hCoV-19/Finland/5803/2021|EPI_ISL_2604494|2021-04-03[&!color=#a6761d,cluster=39,id_cluster=hCoV-19/Finland/5803/2021|EPI_ISL_2604494|2021-04-03.C39]
	hCoV-19/Finland/5807/2021|EPI_ISL_2604498|2021-04-03[&!color=#a6761d,cluster=39,id_cluster=hCoV-19/Finland/5807/2021|EPI_ISL_2604498|2021-04-03.C39]
	hCoV-19/Finland/5814/2021|EPI_ISL_2604503|2021-04-04[&!color=#a6761d,cluster=39,id_cluster=hCoV-19/Finland/5814/2021|EPI_ISL_2604503|2021-04-04.C39]
	hCoV-19/Finland/5953/2021|EPI_ISL_2609340|2021-04-09[&!color=#a6761d,cluster=39,id_cluster=hCoV-19/Finland/5953/2021|EPI_ISL_2609340|2021-04-09.C39]
	hCoV-19/Finland/THL-202111730/2021|EPI_ISL_2507625|2021-04-03[&!color=#a6761d,cluster=39,id_cluster=hCoV-19/Finland/THL-202111730/2021|EPI_ISL_2507625|2021-04-03.C39]
	hCoV-19/Finland/THL-202111964/2021|EPI_ISL_2507789|2021-04-09[&!color=#a6761d,cluster=39,id_cluster=hCoV-19/Finland/THL-202111964/2021|EPI_ISL_2507789|2021-04-09.C39]
	hCoV-19/Finland/THL-202113978/2021|EPI_ISL_2508323|2021-04-19[&!color=#a6761d,cluster=39,id_cluster=hCoV-19/Finland/THL-202113978/2021|EPI_ISL_2508323|2021-04-19.C39]
	hCoV-19/Finland/THL-202111853/2021|EPI_ISL_2507722|2021-04-01[&!color=#a6761d,cluster=39,id_cluster=hCoV-19/Finland/THL-202111853/2021|EPI_ISL_2507722|2021-04-01.C39]
	hCoV-19/Finland/HEL-18-451/2021|EPI_ISL_1082112|2021-01-20[&!color=#666666,cluster=40,id_cluster=hCoV-19/Finland/HEL-18-451/2021|EPI_ISL_1082112|2021-01-20.C40]
	hCoV-19/Finland/HEL-14-349/2021|EPI_ISL_1082077|2021-01-24[&!color=#666666,cluster=40,id_cluster=hCoV-19/Finland/HEL-14-349/2021|EPI_ISL_1082077|2021-01-24.C40]
	hCoV-19/Finland/4005/2021|EPI_ISL_2604260|2021-03-03[&!color=#666666,cluster=40,id_cluster=hCoV-19/Finland/4005/2021|EPI_ISL_2604260|2021-03-03.C40]
	hCoV-19/Finland/THL-202112586/2021|EPI_ISL_2363803|2021-04-24[&!color=#d95f02,cluster=50,id_cluster=hCoV-19/Finland/THL-202112586/2021|EPI_ISL_2363803|2021-04-24.C50]
	hCoV-19/Finland/THL-202111632/2021|EPI_ISL_2507544|2021-04-05[&!color=#d95f02,cluster=50,id_cluster=hCoV-19/Finland/THL-202111632/2021|EPI_ISL_2507544|2021-04-05.C50]
	hCoV-19/Finland/THL-202112131/2021|EPI_ISL_2507929|2021-04-12[&!color=#d95f02,cluster=50,id_cluster=hCoV-19/Finland/THL-202112131/2021|EPI_ISL_2507929|2021-04-12.C50]
	hCoV-19/Finland/THL-202102237/2021|EPI_ISL_2590703|2021-01-28[&!color=#d95f02,cluster=50,id_cluster=hCoV-19/Finland/THL-202102237/2021|EPI_ISL_2590703|2021-01-28.C50]
	hCoV-19/Finland/5995/2021|EPI_ISL_2604756|2021-04-11[&!color=#d95f02,cluster=50,id_cluster=hCoV-19/Finland/5995/2021|EPI_ISL_2604756|2021-04-11.C50]
	hCoV-19/Finland/6577/2021|EPI_ISL_2608836|2021-05-03[&!color=#66a61e,cluster=61,id_cluster=hCoV-19/Finland/6577/2021|EPI_ISL_2608836|2021-05-03.C61]
	hCoV-19/Finland/THL-202111786/2021|EPI_ISL_2507672|2021-04-04[&!color=#66a61e,cluster=61,id_cluster=hCoV-19/Finland/THL-202111786/2021|EPI_ISL_2507672|2021-04-04.C61]
	hCoV-19/Finland/5881/2021|EPI_ISL_2604720|2021-04-06[&cluster=-1,id_cluster=hCoV-19/Finland/5881/2021|EPI_ISL_2604720|2021-04-06.C-1]
	hCoV-19/Finland/THL-202106268/2021|EPI_ISL_2505398|2021-03-08[&cluster=-1,id_cluster=hCoV-19/Finland/THL-202106268/2021|EPI_ISL_2505398|2021-03-08.C-1]
	hCoV-19/Finland/THL-202103995/2021|EPI_ISL_2591386|2021-02-08[&!color=#e6ab02,cluster=70,id_cluster=hCoV-19/Finland/THL-202103995/2021|EPI_ISL_2591386|2021-02-08.C70]
	hCoV-19/Finland/THL-202111966/2021|EPI_ISL_2507791|2021-04-06[&!color=#e6ab02,cluster=70,id_cluster=hCoV-19/Finland/THL-202111966/2021|EPI_ISL_2507791|2021-04-06.C70]
	hCoV-19/Finland/THL-202111835/2021|EPI_ISL_2507709|2021-03-29[&!color=#e6ab02,cluster=70,id_cluster=hCoV-19/Finland/THL-202111835/2021|EPI_ISL_2507709|2021-03-29.C70]
	hCoV-19/Finland/THL-202112427/2021|EPI_ISL_2508159|2021-04-16[&!color=#e6ab02,cluster=70,id_cluster=hCoV-19/Finland/THL-202112427/2021|EPI_ISL_2508159|2021-04-16.C70]
	hCoV-19/Finland/THL-202103034/2021|EPI_ISL_2590964|2021-02-25[&!color=#e6ab02,cluster=70,id_cluster=hCoV-19/Finland/THL-202103034/2021|EPI_ISL_2590964|2021-02-25.C70]
	hCoV-19/Finland/6183/2021|EPI_ISL_2609389|2021-04-18[&!color=#a6761d,cluster=71,id_cluster=hCoV-19/Finland/6183/2021|EPI_ISL_2609389|2021-04-18.C71]
	hCoV-19/Finland/5398/2021|EPI_ISL_2258885|2021-03-21[&!color=#a6761d,cluster=71,id_cluster=hCoV-19/Finland/5398/2021|EPI_ISL_2258885|2021-03-21.C71]
	hCoV-19/Finland/HEL-20-697/2021|EPI_ISL_1279074|2021-01-28[&cluster=-1,id_cluster=hCoV-19/Finland/HEL-20-697/2021|EPI_ISL_1279074|2021-01-28.C-1]
	hCoV-19/Finland/HEL4-36/2020|EPI_ISL_833205|2020-12-21[&!color=#666666,cluster=80,id_cluster=hCoV-19/Finland/HEL4-36/2020|EPI_ISL_833205|2020-12-21.C80]
	hCoV-19/Finland/V966/2021|EPI_ISL_2608711|2021-02-06[&!color=#666666,cluster=80,id_cluster=hCoV-19/Finland/V966/2021|EPI_ISL_2608711|2021-02-06.C80]
	hCoV-19/Finland/V968/2021|EPI_ISL_2608712|2021-02-06[&!color=#666666,cluster=80,id_cluster=hCoV-19/Finland/V968/2021|EPI_ISL_2608712|2021-02-06.C80]
	hCoV-19/Finland/HEL-20-714/2021|EPI_ISL_1279024|2021-01-29[&!color=#666666,cluster=80,id_cluster=hCoV-19/Finland/HEL-20-714/2021|EPI_ISL_1279024|2021-01-29.C80]
	hCoV-19/Finland/HEL-19-586/2021|EPI_ISL_1082060|2021-01-26[&!color=#1b9e77,cluster=81,id_cluster=hCoV-19/Finland/HEL-19-586/2021|EPI_ISL_1082060|2021-01-26.C81]
[truncated: 3,388 more rows]
