# Supplementary material for: ClusTRace, a bioinformatic pipeline for analyzing clusters in virus phylogenies
Source: BMC Bioinformatics. 2022 May 28;23:196. doi: 10.1186/s12859-022-04709-8 (PMC9143711; doi:10.1186/s12859-022-04709-8)
Supplement: Supplementary file 2 — Additional file 2: ClusTRace results for Alfa and Beta sequences. Includes all files output by ClusTRace. [file 12859_2022_4709_MOESM2_ESM.zip › FIN-SC2-acc210624/B.1.1.7/mr=20/B.1.1.7.mr=20.cl=1.msa]

>HCOV-19/FINLAND/1098/2021|EPI_ISL_1496732|2021-02-03 0 bp

>HCOV-19/FINLAND/2237/2021|EPI_ISL_1841616|2021-02-13 0 bp

>HCOV-19/FINLAND/2334/2021|EPI_ISL_1841705|2021-02-14 0 bp

>HCOV-19/FINLAND/4007/2021|EPI_ISL_2604262|2021-03-02 0 bp

>HCOV-19/FINLAND/4010/2021|EPI_ISL_2604265|2021-03-03 0 bp
