# Supplementary material for: ClusTRace, a bioinformatic pipeline for analyzing clusters in virus phylogenies
Source: BMC Bioinformatics. 2022 May 28;23:196. doi: 10.1186/s12859-022-04709-8 (PMC9143711; doi:10.1186/s12859-022-04709-8)
Supplement: Supplementary file 2 — Additional file 2: ClusTRace results for Alfa and Beta sequences. Includes all files output by ClusTRace. [file 12859_2022_4709_MOESM2_ESM.zip › FIN-SC2-acc210624/B.1.1.7/mr=20/B.1.1.7.mr=20.cl=10.msa]

>HCOV-19/FINLAND/5784/2021|EPI_ISL_2604483|2021-03-31 0 bp

>HCOV-19/FINLAND/6000/2021|EPI_ISL_2604761|2021-04-11 0 bp

>HCOV-19/FINLAND/6240/2021|EPI_ISL_2608525|2021-04-22 0 bp

>HCOV-19/FINLAND/6249/2021|EPI_ISL_2608533|2021-04-21 0 bp

>HCOV-19/FINLAND/6254/2021|EPI_ISL_2608538|2021-04-22 0 bp

>HCOV-19/FINLAND/6424/2021|EPI_ISL_2608625|2021-04-26 0 bp

>HCOV-19/FINLAND/THL-202106438/2021|EPI_ISL_2505553|2021-02-23 0 bp

>HCOV-19/FINLAND/THL-202108778/2021|EPI_ISL_2505898|2021-02-26 0 bp

>HCOV-19/FINLAND/THL-202108791/2021|EPI_ISL_2505906|2021-02-27 0 bp

>HCOV-19/FINLAND/THL-202108809/2021|EPI_ISL_2505921|2021-02-26 0 bp

>HCOV-19/FINLAND/THL-202109086/2021|EPI_ISL_2506151|2021-03-02 0 bp

>HCOV-19/FINLAND/THL-202109088/2021|EPI_ISL_2506153|2021-03-01 0 bp

>HCOV-19/FINLAND/THL-202109089/2021|EPI_ISL_2506154|2021-03-01 0 bp

>HCOV-19/FINLAND/THL-202109090/2021|EPI_ISL_2506155|2021-03-01 0 bp

>HCOV-19/FINLAND/THL-202109240/2021|EPI_ISL_2506271|2021-03-08 0 bp

>HCOV-19/FINLAND/THL-202109402/2021|EPI_ISL_2506388|2021-03-11 0 bp

>HCOV-19/FINLAND/THL-202109425/2021|EPI_ISL_2506410|2021-03-08 0 bp

>HCOV-19/FINLAND/THL-202109654/2021|EPI_ISL_2506588|2021-03-16 0 bp

>HCOV-19/FINLAND/THL-202109828/2021|EPI_ISL_2506713|2021-03-20 0 bp

>HCOV-19/FINLAND/THL-202110323/2021|EPI_ISL_2506939|2021-03-23 0 bp

>HCOV-19/FINLAND/THL-202110420/2021|EPI_ISL_2507018|2021-03-25 0 bp

>HCOV-19/FINLAND/THL-202111531/2021|EPI_ISL_2507454|2021-03-31 0 bp

>HCOV-19/FINLAND/THL-202111579/2021|EPI_ISL_2507495|2021-04-01 0 bp

>HCOV-19/FINLAND/THL-202111587/2021|EPI_ISL_2507501|2021-04-01 0 bp

>HCOV-19/FINLAND/THL-202111588/2021|EPI_ISL_2507502|2021-04-02 0 bp

>HCOV-19/FINLAND/THL-202111607/2021|EPI_ISL_2507519|2021-03-31 0 bp

>HCOV-19/FINLAND/THL-202111608/2021|EPI_ISL_2507520|2021-03-31 0 bp

>HCOV-19/FINLAND/THL-202111609/2021|EPI_ISL_2507521|2021-03-31 0 bp

>HCOV-19/FINLAND/THL-202111620/2021|EPI_ISL_2507532|2021-03-22 0 bp

>HCOV-19/FINLAND/THL-202111728/2021|EPI_ISL_2507624|2021-03-30 0 bp

>HCOV-19/FINLAND/THL-202111731/2021|EPI_ISL_2507626|2021-03-31 0 bp

>HCOV-19/FINLAND/THL-202111733/2021|EPI_ISL_2507627|2021-04-01 0 bp

>HCOV-19/FINLAND/THL-202111820/2021|EPI_ISL_2507699|2021-04-04 0 bp

>HCOV-19/FINLAND/THL-202111821/2021|EPI_ISL_2507700|2021-04-02 0 bp

>HCOV-19/FINLAND/THL-202111838/2021|EPI_ISL_2507712|2021-04-03 0 bp

>HCOV-19/FINLAND/THL-202111841/2021|EPI_ISL_2507714|2021-04-01 0 bp

>HCOV-19/FINLAND/THL-202111848/2021|EPI_ISL_2507718|2021-03-29 0 bp

>HCOV-19/FINLAND/THL-202111937/2021|EPI_ISL_2507772|2021-04-09 0 bp

>HCOV-19/FINLAND/THL-202111938/2021|EPI_ISL_2507773|2021-04-12 0 bp

>HCOV-19/FINLAND/THL-202111967/2021|EPI_ISL_2507792|2021-04-11 0 bp

>HCOV-19/FINLAND/THL-202111968/2021|EPI_ISL_2507793|2021-04-06 0 bp

>HCOV-19/FINLAND/THL-202111969/2021|EPI_ISL_2507794|2021-04-10 0 bp

>HCOV-19/FINLAND/THL-202111971/2021|EPI_ISL_2507796|2021-04-09 0 bp

>HCOV-19/FINLAND/THL-202111974/2021|EPI_ISL_2507798|2021-04-06 0 bp

>HCOV-19/FINLAND/THL-202111976/2021|EPI_ISL_2507799|2021-04-08 0 bp

>HCOV-19/FINLAND/THL-202111978/2021|EPI_ISL_2507801|2021-04-06 0 bp

>HCOV-19/FINLAND/THL-202111980/2021|EPI_ISL_2507803|2021-04-06 0 bp

>HCOV-19/FINLAND/THL-202111981/2021|EPI_ISL_2507804|2021-04-12 0 bp

>HCOV-19/FINLAND/THL-202111984/2021|EPI_ISL_2507806|2021-04-07 0 bp

>HCOV-19/FINLAND/THL-202111989/2021|EPI_ISL_2507809|2021-04-12 0 bp

>HCOV-19/FINLAND/THL-202111993/2021|EPI_ISL_2507812|2021-04-12 0 bp

>HCOV-19/FINLAND/THL-202112031/2021|EPI_ISL_2507846|2021-04-10 0 bp

>HCOV-19/FINLAND/THL-202112165/2021|EPI_ISL_2507954|2021-04-12 0 bp

>HCOV-19/FINLAND/THL-202112168/2021|EPI_ISL_2507957|2021-04-10 0 bp

>HCOV-19/FINLAND/THL-202112298/2021|EPI_ISL_2508059|2021-04-16 0 bp

>HCOV-19/FINLAND/THL-202112340/2021|EPI_ISL_2508093|2021-04-14 0 bp

>HCOV-19/FINLAND/THL-202112425/2021|EPI_ISL_2508157|2021-04-13 0 bp

>HCOV-19/FINLAND/THL-202112431/2021|EPI_ISL_2508162|2021-04-13 0 bp

>HCOV-19/FINLAND/THL-202112435/2021|EPI_ISL_2508165|2021-04-15 0 bp

>HCOV-19/FINLAND/THL-202112444/2021|EPI_ISL_2508171|2021-04-13 0 bp

>HCOV-19/FINLAND/THL-202112448/2021|EPI_ISL_2508174|2021-04-14 0 bp

>HCOV-19/FINLAND/THL-202112466/2021|EPI_ISL_2508190|2021-04-17 0 bp

>HCOV-19/FINLAND/THL-202112529/2021|EPI_ISL_2508233|2021-04-22 0 bp

>HCOV-19/FINLAND/THL-202113969/2021|EPI_ISL_2508318|2021-04-20 0 bp

>HCOV-19/FINLAND/THL-202113972/2021|EPI_ISL_2508319|2021-04-25 0 bp

>HCOV-19/FINLAND/THL-202113983/2021|EPI_ISL_2508326|2021-04-24 0 bp

>HCOV-19/FINLAND/THL-202113986/2021|EPI_ISL_2508329|2021-04-20 0 bp

>HCOV-19/FINLAND/THL-202113994/2021|EPI_ISL_2363811|2021-04-23 0 bp

>HCOV-19/FINLAND/THL-202113995/2021|EPI_ISL_2508334|2021-04-19 0 bp

>HCOV-19/FINLAND/THL-202113998/2021|EPI_ISL_2508336|2021-04-21 0 bp

>HCOV-19/FINLAND/THL-202113999/2021|EPI_ISL_2508337|2021-04-23 0 bp

>HCOV-19/FINLAND/THL-202114004/2021|EPI_ISL_2363813|2021-04-21 0 bp

>HCOV-19/FINLAND/THL-202114007/2021|EPI_ISL_2363816|2021-04-20 0 bp

>HCOV-19/FINLAND/THL-202114009/2021|EPI_ISL_2508340|2021-04-21 0 bp

>HCOV-19/FINLAND/THL-202114017/2021|EPI_ISL_2508346|2021-04-27 0 bp

>HCOV-19/FINLAND/THL-202117096/2021|EPI_ISL_2363892|2021-04-30 0 bp

>HCOV-19/FINLAND/THL-202117114/2021|EPI_ISL_2363909|2021-04-30 0 bp

>HCOV-19/FINLAND/THL-202117220/2021|EPI_ISL_2363991|2021-04-27 0 bp

>HCOV-19/FINLAND/THL-202117229/2021|EPI_ISL_2364000|2021-05-01 0 bp

>HCOV-19/FINLAND/THL-202117233/2021|EPI_ISL_2364002|2021-04-30 0 bp

>HCOV-19/FINLAND/THL-202117240/2021|EPI_ISL_2364008|2021-04-25 0 bp

>HCOV-19/FINLAND/THL-202117242/2021|EPI_ISL_2364010|2021-04-25 0 bp

>HCOV-19/FINLAND/THL-202117258/2021|EPI_ISL_2364022|2021-05-10 0 bp

>HCOV-19/FINLAND/TRE24386_4/2021|EPI_ISL_2153432|2021-04-06 0 bp
