# Supplementary material for: ClusTRace, a bioinformatic pipeline for analyzing clusters in virus phylogenies
Source: BMC Bioinformatics. 2022 May 28;23:196. doi: 10.1186/s12859-022-04709-8 (PMC9143711; doi:10.1186/s12859-022-04709-8)
Supplement: Supplementary file 2 — Additional file 2: ClusTRace results for Alfa and Beta sequences. Includes all files output by ClusTRace. [file 12859_2022_4709_MOESM2_ESM.zip › FIN-SC2-acc210624/B.1.1.7/mr=20/B.1.1.7.mr=20.cl=101.msa]

>HCOV-19/FINLAND/THL-202109305/2021|EPI_ISL_2506308|2021-03-12 0 bp

>HCOV-19/FINLAND/THL-202109306/2021|EPI_ISL_2506309|2021-03-12 0 bp

>HCOV-19/FINLAND/THL-202109309/2021|EPI_ISL_2506312|2021-03-12 0 bp

>HCOV-19/FINLAND/THL-202109312/2021|EPI_ISL_2506314|2021-03-14 0 bp

>HCOV-19/FINLAND/THL-202109771/2021|EPI_ISL_2506675|2021-03-23 0 bp

>HCOV-19/FINLAND/THL-202110320/2021|EPI_ISL_2506936|2021-03-25 0 bp

>HCOV-19/FINLAND/V6227/2021|EPI_ISL_2609398|2021-03-05 0 bp
