# Supplementary material for: ClusTRace, a bioinformatic pipeline for analyzing clusters in virus phylogenies
Source: BMC Bioinformatics. 2022 May 28;23:196. doi: 10.1186/s12859-022-04709-8 (PMC9143711; doi:10.1186/s12859-022-04709-8)
Supplement: Supplementary file 2 — Additional file 2: ClusTRace results for Alfa and Beta sequences. Includes all files output by ClusTRace. [file 12859_2022_4709_MOESM2_ESM.zip › FIN-SC2-acc210624/B.1.1.7/mr=20/B.1.1.7.mr=20.cl=103.msa]

>HCOV-19/FINLAND/5404/2021|EPI_ISL_2258888|2021-03-21 0 bp

>HCOV-19/FINLAND/THL-202106259/2021|EPI_ISL_2505391|2021-03-09 0 bp

>HCOV-19/FINLAND/THL-202106260/2021|EPI_ISL_2505392|2021-03-09 0 bp

>HCOV-19/FINLAND/THL-202106261/2021|EPI_ISL_2505393|2021-03-09 0 bp

>HCOV-19/FINLAND/THL-202109890/2021|EPI_ISL_2506757|2021-03-15 0 bp

>HCOV-19/FINLAND/THL-202109891/2021|EPI_ISL_2506758|2021-03-18 0 bp

>HCOV-19/FINLAND/THL-202109892/2021|EPI_ISL_2506759|2021-03-20 0 bp

>HCOV-19/FINLAND/THL-202109893/2021|EPI_ISL_2506760|2021-03-21 0 bp

>HCOV-19/FINLAND/THL-202109894/2021|EPI_ISL_2506761|2021-03-20 0 bp

>HCOV-19/FINLAND/THL-202109895/2021|EPI_ISL_2506762|2021-03-20 0 bp

>HCOV-19/FINLAND/THL-202109896/2021|EPI_ISL_2506763|2021-03-20 0 bp

>HCOV-19/FINLAND/THL-202109965/2021|EPI_ISL_2506823|2021-03-23 0 bp

>HCOV-19/FINLAND/THL-202112078/2021|EPI_ISL_2507883|2021-04-01 0 bp

>HCOV-19/FINLAND/THL-202112080/2021|EPI_ISL_2507885|2021-04-09 0 bp

>HCOV-19/FINLAND/THL-202112199/2021|EPI_ISL_2507977|2021-04-14 0 bp

>HCOV-19/FINLAND/THL-202113984/2021|EPI_ISL_2508327|2021-04-22 0 bp
