# Supplementary material for: ClusTRace, a bioinformatic pipeline for analyzing clusters in virus phylogenies
Source: BMC Bioinformatics. 2022 May 28;23:196. doi: 10.1186/s12859-022-04709-8 (PMC9143711; doi:10.1186/s12859-022-04709-8)
Supplement: Supplementary file 2 — Additional file 2: ClusTRace results for Alfa and Beta sequences. Includes all files output by ClusTRace. [file 12859_2022_4709_MOESM2_ESM.zip › FIN-SC2-acc210624/B.1.1.7/mr=20/B.1.1.7.mr=20.cl=108.msa]

>HCOV-19/FINLAND/2213/2021|EPI_ISL_1841595|2021-02-12 0 bp

>HCOV-19/FINLAND/2225/2021|EPI_ISL_1841605|2021-02-12 0 bp

>HCOV-19/FINLAND/3111/2021|EPI_ISL_1842204|2021-02-17 0 bp

>HCOV-19/FINLAND/3192/2021|EPI_ISL_1842737|2021-02-23 0 bp

>HCOV-19/FINLAND/3572/2021|EPI_ISL_2258468|2021-02-26 0 bp

>HCOV-19/FINLAND/3812/2021|EPI_ISL_2258579|2021-02-28 0 bp

>HCOV-19/FINLAND/4569/2021|EPI_ISL_2258624|2021-03-08 0 bp

>HCOV-19/FINLAND/4957/2021|EPI_ISL_2258976|2021-03-10 0 bp

>HCOV-19/FINLAND/4969/2021|EPI_ISL_2258985|2021-03-10 0 bp

>HCOV-19/FINLAND/4981/2021|EPI_ISL_2258991|2021-03-10 0 bp

>HCOV-19/FINLAND/4982/2021|EPI_ISL_2258992|2021-03-10 0 bp

>HCOV-19/FINLAND/5000/2021|EPI_ISL_2259008|2021-03-11 0 bp

>HCOV-19/FINLAND/5139/2021|EPI_ISL_2258729|2021-03-12 0 bp

>HCOV-19/FINLAND/6857/2021|EPI_ISL_2608890|2021-05-08 0 bp

>HCOV-19/FINLAND/THL-202109307/2021|EPI_ISL_2506310|2021-03-12 0 bp

>HCOV-19/FINLAND/THL-202109321/2021|EPI_ISL_2506322|2021-03-11 0 bp

>HCOV-19/FINLAND/THL-202109343/2021|EPI_ISL_2506342|2021-03-11 0 bp

>HCOV-19/FINLAND/THL-202109349/2021|EPI_ISL_2506348|2021-03-11 0 bp

>HCOV-19/FINLAND/THL-202109799/2021|EPI_ISL_2506687|2021-03-19 0 bp

>HCOV-19/FINLAND/THL-202109862/2021|EPI_ISL_2506742|2021-03-18 0 bp

>HCOV-19/FINLAND/THL-202109867/2021|EPI_ISL_2506745|2021-03-18 0 bp

>HCOV-19/FINLAND/THL-202109977/2021|EPI_ISL_2506835|2021-03-23 0 bp

>HCOV-19/FINLAND/THL-202111778/2021|EPI_ISL_2507665|2021-04-03 0 bp

>HCOV-19/FINLAND/THL-202111797/2021|EPI_ISL_2507680|2021-04-01 0 bp

>HCOV-19/FINLAND/TRE24386_2/2021|EPI_ISL_2153430|2021-04-08 0 bp

>HCOV-19/FINLAND/V5054/2021|EPI_ISL_2608499|2021-03-02 0 bp

>HCOV-19/FINLAND/V6264/2021|EPI_ISL_2609422|2021-03-05 0 bp

>HCOV-19/FINLAND/V8924/2021|EPI_ISL_2609300|2021-03-18 0 bp

>HCOV-19/FINLAND/V9004/2021|EPI_ISL_2604599|2021-03-19 0 bp

>HCOV-19/FINLAND/V9124/2021|EPI_ISL_2031225|2021-03-20 0 bp
