# Supplementary material for: ClusTRace, a bioinformatic pipeline for analyzing clusters in virus phylogenies
Source: BMC Bioinformatics. 2022 May 28;23:196. doi: 10.1186/s12859-022-04709-8 (PMC9143711; doi:10.1186/s12859-022-04709-8)
Supplement: Supplementary file 2 — Additional file 2: ClusTRace results for Alfa and Beta sequences. Includes all files output by ClusTRace. [file 12859_2022_4709_MOESM2_ESM.zip › FIN-SC2-acc210624/B.1.1.7/mr=20/B.1.1.7.mr=20.cl=109.vcf]

##fileformat=VCFv4.2
##FORMAT=<ID=DP,Number=1,Type=Integer,Description="Approximate read depth (reads with MQ=255 or with bad mates are filtered)">
##FORMAT=<ID=GT,Number=1,Type=String,Description="Genotype">
##INFO=<ID=DP,Number=1,Type=Integer,Description="Approximate read depth; some reads may have been filtered">
##contig=<ID=NC_045512.2,length=29870>
##msa2vcf.meta=compilation:20210914154939 githash:b4af268 htsjdk:2.24.1 date:20211006192738 cmd:--haploid --REF NC_045512.2 -c NC_045512.2 /scratch/project_2003915/FIN-SC2-acc210624/B.1.1.7/mr=20/B.1.1.7.mr=20.cl=109.msa
##SnpEffVersion="5.0e (build 2021-03-09 06:01), by Pablo Cingolani"
##SnpEffCmd="SnpEff  -no-downstream -no-intergenic -no-upstream -no-utr -noStats NC_045512.2 /scratch/project_2003915/FIN-SC2-acc210624/B.1.1.7/mr=20/B.1.1.7.mr=20.cl=109.vcf "
##INFO=<ID=ANN,Number=.,Type=String,Description="Functional annotations: 'Allele | Annotation | Annotation_Impact | Gene_Name | Gene_ID | Feature_Type | Feature_ID | Transcript_BioType | Rank | HGVS.c | HGVS.p | cDNA.pos / cDNA.length | CDS.pos / CDS.length | AA.pos / AA.length | Distance | ERRORS / WARNINGS / INFO' ">
##INFO=<ID=LOF,Number=.,Type=String,Description="Predicted loss of function effects for this variant. Format: 'Gene_Name | Gene_ID | Number_of_transcripts_in_gene | Percent_of_transcripts_affected'">
##INFO=<ID=NMD,Number=.,Type=String,Description="Predicted nonsense mediated decay effects for this variant. Format: 'Gene_Name | Gene_ID | Number_of_transcripts_in_gene | Percent_of_transcripts_affected'">
#CHROM	POS	ID	REF	ALT	QUAL	FILTER	INFO	FORMAT	NC_045512.2	hCoV-19/England/MILK-9E05B3/2020|EPI_ISL_601443|2020-09-20	hCoV-19/Finland/1591/2021|EPI_ISL_1497031|2021-02-09	hCoV-19/Finland/5973/2021|EPI_ISL_2604750|2021-04-09	hCoV-19/Finland/THL-202109370/2021|EPI_ISL_2506366|2021-03-12	hCoV-19/Finland/THL-202109497/2021|EPI_ISL_2506477|2021-03-10	hCoV-19/Finland/THL-202109697/2021|EPI_ISL_2506623|2021-03-11	hCoV-19/Finland/THL-202111564/2021|EPI_ISL_2507484|2021-03-27	hCoV-19/Finland/THL-202112382/2021|EPI_ISL_2363794|2021-04-24	hCoV-19/Finland/THL-202113941/2021|EPI_ISL_2508301|2021-04-20	hCoV-19/Finland/THL-202117196/2021|EPI_ISL_2363986|2021-04-27	hCoV-19/Finland/V8582/2021|EPI_ISL_2608589|2021-03-15	hCoV-19/Finland/V8773/2021|EPI_ISL_2609177|2021-03-17	hCoV-19/Finland/V9015/2021|EPI_ISL_2604607|2021-03-18
NC_045512.2	241	.	C	T	.	.	.	GT:DP	0:1	1:1	1:1	1:1	1:1	1:1	1:1	1:1	1:1	1:1	1:1	1:1	1:1	1:1
NC_045512.2	913	.	C	T	.	.	ANN=T|synonymous_variant|LOW|ORF1ab|GU280_gp01|transcript|GU280_gp01|protein_coding|1/2|c.648C>T|p.S216S|648/21291|648/21291|216/7096||,T|synonymous_variant|LOW|ORF1ab|GU280_gp01|transcript|GU280_gp01.2|protein_coding|1/1|c.648C>T|p.S216S|648/13218|648/13218|216/4405||,T|synonymous_variant|LOW|ORF1ab|GU280_gp01|transcript|YP_009725298.1|protein_coding|1/1|c.108C>T|p.S36S|108/1914|108/1914|36/637||WARNING_TRANSCRIPT_NO_START_CODON,T|synonymous_variant|LOW|ORF1ab|GU280_gp01|transcript|YP_009742609.1|protein_coding|1/1|c.108C>T|p.S36S|108/1914|108/1914|36/637||WARNING_TRANSCRIPT_NO_START_CODON	GT:DP	0:1	1:1	1:1	1:1	1:1	1:1	1:1	1:1	1:1	1:1	1:1	1:1	1:1	1:1
NC_045512.2	3037	.	C	T	.	.	ANN=T|synonymous_variant|LOW|ORF1ab|GU280_gp01|transcript|GU280_gp01|protein_coding|1/2|c.2772C>T|p.F924F|2772/21291|2772/21291|924/7096||,T|synonymous_variant|LOW|ORF1ab|GU280_gp01|transcript|GU280_gp01.2|protein_coding|1/1|c.2772C>T|p.F924F|2772/13218|2772/13218|924/4405||,T|synonymous_variant|LOW|ORF1ab|GU280_gp01|transcript|YP_009725299.1|protein_coding|1/1|c.318C>T|p.F106F|318/5835|318/5835|106/1944||WARNING_TRANSCRIPT_NO_START_CODON,T|synonymous_variant|LOW|ORF1ab|GU280_gp01|transcript|YP_009742610.1|protein_coding|1/1|c.318C>T|p.F106F|318/5835|318/5835|106/1944||WARNING_TRANSCRIPT_NO_START_CODON	GT:DP	0:1	1:1	1:1	1:1	1:1	1:1	1:1	1:1	1:1	1:1	1:1	1:1	1:1	1:1
NC_045512.2	3256	.	T	C	.	.	ANN=C|synonymous_variant|LOW|ORF1ab|GU280_gp01|transcript|GU280_gp01|protein_coding|1/2|c.2991T>C|p.N997N|2991/21291|2991/21291|997/7096||,C|synonymous_variant|LOW|ORF1ab|GU280_gp01|transcript|GU280_gp01.2|protein_coding|1/1|c.2991T>C|p.N997N|2991/13218|2991/13218|997/4405||,C|synonymous_variant|LOW|ORF1ab|GU280_gp01|transcript|YP_009725299.1|protein_coding|1/1|c.537T>C|p.N179N|537/5835|537/5835|179/1944||WARNING_TRANSCRIPT_NO_START_CODON,C|synonymous_variant|LOW|ORF1ab|GU280_gp01|transcript|YP_009742610.1|protein_coding|1/1|c.537T>C|p.N179N|537/5835|537/5835|179/1944||WARNING_TRANSCRIPT_NO_START_CODON	GT:DP	0:1	0:1	1:1	1:1	1:1	1:1	1:1	1:1	1:1	1:1	1:1	1:1	1:1	1:1
NC_045512.2	3267	.	C	T	.	.	ANN=T|missense_variant|MODERATE|ORF1ab|GU280_gp01|transcript|GU280_gp01|protein_coding|1/2|c.3002C>T|p.T1001I|3002/21291|3002/21291|1001/7096||,T|missense_variant|MODERATE|ORF1ab|GU280_gp01|transcript|GU280_gp01.2|protein_coding|1/1|c.3002C>T|p.T1001I|3002/13218|3002/13218|1001/4405||,T|missense_variant|MODERATE|ORF1ab|GU280_gp01|transcript|YP_009725299.1|protein_coding|1/1|c.548C>T|p.T183I|548/5835|548/5835|183/1944||WARNING_TRANSCRIPT_NO_START_CODON,T|missense_variant|MODERATE|ORF1ab|GU280_gp01|transcript|YP_009742610.1|protein_coding|1/1|c.548C>T|p.T183I|548/5835|548/5835|183/1944||WARNING_TRANSCRIPT_NO_START_CODON	GT:DP	0:1	1:1	1:1	1:1	1:1	1:1	1:1	1:1	1:1	1:1	1:1	1:1	1:1	1:1
NC_045512.2	5388	.	C	A	.	.	ANN=A|missense_variant|MODERATE|ORF1ab|GU280_gp01|transcript|GU280_gp01|protein_coding|1/2|c.5123C>A|p.A1708D|5123/21291|5123/21291|1708/7096||,A|missense_variant|MODERATE|ORF1ab|GU280_gp01|transcript|GU280_gp01.2|protein_coding|1/1|c.5123C>A|p.A1708D|5123/13218|5123/13218|1708/4405||,A|missense_variant|MODERATE|ORF1ab|GU280_gp01|transcript|YP_009725299.1|protein_coding|1/1|c.2669C>A|p.A890D|2669/5835|2669/5835|890/1944||WARNING_TRANSCRIPT_NO_START_CODON,A|missense_variant|MODERATE|ORF1ab|GU280_gp01|transcript|YP_009742610.1|protein_coding|1/1|c.2669C>A|p.A890D|2669/5835|2669/5835|890/1944||WARNING_TRANSCRIPT_NO_START_CODON	GT:DP	0:1	1:1	1:1	1:1	1:1	1:1	1:1	1:1	1:1	1:1	1:1	1:1	1:1	1:1
NC_045512.2	5986	.	C	T	.	.	ANN=T|synonymous_variant|LOW|ORF1ab|GU280_gp01|transcript|GU280_gp01|protein_coding|1/2|c.5721C>T|p.F1907F|5721/21291|5721/21291|1907/7096||,T|synonymous_variant|LOW|ORF1ab|GU280_gp01|transcript|GU280_gp01.2|protein_coding|1/1|c.5721C>T|p.F1907F|5721/13218|5721/13218|1907/4405||,T|synonymous_variant|LOW|ORF1ab|GU280_gp01|transcript|YP_009725299.1|protein_coding|1/1|c.3267C>T|p.F1089F|3267/5835|3267/5835|1089/1944||WARNING_TRANSCRIPT_NO_START_CODON,T|synonymous_variant|LOW|ORF1ab|GU280_gp01|transcript|YP_009742610.1|protein_coding|1/1|c.3267C>T|p.F1089F|3267/5835|3267/5835|1089/1944||WARNING_TRANSCRIPT_NO_START_CODON	GT:DP	0:1	1:1	0:1	1:1	0:1	1:1	0:1	1:1	0:1	1:1	1:1	1:1	1:1	0:1
NC_045512.2	6954	.	T	C	.	.	ANN=C|missense_variant|MODERATE|ORF1ab|GU280_gp01|transcript|GU280_gp01|protein_coding|1/2|c.6689T>C|p.I2230T|6689/21291|6689/21291|2230/7096||,C|missense_variant|MODERATE|ORF1ab|GU280_gp01|transcript|GU280_gp01.2|protein_coding|1/1|c.6689T>C|p.I2230T|6689/13218|6689/13218|2230/4405||,C|missense_variant|MODERATE|ORF1ab|GU280_gp01|transcript|YP_009725299.1|protein_coding|1/1|c.4235T>C|p.I1412T|4235/5835|4235/5835|1412/1944||WARNING_TRANSCRIPT_NO_START_CODON,C|missense_variant|MODERATE|ORF1ab|GU280_gp01|transcript|YP_009742610.1|protein_coding|1/1|c.4235T>C|p.I1412T|4235/5835|4235/5835|1412/1944||WARNING_TRANSCRIPT_NO_START_CODON	GT:DP	0:1	1:1	1:1	0:1	1:1	1:1	1:1	1:1	1:1	1:1	1:1	1:1	1:1	1:1
NC_045512.2	11287	.	GTCTGGTTTT	G	.	.	ANN=G|conservative_inframe_deletion|MODERATE|ORF1ab|GU280_gp01|transcript|GU280_gp01|protein_coding|1/2|c.11023_11031delTCTGGTTTT|p.S3675_F3677del|11023/21291|11023/21291|3675/7096||,G|conservative_inframe_deletion|MODERATE|ORF1ab|GU280_gp01|transcript|GU280_gp01.2|protein_coding|1/1|c.11023_11031delTCTGGTTTT|p.S3675_F3677del|11023/13218|11023/13218|3675/4405||,G|conservative_inframe_deletion|MODERATE|ORF1ab|GU280_gp01|transcript|YP_009725302.1|protein_coding|1/1|c.316_324delTCTGGTTTT|p.S106_F108del|316/870|316/870|106/289||WARNING_TRANSCRIPT_NO_START_CODON,G|conservative_inframe_deletion|MODERATE|ORF1ab|GU280_gp01|transcript|YP_009742613.1|protein_coding|1/1|c.316_324delTCTGGTTTT|p.S106_F108del|316/870|316/870|106/289||WARNING_TRANSCRIPT_NO_START_CODON	GT:DP	0:1	1:1	1:1	1:1	1:1	1:1	1:1	1:1	1:1	1:1	1:1	1:1	1:1	1:1
NC_045512.2	14408	.	C	T	.	.	ANN=T|missense_variant|MODERATE|ORF1ab|GU280_gp01|transcript|GU280_gp01|protein_coding|2/2|c.14144C>T|p.P4715L|14144/21291|14144/21291|4715/7096||,T|missense_variant|MODERATE|ORF1ab|GU280_gp01|transcript|YP_009725307.1|protein_coding|2/2|c.968C>T|p.P323L|968/2796|968/2796|323/931||WARNING_TRANSCRIPT_NO_START_CODON	GT:DP	0:1	1:1	1:1	1:1	1:1	1:1	1:1	1:1	1:1	1:1	1:1	1:1	1:1	1:1
NC_045512.2	14676	.	C	T	.	.	ANN=T|synonymous_variant|LOW|ORF1ab|GU280_gp01|transcript|GU280_gp01|protein_coding|2/2|c.14412C>T|p.P4804P|14412/21291|14412/21291|4804/7096||,T|synonymous_variant|LOW|ORF1ab|GU280_gp01|transcript|YP_009725307.1|protein_coding|2/2|c.1236C>T|p.P412P|1236/2796|1236/2796|412/931||WARNING_TRANSCRIPT_NO_START_CODON	GT:DP	0:1	1:1	1:1	1:1	1:1	1:1	1:1	1:1	1:1	1:1	1:1	1:1	1:1	1:1
NC_045512.2	15279	.	C	T	.	.	ANN=T|synonymous_variant|LOW|ORF1ab|GU280_gp01|transcript|GU280_gp01|protein_coding|2/2|c.15015C>T|p.H5005H|15015/21291|15015/21291|5005/7096||,T|synonymous_variant|LOW|ORF1ab|GU280_gp01|transcript|YP_009725307.1|protein_coding|2/2|c.1839C>T|p.H613H|1839/2796|1839/2796|613/931||WARNING_TRANSCRIPT_NO_START_CODON	GT:DP	0:1	1:1	0:1	0:1	1:1	1:1	0:1	1:1	1:1	0:1	1:1	0:1	1:1	0:1
NC_045512.2	16176	.	T	C	.	.	ANN=C|synonymous_variant|LOW|ORF1ab|GU280_gp01|transcript|GU280_gp01|protein_coding|2/2|c.15912T>C|p.T5304T|15912/21291|15912/21291|5304/7096||,C|synonymous_variant|LOW|ORF1ab|GU280_gp01|transcript|YP_009725307.1|protein_coding|2/2|c.2736T>C|p.T912T|2736/2796|2736/2796|912/931||WARNING_TRANSCRIPT_NO_START_CODON	GT:DP	0:1	1:1	1:1	1:1	1:1	1:1	1:1	1:1	1:1	1:1	1:1	1:1	1:1	1:1
NC_045512.2	17615	.	A	G	.	.	ANN=G|missense_variant|MODERATE|ORF1ab|GU280_gp01|transcript|GU280_gp01|protein_coding|2/2|c.17351A>G|p.K5784R|17351/21291|17351/21291|5784/7096||,G|missense_variant|MODERATE|ORF1ab|GU280_gp01|transcript|YP_009725308.1|protein_coding|1/1|c.1379A>G|p.K460R|1379/1803|1379/1803|460/600||WARNING_TRANSCRIPT_NO_START_CODON	GT:DP	0:1	0:1	1:1	1:1	1:1	1:1	1:1	1:1	1:1	1:1	1:1	1:1	1:1	1:1
NC_045512.2	19079	.	A	G	.	.	ANN=G|missense_variant|MODERATE|ORF1ab|GU280_gp01|transcript|GU280_gp01|protein_coding|2/2|c.18815A>G|p.E6272G|18815/21291|18815/21291|6272/7096||,G|missense_variant|MODERATE|ORF1ab|GU280_gp01|transcript|YP_009725309.1|protein_coding|1/1|c.1040A>G|p.E347G|1040/1581|1040/1581|347/526||WARNING_TRANSCRIPT_NO_START_CODON	GT:DP	0:1	0:1	1:1	1:1	1:1	1:1	1:1	1:1	1:1	1:1	1:1	1:1	1:1	1:1
NC_045512.2	21764	.	ATACATG	A	.	.	ANN=A|disruptive_inframe_deletion|MODERATE|S|GU280_gp02|transcript|GU280_gp02|protein_coding|1/1|c.204_209delACATGT|p.H69_V70del|204/3822|204/3822|68/1273||INFO_REALIGN_3_PRIME	GT:DP	0:1	1:1	1:1	1:1	1:1	1:1	1:1	1:1	1:1	1:1	1:1	1:1	1:1	1:1
NC_045512.2	21990	.	TTTA	T	.	.	ANN=T|disruptive_inframe_deletion|MODERATE|S|GU280_gp02|transcript|GU280_gp02|protein_coding|1/1|c.432_434delTTA|p.Y145del|432/3822|432/3822|144/1273||INFO_REALIGN_3_PRIME	GT:DP	0:1	1:1	1:1	1:1	1:1	1:1	1:1	1:1	1:1	1:1	1:1	1:1	1:1	1:1
NC_045512.2	23063	.	A	T	.	.	ANN=T|missense_variant|MODERATE|S|GU280_gp02|transcript|GU280_gp02|protein_coding|1/1|c.1501A>T|p.N501Y|1501/3822|1501/3822|501/1273||	GT:DP	0:1	1:1	1:1	1:1	0:1	1:1	1:1	0:1	0:1	1:1	0:1	1:1	0:1	0:1
NC_045512.2	23271	.	C	A	.	.	ANN=A|missense_variant|MODERATE|S|GU280_gp02|transcript|GU280_gp02|protein_coding|1/1|c.1709C>A|p.A570D|1709/3822|1709/3822|570/1273||	GT:DP	0:1	1:1	1:1	1:1	1:1	1:1	1:1	1:1	1:1	1:1	1:1	1:1	1:1	1:1
NC_045512.2	23403	.	A	G	.	.	ANN=G|missense_variant|MODERATE|S|GU280_gp02|transcript|GU280_gp02|protein_coding|1/1|c.1841A>G|p.D614G|1841/3822|1841/3822|614/1273||	GT:DP	0:1	1:1	1:1	0:1	1:1	1:1	1:1	0:1	1:1	1:1	1:1	1:1	1:1	1:1
NC_045512.2	23604	.	C	A	.	.	ANN=A|missense_variant|MODERATE|S|GU280_gp02|transcript|GU280_gp02|protein_coding|1/1|c.2042C>A|p.P681H|2042/3822|2042/3822|681/1273||	GT:DP	0:1	1:1	1:1	1:1	1:1	1:1	1:1	1:1	1:1	1:1	1:1	1:1	1:1	1:1
NC_045512.2	23709	.	C	T	.	.	ANN=T|missense_variant|MODERATE|S|GU280_gp02|transcript|GU280_gp02|protein_coding|1/1|c.2147C>T|p.T716I|2147/3822|2147/3822|716/1273||	GT:DP	0:1	1:1	1:1	1:1	1:1	1:1	0:1	1:1	0:1	1:1	1:1	1:1	1:1	1:1
NC_045512.2	24506	.	T	G	.	.	ANN=G|missense_variant|MODERATE|S|GU280_gp02|transcript|GU280_gp02|protein_coding|1/1|c.2944T>G|p.S982A|2944/3822|2944/3822|982/1273||	GT:DP	0:1	1:1	1:1	1:1	1:1	1:1	0:1	1:1	0:1	1:1	1:1	1:1	1:1	0:1
NC_045512.2	24914	.	G	C	.	.	ANN=C|missense_variant|MODERATE|S|GU280_gp02|transcript|GU280_gp02|protein_coding|1/1|c.3352G>C|p.D1118H|3352/3822|3352/3822|1118/1273||	GT:DP	0:1	1:1	1:1	1:1	1:1	1:1	1:1	1:1	1:1	1:1	1:1	1:1	1:1	1:1
NC_045512.2	27972	.	C	T	.	.	ANN=T|stop_gained|HIGH|ORF8|GU280_gp09|transcript|GU280_gp09|protein_coding|1/1|c.79C>T|p.Q27*|79/366|79/366|27/121||	GT:DP	0:1	1:1	1:1	1:1	1:1	1:1	1:1	1:1	1:1	1:1	1:1	1:1	1:1	1:1
NC_045512.2	28048	.	G	T	.	.	ANN=T|missense_variant|MODERATE|ORF8|GU280_gp09|transcript|GU280_gp09|protein_coding|1/1|c.155G>T|p.R52I|155/366|155/366|52/121||	GT:DP	0:1	1:1	1:1	1:1	1:1	1:1	1:1	1:1	1:1	1:1	1:1	1:1	1:1	1:1
NC_045512.2	28111	.	A	G	.	.	ANN=G|missense_variant|MODERATE|ORF8|GU280_gp09|transcript|GU280_gp09|protein_coding|1/1|c.218A>G|p.Y73C|218/366|218/366|73/121||	GT:DP	0:1	1:1	1:1	1:1	1:1	1:1	1:1	1:1	1:1	1:1	1:1	1:1	1:1	1:1
NC_045512.2	28270	.	TA	T	.	.	.	GT:DP	0:1	1:1	1:1	1:1	1:1	1:1	1:1	1:1	1:1	1:1	1:1	1:1	1:1	1:1
NC_045512.2	28279	.	TGAT	TCTA	.	.	ANN=TCTA|missense_variant|MODERATE|N|GU280_gp10|transcript|GU280_gp10|protein_coding|1/1|c.7_9delGATinsCTA|p.D3L|7/1260|7/1260|3/419||	GT:DP	0:1	1:1	1:1	1:1	1:1	1:1	1:1	1:1	1:1	1:1	1:1	1:1	1:1	1:1
NC_045512.2	28559	.	G	A	.	.	ANN=A|missense_variant|MODERATE|N|GU280_gp10|transcript|GU280_gp10|protein_coding|1/1|c.286G>A|p.G96S|286/1260|286/1260|96/419||	GT:DP	0:1	0:1	1:1	1:1	1:1	1:1	1:1	1:1	1:1	1:1	1:1	1:1	1:1	1:1
NC_045512.2	28744	.	C	T	.	.	ANN=T|synonymous_variant|LOW|N|GU280_gp10|transcript|GU280_gp10|protein_coding|1/1|c.471C>T|p.I157I|471/1260|471/1260|157/419||	GT:DP	0:1	0:1	1:1	1:1	1:1	1:1	1:1	1:1	1:1	1:1	1:1	1:1	1:1	1:1
NC_045512.2	28880	.	AGGG	AAAC	.	.	ANN=AAAC|missense_variant|MODERATE|N|GU280_gp10|transcript|GU280_gp10|protein_coding|1/1|c.608_610delGGGinsAAC|p.RG203KR|608/1260|608/1260|203/419||	GT:DP	0:1	1:1	1:1	1:1	1:1	1:1	1:1	1:1	1:1	1:1	1:1	1:1	1:1	1:1
