# Supplementary material for: ClusTRace, a bioinformatic pipeline for analyzing clusters in virus phylogenies
Source: BMC Bioinformatics. 2022 May 28;23:196. doi: 10.1186/s12859-022-04709-8 (PMC9143711; doi:10.1186/s12859-022-04709-8)
Supplement: Supplementary file 2 — Additional file 2: ClusTRace results for Alfa and Beta sequences. Includes all files output by ClusTRace. [file 12859_2022_4709_MOESM2_ESM.zip › FIN-SC2-acc210624/B.1.1.7/mr=20/B.1.1.7.mr=20.cl=110.msa]

>HCOV-19/FINLAND/1596/2021|EPI_ISL_1497036|2021-02-09 0 bp

>HCOV-19/FINLAND/1612/2021|EPI_ISL_1497049|2021-02-09 0 bp

>HCOV-19/FINLAND/2982/2021|EPI_ISL_1842192|2021-02-11 0 bp

>HCOV-19/FINLAND/3102/2021|EPI_ISL_2031268|2021-02-22 0 bp

>HCOV-19/FINLAND/807/2021|EPI_ISL_1842479|2021-02-02 0 bp

>HCOV-19/FINLAND/835/2021|EPI_ISL_1842503|2021-02-02 0 bp

>HCOV-19/FINLAND/HEL-18-445/2021|EPI_ISL_1082028|2021-01-21 0 bp

>HCOV-19/FINLAND/THL-202109969/2021|EPI_ISL_2506827|2021-03-22 0 bp
