# Supplementary material for: ClusTRace, a bioinformatic pipeline for analyzing clusters in virus phylogenies
Source: BMC Bioinformatics. 2022 May 28;23:196. doi: 10.1186/s12859-022-04709-8 (PMC9143711; doi:10.1186/s12859-022-04709-8)
Supplement: Supplementary file 2 — Additional file 2: ClusTRace results for Alfa and Beta sequences. Includes all files output by ClusTRace. [file 12859_2022_4709_MOESM2_ESM.zip › FIN-SC2-acc210624/B.1.1.7/mr=20/B.1.1.7.mr=20.cl=112.msa]

>HCOV-19/FINLAND/1055/2021|EPI_ISL_1496748|2021-02-04 0 bp

>HCOV-19/FINLAND/1060/2021|EPI_ISL_1496753|2021-02-04 0 bp

>HCOV-19/FINLAND/1087/2021|EPI_ISL_1496770|2021-02-04 0 bp

>HCOV-19/FINLAND/1118/2021|EPI_ISL_1496784|2021-02-05 0 bp

>HCOV-19/FINLAND/1153/2021|EPI_ISL_1496733|2021-02-05 0 bp

>HCOV-19/FINLAND/1154/2021|EPI_ISL_1496811|2021-02-05 0 bp

>HCOV-19/FINLAND/1157/2021|EPI_ISL_1496812|2021-02-05 0 bp

>HCOV-19/FINLAND/1186/2021|EPI_ISL_1496830|2021-02-06 0 bp

>HCOV-19/FINLAND/1206/2021|EPI_ISL_1496847|2021-02-06 0 bp

>HCOV-19/FINLAND/1224/2021|EPI_ISL_1842243|2021-02-03 0 bp

>HCOV-19/FINLAND/1313/2021|EPI_ISL_1496856|2021-02-07 0 bp

>HCOV-19/FINLAND/1327/2021|EPI_ISL_1496865|2021-02-07 0 bp

>HCOV-19/FINLAND/1361/2021|EPI_ISL_1496895|2021-02-07 0 bp

>HCOV-19/FINLAND/1451/2021|EPI_ISL_1496726|2021-02-08 0 bp

>HCOV-19/FINLAND/1464/2021|EPI_ISL_1496938|2021-02-08 0 bp

>HCOV-19/FINLAND/1469/2021|EPI_ISL_1496943|2021-02-08 0 bp

>HCOV-19/FINLAND/1585/2021|EPI_ISL_1497026|2021-02-09 0 bp

>HCOV-19/FINLAND/1621/2021|EPI_ISL_1497057|2021-02-09 0 bp

>HCOV-19/FINLAND/1664/2021|EPI_ISL_1497067|2021-02-10 0 bp

>HCOV-19/FINLAND/1724/2021|EPI_ISL_1842510|2021-02-09 0 bp

>HCOV-19/FINLAND/1771/2021|EPI_ISL_1497116|2021-02-11 0 bp

>HCOV-19/FINLAND/1781/2021|EPI_ISL_1497124|2021-02-11 0 bp

>HCOV-19/FINLAND/1800/2021|EPI_ISL_1497142|2021-02-11 0 bp

>HCOV-19/FINLAND/1802/2021|EPI_ISL_1497143|2021-02-11 0 bp

>HCOV-19/FINLAND/1804/2021|EPI_ISL_1497144|2021-02-11 0 bp

>HCOV-19/FINLAND/1820/2021|EPI_ISL_1497155|2021-02-11 0 bp

>HCOV-19/FINLAND/1832/2021|EPI_ISL_1497165|2021-02-11 0 bp

>HCOV-19/FINLAND/2079/2021|EPI_ISL_1841469|2021-02-14 0 bp

>HCOV-19/FINLAND/2083/2021|EPI_ISL_1841473|2021-02-14 0 bp

>HCOV-19/FINLAND/2091/2021|EPI_ISL_1841481|2021-02-14 0 bp

>HCOV-19/FINLAND/2586/2021|EPI_ISL_1842018|2021-02-18 0 bp

>HCOV-19/FINLAND/2640/2021|EPI_ISL_1842087|2021-02-18 0 bp

>HCOV-19/FINLAND/2720/2021|EPI_ISL_1841923|2021-02-20 0 bp

>HCOV-19/FINLAND/2722/2021|EPI_ISL_1841925|2021-02-19 0 bp

>HCOV-19/FINLAND/2882/2021|EPI_ISL_1841939|2021-02-20 0 bp

>HCOV-19/FINLAND/2976/2021|EPI_ISL_1842186|2021-02-16 0 bp

>HCOV-19/FINLAND/3053/2021|EPI_ISL_2031239|2021-02-20 0 bp

>HCOV-19/FINLAND/3079/2021|EPI_ISL_2030985|2021-02-22 0 bp

>HCOV-19/FINLAND/3310/2021|EPI_ISL_2258379|2021-02-23 0 bp

>HCOV-19/FINLAND/3495/2021|EPI_ISL_2604430|2021-02-25 0 bp

>HCOV-19/FINLAND/3508/2021|EPI_ISL_2604442|2021-02-26 0 bp

>HCOV-19/FINLAND/3568/2021|EPI_ISL_2258464|2021-02-27 0 bp

>HCOV-19/FINLAND/4137/2021|EPI_ISL_2031056|2021-03-04 0 bp

>HCOV-19/FINLAND/4440/2021|EPI_ISL_2608909|2021-03-05 0 bp

>HCOV-19/FINLAND/4662/2021|EPI_ISL_2608958|2021-03-09 0 bp

>HCOV-19/FINLAND/5296/2021|EPI_ISL_2258847|2021-03-18 0 bp

>HCOV-19/FINLAND/5353/2021|EPI_ISL_2609139|2021-03-21 0 bp

>HCOV-19/FINLAND/5372/2021|EPI_ISL_2609157|2021-03-21 0 bp

>HCOV-19/FINLAND/5403/2021|EPI_ISL_2258887|2021-03-21 0 bp

>HCOV-19/FINLAND/5628/2021|EPI_ISL_2604620|2021-03-26 0 bp

>HCOV-19/FINLAND/5643/2021|EPI_ISL_2604630|2021-03-27 0 bp

>HCOV-19/FINLAND/5755/2021|EPI_ISL_2604671|2021-04-01 0 bp

>HCOV-19/FINLAND/5771/2021|EPI_ISL_2604474|2021-03-30 0 bp

>HCOV-19/FINLAND/5889/2021|EPI_ISL_2609310|2021-04-06 0 bp

>HCOV-19/FINLAND/5892/2021|EPI_ISL_2609313|2021-04-05 0 bp

>HCOV-19/FINLAND/5910/2021|EPI_ISL_2604734|2021-04-06 0 bp

>HCOV-19/FINLAND/5939/2021|EPI_ISL_2609327|2021-04-08 0 bp

>HCOV-19/FINLAND/6044/2021|EPI_ISL_2609001|2021-04-13 0 bp

>HCOV-19/FINLAND/6066/2021|EPI_ISL_2609020|2021-04-14 0 bp

>HCOV-19/FINLAND/6214/2021|EPI_ISL_2608516|2021-04-19 0 bp

>HCOV-19/FINLAND/6298/2021|EPI_ISL_2608616|2021-04-23 0 bp

>HCOV-19/FINLAND/6591/2021|EPI_ISL_2608839|2021-05-04 0 bp

>HCOV-19/FINLAND/THL-202102975/2021|EPI_ISL_2590855|2021-02-25 0 bp

>HCOV-19/FINLAND/THL-202102976/2021|EPI_ISL_2590856|2021-02-24 0 bp

>HCOV-19/FINLAND/THL-202102977/2021|EPI_ISL_2590858|2021-02-25 0 bp

>HCOV-19/FINLAND/THL-202102979/2021|EPI_ISL_2590863|2021-02-23 0 bp

>HCOV-19/FINLAND/THL-202102980/2021|EPI_ISL_2590865|2021-02-23 0 bp

>HCOV-19/FINLAND/THL-202102982/2021|EPI_ISL_2590870|2021-02-23 0 bp

>HCOV-19/FINLAND/THL-202102983/2021|EPI_ISL_2590872|2021-02-24 0 bp

>HCOV-19/FINLAND/THL-202102988/2021|EPI_ISL_2590876|2021-02-25 0 bp

>HCOV-19/FINLAND/THL-202102993/2021|EPI_ISL_2590887|2021-02-25 0 bp

>HCOV-19/FINLAND/THL-202103001/2021|EPI_ISL_2590901|2021-02-24 0 bp

>HCOV-19/FINLAND/THL-202103002/2021|EPI_ISL_2590903|2021-02-23 0 bp

>HCOV-19/FINLAND/THL-202103005/2021|EPI_ISL_2590909|2021-02-24 0 bp

>HCOV-19/FINLAND/THL-202106186/2021|EPI_ISL_2505335|2021-02-17 0 bp

>HCOV-19/FINLAND/THL-202106263/2021|EPI_ISL_2505395|2021-03-09 0 bp

>HCOV-19/FINLAND/THL-202106335/2021|EPI_ISL_2505456|2021-02-15 0 bp

>HCOV-19/FINLAND/THL-202106397/2021|EPI_ISL_2505517|2021-02-21 0 bp

>HCOV-19/FINLAND/THL-202106398/2021|EPI_ISL_2505518|2021-02-21 0 bp

>HCOV-19/FINLAND/THL-202106399/2021|EPI_ISL_2505519|2021-02-21 0 bp

>HCOV-19/FINLAND/THL-202106431/2021|EPI_ISL_2505550|2021-02-20 0 bp

>HCOV-19/FINLAND/THL-202106463/2021|EPI_ISL_2505574|2021-02-22 0 bp

>HCOV-19/FINLAND/THL-202108587/2021|EPI_ISL_2505749|2021-02-26 0 bp

>HCOV-19/FINLAND/THL-202108634/2021|EPI_ISL_2505785|2021-02-26 0 bp

>HCOV-19/FINLAND/THL-202108650/2021|EPI_ISL_2505798|2021-02-26 0 bp

>HCOV-19/FINLAND/THL-202108700/2021|EPI_ISL_2505838|2021-02-27 0 bp

>HCOV-19/FINLAND/THL-202108750/2021|EPI_ISL_2505878|2021-02-26 0 bp

>HCOV-19/FINLAND/THL-202108822/2021|EPI_ISL_2505931|2021-02-26 0 bp

>HCOV-19/FINLAND/THL-202108826/2021|EPI_ISL_2505935|2021-02-26 0 bp

>HCOV-19/FINLAND/THL-202108844/2021|EPI_ISL_2505951|2021-02-26 0 bp

>HCOV-19/FINLAND/THL-202108873/2021|EPI_ISL_2505977|2021-03-03 0 bp

>HCOV-19/FINLAND/THL-202108882/2021|EPI_ISL_2505984|2021-03-03 0 bp

>HCOV-19/FINLAND/THL-202108883/2021|EPI_ISL_2505985|2021-03-01 0 bp

>HCOV-19/FINLAND/THL-202109243/2021|EPI_ISL_2506273|2021-03-10 0 bp

>HCOV-19/FINLAND/THL-202109830/2021|EPI_ISL_2506715|2021-03-19 0 bp

>HCOV-19/FINLAND/THL-202109868/2021|EPI_ISL_2506746|2021-03-19 0 bp

>HCOV-19/FINLAND/THL-202109900/2021|EPI_ISL_2506767|2021-03-22 0 bp

>HCOV-19/FINLAND/THL-202111396/2021|EPI_ISL_2507058|2021-03-23 0 bp

>HCOV-19/FINLAND/THL-202111514/2021|EPI_ISL_2507438|2021-03-26 0 bp

>HCOV-19/FINLAND/THL-202111643/2021|EPI_ISL_2507554|2021-03-30 0 bp

>HCOV-19/FINLAND/THL-202111646/2021|EPI_ISL_2507556|2021-03-30 0 bp

>HCOV-19/FINLAND/THL-202111649/2021|EPI_ISL_2507559|2021-03-31 0 bp

>HCOV-19/FINLAND/THL-202112014/2021|EPI_ISL_2507832|2021-04-09 0 bp

>HCOV-19/FINLAND/THL-202112036/2021|EPI_ISL_2507849|2021-04-10 0 bp

>HCOV-19/FINLAND/THL-202112047/2021|EPI_ISL_2507857|2021-04-07 0 bp

>HCOV-19/FINLAND/THL-202112082/2021|EPI_ISL_2507887|2021-04-09 0 bp

>HCOV-19/FINLAND/THL-202112209/2021|EPI_ISL_2507984|2021-04-13 0 bp

>HCOV-19/FINLAND/THL-202112325/2021|EPI_ISL_2508082|2021-04-15 0 bp

>HCOV-19/FINLAND/THL-202112449/2021|EPI_ISL_2508175|2021-04-15 0 bp

>HCOV-19/FINLAND/THL-202112450/2021|EPI_ISL_2508176|2021-04-14 0 bp

>HCOV-19/FINLAND/THL-202112574/2021|EPI_ISL_2508269|2021-04-23 0 bp

>HCOV-19/FINLAND/THL-202112585/2021|EPI_ISL_2508276|2021-04-23 0 bp

>HCOV-19/FINLAND/THL-202112598/2021|EPI_ISL_2508284|2021-04-24 0 bp

>HCOV-19/FINLAND/THL-202113980/2021|EPI_ISL_2508324|2021-04-22 0 bp

>HCOV-19/FINLAND/THL-202113991/2021|EPI_ISL_2363810|2021-04-23 0 bp

>HCOV-19/FINLAND/THL-202117228/2021|EPI_ISL_2363999|2021-04-28 0 bp

>HCOV-19/FINLAND/V6514/2021|EPI_ISL_2608578|2021-03-07 0 bp

>HCOV-19/FINLAND/V8763/2021|EPI_ISL_2609133|2021-03-16 0 bp

>HCOV-19/FINLAND/V9203/2021|EPI_ISL_2258524|2021-03-22 0 bp

>HCOV-19/FINLAND/V9204/2021|EPI_ISL_2258525|2021-03-22 0 bp

>HCOV-19/FINLAND/V9250/2021|EPI_ISL_2258562|2021-03-22 0 bp

>HCOV-19/FINLAND/V963/2021|EPI_ISL_2608708|2021-02-06 0 bp

>HCOV-19/FINLAND/V964/2021|EPI_ISL_2608709|2021-02-06 0 bp
