# Supplementary material for: ClusTRace, a bioinformatic pipeline for analyzing clusters in virus phylogenies
Source: BMC Bioinformatics. 2022 May 28;23:196. doi: 10.1186/s12859-022-04709-8 (PMC9143711; doi:10.1186/s12859-022-04709-8)
Supplement: Supplementary file 2 — Additional file 2: ClusTRace results for Alfa and Beta sequences. Includes all files output by ClusTRace. [file 12859_2022_4709_MOESM2_ESM.zip › FIN-SC2-acc210624/B.1.1.7/mr=20/B.1.1.7.mr=20.cl=118.msa]

>HCOV-19/FINLAND/1340/2021|EPI_ISL_1496876|2021-02-07 0 bp

>HCOV-19/FINLAND/1680/2021|EPI_ISL_1497079|2021-02-10 0 bp

>HCOV-19/FINLAND/1964/2021|EPI_ISL_1842603|2021-02-12 0 bp

>HCOV-19/FINLAND/THL-202100690/2021|EPI_ISL_2589884|2021-01-17 0 bp

>HCOV-19/FINLAND/THL-202101713/2021|EPI_ISL_2590251|2021-01-15 0 bp

>HCOV-19/FINLAND/THL-202101803/2021|EPI_ISL_2590278|2021-01-14 0 bp

>HCOV-19/FINLAND/THL-202101826/2021|EPI_ISL_2590303|2021-01-15 0 bp

>HCOV-19/FINLAND/THL-202102084/2021|EPI_ISL_2590584|2021-01-19 0 bp

>HCOV-19/FINLAND/THL-202102252/2021|EPI_ISL_2590721|2021-01-22 0 bp

>HCOV-19/FINLAND/THL-202102297/2021|EPI_ISL_2590777|2021-01-25 0 bp

>HCOV-19/FINLAND/THL-202102992/2021|EPI_ISL_2590884|2021-02-25 0 bp

>HCOV-19/FINLAND/THL-202103835/2021|EPI_ISL_2591171|2021-01-29 0 bp

>HCOV-19/FINLAND/THL-202103840/2021|EPI_ISL_2591175|2021-01-13 0 bp

>HCOV-19/FINLAND/THL-202103941/2021|EPI_ISL_2591291|2021-01-27 0 bp

>HCOV-19/FINLAND/THL-202103951/2021|EPI_ISL_2591309|2021-01-25 0 bp

>HCOV-19/FINLAND/THL-202103953/2021|EPI_ISL_2591314|2021-01-18 0 bp

>HCOV-19/FINLAND/THL-202103954/2021|EPI_ISL_2591315|2021-01-25 0 bp

>HCOV-19/FINLAND/THL-202103959/2021|EPI_ISL_2591322|2021-02-01 0 bp

>HCOV-19/FINLAND/THL-202103962/2021|EPI_ISL_2591324|2021-02-03 0 bp

>HCOV-19/FINLAND/THL-202103966/2021|EPI_ISL_2591333|2021-02-03 0 bp

>HCOV-19/FINLAND/THL-202105085/2021|EPI_ISL_2505189|2021-02-15 0 bp

>HCOV-19/FINLAND/THL-202105104/2021|EPI_ISL_2505204|2021-01-17 0 bp

>HCOV-19/FINLAND/THL-202105105/2021|EPI_ISL_2505205|2021-01-17 0 bp

>HCOV-19/FINLAND/THL-202105107/2021|EPI_ISL_2505206|2021-01-17 0 bp

>HCOV-19/FINLAND/THL-202105108/2021|EPI_ISL_2505207|2021-01-17 0 bp

>HCOV-19/FINLAND/THL-202105109/2021|EPI_ISL_2505208|2021-01-17 0 bp

>HCOV-19/FINLAND/THL-202105110/2021|EPI_ISL_2505209|2021-01-17 0 bp

>HCOV-19/FINLAND/THL-202105111/2021|EPI_ISL_2505210|2021-01-15 0 bp

>HCOV-19/FINLAND/THL-202105113/2021|EPI_ISL_2505211|2021-01-17 0 bp

>HCOV-19/FINLAND/THL-202105114/2021|EPI_ISL_2505212|2021-01-17 0 bp

>HCOV-19/FINLAND/THL-202106294/2021|EPI_ISL_2505420|2021-02-12 0 bp

>HCOV-19/FINLAND/THL-202108801/2021|EPI_ISL_2505915|2021-02-26 0 bp

>HCOV-19/FINLAND/THL-202108988/2021|EPI_ISL_2506067|2021-03-03 0 bp

>HCOV-19/FINLAND/THL-202109056/2021|EPI_ISL_2506126|2021-03-04 0 bp

>HCOV-19/FINLAND/THL-202109067/2021|EPI_ISL_2506135|2021-03-04 0 bp

>HCOV-19/FINLAND/THL-202109093/2021|EPI_ISL_2506158|2021-03-05 0 bp

>HCOV-19/FINLAND/THL-202109117/2021|EPI_ISL_2506175|2021-03-04 0 bp

>HCOV-19/FINLAND/THL-202109422/2021|EPI_ISL_2506407|2021-03-09 0 bp

>HCOV-19/FINLAND/THL-202109527/2021|EPI_ISL_2506495|2021-03-05 0 bp

>HCOV-19/FINLAND/THL-202111406/2021|EPI_ISL_2507065|2021-03-24 0 bp

>HCOV-19/FINLAND/THL-202111823/2021|EPI_ISL_2507702|2021-04-04 0 bp
