# Supplementary material for: ClusTRace, a bioinformatic pipeline for analyzing clusters in virus phylogenies
Source: BMC Bioinformatics. 2022 May 28;23:196. doi: 10.1186/s12859-022-04709-8 (PMC9143711; doi:10.1186/s12859-022-04709-8)
Supplement: Supplementary file 2 — Additional file 2: ClusTRace results for Alfa and Beta sequences. Includes all files output by ClusTRace. [file 12859_2022_4709_MOESM2_ESM.zip › FIN-SC2-acc210624/B.1.1.7/mr=20/B.1.1.7.mr=20.cl=119.vcf]

##fileformat=VCFv4.2
##FORMAT=<ID=DP,Number=1,Type=Integer,Description="Approximate read depth (reads with MQ=255 or with bad mates are filtered)">
##FORMAT=<ID=GT,Number=1,Type=String,Description="Genotype">
##INFO=<ID=DP,Number=1,Type=Integer,Description="Approximate read depth; some reads may have been filtered">
##contig=<ID=NC_045512.2,length=29870>
##msa2vcf.meta=compilation:20210914154939 githash:b4af268 htsjdk:2.24.1 date:20211006192756 cmd:--haploid --REF NC_045512.2 -c NC_045512.2 /scratch/project_2003915/FIN-SC2-acc210624/B.1.1.7/mr=20/B.1.1.7.mr=20.cl=119.msa
##SnpEffVersion="5.0e (build 2021-03-09 06:01), by Pablo Cingolani"
##SnpEffCmd="SnpEff  -no-downstream -no-intergenic -no-upstream -no-utr -noStats NC_045512.2 /scratch/project_2003915/FIN-SC2-acc210624/B.1.1.7/mr=20/B.1.1.7.mr=20.cl=119.vcf "
##INFO=<ID=ANN,Number=.,Type=String,Description="Functional annotations: 'Allele | Annotation | Annotation_Impact | Gene_Name | Gene_ID | Feature_Type | Feature_ID | Transcript_BioType | Rank | HGVS.c | HGVS.p | cDNA.pos / cDNA.length | CDS.pos / CDS.length | AA.pos / AA.length | Distance | ERRORS / WARNINGS / INFO' ">
##INFO=<ID=LOF,Number=.,Type=String,Description="Predicted loss of function effects for this variant. Format: 'Gene_Name | Gene_ID | Number_of_transcripts_in_gene | Percent_of_transcripts_affected'">
##INFO=<ID=NMD,Number=.,Type=String,Description="Predicted nonsense mediated decay effects for this variant. Format: 'Gene_Name | Gene_ID | Number_of_transcripts_in_gene | Percent_of_transcripts_affected'">
#CHROM	POS	ID	REF	ALT	QUAL	FILTER	INFO	FORMAT	NC_045512.2	hCoV-19/England/MILK-9E05B3/2020|EPI_ISL_601443|2020-09-20	hCoV-19/Finland/1181/2021|EPI_ISL_1496825|2021-02-06	hCoV-19/Finland/1191/2021|EPI_ISL_1496835|2021-02-06	hCoV-19/Finland/1259/2021|EPI_ISL_1842273|2021-02-01	hCoV-19/Finland/1316/2021|EPI_ISL_1496858|2021-02-07	hCoV-19/Finland/1339/2021|EPI_ISL_1496875|2021-02-07	hCoV-19/Finland/1431/2021|EPI_ISL_1496911|2021-02-08	hCoV-19/Finland/1519/2021|EPI_ISL_1496985|2021-02-08	hCoV-19/Finland/1534/2021|EPI_ISL_1496988|2021-02-08	hCoV-19/Finland/1543/2021|EPI_ISL_1496993|2021-02-09	hCoV-19/Finland/1582/2021|EPI_ISL_1497023|2021-02-09	hCoV-19/Finland/1594/2021|EPI_ISL_1497034|2021-02-09	hCoV-19/Finland/1618/2021|EPI_ISL_1496735|2021-02-09	hCoV-19/Finland/1619/2021|EPI_ISL_1497055|2021-02-09	hCoV-19/Finland/1620/2021|EPI_ISL_1497056|2021-02-09	hCoV-19/Finland/1622/2021|EPI_ISL_1497058|2021-02-09	hCoV-19/Finland/1663/2021|EPI_ISL_1497066|2021-02-10	hCoV-19/Finland/1668/2021|EPI_ISL_1497069|2021-02-10	hCoV-19/Finland/1700/2021|EPI_ISL_1497098|2021-02-10	hCoV-19/Finland/1721/2021|EPI_ISL_1497115|2021-02-10	hCoV-19/Finland/1776/2021|EPI_ISL_1497121|2021-02-11	hCoV-19/Finland/1841/2021|EPI_ISL_1497172|2021-02-11	hCoV-19/Finland/1958/2021|EPI_ISL_1842599|2021-02-11	hCoV-19/Finland/2107/2021|EPI_ISL_1841497|2021-02-13	hCoV-19/Finland/2144/2021|EPI_ISL_1841531|2021-02-13	hCoV-19/Finland/2174/2021|EPI_ISL_1841557|2021-02-14	hCoV-19/Finland/2181/2021|EPI_ISL_1841563|2021-02-12	hCoV-19/Finland/2186/2021|EPI_ISL_1841568|2021-02-12	hCoV-19/Finland/2202/2021|EPI_ISL_1841584|2021-02-12	hCoV-19/Finland/2219/2021|EPI_ISL_1841599|2021-02-12	hCoV-19/Finland/2224/2021|EPI_ISL_1841604|2021-02-12	hCoV-19/Finland/2243/2021|EPI_ISL_1841622|2021-02-13	hCoV-19/Finland/2251/2020|EPI_ISL_1841629|2020-12-28	hCoV-19/Finland/2256/2021|EPI_ISL_1841634|2021-02-12	hCoV-19/Finland/2271/2021|EPI_ISL_1841649|2021-02-12	hCoV-19/Finland/2286/2021|EPI_ISL_1841663|2021-02-12	hCoV-19/Finland/2295/2021|EPI_ISL_1841672|2021-02-14	hCoV-19/Finland/2308/2021|EPI_ISL_1841680|2021-02-14	hCoV-19/Finland/2309/2021|EPI_ISL_1841681|2021-02-14	hCoV-19/Finland/2312/2021|EPI_ISL_1841684|2021-02-14	hCoV-19/Finland/2319/2021|EPI_ISL_1841691|2021-02-14	hCoV-19/Finland/2344/2021|EPI_ISL_1841712|2021-02-14	hCoV-19/Finland/2606/2021|EPI_ISL_1842037|2021-02-17	hCoV-19/Finland/2662/2021|EPI_ISL_1841942|2021-02-20	hCoV-19/Finland/2684/2021|EPI_ISL_1841964|2021-02-20	hCoV-19/Finland/2695/2021|EPI_ISL_1841974|2021-02-20	hCoV-19/Finland/2706/2021|EPI_ISL_1841982|2021-02-20	hCoV-19/Finland/2784/2021|EPI_ISL_1841860|2021-02-19	hCoV-19/Finland/2897/2021|EPI_ISL_2258499|2021-02-21	hCoV-19/Finland/3007/2021|EPI_ISL_1841769|2021-02-22	hCoV-19/Finland/3038/2021|EPI_ISL_1841800|2021-02-22	hCoV-19/Finland/3539/2021|EPI_ISL_2258436|2021-02-27	hCoV-19/Finland/3678/2021|EPI_ISL_1842759|2021-02-26	hCoV-19/Finland/3805/2021|EPI_ISL_2258573|2021-03-01	hCoV-19/Finland/3881/2021|EPI_ISL_2604385|2021-03-02	hCoV-19/Finland/4031/2021|EPI_ISL_2604284|2021-03-03	hCoV-19/Finland/4091/2021|EPI_ISL_2608737|2021-03-02	hCoV-19/Finland/4125/2021|EPI_ISL_2031048|2021-03-04	hCoV-19/Finland/4606/2021|EPI_ISL_2258657|2021-03-08	hCoV-19/Finland/4644/2021|EPI_ISL_2030916|2021-03-09	hCoV-19/Finland/4645/2021|EPI_ISL_2030917|2021-03-09	hCoV-19/Finland/4698/2021|EPI_ISL_1842688|2021-03-08	hCoV-19/Finland/4735/2021|EPI_ISL_1842725|2021-03-08	hCoV-19/Finland/4857/2021|EPI_ISL_2608963|2021-03-11	hCoV-19/Finland/5009/2021|EPI_ISL_2259017|2021-03-10	hCoV-19/Finland/5223/2021|EPI_ISL_2030963|2021-03-13	hCoV-19/Finland/5781/2021|EPI_ISL_2604481|2021-03-31	hCoV-19/Finland/5925/2021|EPI_ISL_2604742|2021-04-08	hCoV-19/Finland/5951/2021|EPI_ISL_2609338|2021-04-09	hCoV-19/Finland/6510/2021|EPI_ISL_2608784|2021-05-07	hCoV-19/Finland/784/2021|EPI_ISL_1842459|2021-02-01	hCoV-19/Finland/823/2021|EPI_ISL_1842492|2021-02-02	hCoV-19/Finland/856/2021|EPI_ISL_1842318|2021-01-29	hCoV-19/Finland/939/2021|EPI_ISL_1497175|2021-02-03	hCoV-19/Finland/960/2021|EPI_ISL_1497193|2021-02-03	hCoV-19/Finland/964/2021|EPI_ISL_1497197|2021-02-03	hCoV-19/Finland/HEL-22-905/2021|EPI_ISL_1279030|2021-02-02	hCoV-19/Finland/HEL-23-1031/2021|EPI_ISL_1278999|2021-01-31	hCoV-19/Finland/HEL-23-1048/2021|EPI_ISL_1279015|2021-01-30	hCoV-19/Finland/THL-202102971/2021|EPI_ISL_2590845|2021-02-24	hCoV-19/Finland/THL-202102974/2021|EPI_ISL_2590853|2021-02-24	hCoV-19/Finland/THL-202105788/2021|EPI_ISL_2505308|2021-02-21	hCoV-19/Finland/THL-202106200/2021|EPI_ISL_2505344|2021-02-17	hCoV-19/Finland/THL-202106321/2021|EPI_ISL_2505444|2021-02-19	hCoV-19/Finland/THL-202108435/2021|EPI_ISL_2505628|2021-03-03	hCoV-19/Finland/THL-202108625/2021|EPI_ISL_2505777|2021-02-26	hCoV-19/Finland/THL-202108698/2021|EPI_ISL_2505836|2021-02-28	hCoV-19/Finland/THL-202108971/2021|EPI_ISL_2506055|2021-03-08	hCoV-19/Finland/THL-202109404/2021|EPI_ISL_2506390|2021-03-15	hCoV-19/Finland/THL-202109468/2021|EPI_ISL_2506448|2021-03-12	hCoV-19/Finland/THL-202109618/2021|EPI_ISL_2506563|2021-03-11	hCoV-19/Finland/THL-202109680/2021|EPI_ISL_2506607|2021-03-11	hCoV-19/Finland/THL-202109716/2021|EPI_ISL_2506639|2021-03-10	hCoV-19/Finland/THL-202109835/2021|EPI_ISL_2506720|2021-03-18	hCoV-19/Finland/THL-202109845/2021|EPI_ISL_2506730|2021-03-17	hCoV-19/Finland/THL-202109859/2021|EPI_ISL_2506739|2021-03-18	hCoV-19/Finland/THL-202109915/2021|EPI_ISL_2506782|2021-03-16	hCoV-19/Finland/THL-202113961/2021|EPI_ISL_2508311|2021-04-27	hCoV-19/Finland/THL-202114076/2021|EPI_ISL_2363853|2021-05-02	hCoV-19/Finland/V8501/2021|EPI_ISL_2608633|2021-03-14	hCoV-19/Finland/V8507/2021|EPI_ISL_2608637|2021-03-14	hCoV-19/Finland/V8799/2021|EPI_ISL_2609199|2021-03-16	hCoV-19/Finland/V8928/2021|EPI_ISL_2609304|2021-03-18
NC_045512.2	241	.	C	T	.	.	.	GT:DP	0:1	1:1	1:1	1:1	1:1	1:1	1:1	1:1	1:1	1:1	1:1	1:1	1:1	1:1	1:1	1:1	1:1	1:1	1:1	1:1	1:1	1:1	1:1	1:1	1:1	1:1	1:1	1:1	1:1	1:1	1:1	1:1	1:1	1:1	1:1	1:1	1:1	1:1	1:1	1:1	1:1	1:1	1:1	1:1	1:1	1:1	1:1	1:1	1:1	1:1	1:1	1:1	1:1	1:1	1:1	1:1	1:1	1:1	1:1	1:1	1:1	1:1	1:1	1:1	1:1	1:1	1:1	1:1	1:1	1:1	1:1	1:1	1:1	1:1	1:1	1:1	1:1	1:1	1:1	1:1	1:1	1:1	1:1	1:1	1:1	1:1	1:1	1:1	1:1	1:1	1:1	1:1	1:1	1:1	1:1	1:1	1:1	1:1	1:1	1:1	1:1	1:1	1:1	1:1
NC_045512.2	913	.	C	T	.	.	ANN=T|synonymous_variant|LOW|ORF1ab|GU280_gp01|transcript|GU280_gp01|protein_coding|1/2|c.648C>T|p.S216S|648/21291|648/21291|216/7096||,T|synonymous_variant|LOW|ORF1ab|GU280_gp01|transcript|GU280_gp01.2|protein_coding|1/1|c.648C>T|p.S216S|648/13218|648/13218|216/4405||,T|synonymous_variant|LOW|ORF1ab|GU280_gp01|transcript|YP_009725298.1|protein_coding|1/1|c.108C>T|p.S36S|108/1914|108/1914|36/637||WARNING_TRANSCRIPT_NO_START_CODON,T|synonymous_variant|LOW|ORF1ab|GU280_gp01|transcript|YP_009742609.1|protein_coding|1/1|c.108C>T|p.S36S|108/1914|108/1914|36/637||WARNING_TRANSCRIPT_NO_START_CODON	GT:DP	0:1	1:1	1:1	1:1	1:1	1:1	1:1	1:1	1:1	1:1	1:1	1:1	1:1	1:1	1:1	1:1	1:1	1:1	1:1	1:1	1:1	1:1	1:1	1:1	1:1	1:1	1:1	1:1	1:1	1:1	1:1	1:1	1:1	1:1	1:1	1:1	1:1	1:1	1:1	1:1	1:1	1:1	1:1	1:1	1:1	1:1	1:1	1:1	1:1	1:1	1:1	1:1	1:1	1:1	1:1	1:1	1:1	1:1	1:1	1:1	1:1	1:1	1:1	1:1	1:1	1:1	1:1	1:1	1:1	1:1	1:1	1:1	1:1	1:1	1:1	1:1	1:1	1:1	1:1	1:1	1:1	1:1	1:1	1:1	1:1	1:1	1:1	1:1	1:1	0:1	1:1	1:1	0:1	1:1	1:1	0:1	1:1	1:1	1:1	1:1	1:1	1:1	1:1	1:1
NC_045512.2	3037	.	C	T	.	.	ANN=T|synonymous_variant|LOW|ORF1ab|GU280_gp01|transcript|GU280_gp01|protein_coding|1/2|c.2772C>T|p.F924F|2772/21291|2772/21291|924/7096||,T|synonymous_variant|LOW|ORF1ab|GU280_gp01|transcript|GU280_gp01.2|protein_coding|1/1|c.2772C>T|p.F924F|2772/13218|2772/13218|924/4405||,T|synonymous_variant|LOW|ORF1ab|GU280_gp01|transcript|YP_009725299.1|protein_coding|1/1|c.318C>T|p.F106F|318/5835|318/5835|106/1944||WARNING_TRANSCRIPT_NO_START_CODON,T|synonymous_variant|LOW|ORF1ab|GU280_gp01|transcript|YP_009742610.1|protein_coding|1/1|c.318C>T|p.F106F|318/5835|318/5835|106/1944||WARNING_TRANSCRIPT_NO_START_CODON	GT:DP	0:1	1:1	1:1	1:1	1:1	1:1	1:1	1:1	1:1	1:1	1:1	1:1	1:1	1:1	1:1	1:1	1:1	1:1	1:1	1:1	1:1	1:1	1:1	1:1	1:1	1:1	1:1	1:1	1:1	1:1	1:1	1:1	1:1	1:1	1:1	1:1	1:1	1:1	1:1	1:1	1:1	1:1	1:1	1:1	1:1	1:1	1:1	1:1	1:1	1:1	1:1	1:1	1:1	1:1	1:1	1:1	1:1	1:1	1:1	1:1	1:1	1:1	1:1	1:1	1:1	1:1	1:1	1:1	1:1	1:1	1:1	1:1	1:1	1:1	1:1	1:1	1:1	1:1	1:1	1:1	1:1	1:1	1:1	1:1	1:1	1:1	1:1	1:1	1:1	1:1	1:1	1:1	1:1	1:1	1:1	1:1	1:1	1:1	1:1	1:1	1:1	1:1	1:1	1:1
NC_045512.2	3267	.	C	T	.	.	ANN=T|missense_variant|MODERATE|ORF1ab|GU280_gp01|transcript|GU280_gp01|protein_coding|1/2|c.3002C>T|p.T1001I|3002/21291|3002/21291|1001/7096||,T|missense_variant|MODERATE|ORF1ab|GU280_gp01|transcript|GU280_gp01.2|protein_coding|1/1|c.3002C>T|p.T1001I|3002/13218|3002/13218|1001/4405||,T|missense_variant|MODERATE|ORF1ab|GU280_gp01|transcript|YP_009725299.1|protein_coding|1/1|c.548C>T|p.T183I|548/5835|548/5835|183/1944||WARNING_TRANSCRIPT_NO_START_CODON,T|missense_variant|MODERATE|ORF1ab|GU280_gp01|transcript|YP_009742610.1|protein_coding|1/1|c.548C>T|p.T183I|548/5835|548/5835|183/1944||WARNING_TRANSCRIPT_NO_START_CODON	GT:DP	0:1	1:1	1:1	1:1	1:1	1:1	1:1	1:1	1:1	1:1	1:1	1:1	1:1	1:1	1:1	1:1	0:1	0:1	1:1	1:1	1:1	1:1	1:1	1:1	1:1	1:1	1:1	1:1	1:1	0:1	1:1	1:1	1:1	1:1	1:1	1:1	0:1	1:1	1:1	1:1	1:1	1:1	1:1	1:1	1:1	1:1	1:1	1:1	1:1	1:1	1:1	1:1	1:1	1:1	1:1	1:1	1:1	1:1	0:1	0:1	1:1	1:1	1:1	1:1	1:1	1:1	1:1	1:1	1:1	1:1	1:1	1:1	1:1	1:1	1:1	1:1	1:1	1:1	1:1	1:1	1:1	1:1	1:1	1:1	1:1	1:1	1:1	1:1	1:1	1:1	1:1	1:1	1:1	1:1	1:1	1:1	1:1	1:1	1:1	1:1	1:1	1:1	1:1	1:1
NC_045512.2	5388	.	C	A	.	.	ANN=A|missense_variant|MODERATE|ORF1ab|GU280_gp01|transcript|GU280_gp01|protein_coding|1/2|c.5123C>A|p.A1708D|5123/21291|5123/21291|1708/7096||,A|missense_variant|MODERATE|ORF1ab|GU280_gp01|transcript|GU280_gp01.2|protein_coding|1/1|c.5123C>A|p.A1708D|5123/13218|5123/13218|1708/4405||,A|missense_variant|MODERATE|ORF1ab|GU280_gp01|transcript|YP_009725299.1|protein_coding|1/1|c.2669C>A|p.A890D|2669/5835|2669/5835|890/1944||WARNING_TRANSCRIPT_NO_START_CODON,A|missense_variant|MODERATE|ORF1ab|GU280_gp01|transcript|YP_009742610.1|protein_coding|1/1|c.2669C>A|p.A890D|2669/5835|2669/5835|890/1944||WARNING_TRANSCRIPT_NO_START_CODON	GT:DP	0:1	1:1	1:1	1:1	1:1	1:1	1:1	1:1	1:1	1:1	1:1	1:1	1:1	1:1	1:1	1:1	1:1	1:1	1:1	1:1	1:1	1:1	1:1	1:1	1:1	1:1	1:1	1:1	1:1	1:1	1:1	1:1	1:1	1:1	1:1	1:1	1:1	1:1	1:1	1:1	1:1	1:1	1:1	1:1	1:1	1:1	1:1	1:1	1:1	1:1	1:1	1:1	1:1	1:1	1:1	1:1	1:1	1:1	1:1	1:1	1:1	1:1	1:1	1:1	1:1	1:1	1:1	1:1	1:1	1:1	1:1	1:1	1:1	1:1	1:1	1:1	1:1	1:1	1:1	1:1	1:1	1:1	1:1	1:1	1:1	1:1	1:1	1:1	1:1	1:1	1:1	1:1	1:1	1:1	1:1	1:1	1:1	1:1	1:1	1:1	1:1	1:1	1:1	1:1
NC_045512.2	5986	.	C	T	.	.	ANN=T|synonymous_variant|LOW|ORF1ab|GU280_gp01|transcript|GU280_gp01|protein_coding|1/2|c.5721C>T|p.F1907F|5721/21291|5721/21291|1907/7096||,T|synonymous_variant|LOW|ORF1ab|GU280_gp01|transcript|GU280_gp01.2|protein_coding|1/1|c.5721C>T|p.F1907F|5721/13218|5721/13218|1907/4405||,T|synonymous_variant|LOW|ORF1ab|GU280_gp01|transcript|YP_009725299.1|protein_coding|1/1|c.3267C>T|p.F1089F|3267/5835|3267/5835|1089/1944||WARNING_TRANSCRIPT_NO_START_CODON,T|synonymous_variant|LOW|ORF1ab|GU280_gp01|transcript|YP_009742610.1|protein_coding|1/1|c.3267C>T|p.F1089F|3267/5835|3267/5835|1089/1944||WARNING_TRANSCRIPT_NO_START_CODON	GT:DP	0:1	1:1	1:1	1:1	1:1	1:1	1:1	1:1	1:1	1:1	1:1	1:1	1:1	1:1	1:1	1:1	1:1	1:1	1:1	1:1	1:1	1:1	1:1	1:1	1:1	1:1	1:1	1:1	1:1	1:1	1:1	1:1	1:1	1:1	1:1	1:1	1:1	1:1	1:1	1:1	1:1	1:1	1:1	1:1	1:1	1:1	1:1	1:1	1:1	1:1	1:1	1:1	1:1	1:1	0:1	1:1	1:1	1:1	1:1	1:1	1:1	1:1	1:1	1:1	1:1	1:1	1:1	1:1	1:1	1:1	1:1	1:1	1:1	1:1	1:1	1:1	1:1	1:1	1:1	1:1	1:1	1:1	1:1	1:1	1:1	1:1	1:1	1:1	1:1	1:1	1:1	1:1	1:1	1:1	1:1	1:1	1:1	1:1	0:1	1:1	1:1	1:1	1:1	1:1
NC_045512.2	6954	.	T	C	.	.	ANN=C|missense_variant|MODERATE|ORF1ab|GU280_gp01|transcript|GU280_gp01|protein_coding|1/2|c.6689T>C|p.I2230T|6689/21291|6689/21291|2230/7096||,C|missense_variant|MODERATE|ORF1ab|GU280_gp01|transcript|GU280_gp01.2|protein_coding|1/1|c.6689T>C|p.I2230T|6689/13218|6689/13218|2230/4405||,C|missense_variant|MODERATE|ORF1ab|GU280_gp01|transcript|YP_009725299.1|protein_coding|1/1|c.4235T>C|p.I1412T|4235/5835|4235/5835|1412/1944||WARNING_TRANSCRIPT_NO_START_CODON,C|missense_variant|MODERATE|ORF1ab|GU280_gp01|transcript|YP_009742610.1|protein_coding|1/1|c.4235T>C|p.I1412T|4235/5835|4235/5835|1412/1944||WARNING_TRANSCRIPT_NO_START_CODON	GT:DP	0:1	1:1	1:1	1:1	1:1	1:1	1:1	1:1	1:1	1:1	1:1	1:1	1:1	1:1	1:1	1:1	1:1	1:1	1:1	1:1	1:1	1:1	1:1	1:1	1:1	1:1	1:1	1:1	1:1	1:1	1:1	1:1	1:1	1:1	1:1	1:1	1:1	1:1	1:1	1:1	1:1	1:1	1:1	1:1	1:1	1:1	1:1	1:1	1:1	1:1	1:1	1:1	1:1	1:1	1:1	1:1	1:1	1:1	1:1	1:1	1:1	1:1	1:1	1:1	1:1	1:1	1:1	1:1	1:1	1:1	1:1	1:1	1:1	1:1	1:1	1:1	1:1	1:1	1:1	1:1	1:1	1:1	1:1	1:1	1:1	1:1	1:1	1:1	1:1	1:1	1:1	1:1	1:1	1:1	1:1	1:1	1:1	1:1	1:1	1:1	1:1	1:1	1:1	1:1
NC_045512.2	11287	.	GTCTGGTTTT	G	.	.	ANN=G|conservative_inframe_deletion|MODERATE|ORF1ab|GU280_gp01|transcript|GU280_gp01|protein_coding|1/2|c.11023_11031delTCTGGTTTT|p.S3675_F3677del|11023/21291|11023/21291|3675/7096||,G|conservative_inframe_deletion|MODERATE|ORF1ab|GU280_gp01|transcript|GU280_gp01.2|protein_coding|1/1|c.11023_11031delTCTGGTTTT|p.S3675_F3677del|11023/13218|11023/13218|3675/4405||,G|conservative_inframe_deletion|MODERATE|ORF1ab|GU280_gp01|transcript|YP_009725302.1|protein_coding|1/1|c.316_324delTCTGGTTTT|p.S106_F108del|316/870|316/870|106/289||WARNING_TRANSCRIPT_NO_START_CODON,G|conservative_inframe_deletion|MODERATE|ORF1ab|GU280_gp01|transcript|YP_009742613.1|protein_coding|1/1|c.316_324delTCTGGTTTT|p.S106_F108del|316/870|316/870|106/289||WARNING_TRANSCRIPT_NO_START_CODON	GT:DP	0:1	1:1	1:1	1:1	1:1	1:1	1:1	1:1	1:1	1:1	1:1	1:1	1:1	1:1	1:1	1:1	1:1	1:1	1:1	1:1	1:1	1:1	1:1	1:1	1:1	1:1	1:1	1:1	1:1	1:1	1:1	1:1	1:1	1:1	1:1	1:1	1:1	1:1	1:1	1:1	1:1	1:1	1:1	1:1	1:1	1:1	1:1	1:1	1:1	1:1	1:1	1:1	1:1	1:1	1:1	1:1	1:1	1:1	1:1	1:1	1:1	1:1	1:1	1:1	1:1	1:1	1:1	1:1	1:1	1:1	1:1	1:1	1:1	1:1	1:1	1:1	1:1	1:1	1:1	1:1	1:1	1:1	1:1	1:1	1:1	1:1	1:1	1:1	1:1	1:1	1:1	1:1	1:1	1:1	1:1	1:1	1:1	1:1	1:1	1:1	1:1	1:1	1:1	1:1
NC_045512.2	14408	.	C	T	.	.	ANN=T|missense_variant|MODERATE|ORF1ab|GU280_gp01|transcript|GU280_gp01|protein_coding|2/2|c.14144C>T|p.P4715L|14144/21291|14144/21291|4715/7096||,T|missense_variant|MODERATE|ORF1ab|GU280_gp01|transcript|YP_009725307.1|protein_coding|2/2|c.968C>T|p.P323L|968/2796|968/2796|323/931||WARNING_TRANSCRIPT_NO_START_CODON	GT:DP	0:1	1:1	1:1	1:1	1:1	1:1	1:1	1:1	1:1	1:1	1:1	1:1	1:1	1:1	1:1	1:1	1:1	1:1	1:1	1:1	1:1	1:1	1:1	1:1	1:1	1:1	1:1	1:1	1:1	1:1	1:1	1:1	1:1	1:1	1:1	1:1	1:1	1:1	1:1	1:1	1:1	1:1	1:1	1:1	1:1	1:1	1:1	1:1	1:1	1:1	1:1	1:1	1:1	1:1	1:1	1:1	1:1	1:1	1:1	1:1	1:1	1:1	1:1	1:1	1:1	1:1	1:1	1:1	1:1	1:1	1:1	1:1	1:1	1:1	1:1	1:1	1:1	1:1	1:1	1:1	1:1	1:1	1:1	1:1	1:1	1:1	1:1	1:1	1:1	1:1	1:1	1:1	1:1	1:1	1:1	1:1	1:1	1:1	1:1	1:1	1:1	1:1	1:1	1:1
NC_045512.2	14676	.	C	T	.	.	ANN=T|synonymous_variant|LOW|ORF1ab|GU280_gp01|transcript|GU280_gp01|protein_coding|2/2|c.14412C>T|p.P4804P|14412/21291|14412/21291|4804/7096||,T|synonymous_variant|LOW|ORF1ab|GU280_gp01|transcript|YP_009725307.1|protein_coding|2/2|c.1236C>T|p.P412P|1236/2796|1236/2796|412/931||WARNING_TRANSCRIPT_NO_START_CODON	GT:DP	0:1	1:1	1:1	1:1	1:1	1:1	1:1	1:1	1:1	1:1	1:1	1:1	1:1	1:1	1:1	1:1	1:1	1:1	1:1	1:1	1:1	1:1	1:1	1:1	1:1	1:1	1:1	1:1	1:1	1:1	1:1	1:1	1:1	1:1	1:1	1:1	1:1	1:1	1:1	0:1	1:1	1:1	1:1	1:1	1:1	1:1	1:1	1:1	1:1	1:1	1:1	1:1	1:1	1:1	1:1	1:1	1:1	1:1	1:1	1:1	1:1	1:1	1:1	1:1	1:1	1:1	1:1	1:1	1:1	1:1	1:1	1:1	1:1	1:1	1:1	1:1	1:1	1:1	1:1	1:1	1:1	1:1	1:1	1:1	1:1	1:1	1:1	1:1	1:1	1:1	1:1	1:1	1:1	1:1	1:1	1:1	1:1	1:1	1:1	1:1	1:1	1:1	1:1	1:1
NC_045512.2	15279	.	C	T	.	.	ANN=T|synonymous_variant|LOW|ORF1ab|GU280_gp01|transcript|GU280_gp01|protein_coding|2/2|c.15015C>T|p.H5005H|15015/21291|15015/21291|5005/7096||,T|synonymous_variant|LOW|ORF1ab|GU280_gp01|transcript|YP_009725307.1|protein_coding|2/2|c.1839C>T|p.H613H|1839/2796|1839/2796|613/931||WARNING_TRANSCRIPT_NO_START_CODON	GT:DP	0:1	1:1	1:1	1:1	1:1	1:1	1:1	1:1	1:1	1:1	1:1	1:1	1:1	0:1	0:1	0:1	1:1	0:1	1:1	1:1	1:1	1:1	1:1	0:1	1:1	1:1	1:1	1:1	1:1	0:1	1:1	1:1	1:1	1:1	1:1	1:1	1:1	1:1	1:1	1:1	1:1	1:1	1:1	1:1	1:1	1:1	1:1	1:1	1:1	1:1	1:1	1:1	1:1	1:1	1:1	1:1	1:1	1:1	1:1	0:1	1:1	1:1	1:1	1:1	1:1	1:1	1:1	0:1	0:1	1:1	1:1	1:1	1:1	1:1	1:1	1:1	1:1	1:1	1:1	1:1	1:1	1:1	0:1	1:1	1:1	1:1	1:1	1:1	1:1	1:1	1:1	1:1	1:1	1:1	1:1	0:1	0:1	0:1	1:1	1:1	1:1	1:1	1:1	1:1
NC_045512.2	16176	.	T	C	.	.	ANN=C|synonymous_variant|LOW|ORF1ab|GU280_gp01|transcript|GU280_gp01|protein_coding|2/2|c.15912T>C|p.T5304T|15912/21291|15912/21291|5304/7096||,C|synonymous_variant|LOW|ORF1ab|GU280_gp01|transcript|YP_009725307.1|protein_coding|2/2|c.2736T>C|p.T912T|2736/2796|2736/2796|912/931||WARNING_TRANSCRIPT_NO_START_CODON	GT:DP	0:1	1:1	1:1	1:1	1:1	1:1	1:1	1:1	1:1	1:1	1:1	1:1	1:1	1:1	1:1	1:1	1:1	1:1	1:1	1:1	1:1	1:1	1:1	1:1	1:1	1:1	1:1	1:1	1:1	1:1	1:1	1:1	1:1	1:1	1:1	1:1	1:1	1:1	1:1	1:1	1:1	1:1	1:1	1:1	1:1	1:1	1:1	1:1	1:1	1:1	1:1	1:1	1:1	1:1	1:1	1:1	1:1	1:1	1:1	1:1	1:1	1:1	1:1	1:1	1:1	1:1	1:1	1:1	1:1	1:1	1:1	1:1	1:1	1:1	1:1	1:1	1:1	1:1	1:1	1:1	1:1	1:1	1:1	1:1	1:1	1:1	1:1	1:1	1:1	1:1	1:1	1:1	1:1	1:1	1:1	1:1	1:1	1:1	1:1	1:1	1:1	1:1	1:1	1:1
NC_045512.2	17615	.	A	G	.	.	ANN=G|missense_variant|MODERATE|ORF1ab|GU280_gp01|transcript|GU280_gp01|protein_coding|2/2|c.17351A>G|p.K5784R|17351/21291|17351/21291|5784/7096||,G|missense_variant|MODERATE|ORF1ab|GU280_gp01|transcript|YP_009725308.1|protein_coding|1/1|c.1379A>G|p.K460R|1379/1803|1379/1803|460/600||WARNING_TRANSCRIPT_NO_START_CODON	GT:DP	0:1	0:1	1:1	1:1	1:1	1:1	1:1	1:1	1:1	1:1	1:1	1:1	1:1	1:1	1:1	1:1	1:1	1:1	1:1	1:1	1:1	1:1	1:1	1:1	1:1	1:1	1:1	1:1	1:1	1:1	1:1	1:1	1:1	1:1	1:1	1:1	1:1	1:1	1:1	1:1	1:1	1:1	1:1	1:1	1:1	1:1	1:1	1:1	1:1	1:1	1:1	1:1	1:1	1:1	1:1	1:1	1:1	1:1	1:1	1:1	1:1	1:1	1:1	1:1	1:1	1:1	1:1	1:1	1:1	1:1	1:1	1:1	1:1	1:1	1:1	1:1	1:1	1:1	1:1	1:1	1:1	1:1	1:1	1:1	1:1	1:1	1:1	1:1	1:1	1:1	1:1	1:1	1:1	1:1	1:1	1:1	1:1	1:1	1:1	1:1	1:1	1:1	1:1	1:1
NC_045512.2	18651	.	G	T	.	.	ANN=T|missense_variant|MODERATE|ORF1ab|GU280_gp01|transcript|GU280_gp01|protein_coding|2/2|c.18387G>T|p.E6129D|18387/21291|18387/21291|6129/7096||,T|missense_variant|MODERATE|ORF1ab|GU280_gp01|transcript|YP_009725309.1|protein_coding|1/1|c.612G>T|p.E204D|612/1581|612/1581|204/526||WARNING_TRANSCRIPT_NO_START_CODON	GT:DP	0:1	0:1	1:1	1:1	1:1	1:1	1:1	1:1	1:1	1:1	1:1	1:1	1:1	1:1	1:1	1:1	1:1	1:1	1:1	1:1	1:1	1:1	1:1	1:1	1:1	1:1	1:1	1:1	1:1	1:1	1:1	1:1	1:1	1:1	1:1	1:1	1:1	1:1	1:1	1:1	1:1	1:1	1:1	1:1	1:1	1:1	1:1	1:1	1:1	1:1	1:1	1:1	1:1	1:1	1:1	1:1	1:1	1:1	1:1	1:1	1:1	1:1	1:1	1:1	1:1	1:1	1:1	1:1	1:1	1:1	1:1	1:1	1:1	1:1	1:1	1:1	1:1	1:1	1:1	1:1	1:1	1:1	1:1	1:1	1:1	1:1	1:1	1:1	1:1	1:1	1:1	1:1	1:1	1:1	1:1	1:1	1:1	1:1	1:1	1:1	1:1	1:1	1:1	1:1
NC_045512.2	20245	.	A	C	.	.	ANN=C|missense_variant|MODERATE|ORF1ab|GU280_gp01|transcript|GU280_gp01|protein_coding|2/2|c.19981A>C|p.M6661L|19981/21291|19981/21291|6661/7096||,C|missense_variant|MODERATE|ORF1ab|GU280_gp01|transcript|YP_009725310.1|protein_coding|1/1|c.625A>C|p.M209L|625/1038|625/1038|209/345||WARNING_TRANSCRIPT_NO_START_CODON	GT:DP	0:1	0:1	1:1	1:1	0:1	1:1	0:1	1:1	1:1	0:1	0:1	0:1	1:1	1:1	1:1	1:1	1:1	1:1	1:1	0:1	1:1	0:1	1:1	1:1	0:1	0:1	0:1	0:1	0:1	1:1	1:1	0:1	1:1	0:1	0:1	0:1	1:1	0:1	0:1	0:1	0:1	0:1	0:1	0:1	0:1	0:1	0:1	0:1	0:1	1:1	0:1	1:1	1:1	1:1	1:1	1:1	0:1	0:1	1:1	1:1	1:1	1:1	0:1	0:1	1:1	1:1	1:1	1:1	1:1	0:1	1:1	0:1	1:1	1:1	1:1	1:1	0:1	0:1	1:1	1:1	0:1	0:1	1:1	0:1	0:1	0:1	0:1	0:1	0:1	1:1	1:1	1:1	1:1	1:1	1:1	1:1	1:1	1:1	0:1	1:1	1:1	0:1	0:1	0:1
NC_045512.2	21764	.	ATACATG	A	.	.	ANN=A|disruptive_inframe_deletion|MODERATE|S|GU280_gp02|transcript|GU280_gp02|protein_coding|1/1|c.204_209delACATGT|p.H69_V70del|204/3822|204/3822|68/1273||INFO_REALIGN_3_PRIME	GT:DP	0:1	1:1	1:1	1:1	1:1	1:1	1:1	1:1	1:1	1:1	1:1	1:1	1:1	1:1	1:1	1:1	1:1	1:1	1:1	1:1	1:1	1:1	1:1	1:1	1:1	1:1	1:1	1:1	1:1	1:1	1:1	1:1	1:1	1:1	1:1	1:1	1:1	1:1	1:1	1:1	1:1	1:1	1:1	1:1	1:1	1:1	1:1	1:1	1:1	1:1	1:1	1:1	1:1	1:1	1:1	1:1	1:1	1:1	1:1	1:1	1:1	1:1	1:1	1:1	1:1	1:1	1:1	1:1	1:1	1:1	1:1	1:1	1:1	1:1	1:1	1:1	1:1	1:1	1:1	1:1	1:1	1:1	1:1	1:1	1:1	1:1	1:1	1:1	1:1	1:1	1:1	1:1	1:1	1:1	1:1	1:1	1:1	1:1	1:1	1:1	1:1	1:1	1:1	1:1
NC_045512.2	21990	.	TTTA	T	.	.	ANN=T|disruptive_inframe_deletion|MODERATE|S|GU280_gp02|transcript|GU280_gp02|protein_coding|1/1|c.432_434delTTA|p.Y145del|432/3822|432/3822|144/1273||INFO_REALIGN_3_PRIME	GT:DP	0:1	1:1	1:1	1:1	1:1	1:1	1:1	1:1	1:1	1:1	1:1	1:1	1:1	1:1	1:1	1:1	1:1	1:1	1:1	1:1	1:1	1:1	1:1	1:1	1:1	1:1	1:1	1:1	1:1	1:1	1:1	1:1	1:1	1:1	1:1	1:1	1:1	1:1	1:1	1:1	1:1	1:1	1:1	1:1	1:1	1:1	1:1	1:1	1:1	1:1	1:1	1:1	1:1	1:1	1:1	1:1	1:1	1:1	1:1	1:1	1:1	1:1	1:1	1:1	1:1	1:1	1:1	1:1	1:1	1:1	1:1	1:1	1:1	1:1	1:1	1:1	1:1	1:1	1:1	1:1	1:1	1:1	1:1	1:1	1:1	1:1	1:1	1:1	1:1	1:1	1:1	1:1	1:1	1:1	1:1	1:1	1:1	1:1	1:1	1:1	1:1	1:1	1:1	1:1
NC_045512.2	22422	.	A	G	.	.	ANN=G|missense_variant|MODERATE|S|GU280_gp02|transcript|GU280_gp02|protein_coding|1/1|c.860A>G|p.D287G|860/3822|860/3822|287/1273||	GT:DP	0:1	0:1	1:1	1:1	1:1	1:1	1:1	1:1	1:1	1:1	1:1	1:1	1:1	1:1	1:1	1:1	1:1	1:1	1:1	1:1	1:1	1:1	1:1	1:1	1:1	1:1	1:1	1:1	1:1	1:1	1:1	1:1	1:1	1:1	1:1	1:1	1:1	1:1	1:1	1:1	1:1	1:1	1:1	1:1	1:1	1:1	1:1	1:1	1:1	1:1	1:1	1:1	1:1	1:1	1:1	1:1	1:1	1:1	1:1	1:1	1:1	1:1	1:1	1:1	1:1	1:1	1:1	1:1	1:1	1:1	1:1	1:1	1:1	1:1	1:1	1:1	1:1	1:1	1:1	1:1	1:1	1:1	1:1	1:1	1:1	1:1	1:1	1:1	1:1	1:1	1:1	1:1	1:1	1:1	1:1	1:1	1:1	1:1	1:1	1:1	1:1	1:1	1:1	1:1
NC_045512.2	23063	.	A	T	.	.	ANN=T|missense_variant|MODERATE|S|GU280_gp02|transcript|GU280_gp02|protein_coding|1/1|c.1501A>T|p.N501Y|1501/3822|1501/3822|501/1273||	GT:DP	0:1	1:1	1:1	1:1	1:1	1:1	1:1	1:1	1:1	1:1	1:1	1:1	1:1	0:1	1:1	1:1	1:1	1:1	1:1	1:1	1:1	1:1	1:1	1:1	1:1	1:1	1:1	1:1	1:1	0:1	1:1	1:1	1:1	1:1	1:1	1:1	0:1	1:1	1:1	1:1	1:1	1:1	1:1	1:1	1:1	1:1	1:1	1:1	1:1	1:1	1:1	1:1	1:1	1:1	1:1	1:1	1:1	1:1	0:1	1:1	1:1	1:1	1:1	1:1	1:1	1:1	1:1	1:1	1:1	1:1	1:1	1:1	1:1	0:1	1:1	1:1	1:1	1:1	1:1	1:1	1:1	1:1	1:1	1:1	1:1	0:1	1:1	1:1	1:1	1:1	1:1	1:1	1:1	1:1	1:1	1:1	1:1	1:1	1:1	1:1	1:1	1:1	1:1	1:1
NC_045512.2	23271	.	C	A	.	.	ANN=A|missense_variant|MODERATE|S|GU280_gp02|transcript|GU280_gp02|protein_coding|1/1|c.1709C>A|p.A570D|1709/3822|1709/3822|570/1273||	GT:DP	0:1	1:1	1:1	1:1	1:1	1:1	1:1	1:1	1:1	1:1	1:1	1:1	1:1	1:1	1:1	1:1	1:1	1:1	1:1	1:1	1:1	1:1	1:1	1:1	0:1	1:1	1:1	1:1	1:1	1:1	1:1	1:1	1:1	1:1	1:1	1:1	1:1	1:1	1:1	1:1	1:1	1:1	1:1	1:1	1:1	1:1	1:1	1:1	1:1	1:1	1:1	1:1	1:1	1:1	1:1	1:1	1:1	1:1	1:1	1:1	1:1	1:1	1:1	1:1	1:1	1:1	1:1	1:1	1:1	1:1	1:1	1:1	1:1	1:1	1:1	1:1	1:1	1:1	1:1	1:1	1:1	1:1	1:1	1:1	1:1	0:1	1:1	1:1	0:1	1:1	1:1	1:1	1:1	1:1	1:1	1:1	1:1	1:1	1:1	1:1	1:1	1:1	1:1	1:1
NC_045512.2	23403	.	A	G	.	.	ANN=G|missense_variant|MODERATE|S|GU280_gp02|transcript|GU280_gp02|protein_coding|1/1|c.1841A>G|p.D614G|1841/3822|1841/3822|614/1273||	GT:DP	0:1	1:1	1:1	1:1	1:1	1:1	1:1	1:1	1:1	1:1	1:1	1:1	1:1	0:1	1:1	1:1	1:1	1:1	1:1	1:1	1:1	1:1	1:1	0:1	1:1	1:1	1:1	1:1	1:1	1:1	1:1	1:1	1:1	1:1	1:1	1:1	1:1	1:1	1:1	1:1	1:1	1:1	1:1	1:1	1:1	1:1	1:1	1:1	1:1	1:1	1:1	1:1	1:1	1:1	1:1	1:1	1:1	1:1	1:1	1:1	1:1	1:1	1:1	1:1	1:1	1:1	1:1	1:1	0:1	1:1	1:1	1:1	1:1	1:1	1:1	1:1	1:1	1:1	1:1	1:1	1:1	1:1	1:1	0:1	1:1	1:1	1:1	1:1	1:1	1:1	1:1	1:1	1:1	1:1	1:1	1:1	1:1	1:1	1:1	1:1	1:1	1:1	1:1	1:1
NC_045512.2	23604	.	C	A	.	.	ANN=A|missense_variant|MODERATE|S|GU280_gp02|transcript|GU280_gp02|protein_coding|1/1|c.2042C>A|p.P681H|2042/3822|2042/3822|681/1273||	GT:DP	0:1	1:1	1:1	1:1	1:1	1:1	1:1	1:1	1:1	1:1	1:1	1:1	1:1	1:1	1:1	1:1	1:1	1:1	1:1	1:1	1:1	1:1	1:1	1:1	1:1	1:1	1:1	1:1	1:1	1:1	1:1	1:1	1:1	1:1	1:1	1:1	1:1	1:1	1:1	1:1	1:1	1:1	1:1	1:1	1:1	1:1	1:1	1:1	1:1	1:1	1:1	1:1	1:1	1:1	1:1	1:1	1:1	1:1	1:1	1:1	1:1	1:1	1:1	1:1	1:1	1:1	1:1	1:1	1:1	1:1	1:1	1:1	1:1	1:1	1:1	1:1	1:1	1:1	1:1	1:1	1:1	1:1	1:1	1:1	1:1	1:1	1:1	1:1	1:1	1:1	1:1	1:1	1:1	1:1	1:1	1:1	1:1	1:1	1:1	1:1	1:1	1:1	1:1	1:1
NC_045512.2	23709	.	C	T	.	.	ANN=T|missense_variant|MODERATE|S|GU280_gp02|transcript|GU280_gp02|protein_coding|1/1|c.2147C>T|p.T716I|2147/3822|2147/3822|716/1273||	GT:DP	0:1	1:1	1:1	1:1	1:1	1:1	1:1	1:1	1:1	1:1	1:1	1:1	1:1	1:1	1:1	1:1	0:1	1:1	1:1	1:1	1:1	1:1	1:1	0:1	1:1	1:1	1:1	1:1	1:1	1:1	1:1	1:1	1:1	1:1	1:1	1:1	1:1	1:1	1:1	1:1	1:1	1:1	1:1	1:1	1:1	1:1	1:1	1:1	1:1	1:1	1:1	1:1	1:1	1:1	1:1	1:1	1:1	1:1	1:1	0:1	1:1	1:1	1:1	1:1	1:1	1:1	1:1	1:1	1:1	1:1	1:1	1:1	1:1	1:1	1:1	1:1	1:1	1:1	1:1	1:1	1:1	1:1	1:1	1:1	1:1	1:1	1:1	1:1	1:1	1:1	1:1	1:1	1:1	1:1	1:1	1:1	1:1	1:1	1:1	1:1	1:1	1:1	1:1	1:1
NC_045512.2	24190	.	A	C	.	.	ANN=C|synonymous_variant|LOW|S|GU280_gp02|transcript|GU280_gp02|protein_coding|1/1|c.2628A>C|p.A876A|2628/3822|2628/3822|876/1273||	GT:DP	0:1	0:1	1:1	1:1	1:1	1:1	1:1	1:1	1:1	1:1	1:1	1:1	1:1	1:1	1:1	1:1	1:1	1:1	1:1	1:1	1:1	1:1	1:1	1:1	1:1	1:1	1:1	1:1	1:1	1:1	1:1	1:1	1:1	1:1	1:1	1:1	0:1	1:1	1:1	1:1	1:1	1:1	1:1	1:1	1:1	1:1	1:1	1:1	1:1	1:1	1:1	1:1	1:1	1:1	1:1	1:1	1:1	1:1	1:1	1:1	1:1	1:1	1:1	1:1	1:1	1:1	1:1	1:1	1:1	1:1	1:1	1:1	1:1	1:1	1:1	1:1	1:1	1:1	1:1	1:1	1:1	1:1	1:1	1:1	1:1	1:1	1:1	1:1	1:1	1:1	1:1	1:1	1:1	1:1	1:1	1:1	1:1	1:1	1:1	1:1	1:1	1:1	1:1	1:1
NC_045512.2	24499	.	T	C	.	.	ANN=C|synonymous_variant|LOW|S|GU280_gp02|transcript|GU280_gp02|protein_coding|1/1|c.2937T>C|p.D979D|2937/3822|2937/3822|979/1273||	GT:DP	0:1	0:1	1:1	1:1	1:1	1:1	1:1	1:1	1:1	1:1	1:1	1:1	1:1	1:1	1:1	1:1	1:1	1:1	1:1	1:1	1:1	1:1	1:1	1:1	1:1	1:1	1:1	1:1	1:1	1:1	1:1	1:1	1:1	1:1	1:1	1:1	1:1	1:1	1:1	1:1	1:1	1:1	1:1	1:1	1:1	1:1	1:1	1:1	1:1	1:1	1:1	1:1	1:1	1:1	1:1	1:1	1:1	1:1	0:1	1:1	1:1	1:1	1:1	1:1	1:1	1:1	1:1	1:1	1:1	1:1	1:1	1:1	1:1	1:1	1:1	1:1	1:1	1:1	1:1	1:1	1:1	1:1	1:1	1:1	1:1	1:1	1:1	1:1	1:1	1:1	1:1	1:1	1:1	1:1	1:1	1:1	1:1	1:1	1:1	1:1	1:1	1:1	1:1	1:1
NC_045512.2	24506	.	T	G	.	.	ANN=G|missense_variant|MODERATE|S|GU280_gp02|transcript|GU280_gp02|protein_coding|1/1|c.2944T>G|p.S982A|2944/3822|2944/3822|982/1273||	GT:DP	0:1	1:1	1:1	1:1	1:1	1:1	1:1	1:1	1:1	1:1	1:1	1:1	1:1	1:1	1:1	1:1	1:1	1:1	1:1	1:1	1:1	1:1	1:1	1:1	1:1	1:1	1:1	1:1	1:1	1:1	1:1	1:1	1:1	1:1	1:1	1:1	1:1	1:1	1:1	1:1	1:1	1:1	1:1	1:1	1:1	1:1	1:1	1:1	1:1	1:1	1:1	1:1	1:1	1:1	1:1	1:1	1:1	1:1	1:1	1:1	1:1	1:1	1:1	1:1	1:1	1:1	1:1	1:1	1:1	1:1	1:1	1:1	1:1	1:1	1:1	1:1	1:1	1:1	1:1	1:1	1:1	1:1	1:1	1:1	1:1	1:1	1:1	1:1	1:1	1:1	1:1	1:1	1:1	1:1	1:1	1:1	1:1	1:1	1:1	1:1	1:1	1:1	1:1	1:1
NC_045512.2	24914	.	G	C	.	.	ANN=C|missense_variant|MODERATE|S|GU280_gp02|transcript|GU280_gp02|protein_coding|1/1|c.3352G>C|p.D1118H|3352/3822|3352/3822|1118/1273||	GT:DP	0:1	1:1	1:1	1:1	1:1	1:1	1:1	1:1	1:1	1:1	1:1	1:1	1:1	1:1	1:1	1:1	1:1	1:1	1:1	1:1	1:1	1:1	1:1	1:1	1:1	1:1	1:1	1:1	1:1	1:1	1:1	1:1	1:1	1:1	1:1	1:1	1:1	1:1	1:1	1:1	1:1	1:1	1:1	1:1	1:1	1:1	1:1	1:1	1:1	1:1	1:1	1:1	1:1	1:1	1:1	1:1	1:1	1:1	1:1	1:1	1:1	1:1	1:1	1:1	1:1	1:1	1:1	1:1	1:1	1:1	1:1	1:1	1:1	1:1	1:1	1:1	1:1	1:1	1:1	1:1	1:1	1:1	1:1	1:1	1:1	1:1	1:1	1:1	1:1	1:1	1:1	1:1	1:1	1:1	1:1	1:1	1:1	1:1	1:1	1:1	1:1	1:1	1:1	1:1
NC_045512.2	25437	.	G	T	.	.	ANN=T|missense_variant|MODERATE|ORF3a|GU280_gp03|transcript|GU280_gp03|protein_coding|1/1|c.45G>T|p.L15F|45/828|45/828|15/275||	GT:DP	0:1	0:1	1:1	1:1	1:1	1:1	1:1	1:1	1:1	1:1	1:1	1:1	1:1	1:1	1:1	1:1	1:1	1:1	1:1	1:1	1:1	1:1	1:1	1:1	1:1	1:1	1:1	1:1	1:1	1:1	1:1	1:1	1:1	1:1	1:1	1:1	1:1	1:1	1:1	1:1	1:1	1:1	1:1	1:1	1:1	1:1	1:1	1:1	1:1	1:1	1:1	1:1	1:1	1:1	1:1	1:1	1:1	1:1	1:1	1:1	1:1	1:1	1:1	1:1	1:1	1:1	1:1	1:1	1:1	1:1	1:1	1:1	1:1	1:1	1:1	1:1	1:1	1:1	1:1	1:1	1:1	1:1	1:1	1:1	1:1	1:1	1:1	1:1	1:1	1:1	1:1	1:1	1:1	1:1	1:1	1:1	1:1	1:1	1:1	1:1	1:1	1:1	1:1	1:1
NC_045512.2	27972	.	C	T	.	.	ANN=T|stop_gained|HIGH|ORF8|GU280_gp09|transcript|GU280_gp09|protein_coding|1/1|c.79C>T|p.Q27*|79/366|79/366|27/121||	GT:DP	0:1	1:1	1:1	1:1	1:1	1:1	1:1	1:1	1:1	1:1	1:1	1:1	1:1	1:1	1:1	1:1	1:1	1:1	1:1	1:1	1:1	1:1	1:1	1:1	1:1	1:1	1:1	1:1	1:1	1:1	1:1	1:1	1:1	1:1	1:1	1:1	1:1	1:1	1:1	1:1	1:1	1:1	1:1	1:1	1:1	1:1	1:1	1:1	1:1	1:1	1:1	1:1	1:1	1:1	1:1	1:1	1:1	1:1	1:1	1:1	1:1	1:1	1:1	1:1	1:1	1:1	1:1	1:1	1:1	1:1	1:1	1:1	1:1	1:1	1:1	1:1	1:1	1:1	1:1	1:1	1:1	1:1	1:1	1:1	1:1	1:1	1:1	1:1	1:1	1:1	1:1	1:1	1:1	1:1	1:1	1:1	1:1	1:1	1:1	1:1	1:1	1:1	1:1	1:1
NC_045512.2	28048	.	G	T	.	.	ANN=T|missense_variant|MODERATE|ORF8|GU280_gp09|transcript|GU280_gp09|protein_coding|1/1|c.155G>T|p.R52I|155/366|155/366|52/121||	GT:DP	0:1	1:1	1:1	1:1	1:1	1:1	1:1	1:1	1:1	1:1	1:1	1:1	1:1	1:1	1:1	1:1	1:1	1:1	1:1	1:1	1:1	1:1	1:1	1:1	1:1	1:1	1:1	1:1	1:1	1:1	1:1	1:1	1:1	1:1	1:1	1:1	1:1	1:1	1:1	1:1	1:1	1:1	1:1	1:1	1:1	1:1	1:1	1:1	1:1	1:1	1:1	1:1	1:1	1:1	1:1	1:1	1:1	1:1	1:1	1:1	1:1	1:1	1:1	1:1	1:1	1:1	1:1	1:1	1:1	1:1	1:1	1:1	1:1	1:1	1:1	1:1	1:1	1:1	1:1	1:1	1:1	1:1	1:1	1:1	1:1	1:1	1:1	1:1	1:1	1:1	1:1	1:1	1:1	1:1	1:1	1:1	1:1	1:1	1:1	1:1	1:1	1:1	1:1	1:1
NC_045512.2	28111	.	A	G	.	.	ANN=G|missense_variant|MODERATE|ORF8|GU280_gp09|transcript|GU280_gp09|protein_coding|1/1|c.218A>G|p.Y73C|218/366|218/366|73/121||	GT:DP	0:1	1:1	1:1	1:1	1:1	1:1	1:1	1:1	1:1	1:1	1:1	1:1	1:1	1:1	1:1	1:1	1:1	1:1	1:1	1:1	1:1	1:1	1:1	1:1	1:1	1:1	1:1	1:1	1:1	1:1	1:1	1:1	1:1	1:1	1:1	1:1	1:1	1:1	1:1	1:1	1:1	1:1	1:1	1:1	1:1	1:1	1:1	1:1	1:1	1:1	1:1	1:1	1:1	1:1	1:1	1:1	1:1	1:1	1:1	1:1	1:1	1:1	1:1	1:1	1:1	1:1	1:1	1:1	1:1	1:1	1:1	1:1	1:1	1:1	1:1	1:1	1:1	1:1	1:1	1:1	1:1	1:1	1:1	1:1	1:1	1:1	1:1	1:1	1:1	1:1	1:1	1:1	1:1	1:1	1:1	1:1	1:1	1:1	1:1	1:1	1:1	1:1	1:1	1:1
NC_045512.2	28270	.	TA	T	.	.	.	GT:DP	0:1	1:1	1:1	1:1	1:1	1:1	1:1	1:1	1:1	1:1	1:1	1:1	1:1	1:1	1:1	1:1	1:1	1:1	1:1	1:1	1:1	1:1	1:1	1:1	1:1	1:1	1:1	1:1	1:1	1:1	1:1	1:1	1:1	1:1	1:1	1:1	1:1	1:1	1:1	1:1	1:1	1:1	1:1	1:1	1:1	1:1	1:1	1:1	1:1	1:1	1:1	1:1	1:1	1:1	1:1	1:1	1:1	1:1	1:1	1:1	1:1	1:1	1:1	1:1	1:1	1:1	1:1	1:1	1:1	1:1	1:1	1:1	1:1	1:1	1:1	1:1	1:1	1:1	1:1	1:1	1:1	1:1	1:1	1:1	1:1	1:1	1:1	1:1	1:1	1:1	1:1	1:1	1:1	1:1	1:1	1:1	1:1	1:1	1:1	1:1	1:1	1:1	1:1	1:1
NC_045512.2	28279	.	TGAT	TCTA	.	.	ANN=TCTA|missense_variant|MODERATE|N|GU280_gp10|transcript|GU280_gp10|protein_coding|1/1|c.7_9delGATinsCTA|p.D3L|7/1260|7/1260|3/419||	GT:DP	0:1	1:1	1:1	1:1	1:1	1:1	1:1	1:1	1:1	1:1	1:1	1:1	1:1	1:1	1:1	1:1	1:1	1:1	1:1	1:1	1:1	1:1	1:1	1:1	1:1	1:1	1:1	1:1	1:1	1:1	1:1	1:1	1:1	1:1	1:1	1:1	1:1	1:1	1:1	1:1	1:1	1:1	1:1	1:1	1:1	1:1	1:1	1:1	1:1	1:1	1:1	1:1	1:1	1:1	1:1	1:1	1:1	1:1	1:1	1:1	1:1	1:1	1:1	1:1	1:1	1:1	1:1	1:1	1:1	1:1	1:1	1:1	1:1	1:1	1:1	1:1	1:1	1:1	1:1	1:1	1:1	1:1	1:1	1:1	1:1	1:1	1:1	1:1	1:1	1:1	1:1	1:1	1:1	1:1	1:1	1:1	1:1	1:1	1:1	1:1	1:1	1:1	1:1	1:1
NC_045512.2	28880	.	AGGG	AAAC	.	.	ANN=AAAC|missense_variant|MODERATE|N|GU280_gp10|transcript|GU280_gp10|protein_coding|1/1|c.608_610delGGGinsAAC|p.RG203KR|608/1260|608/1260|203/419||	GT:DP	0:1	1:1	1:1	1:1	1:1	1:1	1:1	1:1	1:1	1:1	1:1	1:1	1:1	1:1	1:1	1:1	1:1	1:1	1:1	1:1	1:1	1:1	1:1	1:1	1:1	1:1	1:1	1:1	1:1	1:1	1:1	1:1	1:1	1:1	1:1	1:1	1:1	1:1	1:1	1:1	1:1	1:1	1:1	1:1	1:1	1:1	1:1	1:1	1:1	1:1	1:1	1:1	1:1	1:1	1:1	1:1	1:1	1:1	1:1	1:1	1:1	1:1	1:1	1:1	1:1	1:1	1:1	1:1	1:1	1:1	1:1	1:1	1:1	1:1	1:1	1:1	1:1	1:1	1:1	1:1	1:1	1:1	1:1	1:1	1:1	1:1	1:1	1:1	1:1	1:1	1:1	1:1	1:1	1:1	1:1	1:1	1:1	1:1	1:1	1:1	1:1	1:1	1:1	1:1
NC_045512.2	28977	.	C	T	.	.	ANN=T|missense_variant|MODERATE|N|GU280_gp10|transcript|GU280_gp10|protein_coding|1/1|c.704C>T|p.S235F|704/1260|704/1260|235/419||	GT:DP	0:1	1:1	1:1	1:1	1:1	1:1	1:1	1:1	1:1	1:1	1:1	1:1	1:1	1:1	1:1	1:1	1:1	1:1	1:1	1:1	1:1	1:1	1:1	1:1	1:1	1:1	1:1	1:1	1:1	1:1	1:1	1:1	1:1	1:1	1:1	1:1	1:1	1:1	1:1	1:1	1:1	1:1	1:1	1:1	1:1	1:1	1:1	1:1	1:1	1:1	1:1	1:1	1:1	1:1	1:1	1:1	1:1	1:1	1:1	1:1	1:1	1:1	1:1	1:1	1:1	1:1	1:1	1:1	1:1	1:1	1:1	1:1	1:1	1:1	1:1	1:1	1:1	1:1	1:1	1:1	1:1	1:1	1:1	1:1	1:1	1:1	1:1	1:1	1:1	1:1	1:1	1:1	1:1	1:1	0:1	1:1	1:1	1:1	0:1	1:1	1:1	1:1	1:1	1:1
NC_045512.2	29405	.	G	C	.	.	ANN=C|missense_variant|MODERATE|N|GU280_gp10|transcript|GU280_gp10|protein_coding|1/1|c.1132G>C|p.E378Q|1132/1260|1132/1260|378/419||	GT:DP	0:1	0:1	1:1	1:1	1:1	1:1	1:1	1:1	1:1	1:1	1:1	1:1	1:1	1:1	1:1	1:1	1:1	1:1	1:1	1:1	1:1	1:1	1:1	1:1	1:1	1:1	1:1	1:1	1:1	1:1	1:1	1:1	1:1	1:1	1:1	1:1	1:1	1:1	1:1	1:1	1:1	1:1	1:1	1:1	1:1	1:1	1:1	1:1	1:1	1:1	1:1	1:1	1:1	1:1	1:1	1:1	1:1	1:1	1:1	1:1	1:1	1:1	1:1	1:1	1:1	1:1	1:1	1:1	1:1	1:1	1:1	1:1	1:1	1:1	1:1	1:1	1:1	1:1	1:1	1:1	1:1	1:1	1:1	1:1	1:1	1:1	1:1	1:1	1:1	1:1	1:1	1:1	1:1	1:1	1:1	1:1	1:1	1:1	1:1	1:1	1:1	1:1	1:1	1:1
