# Supplementary material for: ClusTRace, a bioinformatic pipeline for analyzing clusters in virus phylogenies
Source: BMC Bioinformatics. 2022 May 28;23:196. doi: 10.1186/s12859-022-04709-8 (PMC9143711; doi:10.1186/s12859-022-04709-8)
Supplement: Supplementary file 2 — Additional file 2: ClusTRace results for Alfa and Beta sequences. Includes all files output by ClusTRace. [file 12859_2022_4709_MOESM2_ESM.zip › FIN-SC2-acc210624/B.1.1.7/mr=20/B.1.1.7.mr=20.cl=130.msa]

>HCOV-19/FINLAND/3466/2021|EPI_ISL_2604406|2021-02-26 0 bp

>HCOV-19/FINLAND/4006/2021|EPI_ISL_2604261|2021-03-03 0 bp

>HCOV-19/FINLAND/4108/2021|EPI_ISL_2031034|2021-03-04 0 bp

>HCOV-19/FINLAND/4122/2021|EPI_ISL_2031045|2021-03-04 0 bp

>HCOV-19/FINLAND/4549/2021|EPI_ISL_2608944|2021-03-08 0 bp

>HCOV-19/FINLAND/4574/2021|EPI_ISL_2258628|2021-03-08 0 bp

>HCOV-19/FINLAND/4582/2021|EPI_ISL_2258635|2021-03-07 0 bp

>HCOV-19/FINLAND/4593/2021|EPI_ISL_2258646|2021-03-08 0 bp

>HCOV-19/FINLAND/4708/2021|EPI_ISL_1842698|2021-03-08 0 bp

>HCOV-19/FINLAND/4753/2021|EPI_ISL_2031064|2021-03-10 0 bp

>HCOV-19/FINLAND/4869/2021|EPI_ISL_2608974|2021-03-11 0 bp

>HCOV-19/FINLAND/4873/2021|EPI_ISL_2608978|2021-03-11 0 bp

>HCOV-19/FINLAND/4875/2021|EPI_ISL_2608979|2021-03-11 0 bp

>HCOV-19/FINLAND/4878/2021|EPI_ISL_2608982|2021-03-11 0 bp

>HCOV-19/FINLAND/4890/2021|EPI_ISL_2608986|2021-03-11 0 bp

>HCOV-19/FINLAND/495/2021|EPI_ISL_2258969|2021-03-10 0 bp

>HCOV-19/FINLAND/5108/2021|EPI_ISL_2258701|2021-03-12 0 bp

>HCOV-19/FINLAND/5124/2021|EPI_ISL_2258715|2021-03-12 0 bp

>HCOV-19/FINLAND/5133/2021|EPI_ISL_2258724|2021-03-12 0 bp

>HCOV-19/FINLAND/5209/2021|EPI_ISL_2030952|2021-03-14 0 bp

>HCOV-19/FINLAND/5214/2021|EPI_ISL_2030957|2021-03-12 0 bp

>HCOV-19/FINLAND/5215/2021|EPI_ISL_2030958|2021-03-12 0 bp

>HCOV-19/FINLAND/5316/2021|EPI_ISL_2258865|2021-03-16 0 bp

>HCOV-19/FINLAND/5338/2021|EPI_ISL_2258880|2021-03-15 0 bp

>HCOV-19/FINLAND/5361/2021|EPI_ISL_2609146|2021-03-21 0 bp

>HCOV-19/FINLAND/5368/2021|EPI_ISL_2609153|2021-03-19 0 bp

>HCOV-19/FINLAND/5380/2021|EPI_ISL_2609165|2021-03-19 0 bp

>HCOV-19/FINLAND/5415/2021|EPI_ISL_2258897|2021-03-22 0 bp

>HCOV-19/FINLAND/5421/2021|EPI_ISL_2258903|2021-03-22 0 bp

>HCOV-19/FINLAND/5458/2021|EPI_ISL_2258799|2021-03-23 0 bp

>HCOV-19/FINLAND/5459/2021|EPI_ISL_2258800|2021-03-23 0 bp

>HCOV-19/FINLAND/5463/2021|EPI_ISL_2258804|2021-03-23 0 bp

>HCOV-19/FINLAND/5487/2021|EPI_ISL_2604525|2021-03-24 0 bp

>HCOV-19/FINLAND/5488/2021|EPI_ISL_2604526|2021-03-24 0 bp

>HCOV-19/FINLAND/5524/2021|EPI_ISL_2258815|2021-03-24 0 bp

>HCOV-19/FINLAND/5539/2021|EPI_ISL_2258827|2021-03-26 0 bp

>HCOV-19/FINLAND/5542/2021|EPI_ISL_2258830|2021-03-27 0 bp

>HCOV-19/FINLAND/5614/2021|EPI_ISL_2604538|2021-03-26 0 bp

>HCOV-19/FINLAND/5623/2021|EPI_ISL_2604543|2021-03-28 0 bp

>HCOV-19/FINLAND/5635/2021|EPI_ISL_2604625|2021-03-26 0 bp

>HCOV-19/FINLAND/5641/2021|EPI_ISL_2604628|2021-03-27 0 bp

>HCOV-19/FINLAND/5657/2021|EPI_ISL_2258762|2021-03-28 0 bp

>HCOV-19/FINLAND/5680/2021|EPI_ISL_2258771|2021-03-29 0 bp

>HCOV-19/FINLAND/5699/2021|EPI_ISL_2604657|2021-03-30 0 bp

>HCOV-19/FINLAND/5710/2021|EPI_ISL_2258779|2021-03-29 0 bp

>HCOV-19/FINLAND/5716/2021|EPI_ISL_2604664|2021-03-31 0 bp

>HCOV-19/FINLAND/5758/2021|EPI_ISL_2604673|2021-04-01 0 bp

>HCOV-19/FINLAND/5765/2021|EPI_ISL_2604680|2021-04-01 0 bp

>HCOV-19/FINLAND/5773/2021|EPI_ISL_2604476|2021-03-31 0 bp

>HCOV-19/FINLAND/5785/2021|EPI_ISL_2604484|2021-03-31 0 bp

>HCOV-19/FINLAND/5800/2021|EPI_ISL_2604492|2021-04-02 0 bp

>HCOV-19/FINLAND/5809/2021|EPI_ISL_2604500|2021-04-04 0 bp

>HCOV-19/FINLAND/5820/2021|EPI_ISL_2604687|2021-04-05 0 bp

>HCOV-19/FINLAND/5825/2021|EPI_ISL_2604692|2021-04-04 0 bp

>HCOV-19/FINLAND/5826/2021|EPI_ISL_2604693|2021-04-04 0 bp

>HCOV-19/FINLAND/5860/2021|EPI_ISL_2604511|2021-04-05 0 bp

>HCOV-19/FINLAND/5885/2021|EPI_ISL_2604724|2021-04-06 0 bp

>HCOV-19/FINLAND/5893/2021|EPI_ISL_2609314|2021-04-06 0 bp

>HCOV-19/FINLAND/5916/2021|EPI_ISL_2609318|2021-04-07 0 bp

>HCOV-19/FINLAND/5924/2021|EPI_ISL_2604741|2021-04-07 0 bp

>HCOV-19/FINLAND/5928/2021|EPI_ISL_2604745|2021-04-07 0 bp

>HCOV-19/FINLAND/5943/2021|EPI_ISL_2609330|2021-04-09 0 bp

>HCOV-19/FINLAND/5958/2021|EPI_ISL_2609343|2021-04-09 0 bp

>HCOV-19/FINLAND/5998/2021|EPI_ISL_2604759|2021-04-09 0 bp

>HCOV-19/FINLAND/6033/2021|EPI_ISL_2604778|2021-04-12 0 bp

>HCOV-19/FINLAND/6035/2021|EPI_ISL_2604780|2021-04-12 0 bp

>HCOV-19/FINLAND/6174/2021|EPI_ISL_2609378|2021-04-16 0 bp

>HCOV-19/FINLAND/6175/2021|EPI_ISL_2609379|2021-04-18 0 bp

>HCOV-19/FINLAND/6230/2021|EPI_ISL_2608524|2021-04-20 0 bp

>HCOV-19/FINLAND/6252/2021|EPI_ISL_2608536|2021-04-21 0 bp

>HCOV-19/FINLAND/6257/2021|EPI_ISL_2608540|2021-04-23 0 bp

>HCOV-19/FINLAND/6302/2021|EPI_ISL_2608619|2021-04-24 0 bp

>HCOV-19/FINLAND/6438/2021|EPI_ISL_2608749|2021-04-27 0 bp

>HCOV-19/FINLAND/6458/2021|EPI_ISL_2608760|2021-04-28 0 bp

>HCOV-19/FINLAND/6502/2021|EPI_ISL_2608780|2021-04-28 0 bp

>HCOV-19/FINLAND/6505/2021|EPI_ISL_2608781|2021-04-29 0 bp

>HCOV-19/FINLAND/6514/2021|EPI_ISL_2608786|2021-05-01 0 bp

>HCOV-19/FINLAND/6557/2021|EPI_ISL_2608827|2021-04-30 0 bp

>HCOV-19/FINLAND/6567/2021|EPI_ISL_2608831|2021-05-03 0 bp

>HCOV-19/FINLAND/6603/2021|EPI_ISL_2608844|2021-05-04 0 bp

>HCOV-19/FINLAND/6620/2021|EPI_ISL_2608859|2021-05-04 0 bp

>HCOV-19/FINLAND/6849/2021|EPI_ISL_2608882|2021-05-05 0 bp

>HCOV-19/FINLAND/THL-202109234/2021|EPI_ISL_2506267|2021-03-09 0 bp

>HCOV-19/FINLAND/THL-202109264/2021|EPI_ISL_2506291|2021-03-10 0 bp

>HCOV-19/FINLAND/THL-202109347/2021|EPI_ISL_2506346|2021-03-10 0 bp

>HCOV-19/FINLAND/THL-202109355/2021|EPI_ISL_2506351|2021-03-10 0 bp

>HCOV-19/FINLAND/THL-202109364/2021|EPI_ISL_2506360|2021-03-11 0 bp

>HCOV-19/FINLAND/THL-202109365/2021|EPI_ISL_2506361|2021-03-11 0 bp

>HCOV-19/FINLAND/THL-202109368/2021|EPI_ISL_2506364|2021-03-11 0 bp

>HCOV-19/FINLAND/THL-202109386/2021|EPI_ISL_2506377|2021-03-11 0 bp

>HCOV-19/FINLAND/THL-202109395/2021|EPI_ISL_2506384|2021-03-12 0 bp

>HCOV-19/FINLAND/THL-202109583/2021|EPI_ISL_2506530|2021-03-15 0 bp

>HCOV-19/FINLAND/THL-202109608/2021|EPI_ISL_2506553|2021-03-15 0 bp

>HCOV-19/FINLAND/THL-202109611/2021|EPI_ISL_2506556|2021-03-11 0 bp

>HCOV-19/FINLAND/THL-202109613/2021|EPI_ISL_2506558|2021-03-11 0 bp

>HCOV-19/FINLAND/THL-202109726/2021|EPI_ISL_2506646|2021-03-10 0 bp

>HCOV-19/FINLAND/THL-202109729/2021|EPI_ISL_2506649|2021-03-09 0 bp

>HCOV-19/FINLAND/THL-202109813/2021|EPI_ISL_2506698|2021-03-18 0 bp

>HCOV-19/FINLAND/THL-202109819/2021|EPI_ISL_2506704|2021-03-18 0 bp

>HCOV-19/FINLAND/THL-202109823/2021|EPI_ISL_2506708|2021-03-18 0 bp

>HCOV-19/FINLAND/THL-202109824/2021|EPI_ISL_2506709|2021-03-18 0 bp

>HCOV-19/FINLAND/THL-202109833/2021|EPI_ISL_2506718|2021-03-18 0 bp

>HCOV-19/FINLAND/THL-202109847/2021|EPI_ISL_2506732|2021-03-19 0 bp

>HCOV-19/FINLAND/THL-202109925/2021|EPI_ISL_2506792|2021-03-20 0 bp

>HCOV-19/FINLAND/THL-202110322/2021|EPI_ISL_2506938|2021-03-26 0 bp

>HCOV-19/FINLAND/THL-202110373/2021|EPI_ISL_2506985|2021-03-24 0 bp

>HCOV-19/FINLAND/THL-202111413/2021|EPI_ISL_2507071|2021-03-25 0 bp

>HCOV-19/FINLAND/THL-202111427/2021|EPI_ISL_2507082|2021-03-25 0 bp

>HCOV-19/FINLAND/THL-202111440/2021|EPI_ISL_2507374|2021-03-25 0 bp

>HCOV-19/FINLAND/THL-202111456/2021|EPI_ISL_2507389|2021-03-19 0 bp

>HCOV-19/FINLAND/THL-202111467/2021|EPI_ISL_2507397|2021-03-25 0 bp

>HCOV-19/FINLAND/THL-202111474/2021|EPI_ISL_2507401|2021-03-25 0 bp

>HCOV-19/FINLAND/THL-202111592/2021|EPI_ISL_2507506|2021-03-31 0 bp

>HCOV-19/FINLAND/THL-202111603/2021|EPI_ISL_2507515|2021-04-01 0 bp

>HCOV-19/FINLAND/THL-202111604/2021|EPI_ISL_2507516|2021-03-30 0 bp

>HCOV-19/FINLAND/THL-202111611/2021|EPI_ISL_2507523|2021-04-03 0 bp

>HCOV-19/FINLAND/THL-202111617/2021|EPI_ISL_2507529|2021-03-31 0 bp

>HCOV-19/FINLAND/THL-202111740/2021|EPI_ISL_2507634|2021-04-03 0 bp

>HCOV-19/FINLAND/THL-202111763/2021|EPI_ISL_2507652|2021-04-03 0 bp

>HCOV-19/FINLAND/THL-202111766/2021|EPI_ISL_2507655|2021-04-03 0 bp

>HCOV-19/FINLAND/THL-202111768/2021|EPI_ISL_2507657|2021-04-02 0 bp

>HCOV-19/FINLAND/THL-202111788/2021|EPI_ISL_2507674|2021-04-03 0 bp

>HCOV-19/FINLAND/THL-202111795/2021|EPI_ISL_2507678|2021-04-03 0 bp

>HCOV-19/FINLAND/THL-202111798/2021|EPI_ISL_2507681|2021-04-01 0 bp

>HCOV-19/FINLAND/THL-202111804/2021|EPI_ISL_2507686|2021-04-02 0 bp

>HCOV-19/FINLAND/THL-202112029/2021|EPI_ISL_2507844|2021-04-08 0 bp

>HCOV-19/FINLAND/THL-202112086/2021|EPI_ISL_2507890|2021-04-09 0 bp

>HCOV-19/FINLAND/THL-202112093/2021|EPI_ISL_2507896|2021-04-08 0 bp

>HCOV-19/FINLAND/THL-202112103/2021|EPI_ISL_2507906|2021-04-09 0 bp

>HCOV-19/FINLAND/THL-202112113/2021|EPI_ISL_2507915|2021-04-10 0 bp

>HCOV-19/FINLAND/THL-202112118/2021|EPI_ISL_2507919|2021-04-08 0 bp

>HCOV-19/FINLAND/THL-202112119/2021|EPI_ISL_2507920|2021-04-08 0 bp

>HCOV-19/FINLAND/THL-202112161/2021|EPI_ISL_2507951|2021-04-07 0 bp

>HCOV-19/FINLAND/THL-202112174/2021|EPI_ISL_2507960|2021-04-15 0 bp

>HCOV-19/FINLAND/THL-202112202/2021|EPI_ISL_2507979|2021-04-08 0 bp

>HCOV-19/FINLAND/THL-202112327/2021|EPI_ISL_2508083|2021-04-15 0 bp

>HCOV-19/FINLAND/THL-202112356/2021|EPI_ISL_2508108|2021-04-07 0 bp

>HCOV-19/FINLAND/THL-202112368/2021|EPI_ISL_2508120|2021-04-16 0 bp

>HCOV-19/FINLAND/THL-202112514/2021|EPI_ISL_2508227|2021-04-27 0 bp

>HCOV-19/FINLAND/THL-202112516/2021|EPI_ISL_2508229|2021-04-27 0 bp

>HCOV-19/FINLAND/THL-202114023/2021|EPI_ISL_2363819|2021-05-03 0 bp

>HCOV-19/FINLAND/THL-202114035/2021|EPI_ISL_2363828|2021-04-30 0 bp

>HCOV-19/FINLAND/THL-202117089/2021|EPI_ISL_2363886|2021-05-03 0 bp

>HCOV-19/FINLAND/THL-202117108/2021|EPI_ISL_2363903|2021-04-29 0 bp

>HCOV-19/FINLAND/V8605/2021|EPI_ISL_2608608|2021-03-15 0 bp

>HCOV-19/FINLAND/V8687/2021|EPI_ISL_2609068|2021-03-16 0 bp

>HCOV-19/FINLAND/V8775/2021|EPI_ISL_2609179|2021-03-17 0 bp

>HCOV-19/FINLAND/V8780/2021|EPI_ISL_2609182|2021-03-17 0 bp

>HCOV-19/FINLAND/V8785/2021|EPI_ISL_2609187|2021-03-17 0 bp

>HCOV-19/FINLAND/V8792/2021|EPI_ISL_2609194|2021-03-17 0 bp

>HCOV-19/FINLAND/V8817/2021|EPI_ISL_2609213|2021-03-16 0 bp

>HCOV-19/FINLAND/V8824/2021|EPI_ISL_2609218|2021-03-17 0 bp

>HCOV-19/FINLAND/V8827/2021|EPI_ISL_2609220|2021-03-17 0 bp

>HCOV-19/FINLAND/V8828/2021|EPI_ISL_2609221|2021-03-17 0 bp

>HCOV-19/FINLAND/V8837/2021|EPI_ISL_2609226|2021-03-17 0 bp

>HCOV-19/FINLAND/V8845/2021|EPI_ISL_2609234|2021-03-18 0 bp

>HCOV-19/FINLAND/V8850/2021|EPI_ISL_2609238|2021-03-17 0 bp

>HCOV-19/FINLAND/V8857/2021|EPI_ISL_2609244|2021-03-17 0 bp

>HCOV-19/FINLAND/V8863/2021|EPI_ISL_2609250|2021-03-17 0 bp

>HCOV-19/FINLAND/V8868/2021|EPI_ISL_2609253|2021-03-17 0 bp

>HCOV-19/FINLAND/V8905/2021|EPI_ISL_2609282|2021-03-17 0 bp

>HCOV-19/FINLAND/V8909/2021|EPI_ISL_2609285|2021-03-17 0 bp

>HCOV-19/FINLAND/V8912/2021|EPI_ISL_2609288|2021-03-17 0 bp

>HCOV-19/FINLAND/V8922/2021|EPI_ISL_2609298|2021-03-18 0 bp

>HCOV-19/FINLAND/V8945/2021|EPI_ISL_2604551|2021-03-19 0 bp

>HCOV-19/FINLAND/V8996/2021|EPI_ISL_2604592|2021-03-18 0 bp

>HCOV-19/FINLAND/V9005/2021|EPI_ISL_2604600|2021-03-18 0 bp

>HCOV-19/FINLAND/V9012/2021|EPI_ISL_2604605|2021-03-19 0 bp

>HCOV-19/FINLAND/V9013/2021|EPI_ISL_2604606|2021-03-19 0 bp

>HCOV-19/FINLAND/V9020/2021|EPI_ISL_2604611|2021-03-14 0 bp

>HCOV-19/FINLAND/V9059/2021|EPI_ISL_2031203|2021-03-19 0 bp

>HCOV-19/FINLAND/V9106/2021|EPI_ISL_2031217|2021-03-20 0 bp

>HCOV-19/FINLAND/V9117/2021|EPI_ISL_2031220|2021-03-21 0 bp

>HCOV-19/FINLAND/V9189/2021|EPI_ISL_2258518|2021-03-22 0 bp

>HCOV-19/FINLAND/V9215/2021|EPI_ISL_2258535|2021-03-22 0 bp

>HCOV-19/FINLAND/V9217/2021|EPI_ISL_2258537|2021-03-22 0 bp

>HCOV-19/FINLAND/V9220/2021|EPI_ISL_2258539|2021-03-22 0 bp

>HCOV-19/FINLAND/V9223/2021|EPI_ISL_2258542|2021-03-22 0 bp

>HCOV-19/FINLAND/V9227/2021|EPI_ISL_2258544|2021-03-22 0 bp
