# Supplementary material for: ClusTRace, a bioinformatic pipeline for analyzing clusters in virus phylogenies
Source: BMC Bioinformatics. 2022 May 28;23:196. doi: 10.1186/s12859-022-04709-8 (PMC9143711; doi:10.1186/s12859-022-04709-8)
Supplement: Supplementary file 2 — Additional file 2: ClusTRace results for Alfa and Beta sequences. Includes all files output by ClusTRace. [file 12859_2022_4709_MOESM2_ESM.zip › FIN-SC2-acc210624/B.1.1.7/mr=20/B.1.1.7.mr=20.cl=132.msa]

>HCOV-19/FINLAND/3205/2021|EPI_ISL_2031270|2021-02-22 0 bp

>HCOV-19/FINLAND/3219/2021|EPI_ISL_2030997|2021-02-22 0 bp

>HCOV-19/FINLAND/3252/2021|EPI_ISL_2031027|2021-02-23 0 bp

>HCOV-19/FINLAND/3355/2021|EPI_ISL_2258418|2021-02-23 0 bp

>HCOV-19/FINLAND/4638/2021|EPI_ISL_2030911|2021-03-09 0 bp

>HCOV-19/FINLAND/4822/2021|EPI_ISL_2031120|2021-03-09 0 bp

>HCOV-19/FINLAND/4823/2021|EPI_ISL_2031121|2021-03-09 0 bp

>HCOV-19/FINLAND/THL-202106304/2021|EPI_ISL_2505430|2021-02-18 0 bp

>HCOV-19/FINLAND/THL-202108751/2021|EPI_ISL_2505879|2021-02-23 0 bp

>HCOV-19/FINLAND/THL-202109398/2021|EPI_ISL_2506386|2021-03-12 0 bp
