# Supplementary material for: ClusTRace, a bioinformatic pipeline for analyzing clusters in virus phylogenies
Source: BMC Bioinformatics. 2022 May 28;23:196. doi: 10.1186/s12859-022-04709-8 (PMC9143711; doi:10.1186/s12859-022-04709-8)
Supplement: Supplementary file 2 — Additional file 2: ClusTRace results for Alfa and Beta sequences. Includes all files output by ClusTRace. [file 12859_2022_4709_MOESM2_ESM.zip › FIN-SC2-acc210624/B.1.1.7/mr=20/B.1.1.7.mr=20.cl=134.msa]

>HCOV-19/FINLAND/3236/2021|EPI_ISL_2031013|2021-02-23 0 bp

>HCOV-19/FINLAND/3243/2021|EPI_ISL_2031019|2021-02-22 0 bp

>HCOV-19/FINLAND/THL-202106280/2021|EPI_ISL_2505410|2021-03-10 0 bp

>HCOV-19/FINLAND/THL-202109253/2021|EPI_ISL_2506282|2021-03-10 0 bp

>HCOV-19/FINLAND/THL-202109333/2021|EPI_ISL_2506333|2021-03-12 0 bp
