# Supplementary material for: ClusTRace, a bioinformatic pipeline for analyzing clusters in virus phylogenies
Source: BMC Bioinformatics. 2022 May 28;23:196. doi: 10.1186/s12859-022-04709-8 (PMC9143711; doi:10.1186/s12859-022-04709-8)
Supplement: Supplementary file 2 — Additional file 2: ClusTRace results for Alfa and Beta sequences. Includes all files output by ClusTRace. [file 12859_2022_4709_MOESM2_ESM.zip › FIN-SC2-acc210624/B.1.1.7/mr=20/B.1.1.7.mr=20.cl=135.msa]

>HCOV-19/FINLAND/4686/2021|EPI_ISL_1842679|2021-03-09 0 bp

>HCOV-19/FINLAND/4786/2021|EPI_ISL_2031088|2021-03-10 0 bp

>HCOV-19/FINLAND/5321/2021|EPI_ISL_2258870|2021-03-16 0 bp

>HCOV-19/FINLAND/5649/2021|EPI_ISL_2604634|2021-03-27 0 bp

>HCOV-19/FINLAND/6053/2021|EPI_ISL_2609009|2021-04-13 0 bp

>HCOV-19/FINLAND/6088/2021|EPI_ISL_2609030|2021-04-14 0 bp

>HCOV-19/FINLAND/6090/2021|EPI_ISL_2609032|2021-04-14 0 bp

>HCOV-19/FINLAND/6260/2021|EPI_ISL_2608542|2021-04-24 0 bp

>HCOV-19/FINLAND/THL-202109919/2021|EPI_ISL_2506786|2021-03-17 0 bp

>HCOV-19/FINLAND/THL-202112367/2021|EPI_ISL_2508119|2021-04-16 0 bp

>HCOV-19/FINLAND/V8530/2021|EPI_ISL_2608645|2021-03-14 0 bp

>HCOV-19/FINLAND/V9213/2021|EPI_ISL_2258533|2021-03-22 0 bp
