# Supplementary material for: ClusTRace, a bioinformatic pipeline for analyzing clusters in virus phylogenies
Source: BMC Bioinformatics. 2022 May 28;23:196. doi: 10.1186/s12859-022-04709-8 (PMC9143711; doi:10.1186/s12859-022-04709-8)
Supplement: Supplementary file 2 — Additional file 2: ClusTRace results for Alfa and Beta sequences. Includes all files output by ClusTRace. [file 12859_2022_4709_MOESM2_ESM.zip › FIN-SC2-acc210624/B.1.1.7/mr=20/B.1.1.7.mr=20.cl=141.msa]

>HCOV-19/FINLAND/1054/2021|EPI_ISL_1496747|2021-02-04 0 bp

>HCOV-19/FINLAND/1058/2021|EPI_ISL_1496751|2021-02-04 0 bp

>HCOV-19/FINLAND/1065/2021|EPI_ISL_1496755|2021-02-04 0 bp

>HCOV-19/FINLAND/1081/2021|EPI_ISL_1496765|2021-02-04 0 bp

>HCOV-19/FINLAND/1088/2021|EPI_ISL_1496771|2021-02-04 0 bp

>HCOV-19/FINLAND/1107/2021|EPI_ISL_1496776|2021-02-05 0 bp

>HCOV-19/FINLAND/1112/2021|EPI_ISL_1496779|2021-02-05 0 bp

>HCOV-19/FINLAND/1116/2021|EPI_ISL_1496783|2021-02-05 0 bp

>HCOV-19/FINLAND/1125/2021|EPI_ISL_1496789|2021-02-05 0 bp

>HCOV-19/FINLAND/1128/2021|EPI_ISL_1496790|2021-02-05 0 bp

>HCOV-19/FINLAND/1145/2021|EPI_ISL_1496803|2021-02-05 0 bp

>HCOV-19/FINLAND/1150/2021|EPI_ISL_1496808|2021-02-05 0 bp

>HCOV-19/FINLAND/1173/2021|EPI_ISL_1496817|2021-02-05 0 bp

>HCOV-19/FINLAND/1179/2021|EPI_ISL_1496823|2021-02-06 0 bp

>HCOV-19/FINLAND/1187/2021|EPI_ISL_1496831|2021-02-06 0 bp

>HCOV-19/FINLAND/1188/2021|EPI_ISL_1496832|2021-02-06 0 bp

>HCOV-19/FINLAND/1190/2021|EPI_ISL_1496834|2021-02-06 0 bp

>HCOV-19/FINLAND/1193/2021|EPI_ISL_1496837|2021-02-06 0 bp

>HCOV-19/FINLAND/1198/2021|EPI_ISL_1496841|2021-02-06 0 bp

>HCOV-19/FINLAND/1210/2021|EPI_ISL_1496851|2021-02-06 0 bp

>HCOV-19/FINLAND/1235/2021|EPI_ISL_1842251|2021-02-01 0 bp

>HCOV-19/FINLAND/1239/2021|EPI_ISL_1842255|2021-02-01 0 bp

>HCOV-19/FINLAND/1244/2021|EPI_ISL_1842259|2021-02-01 0 bp

>HCOV-19/FINLAND/1247/2021|EPI_ISL_1842261|2021-02-01 0 bp

>HCOV-19/FINLAND/1249/2021|EPI_ISL_1842263|2021-02-01 0 bp

>HCOV-19/FINLAND/1250/2021|EPI_ISL_1842264|2021-02-01 0 bp

>HCOV-19/FINLAND/1251/2021|EPI_ISL_1842265|2021-02-01 0 bp

>HCOV-19/FINLAND/1252/2021|EPI_ISL_1842266|2021-02-01 0 bp

>HCOV-19/FINLAND/1260/2021|EPI_ISL_1842274|2021-02-01 0 bp

>HCOV-19/FINLAND/1263/2021|EPI_ISL_1842277|2021-02-01 0 bp

>HCOV-19/FINLAND/1264/2021|EPI_ISL_1842278|2021-02-01 0 bp

>HCOV-19/FINLAND/1269/2021|EPI_ISL_1842282|2021-02-01 0 bp

>HCOV-19/FINLAND/1288/2021|EPI_ISL_1842397|2021-02-01 0 bp

>HCOV-19/FINLAND/1300/2021|EPI_ISL_1842428|2021-02-05 0 bp

>HCOV-19/FINLAND/1325/2021|EPI_ISL_1496863|2021-02-07 0 bp

>HCOV-19/FINLAND/1334/2021|EPI_ISL_1496871|2021-02-07 0 bp

>HCOV-19/FINLAND/1335/2021|EPI_ISL_1496872|2021-02-07 0 bp

>HCOV-19/FINLAND/1336/2021|EPI_ISL_1496873|2021-02-07 0 bp

>HCOV-19/FINLAND/1343/2021|EPI_ISL_1496879|2021-02-07 0 bp

>HCOV-19/FINLAND/1348/2021|EPI_ISL_1496884|2021-02-07 0 bp

>HCOV-19/FINLAND/1349/2021|EPI_ISL_1496885|2021-02-07 0 bp

>HCOV-19/FINLAND/1352/2021|EPI_ISL_1496888|2021-02-07 0 bp

>HCOV-19/FINLAND/1353/2021|EPI_ISL_1496889|2021-02-07 0 bp

>HCOV-19/FINLAND/1357/2021|EPI_ISL_1496892|2021-02-07 0 bp

>HCOV-19/FINLAND/1365/2021|EPI_ISL_1496898|2021-02-07 0 bp

>HCOV-19/FINLAND/1366/2021|EPI_ISL_1496899|2021-02-07 0 bp

>HCOV-19/FINLAND/1369/2021|EPI_ISL_1496902|2021-02-07 0 bp

>HCOV-19/FINLAND/1428/2021|EPI_ISL_1496909|2021-02-08 0 bp

>HCOV-19/FINLAND/1434/2021|EPI_ISL_1496914|2021-02-08 0 bp

>HCOV-19/FINLAND/1435/2021|EPI_ISL_1496915|2021-02-08 0 bp

>HCOV-19/FINLAND/1442/2021|EPI_ISL_1496922|2021-02-08 0 bp

>HCOV-19/FINLAND/1449/2021|EPI_ISL_1496929|2021-02-08 0 bp

>HCOV-19/FINLAND/1455/2021|EPI_ISL_1496934|2021-02-08 0 bp

>HCOV-19/FINLAND/1460/2021|EPI_ISL_1496936|2021-02-08 0 bp

>HCOV-19/FINLAND/1465/2021|EPI_ISL_1496939|2021-02-08 0 bp

>HCOV-19/FINLAND/1482/2021|EPI_ISL_1496956|2021-02-08 0 bp

>HCOV-19/FINLAND/1484/2021|EPI_ISL_1496958|2021-02-08 0 bp

>HCOV-19/FINLAND/1486/2021|EPI_ISL_1496960|2021-02-08 0 bp

>HCOV-19/FINLAND/1489/2021|EPI_ISL_1496961|2021-02-08 0 bp

>HCOV-19/FINLAND/1493/2021|EPI_ISL_1496963|2021-02-08 0 bp

>HCOV-19/FINLAND/1501/2021|EPI_ISL_1496970|2021-02-08 0 bp

>HCOV-19/FINLAND/1510/2021|EPI_ISL_1496976|2021-02-08 0 bp

>HCOV-19/FINLAND/1512/2021|EPI_ISL_1496978|2021-02-08 0 bp

>HCOV-19/FINLAND/1516/2021|EPI_ISL_1496982|2021-02-08 0 bp

>HCOV-19/FINLAND/1517/2021|EPI_ISL_1496983|2021-02-08 0 bp

>HCOV-19/FINLAND/1518/2021|EPI_ISL_1496984|2021-02-08 0 bp

>HCOV-19/FINLAND/1521/2021|EPI_ISL_1496987|2021-02-08 0 bp

>HCOV-19/FINLAND/1546/2021|EPI_ISL_1496996|2021-02-09 0 bp

>HCOV-19/FINLAND/1547/2021|EPI_ISL_1496997|2021-02-09 0 bp

>HCOV-19/FINLAND/1559/2021|EPI_ISL_1497004|2021-02-09 0 bp

>HCOV-19/FINLAND/1562/2021|EPI_ISL_1497007|2021-02-09 0 bp

>HCOV-19/FINLAND/1564/2021|EPI_ISL_1497009|2021-02-09 0 bp

>HCOV-19/FINLAND/1574/2021|EPI_ISL_1497017|2021-02-09 0 bp

>HCOV-19/FINLAND/1575/2021|EPI_ISL_1497018|2021-02-09 0 bp

>HCOV-19/FINLAND/1593/2021|EPI_ISL_1497033|2021-02-09 0 bp

>HCOV-19/FINLAND/1598/2021|EPI_ISL_1497037|2021-02-09 0 bp

>HCOV-19/FINLAND/1610/2021|EPI_ISL_1497047|2021-02-07 0 bp

>HCOV-19/FINLAND/1613/2021|EPI_ISL_1497050|2021-02-07 0 bp

>HCOV-19/FINLAND/1614/2021|EPI_ISL_1497051|2021-02-07 0 bp

>HCOV-19/FINLAND/1615/2021|EPI_ISL_1497052|2021-02-09 0 bp

>HCOV-19/FINLAND/1632/2021|EPI_ISL_1497060|2021-02-09 0 bp

>HCOV-19/FINLAND/1671/2021|EPI_ISL_1497072|2021-02-10 0 bp

>HCOV-19/FINLAND/1672/2021|EPI_ISL_1497073|2021-02-10 0 bp

>HCOV-19/FINLAND/1683/2021|EPI_ISL_1497082|2021-02-10 0 bp

>HCOV-19/FINLAND/1697/2021|EPI_ISL_1497095|2021-02-10 0 bp

>HCOV-19/FINLAND/1710/2021|EPI_ISL_1497106|2021-02-10 0 bp

>HCOV-19/FINLAND/1729/2021|EPI_ISL_1842514|2021-02-09 0 bp

>HCOV-19/FINLAND/1733/2021|EPI_ISL_1842518|2021-02-10 0 bp

>HCOV-19/FINLAND/1735/2021|EPI_ISL_1842520|2021-02-10 0 bp

>HCOV-19/FINLAND/1772/2021|EPI_ISL_1497117|2021-02-11 0 bp

>HCOV-19/FINLAND/1778/2021|EPI_ISL_1497123|2021-02-11 0 bp

>HCOV-19/FINLAND/1786/2021|EPI_ISL_1497129|2021-02-11 0 bp

>HCOV-19/FINLAND/1793/2021|EPI_ISL_1497136|2021-02-11 0 bp

>HCOV-19/FINLAND/1807/2021|EPI_ISL_1497146|2021-02-11 0 bp

>HCOV-19/FINLAND/1810/2021|EPI_ISL_1497147|2021-02-11 0 bp

>HCOV-19/FINLAND/1821/2021|EPI_ISL_1497156|2021-02-11 0 bp

>HCOV-19/FINLAND/1825/2021|EPI_ISL_1497159|2021-02-11 0 bp

>HCOV-19/FINLAND/1835/2021|EPI_ISL_1497167|2021-02-11 0 bp

>HCOV-19/FINLAND/1840/2021|EPI_ISL_1497171|2021-02-11 0 bp

>HCOV-19/FINLAND/1909/2021|EPI_ISL_1842556|2021-02-08 0 bp

>HCOV-19/FINLAND/1910/2021|EPI_ISL_1842557|2021-02-08 0 bp

>HCOV-19/FINLAND/1911/2021|EPI_ISL_1842558|2021-02-06 0 bp

>HCOV-19/FINLAND/1913/2021|EPI_ISL_1842560|2021-02-10 0 bp

>HCOV-19/FINLAND/1915/2021|EPI_ISL_1842562|2021-02-08 0 bp

>HCOV-19/FINLAND/1954/2021|EPI_ISL_1842595|2021-02-11 0 bp

>HCOV-19/FINLAND/1957/2021|EPI_ISL_1842598|2021-02-11 0 bp

>HCOV-19/FINLAND/1966/2021|EPI_ISL_1842605|2021-02-12 0 bp

>HCOV-19/FINLAND/2065/2021|EPI_ISL_1841457|2021-02-13 0 bp

>HCOV-19/FINLAND/2134/2021|EPI_ISL_1841521|2021-02-13 0 bp

>HCOV-19/FINLAND/2138/2021|EPI_ISL_1841525|2021-02-13 0 bp

>HCOV-19/FINLAND/2139/2021|EPI_ISL_1841526|2021-02-13 0 bp

>HCOV-19/FINLAND/2141/2021|EPI_ISL_1841528|2021-02-13 0 bp

>HCOV-19/FINLAND/2143/2021|EPI_ISL_1841530|2021-02-13 0 bp

>HCOV-19/FINLAND/2150/2021|EPI_ISL_1841536|2021-02-13 0 bp

>HCOV-19/FINLAND/2154/2021|EPI_ISL_1841539|2021-02-13 0 bp

>HCOV-19/FINLAND/2158/2021|EPI_ISL_1841543|2021-02-13 0 bp

>HCOV-19/FINLAND/2168/2021|EPI_ISL_1841553|2021-02-13 0 bp

>HCOV-19/FINLAND/2176/2021|EPI_ISL_1841558|2021-02-14 0 bp

>HCOV-19/FINLAND/2191/2021|EPI_ISL_1841573|2021-02-12 0 bp

>HCOV-19/FINLAND/2196/2021|EPI_ISL_1841578|2021-02-12 0 bp

>HCOV-19/FINLAND/2200/2021|EPI_ISL_1841582|2021-02-12 0 bp

>HCOV-19/FINLAND/2203/2021|EPI_ISL_1841585|2021-02-12 0 bp

>HCOV-19/FINLAND/2205/2021|EPI_ISL_1841587|2021-02-12 0 bp

>HCOV-19/FINLAND/2207/2021|EPI_ISL_1841589|2021-02-12 0 bp

>HCOV-19/FINLAND/2218/2021|EPI_ISL_1841598|2021-02-12 0 bp

>HCOV-19/FINLAND/2233/2021|EPI_ISL_1841613|2021-02-13 0 bp

>HCOV-19/FINLAND/2239/2021|EPI_ISL_1841618|2021-02-13 0 bp

>HCOV-19/FINLAND/2240/2021|EPI_ISL_1841619|2021-02-13 0 bp

>HCOV-19/FINLAND/2246/2021|EPI_ISL_1841625|2021-02-13 0 bp

>HCOV-19/FINLAND/2254/2021|EPI_ISL_1841632|2021-02-11 0 bp

>HCOV-19/FINLAND/2263/2021|EPI_ISL_1841641|2021-02-12 0 bp

>HCOV-19/FINLAND/2266/2021|EPI_ISL_1841644|2021-02-12 0 bp

>HCOV-19/FINLAND/2272/2021|EPI_ISL_1841650|2021-02-12 0 bp

>HCOV-19/FINLAND/2277/2021|EPI_ISL_1841654|2021-02-12 0 bp

>HCOV-19/FINLAND/2279/2021|EPI_ISL_1841656|2021-02-12 0 bp

>HCOV-19/FINLAND/2282/2021|EPI_ISL_1841659|2021-02-12 0 bp

>HCOV-19/FINLAND/2283/2021|EPI_ISL_1841660|2021-02-12 0 bp

>HCOV-19/FINLAND/2287/2021|EPI_ISL_1841664|2021-02-14 0 bp

>HCOV-19/FINLAND/2289/2021|EPI_ISL_1841666|2021-02-14 0 bp

>HCOV-19/FINLAND/2294/2021|EPI_ISL_1841671|2021-02-14 0 bp

>HCOV-19/FINLAND/2298/2021|EPI_ISL_1841674|2021-02-14 0 bp

>HCOV-19/FINLAND/2304/2021|EPI_ISL_1841677|2021-02-14 0 bp

>HCOV-19/FINLAND/2317/2021|EPI_ISL_1841689|2021-02-14 0 bp

>HCOV-19/FINLAND/2323/2021|EPI_ISL_1841695|2021-02-14 0 bp

>HCOV-19/FINLAND/2327/2021|EPI_ISL_1841699|2021-02-14 0 bp

>HCOV-19/FINLAND/2559/2021|EPI_ISL_1841993|2021-02-17 0 bp

>HCOV-19/FINLAND/2573/2021|EPI_ISL_1842005|2021-02-17 0 bp

>HCOV-19/FINLAND/2575/2021|EPI_ISL_1842007|2021-02-17 0 bp

>HCOV-19/FINLAND/2579/2021|EPI_ISL_1842011|2021-02-17 0 bp

>HCOV-19/FINLAND/2580/2021|EPI_ISL_1842012|2021-02-17 0 bp

>HCOV-19/FINLAND/2581/2021|EPI_ISL_1842013|2021-02-18 0 bp

>HCOV-19/FINLAND/2584/2021|EPI_ISL_1842016|2021-02-18 0 bp

>HCOV-19/FINLAND/2585/2021|EPI_ISL_1842017|2021-02-18 0 bp

>HCOV-19/FINLAND/2592/2021|EPI_ISL_1842024|2021-02-18 0 bp

>HCOV-19/FINLAND/2593/2021|EPI_ISL_1842025|2021-02-18 0 bp

>HCOV-19/FINLAND/2595/2021|EPI_ISL_1842027|2021-02-18 0 bp

>HCOV-19/FINLAND/2596/2021|EPI_ISL_1842028|2021-02-18 0 bp

>HCOV-19/FINLAND/2635/2021|EPI_ISL_1842082|2021-02-18 0 bp

>HCOV-19/FINLAND/2649/2021|EPI_ISL_1842095|2021-02-19 0 bp

>HCOV-19/FINLAND/2653/2021|EPI_ISL_1842099|2021-02-19 0 bp

>HCOV-19/FINLAND/2702/2021|EPI_ISL_1841980|2021-02-19 0 bp

>HCOV-19/FINLAND/2779/2021|EPI_ISL_1841855|2021-02-21 0 bp

>HCOV-19/FINLAND/2790/2021|EPI_ISL_1841866|2021-02-20 0 bp

>HCOV-19/FINLAND/2804/2021|EPI_ISL_1841727|2021-02-18 0 bp

>HCOV-19/FINLAND/2811/2021|EPI_ISL_1841734|2021-02-18 0 bp

>HCOV-19/FINLAND/2829/2021|EPI_ISL_1841744|2021-02-18 0 bp

>HCOV-19/FINLAND/2858/2021|EPI_ISL_1841878|2021-02-19 0 bp

>HCOV-19/FINLAND/2863/2021|EPI_ISL_1841883|2021-02-21 0 bp

>HCOV-19/FINLAND/2874/2021|EPI_ISL_1841893|2021-02-20 0 bp

>HCOV-19/FINLAND/2880/2021|EPI_ISL_1841899|2021-02-21 0 bp

>HCOV-19/FINLAND/2978/2021|EPI_ISL_1842188|2021-02-12 0 bp

>HCOV-19/FINLAND/2980/2021|EPI_ISL_1842190|2021-02-11 0 bp

>HCOV-19/FINLAND/2985/2021|EPI_ISL_1842195|2021-02-11 0 bp

>HCOV-19/FINLAND/3019/2021|EPI_ISL_1841781|2021-02-22 0 bp

>HCOV-19/FINLAND/3021/2021|EPI_ISL_1841783|2021-02-22 0 bp

>HCOV-19/FINLAND/3027/2021|EPI_ISL_1841789|2021-02-22 0 bp

>HCOV-19/FINLAND/3050/2021|EPI_ISL_2031246|2021-02-20 0 bp

>HCOV-19/FINLAND/3061/2021|EPI_ISL_2031242|2021-02-20 0 bp

>HCOV-19/FINLAND/3090/2021|EPI_ISL_2031261|2021-02-22 0 bp

>HCOV-19/FINLAND/3118/2021|EPI_ISL_1842209|2021-02-17 0 bp

>HCOV-19/FINLAND/3122/2021|EPI_ISL_1842213|2021-02-17 0 bp

>HCOV-19/FINLAND/3191/2021|EPI_ISL_1842736|2021-02-23 0 bp

>HCOV-19/FINLAND/3308/2021|EPI_ISL_2258377|2021-02-23 0 bp

>HCOV-19/FINLAND/3504/2021|EPI_ISL_2604439|2021-02-25 0 bp

>HCOV-19/FINLAND/3509/2021|EPI_ISL_2604443|2021-02-26 0 bp

>HCOV-19/FINLAND/3693/2021|EPI_ISL_1842774|2021-02-28 0 bp

>HCOV-19/FINLAND/3804/2021|EPI_ISL_2258572|2021-02-28 0 bp

>HCOV-19/FINLAND/3809/2021|EPI_ISL_2258576|2021-03-01 0 bp

>HCOV-19/FINLAND/3820/2021|EPI_ISL_2258587|2021-02-28 0 bp

>HCOV-19/FINLAND/3833/2021|EPI_ISL_2258592|2021-03-01 0 bp

>HCOV-19/FINLAND/3848/2021|EPI_ISL_2258606|2021-03-01 0 bp

>HCOV-19/FINLAND/3852/2021|EPI_ISL_2258610|2021-03-01 0 bp

>HCOV-19/FINLAND/3864/2021|EPI_ISL_2604369|2021-03-02 0 bp

>HCOV-19/FINLAND/3873/2021|EPI_ISL_2604378|2021-03-02 0 bp

>HCOV-19/FINLAND/3902/2021|EPI_ISL_2604252|2021-03-02 0 bp

>HCOV-19/FINLAND/4072/2021|EPI_ISL_2608725|2021-03-02 0 bp

>HCOV-19/FINLAND/4390/2021|EPI_ISL_2604300|2021-03-05 0 bp

>HCOV-19/FINLAND/4433/2021|EPI_ISL_2608902|2021-03-07 0 bp

>HCOV-19/FINLAND/4458/2021|EPI_ISL_2608923|2021-03-07 0 bp

>HCOV-19/FINLAND/4539/2021|EPI_ISL_2608941|2021-03-08 0 bp

>HCOV-19/FINLAND/4588/2021|EPI_ISL_2258641|2021-03-08 0 bp

>HCOV-19/FINLAND/4590/2021|EPI_ISL_2258643|2021-03-08 0 bp

>HCOV-19/FINLAND/4596/2021|EPI_ISL_2258649|2021-03-08 0 bp

>HCOV-19/FINLAND/4624/2021|EPI_ISL_2030898|2021-03-09 0 bp

>HCOV-19/FINLAND/4665/2021|EPI_ISL_1842658|2021-03-09 0 bp

>HCOV-19/FINLAND/4694/2021|EPI_ISL_1842684|2021-03-08 0 bp

>HCOV-19/FINLAND/5761/2021|EPI_ISL_2604676|2021-04-01 0 bp

>HCOV-19/FINLAND/5902/2021|EPI_ISL_2604729|2021-04-06 0 bp

>HCOV-19/FINLAND/788/2021|EPI_ISL_1842462|2021-02-01 0 bp

>HCOV-19/FINLAND/789/2021|EPI_ISL_1842463|2021-02-01 0 bp

>HCOV-19/FINLAND/792/2021|EPI_ISL_1842466|2021-02-01 0 bp

>HCOV-19/FINLAND/795/2021|EPI_ISL_1842468|2021-02-01 0 bp

>HCOV-19/FINLAND/800/2021|EPI_ISL_1842472|2021-02-02 0 bp

>HCOV-19/FINLAND/805/2021|EPI_ISL_1842477|2021-02-02 0 bp

>HCOV-19/FINLAND/809/2021|EPI_ISL_1842481|2021-02-02 0 bp

>HCOV-19/FINLAND/813/2021|EPI_ISL_1842485|2021-02-02 0 bp

>HCOV-19/FINLAND/814/2021|EPI_ISL_1842486|2021-02-02 0 bp

>HCOV-19/FINLAND/824/2021|EPI_ISL_1842493|2021-02-02 0 bp

>HCOV-19/FINLAND/825/2021|EPI_ISL_1842494|2021-02-02 0 bp

>HCOV-19/FINLAND/826/2021|EPI_ISL_1842495|2021-02-02 0 bp

>HCOV-19/FINLAND/827/2021|EPI_ISL_1842496|2021-02-02 0 bp

>HCOV-19/FINLAND/828/2021|EPI_ISL_1842497|2021-02-02 0 bp

>HCOV-19/FINLAND/829/2021|EPI_ISL_1842498|2021-02-02 0 bp

>HCOV-19/FINLAND/830/2021|EPI_ISL_1842499|2021-02-02 0 bp

>HCOV-19/FINLAND/831/2021|EPI_ISL_1842500|2021-02-02 0 bp

>HCOV-19/FINLAND/833/2021|EPI_ISL_1842502|2021-02-02 0 bp

>HCOV-19/FINLAND/857/2021|EPI_ISL_1842319|2021-01-29 0 bp

>HCOV-19/FINLAND/879/2021|EPI_ISL_1842341|2021-02-01 0 bp

>HCOV-19/FINLAND/889/2021|EPI_ISL_1842348|2021-02-01 0 bp

>HCOV-19/FINLAND/940/2021|EPI_ISL_1497176|2021-02-03 0 bp

>HCOV-19/FINLAND/941/2021|EPI_ISL_1497177|2021-02-03 0 bp

>HCOV-19/FINLAND/954/2021|EPI_ISL_1497188|2021-02-03 0 bp

>HCOV-19/FINLAND/955/2021|EPI_ISL_1497189|2021-02-03 0 bp

>HCOV-19/FINLAND/956/2021|EPI_ISL_1497190|2021-02-03 0 bp

>HCOV-19/FINLAND/957/2021|EPI_ISL_1497191|2021-02-03 0 bp

>HCOV-19/FINLAND/958/2021|EPI_ISL_1497192|2021-02-03 0 bp

>HCOV-19/FINLAND/971/2021|EPI_ISL_1497202|2021-02-03 0 bp

>HCOV-19/FINLAND/978/2021|EPI_ISL_1497209|2021-02-03 0 bp

>HCOV-19/FINLAND/982/2021|EPI_ISL_1497212|2021-02-03 0 bp

>HCOV-19/FINLAND/986/2021|EPI_ISL_1497215|2021-02-03 0 bp

>HCOV-19/FINLAND/HEL-12-68/2021|EPI_ISL_995955|2021-01-14 0 bp

>HCOV-19/FINLAND/HEL-14-340/2021|EPI_ISL_1082071|2021-01-22 0 bp

>HCOV-19/FINLAND/HEL-14-374/2021|EPI_ISL_1081988|2021-01-22 0 bp

>HCOV-19/FINLAND/HEL-14-388/2021|EPI_ISL_1081997|2021-01-24 0 bp

>HCOV-19/FINLAND/HEL-14-396/2021|EPI_ISL_1082088|2021-01-24 0 bp

>HCOV-19/FINLAND/HEL-15-259/2021|EPI_ISL_1082093|2021-01-22 0 bp

>HCOV-19/FINLAND/HEL-17-494/2021|EPI_ISL_1082096|2021-01-26 0 bp

>HCOV-19/FINLAND/HEL-17-525/2021|EPI_ISL_1082016|2021-01-25 0 bp

>HCOV-19/FINLAND/HEL-17-526/2021|EPI_ISL_1082017|2021-01-26 0 bp

>HCOV-19/FINLAND/HEL-17-527/2021|EPI_ISL_1082018|2021-01-26 0 bp

>HCOV-19/FINLAND/HEL-17-538/2021|EPI_ISL_1082105|2021-01-26 0 bp

>HCOV-19/FINLAND/HEL-18-431/2021|EPI_ISL_1082021|2021-01-18 0 bp

>HCOV-19/FINLAND/HEL-18-439/2021|EPI_ISL_1082026|2021-01-21 0 bp

>HCOV-19/FINLAND/HEL-18-444/2021|EPI_ISL_1082027|2021-01-20 0 bp

>HCOV-19/FINLAND/HEL-18-448/2021|EPI_ISL_1082031|2021-01-21 0 bp

>HCOV-19/FINLAND/HEL-18-454/2021|EPI_ISL_1082033|2021-01-21 0 bp

>HCOV-19/FINLAND/HEL-18-473/2021|EPI_ISL_1082119|2021-01-23 0 bp

>HCOV-19/FINLAND/HEL-18-477/2021|EPI_ISL_1082120|2021-01-22 0 bp

>HCOV-19/FINLAND/HEL-19-546/2021|EPI_ISL_1082051|2021-01-25 0 bp

>HCOV-19/FINLAND/HEL-19-549/2021|EPI_ISL_1082053|2021-01-25 0 bp

>HCOV-19/FINLAND/HEL-19-553/2021|EPI_ISL_1082055|2021-01-25 0 bp

>HCOV-19/FINLAND/HEL-19-556/2021|EPI_ISL_1082056|2021-01-25 0 bp

>HCOV-19/FINLAND/HEL-19-577/2021|EPI_ISL_1279067|2021-01-26 0 bp

>HCOV-19/FINLAND/HEL-19-579/2021|EPI_ISL_1279068|2021-01-27 0 bp

>HCOV-19/FINLAND/HEL-19-581/2021|EPI_ISL_1279070|2021-01-27 0 bp

>HCOV-19/FINLAND/HEL-19-V236/2021|EPI_ISL_1082064|2021-01-26 0 bp

>HCOV-19/FINLAND/HEL-20-703/2021|EPI_ISL_1279077|2021-01-26 0 bp

>HCOV-19/FINLAND/HEL-20-707/2021|EPI_ISL_1279081|2021-01-28 0 bp

>HCOV-19/FINLAND/HEL-21-678/2021|EPI_ISL_1279087|2021-01-29 0 bp

>HCOV-19/FINLAND/HEL-22-903/2021|EPI_ISL_1279028|2021-02-01 0 bp

>HCOV-19/FINLAND/HEL-22-909/2021|EPI_ISL_1279034|2021-02-01 0 bp

>HCOV-19/FINLAND/HEL-22-910/2021|EPI_ISL_1279035|2021-02-01 0 bp

>HCOV-19/FINLAND/HEL-22-911/2021|EPI_ISL_1279036|2021-02-01 0 bp

>HCOV-19/FINLAND/HEL-22-915/2021|EPI_ISL_1279039|2021-01-30 0 bp

>HCOV-19/FINLAND/HEL-22-917/2021|EPI_ISL_1279041|2021-01-31 0 bp

>HCOV-19/FINLAND/HEL-22-921/2021|EPI_ISL_1279043|2021-01-29 0 bp

>HCOV-19/FINLAND/HEL-22-924/2021|EPI_ISL_1279045|2021-01-31 0 bp

>HCOV-19/FINLAND/HEL-22-926/2021|EPI_ISL_1279047|2021-01-29 0 bp

>HCOV-19/FINLAND/HEL-22-929/2021|EPI_ISL_1279050|2021-01-29 0 bp

>HCOV-19/FINLAND/HEL-22-930/2021|EPI_ISL_1279051|2021-01-29 0 bp

>HCOV-19/FINLAND/HEL-22-934/2021|EPI_ISL_1279054|2021-01-30 0 bp

>HCOV-19/FINLAND/HEL-22-937/2021|EPI_ISL_1279057|2021-01-31 0 bp

>HCOV-19/FINLAND/HEL-23-1015/2021|EPI_ISL_1278987|2021-01-30 0 bp

>HCOV-19/FINLAND/HEL-23-1017/2021|EPI_ISL_1278988|2021-01-31 0 bp

>HCOV-19/FINLAND/HEL-23-1020/2021|EPI_ISL_1278990|2021-01-31 0 bp

>HCOV-19/FINLAND/HEL-23-1023/2021|EPI_ISL_1278992|2021-01-30 0 bp

>HCOV-19/FINLAND/HEL-23-1027/2021|EPI_ISL_1278995|2021-01-31 0 bp

>HCOV-19/FINLAND/HEL-23-1028/2021|EPI_ISL_1278996|2021-01-30 0 bp

>HCOV-19/FINLAND/HEL-23-1029/2021|EPI_ISL_1278997|2021-01-30 0 bp

>HCOV-19/FINLAND/HEL-23-1032/2021|EPI_ISL_1279000|2021-01-31 0 bp

>HCOV-19/FINLAND/HEL-23-1038/2021|EPI_ISL_1279006|2021-01-30 0 bp

>HCOV-19/FINLAND/HEL-23-1046/2021|EPI_ISL_1279014|2021-01-31 0 bp

>HCOV-19/FINLAND/THL-202101508/2021|EPI_ISL_2590159|2021-01-14 0 bp

>HCOV-19/FINLAND/THL-202101509/2021|EPI_ISL_2590161|2021-01-14 0 bp

>HCOV-19/FINLAND/THL-202101985/2021|EPI_ISL_2590434|2021-01-11 0 bp

>HCOV-19/FINLAND/THL-202101987/2021|EPI_ISL_2590439|2021-01-07 0 bp

>HCOV-19/FINLAND/THL-202101991/2021|EPI_ISL_2590450|2021-01-14 0 bp

>HCOV-19/FINLAND/THL-202102070/2021|EPI_ISL_2590557|2021-01-25 0 bp

>HCOV-19/FINLAND/THL-202102110/2021|EPI_ISL_2590615|2021-01-25 0 bp

>HCOV-19/FINLAND/THL-202102948/2021|EPI_ISL_2590825|2021-02-26 0 bp

>HCOV-19/FINLAND/THL-202102981/2021|EPI_ISL_2590868|2021-02-24 0 bp

>HCOV-19/FINLAND/THL-202102985/2021|EPI_ISL_2590874|2021-02-22 0 bp

>HCOV-19/FINLAND/THL-202103007/2021|EPI_ISL_2590913|2021-02-24 0 bp

>HCOV-19/FINLAND/THL-202103022/2021|EPI_ISL_2590944|2021-02-26 0 bp

>HCOV-19/FINLAND/THL-202105071/2021|EPI_ISL_2505175|2021-02-15 0 bp

>HCOV-19/FINLAND/THL-202105084/2021|EPI_ISL_2505188|2021-02-15 0 bp

>HCOV-19/FINLAND/THL-202105098/2021|EPI_ISL_2505198|2021-02-15 0 bp

>HCOV-19/FINLAND/THL-202105735/2021|EPI_ISL_2505266|2021-02-22 0 bp

>HCOV-19/FINLAND/THL-202106189/2021|EPI_ISL_2505337|2021-02-18 0 bp

>HCOV-19/FINLAND/THL-202106201/2021|EPI_ISL_2505345|2021-02-19 0 bp

>HCOV-19/FINLAND/THL-202106274/2021|EPI_ISL_2505404|2021-03-08 0 bp

>HCOV-19/FINLAND/THL-202106450/2021|EPI_ISL_2505565|2021-02-19 0 bp

>HCOV-19/FINLAND/THL-202108504/2021|EPI_ISL_2505679|2021-02-24 0 bp

>HCOV-19/FINLAND/THL-202108710/2021|EPI_ISL_2505847|2021-02-26 0 bp

>HCOV-19/FINLAND/THL-202108720/2021|EPI_ISL_2505855|2021-02-23 0 bp

>HCOV-19/FINLAND/THL-202108734/2021|EPI_ISL_2505866|2021-02-23 0 bp

>HCOV-19/FINLAND/THL-202108735/2021|EPI_ISL_2505867|2021-02-26 0 bp

>HCOV-19/FINLAND/THL-202108745/2021|EPI_ISL_2505873|2021-02-26 0 bp

>HCOV-19/FINLAND/THL-202108748/2021|EPI_ISL_2505876|2021-02-26 0 bp

>HCOV-19/FINLAND/THL-202108761/2021|EPI_ISL_2505887|2021-02-25 0 bp

>HCOV-19/FINLAND/THL-202108795/2021|EPI_ISL_2505910|2021-02-26 0 bp

>HCOV-19/FINLAND/THL-202108802/2021|EPI_ISL_2505916|2021-02-27 0 bp

>HCOV-19/FINLAND/THL-202108807/2021|EPI_ISL_2505919|2021-02-26 0 bp

>HCOV-19/FINLAND/THL-202108808/2021|EPI_ISL_2505920|2021-02-26 0 bp

>HCOV-19/FINLAND/THL-202108913/2021|EPI_ISL_2506013|2021-03-05 0 bp

>HCOV-19/FINLAND/THL-202108917/2021|EPI_ISL_2506017|2021-03-05 0 bp

>HCOV-19/FINLAND/THL-202109001/2021|EPI_ISL_2506077|2021-03-05 0 bp

>HCOV-19/FINLAND/THL-202109018/2021|EPI_ISL_2506093|2021-03-05 0 bp

>HCOV-19/FINLAND/THL-202109019/2021|EPI_ISL_2506094|2021-03-05 0 bp

>HCOV-19/FINLAND/THL-202109040/2021|EPI_ISL_2506111|2021-03-01 0 bp

>HCOV-19/FINLAND/THL-202109059/2021|EPI_ISL_2506128|2021-03-04 0 bp

>HCOV-19/FINLAND/THL-202109064/2021|EPI_ISL_2506132|2021-03-04 0 bp

>HCOV-19/FINLAND/THL-202109066/2021|EPI_ISL_2506134|2021-03-01 0 bp

>HCOV-19/FINLAND/THL-202109079/2021|EPI_ISL_2506145|2021-03-04 0 bp

>HCOV-19/FINLAND/THL-202109100/2021|EPI_ISL_2506162|2021-03-04 0 bp

>HCOV-19/FINLAND/THL-202109105/2021|EPI_ISL_2506166|2021-03-05 0 bp

>HCOV-19/FINLAND/THL-202109106/2021|EPI_ISL_2506167|2021-03-04 0 bp

>HCOV-19/FINLAND/THL-202109108/2021|EPI_ISL_2506169|2021-03-04 0 bp

>HCOV-19/FINLAND/THL-202109491/2021|EPI_ISL_2506471|2021-03-13 0 bp

>HCOV-19/FINLAND/THL-202109502/2021|EPI_ISL_2506482|2021-03-16 0 bp

>HCOV-19/FINLAND/THL-202109516/2021|EPI_ISL_2506486|2021-03-08 0 bp

>HCOV-19/FINLAND/THL-202109640/2021|EPI_ISL_2506580|2021-03-08 0 bp

>HCOV-19/FINLAND/THL-202109760/2021|EPI_ISL_2506669|2021-03-17 0 bp

>HCOV-19/FINLAND/THL-202109980/2021|EPI_ISL_2506838|2021-03-22 0 bp

>HCOV-19/FINLAND/THL-202109995/2021|EPI_ISL_2506848|2021-03-19 0 bp

>HCOV-19/FINLAND/THL-202112256/2021|EPI_ISL_2508023|2021-04-14 0 bp

>HCOV-19/FINLAND/THL-202113939/2021|EPI_ISL_2508299|2021-04-21 0 bp

>HCOV-19/FINLAND/THL-202113940/2021|EPI_ISL_2508300|2021-04-23 0 bp

>HCOV-19/FINLAND/V5026/2021|EPI_ISL_2608481|2021-03-01 0 bp

>HCOV-19/FINLAND/V5037/2021|EPI_ISL_2608486|2021-03-01 0 bp

>HCOV-19/FINLAND/V5972/2021|EPI_ISL_2608678|2021-03-04 0 bp

>HCOV-19/FINLAND/V5973/2021|EPI_ISL_2608679|2021-03-04 0 bp

>HCOV-19/FINLAND/V6250/2021|EPI_ISL_2609410|2021-03-03 0 bp

>HCOV-19/FINLAND/V6268/2021|EPI_ISL_2609425|2021-03-05 0 bp

>HCOV-19/FINLAND/V6292/2021|EPI_ISL_2609446|2021-03-03 0 bp

>HCOV-19/FINLAND/V6513/2021|EPI_ISL_2608577|2021-03-07 0 bp

>HCOV-19/FINLAND/V8535/2021|EPI_ISL_2608648|2021-03-14 0 bp

>HCOV-19/FINLAND/V8536/2021|EPI_ISL_2608649|2021-03-14 0 bp

>HCOV-19/FINLAND/V8541/2021|EPI_ISL_2608653|2021-03-14 0 bp

>HCOV-19/FINLAND/V8700/2021|EPI_ISL_2609080|2021-03-16 0 bp

>HCOV-19/FINLAND/V8721/2021|EPI_ISL_2609094|2021-03-16 0 bp

>HCOV-19/FINLAND/V8750/2021|EPI_ISL_2609122|2021-03-15 0 bp

>HCOV-19/FINLAND/V8862/2021|EPI_ISL_2609249|2021-03-17 0 bp

>HCOV-19/FINLAND/V9244/2021|EPI_ISL_2258556|2021-03-22 0 bp

>HCOV-19/FINLAND/V935/2021|EPI_ISL_2608689|2021-02-06 0 bp

>HCOV-19/FINLAND/V937/2021|EPI_ISL_2608691|2021-02-05 0 bp

>HCOV-19/FINLAND/V941/2021|EPI_ISL_2608693|2021-02-06 0 bp

>HCOV-19/FINLAND/V958/2021|EPI_ISL_2608705|2021-02-07 0 bp

>HCOV-19/FINLAND/V969/2021|EPI_ISL_2608713|2021-02-07 0 bp

>HCOV-19/FINLAND/V980/2021|EPI_ISL_2608717|2021-02-07 0 bp

>HCOV-19/FINLAND/V985/2021|EPI_ISL_2608721|2021-02-06 0 bp

>HCOV-19/FINLAND/V988/2021|EPI_ISL_2608723|2021-02-07 0 bp
