# Supplementary material for: ClusTRace, a bioinformatic pipeline for analyzing clusters in virus phylogenies
Source: BMC Bioinformatics. 2022 May 28;23:196. doi: 10.1186/s12859-022-04709-8 (PMC9143711; doi:10.1186/s12859-022-04709-8)
Supplement: Supplementary file 2 — Additional file 2: ClusTRace results for Alfa and Beta sequences. Includes all files output by ClusTRace. [file 12859_2022_4709_MOESM2_ESM.zip › FIN-SC2-acc210624/B.1.1.7/mr=20/B.1.1.7.mr=20.cl=157.msa]

>HCOV-19/FINLAND/1056/2021|EPI_ISL_1496749|2021-02-04 0 bp

>HCOV-19/FINLAND/1151/2021|EPI_ISL_1496809|2021-02-05 0 bp

>HCOV-19/FINLAND/1277/2021|EPI_ISL_1842289|2021-02-02 0 bp

>HCOV-19/FINLAND/1290/2021|EPI_ISL_1842399|2021-02-02 0 bp

>HCOV-19/FINLAND/1454/2021|EPI_ISL_1496933|2021-02-08 0 bp

>HCOV-19/FINLAND/1458/2021|EPI_ISL_1496935|2021-02-08 0 bp

>HCOV-19/FINLAND/2806/2021|EPI_ISL_1841729|2021-02-18 0 bp

>HCOV-19/FINLAND/876/2021|EPI_ISL_1842338|2021-01-30 0 bp

>HCOV-19/FINLAND/877/2021|EPI_ISL_1842339|2021-01-30 0 bp

>HCOV-19/FINLAND/892/2021|EPI_ISL_1842351|2021-01-30 0 bp

>HCOV-19/FINLAND/895/2021|EPI_ISL_1842354|2021-01-30 0 bp

>HCOV-19/FINLAND/897/2021|EPI_ISL_1842356|2021-01-30 0 bp

>HCOV-19/FINLAND/898/2021|EPI_ISL_1842357|2021-01-30 0 bp

>HCOV-19/FINLAND/900/2021|EPI_ISL_1842359|2021-01-30 0 bp

>HCOV-19/FINLAND/967/2021|EPI_ISL_1497200|2021-02-03 0 bp

>HCOV-19/FINLAND/HEL-14-296/2021|EPI_ISL_1082069|2021-01-23 0 bp

>HCOV-19/FINLAND/HEL-14-395/2021|EPI_ISL_1082001|2021-01-24 0 bp

>HCOV-19/FINLAND/HEL-15-419/2021|EPI_ISL_1082094|2021-01-18 0 bp

>HCOV-19/FINLAND/HEL-16-309/2021|EPI_ISL_995845|2021-01-15 0 bp

>HCOV-19/FINLAND/HEL-16-310/2021|EPI_ISL_995846|2021-01-15 0 bp

>HCOV-19/FINLAND/HEL-16-311/2021|EPI_ISL_995847|2021-01-15 0 bp

>HCOV-19/FINLAND/HEL-16-323/2021|EPI_ISL_995857|2021-01-18 0 bp

>HCOV-19/FINLAND/HEL-16-325/2021|EPI_ISL_995858|2021-01-19 0 bp

>HCOV-19/FINLAND/HEL-19-550/2021|EPI_ISL_1082054|2021-01-25 0 bp

>HCOV-19/FINLAND/HEL-20-711/2021|EPI_ISL_1279021|2021-01-27 0 bp

>HCOV-19/FINLAND/THL-202101263/2021|EPI_ISL_2590086|2021-01-18 0 bp
