# Supplementary material for: ClusTRace, a bioinformatic pipeline for analyzing clusters in virus phylogenies
Source: BMC Bioinformatics. 2022 May 28;23:196. doi: 10.1186/s12859-022-04709-8 (PMC9143711; doi:10.1186/s12859-022-04709-8)
Supplement: Supplementary file 2 — Additional file 2: ClusTRace results for Alfa and Beta sequences. Includes all files output by ClusTRace. [file 12859_2022_4709_MOESM2_ESM.zip › FIN-SC2-acc210624/B.1.1.7/mr=20/B.1.1.7.mr=20.cl=158.msa]

>HCOV-19/FINLAND/1273/2021|EPI_ISL_1842285|2021-02-01 0 bp

>HCOV-19/FINLAND/2704/2021|EPI_ISL_1841981|2021-02-19 0 bp

>HCOV-19/FINLAND/2814/2021|EPI_ISL_1841736|2021-02-18 0 bp

>HCOV-19/FINLAND/5370/2021|EPI_ISL_2609155|2021-03-21 0 bp

>HCOV-19/FINLAND/HEL-19-584/2021|EPI_ISL_1279073|2021-01-25 0 bp

>HCOV-19/FINLAND/THL-202109543/2021|EPI_ISL_2506509|2021-03-12 0 bp
