# Supplementary material for: ClusTRace, a bioinformatic pipeline for analyzing clusters in virus phylogenies
Source: BMC Bioinformatics. 2022 May 28;23:196. doi: 10.1186/s12859-022-04709-8 (PMC9143711; doi:10.1186/s12859-022-04709-8)
Supplement: Supplementary file 2 — Additional file 2: ClusTRace results for Alfa and Beta sequences. Includes all files output by ClusTRace. [file 12859_2022_4709_MOESM2_ESM.zip › FIN-SC2-acc210624/B.1.1.7/mr=20/B.1.1.7.mr=20.cl=164.msa]

>HCOV-19/FINLAND/1057/2021|EPI_ISL_1496750|2021-02-04 0 bp

>HCOV-19/FINLAND/1061/2021|EPI_ISL_1496754|2021-02-04 0 bp

>HCOV-19/FINLAND/1080/2021|EPI_ISL_1496764|2021-02-04 0 bp

>HCOV-19/FINLAND/1115/2021|EPI_ISL_1496782|2021-02-05 0 bp

>HCOV-19/FINLAND/1132/2021|EPI_ISL_1496792|2021-02-05 0 bp

>HCOV-19/FINLAND/1133/2021|EPI_ISL_1496793|2021-02-05 0 bp

>HCOV-19/FINLAND/1140/2021|EPI_ISL_1496799|2021-02-05 0 bp

>HCOV-19/FINLAND/1143/2021|EPI_ISL_1496801|2021-02-05 0 bp

>HCOV-19/FINLAND/1144/2021|EPI_ISL_1496802|2021-02-05 0 bp

>HCOV-19/FINLAND/1162/2021|EPI_ISL_1496814|2021-02-05 0 bp

>HCOV-19/FINLAND/1208/2021|EPI_ISL_1496849|2021-02-06 0 bp

>HCOV-19/FINLAND/1237/2021|EPI_ISL_1842253|2021-02-01 0 bp

>HCOV-19/FINLAND/1240/2021|EPI_ISL_1842256|2021-02-01 0 bp

>HCOV-19/FINLAND/1242/2021|EPI_ISL_1842257|2021-02-01 0 bp

>HCOV-19/FINLAND/1248/2021|EPI_ISL_1842262|2021-02-01 0 bp

>HCOV-19/FINLAND/1268/2021|EPI_ISL_1842281|2021-02-01 0 bp

>HCOV-19/FINLAND/1271/2021|EPI_ISL_1842283|2021-02-01 0 bp

>HCOV-19/FINLAND/1272/2021|EPI_ISL_1842284|2021-02-01 0 bp

>HCOV-19/FINLAND/1276/2021|EPI_ISL_1842288|2021-02-01 0 bp

>HCOV-19/FINLAND/1330/2021|EPI_ISL_1496868|2021-02-07 0 bp

>HCOV-19/FINLAND/1331/2021|EPI_ISL_1496869|2021-02-07 0 bp

>HCOV-19/FINLAND/1364/2021|EPI_ISL_1496897|2021-02-07 0 bp

>HCOV-19/FINLAND/1467/2021|EPI_ISL_1496941|2021-02-08 0 bp

>HCOV-19/FINLAND/1474/2021|EPI_ISL_1496948|2021-02-08 0 bp

>HCOV-19/FINLAND/1507/2021|EPI_ISL_1496974|2021-02-08 0 bp

>HCOV-19/FINLAND/1513/2021|EPI_ISL_1496979|2021-02-08 0 bp

>HCOV-19/FINLAND/1561/2021|EPI_ISL_1497006|2021-02-09 0 bp

>HCOV-19/FINLAND/1573/2021|EPI_ISL_1497016|2021-02-09 0 bp

>HCOV-19/FINLAND/1581/2021|EPI_ISL_1497022|2021-02-09 0 bp

>HCOV-19/FINLAND/1583/2021|EPI_ISL_1497024|2021-02-09 0 bp

>HCOV-19/FINLAND/1586/2021|EPI_ISL_1497027|2021-02-09 0 bp

>HCOV-19/FINLAND/1592/2021|EPI_ISL_1497032|2021-02-09 0 bp

>HCOV-19/FINLAND/1670/2021|EPI_ISL_1497071|2021-02-10 0 bp

>HCOV-19/FINLAND/1675/2021|EPI_ISL_1497074|2021-02-10 0 bp

>HCOV-19/FINLAND/1677/2021|EPI_ISL_1497076|2021-02-10 0 bp

>HCOV-19/FINLAND/1692/2021|EPI_ISL_1497090|2021-02-10 0 bp

>HCOV-19/FINLAND/1713/2021|EPI_ISL_1497109|2021-02-10 0 bp

>HCOV-19/FINLAND/1728/2021|EPI_ISL_1842513|2021-02-09 0 bp

>HCOV-19/FINLAND/1737/2021|EPI_ISL_1842522|2021-02-10 0 bp

>HCOV-19/FINLAND/1774/2021|EPI_ISL_1497119|2021-02-11 0 bp

>HCOV-19/FINLAND/1775/2021|EPI_ISL_1497120|2021-02-11 0 bp

>HCOV-19/FINLAND/1792/2021|EPI_ISL_1497135|2021-02-11 0 bp

>HCOV-19/FINLAND/1795/2021|EPI_ISL_1497138|2021-02-11 0 bp

>HCOV-19/FINLAND/1817/2021|EPI_ISL_1497152|2021-02-11 0 bp

>HCOV-19/FINLAND/1819/2021|EPI_ISL_1497154|2021-02-11 0 bp

>HCOV-19/FINLAND/1831/2021|EPI_ISL_1497164|2021-02-11 0 bp

>HCOV-19/FINLAND/2070/2021|EPI_ISL_1841461|2021-02-14 0 bp

>HCOV-19/FINLAND/2084/2021|EPI_ISL_1841474|2021-02-14 0 bp

>HCOV-19/FINLAND/2088/2021|EPI_ISL_1841478|2021-02-14 0 bp

>HCOV-19/FINLAND/2103/2021|EPI_ISL_1841493|2021-02-13 0 bp

>HCOV-19/FINLAND/2106/2021|EPI_ISL_1841496|2021-02-13 0 bp

>HCOV-19/FINLAND/2109/2021|EPI_ISL_1841499|2021-02-13 0 bp

>HCOV-19/FINLAND/2128/2021|EPI_ISL_1841515|2021-02-13 0 bp

>HCOV-19/FINLAND/2152/2021|EPI_ISL_1841538|2021-02-13 0 bp

>HCOV-19/FINLAND/2194/2021|EPI_ISL_1841576|2021-02-12 0 bp

>HCOV-19/FINLAND/2337/2021|EPI_ISL_1841708|2021-02-14 0 bp

>HCOV-19/FINLAND/2574/2021|EPI_ISL_1842006|2021-02-17 0 bp

>HCOV-19/FINLAND/2627/2021|EPI_ISL_1842074|2021-02-18 0 bp

>HCOV-19/FINLAND/2655/2021|EPI_ISL_1842101|2021-02-19 0 bp

>HCOV-19/FINLAND/2666/2021|EPI_ISL_1841946|2021-02-19 0 bp

>HCOV-19/FINLAND/2689/2021|EPI_ISL_1841968|2021-02-20 0 bp

>HCOV-19/FINLAND/2690/2021|EPI_ISL_1841969|2021-02-20 0 bp

>HCOV-19/FINLAND/2772/2021|EPI_ISL_1841848|2021-02-19 0 bp

>HCOV-19/FINLAND/2786/2021|EPI_ISL_1841862|2021-02-21 0 bp

>HCOV-19/FINLAND/2855/2021|EPI_ISL_1841875|2021-02-20 0 bp

>HCOV-19/FINLAND/2859/2021|EPI_ISL_1841879|2021-02-21 0 bp

>HCOV-19/FINLAND/2898/2021|EPI_ISL_2258500|2021-02-21 0 bp

>HCOV-19/FINLAND/3001/2021|EPI_ISL_1841765|2021-02-22 0 bp

>HCOV-19/FINLAND/3032/2021|EPI_ISL_1841794|2021-02-22 0 bp

>HCOV-19/FINLAND/3065/2021|EPI_ISL_2030978|2021-02-22 0 bp

>HCOV-19/FINLAND/3259/2021|EPI_ISL_2604320|2021-02-24 0 bp

>HCOV-19/FINLAND/3281/2021|EPI_ISL_2604332|2021-02-24 0 bp

>HCOV-19/FINLAND/3313/2021|EPI_ISL_2258382|2021-02-21 0 bp

>HCOV-19/FINLAND/3343/2021|EPI_ISL_2258409|2021-02-21 0 bp

>HCOV-19/FINLAND/3390/2021|EPI_ISL_2604358|2021-02-25 0 bp

>HCOV-19/FINLAND/3462/2021|EPI_ISL_2604404|2021-02-26 0 bp

>HCOV-19/FINLAND/3463/2021|EPI_ISL_2604405|2021-02-26 0 bp

>HCOV-19/FINLAND/3489/2021|EPI_ISL_2604426|2021-02-26 0 bp

>HCOV-19/FINLAND/3498/2021|EPI_ISL_2604433|2021-02-26 0 bp

>HCOV-19/FINLAND/3538/2021|EPI_ISL_2258435|2021-02-26 0 bp

>HCOV-19/FINLAND/3567/2021|EPI_ISL_2258463|2021-02-26 0 bp

>HCOV-19/FINLAND/3733/2021|EPI_ISL_2258684|2021-02-28 0 bp

>HCOV-19/FINLAND/3822/2021|EPI_ISL_2258588|2021-03-01 0 bp

>HCOV-19/FINLAND/3838/2021|EPI_ISL_2258597|2021-03-01 0 bp

>HCOV-19/FINLAND/3867/2021|EPI_ISL_2604372|2021-03-02 0 bp

>HCOV-19/FINLAND/3901/2021|EPI_ISL_2604399|2021-03-02 0 bp

>HCOV-19/FINLAND/3999/2021|EPI_ISL_2604254|2021-03-03 0 bp

>HCOV-19/FINLAND/4004/2021|EPI_ISL_2604259|2021-03-03 0 bp

>HCOV-19/FINLAND/4021/2021|EPI_ISL_2604276|2021-03-03 0 bp

>HCOV-19/FINLAND/4035/2021|EPI_ISL_2604287|2021-03-03 0 bp

>HCOV-19/FINLAND/4080/2021|EPI_ISL_2608732|2021-03-02 0 bp

>HCOV-19/FINLAND/4083/2021|EPI_ISL_2608734|2021-03-02 0 bp

>HCOV-19/FINLAND/4136/2021|EPI_ISL_2031055|2021-03-04 0 bp

>HCOV-19/FINLAND/4409/2021|EPI_ISL_2604311|2021-03-07 0 bp

>HCOV-19/FINLAND/4423/2021|EPI_ISL_2608897|2021-03-06 0 bp

>HCOV-19/FINLAND/4428/2021|EPI_ISL_2608899|2021-03-05 0 bp

>HCOV-19/FINLAND/4446/2021|EPI_ISL_2608913|2021-03-05 0 bp

>HCOV-19/FINLAND/4452/2021|EPI_ISL_2608918|2021-03-05 0 bp

>HCOV-19/FINLAND/4466/2021|EPI_ISL_2608928|2021-03-03 0 bp

>HCOV-19/FINLAND/4532/2021|EPI_ISL_2608937|2021-03-08 0 bp

>HCOV-19/FINLAND/4559/2021|EPI_ISL_2258618|2021-03-08 0 bp

>HCOV-19/FINLAND/4563/2021|EPI_ISL_2258620|2021-03-08 0 bp

>HCOV-19/FINLAND/4575/2021|EPI_ISL_2258629|2021-03-08 0 bp

>HCOV-19/FINLAND/4577/2021|EPI_ISL_2258631|2021-03-08 0 bp

>HCOV-19/FINLAND/4595/2021|EPI_ISL_2258648|2021-03-08 0 bp

>HCOV-19/FINLAND/4669/2021|EPI_ISL_1842662|2021-03-09 0 bp

>HCOV-19/FINLAND/4677/2021|EPI_ISL_1842670|2021-03-09 0 bp

>HCOV-19/FINLAND/4685/2021|EPI_ISL_1842678|2021-03-09 0 bp

>HCOV-19/FINLAND/4687/2021|EPI_ISL_1842680|2021-03-09 0 bp

>HCOV-19/FINLAND/4709/2021|EPI_ISL_1842699|2021-03-09 0 bp

>HCOV-19/FINLAND/4729/2021|EPI_ISL_1842719|2021-03-09 0 bp

>HCOV-19/FINLAND/4730/2021|EPI_ISL_1842720|2021-03-09 0 bp

>HCOV-19/FINLAND/4768/2021|EPI_ISL_2031078|2021-03-10 0 bp

>HCOV-19/FINLAND/4802/2021|EPI_ISL_2031101|2021-03-09 0 bp

>HCOV-19/FINLAND/4816/2021|EPI_ISL_2031114|2021-03-09 0 bp

>HCOV-19/FINLAND/4826/2021|EPI_ISL_2031123|2021-03-09 0 bp

>HCOV-19/FINLAND/4838/2021|EPI_ISL_2031133|2021-03-10 0 bp

>HCOV-19/FINLAND/4860/2021|EPI_ISL_2608966|2021-03-11 0 bp

>HCOV-19/FINLAND/4862/2021|EPI_ISL_2608968|2021-03-11 0 bp

>HCOV-19/FINLAND/4866/2021|EPI_ISL_2608972|2021-03-11 0 bp

>HCOV-19/FINLAND/4951/2021|EPI_ISL_2258970|2021-03-07 0 bp

>HCOV-19/FINLAND/4972/2021|EPI_ISL_2258987|2021-03-10 0 bp

>HCOV-19/FINLAND/4977/2021|EPI_ISL_2258990|2021-03-11 0 bp

>HCOV-19/FINLAND/4994/2021|EPI_ISL_2259004|2021-03-11 0 bp

>HCOV-19/FINLAND/5003/2021|EPI_ISL_2259011|2021-03-08 0 bp

>HCOV-19/FINLAND/5006/2021|EPI_ISL_2259014|2021-03-11 0 bp

>HCOV-19/FINLAND/5007/2021|EPI_ISL_2259015|2021-03-11 0 bp

>HCOV-19/FINLAND/5011/2021|EPI_ISL_2259019|2021-03-11 0 bp

>HCOV-19/FINLAND/5041/2021|EPI_ISL_2258922|2021-03-12 0 bp

>HCOV-19/FINLAND/5063/2021|EPI_ISL_2258931|2021-03-11 0 bp

>HCOV-19/FINLAND/5080/2021|EPI_ISL_2258943|2021-03-11 0 bp

>HCOV-19/FINLAND/5096/2021|EPI_ISL_2258956|2021-03-12 0 bp

>HCOV-19/FINLAND/5098/2021|EPI_ISL_2258958|2021-03-12 0 bp

>HCOV-19/FINLAND/5126/2021|EPI_ISL_2258717|2021-03-13 0 bp

>HCOV-19/FINLAND/5131/2021|EPI_ISL_2258722|2021-03-12 0 bp

>HCOV-19/FINLAND/5135/2021|EPI_ISL_2258726|2021-03-13 0 bp

>HCOV-19/FINLAND/5156/2021|EPI_ISL_2258743|2021-03-13 0 bp

>HCOV-19/FINLAND/5298/2021|EPI_ISL_2258849|2021-03-18 0 bp

>HCOV-19/FINLAND/5300/2021|EPI_ISL_2258851|2021-03-18 0 bp

>HCOV-19/FINLAND/5326/2021|EPI_ISL_2258872|2021-03-17 0 bp

>HCOV-19/FINLAND/5333/2021|EPI_ISL_2258877|2021-03-16 0 bp

>HCOV-19/FINLAND/5352/2021|EPI_ISL_2609138|2021-03-21 0 bp

>HCOV-19/FINLAND/5374/2021|EPI_ISL_2609159|2021-03-19 0 bp

>HCOV-19/FINLAND/5384/2021|EPI_ISL_2609168|2021-03-21 0 bp

>HCOV-19/FINLAND/5412/2021|EPI_ISL_2258894|2021-03-22 0 bp

>HCOV-19/FINLAND/5427/2021|EPI_ISL_2258510|2021-03-22 0 bp

>HCOV-19/FINLAND/5428/2021|EPI_ISL_2258511|2021-03-22 0 bp

>HCOV-19/FINLAND/5454/2021|EPI_ISL_2258797|2021-03-23 0 bp

>HCOV-19/FINLAND/5498/2021|EPI_ISL_2258810|2021-03-23 0 bp

>HCOV-19/FINLAND/5505/2021|EPI_ISL_2604530|2021-03-25 0 bp

>HCOV-19/FINLAND/5506/2021|EPI_ISL_2604531|2021-03-25 0 bp

>HCOV-19/FINLAND/5513/2021|EPI_ISL_2604533|2021-03-25 0 bp

>HCOV-19/FINLAND/5540/2021|EPI_ISL_2258828|2021-03-26 0 bp

>HCOV-19/FINLAND/5630/2021|EPI_ISL_2604622|2021-03-26 0 bp

>HCOV-19/FINLAND/5637/2021|EPI_ISL_2604627|2021-03-27 0 bp

>HCOV-19/FINLAND/5664/2021|EPI_ISL_2604640|2021-03-29 0 bp

>HCOV-19/FINLAND/5683/2021|EPI_ISL_2258774|2021-03-29 0 bp

>HCOV-19/FINLAND/6317/2021|EPI_ISL_2608748|2021-04-26 0 bp

>HCOV-19/FINLAND/810/2021|EPI_ISL_1842482|2021-02-02 0 bp

>HCOV-19/FINLAND/863/2021|EPI_ISL_1842325|2021-01-29 0 bp

>HCOV-19/FINLAND/865/2021|EPI_ISL_1842327|2021-01-29 0 bp

>HCOV-19/FINLAND/962/2021|EPI_ISL_1497195|2021-02-03 0 bp

>HCOV-19/FINLAND/983/2021|EPI_ISL_1497213|2021-02-03 0 bp

>HCOV-19/FINLAND/HEL-14-342/2021|EPI_ISL_1082073|2021-01-23 0 bp

>HCOV-19/FINLAND/HEL-14-354/2021|EPI_ISL_1081983|2021-01-24 0 bp

>HCOV-19/FINLAND/HEL-14-361/2021|EPI_ISL_1081985|2021-01-22 0 bp

>HCOV-19/FINLAND/HEL-14-378/2021|EPI_ISL_1081989|2021-01-22 0 bp

>HCOV-19/FINLAND/HEL-16-328/2021|EPI_ISL_995861|2021-01-19 0 bp

>HCOV-19/FINLAND/HEL-16-329/2021|EPI_ISL_995862|2021-01-18 0 bp

>HCOV-19/FINLAND/HEL-16-334/2021|EPI_ISL_995867|2021-01-18 0 bp

>HCOV-19/FINLAND/HEL-16-335/2021|EPI_ISL_995868|2021-01-18 0 bp

>HCOV-19/FINLAND/HEL-16-338/2021|EPI_ISL_995871|2021-01-19 0 bp

>HCOV-19/FINLAND/HEL-17-535/2021|EPI_ISL_1082019|2021-01-26 0 bp

>HCOV-19/FINLAND/HEL-17-536/2021|EPI_ISL_1082020|2021-01-26 0 bp

>HCOV-19/FINLAND/HEL-18-461/2021|EPI_ISL_1082037|2021-01-21 0 bp

>HCOV-19/FINLAND/HEL-18-462/2021|EPI_ISL_1082038|2021-01-21 0 bp

>HCOV-19/FINLAND/HEL-18-471/2021|EPI_ISL_1082118|2021-01-23 0 bp

>HCOV-19/FINLAND/HEL-18-476/2021|EPI_ISL_1082046|2021-01-24 0 bp

>HCOV-19/FINLAND/HEL-19-574/2021|EPI_ISL_1279064|2021-01-26 0 bp

>HCOV-19/FINLAND/HEL-19-582/2021|EPI_ISL_1279071|2021-01-26 0 bp

>HCOV-19/FINLAND/HEL-19-583/2021|EPI_ISL_1279072|2021-01-26 0 bp

>HCOV-19/FINLAND/HEL-19-585/2021|EPI_ISL_1082059|2021-01-26 0 bp

>HCOV-19/FINLAND/HEL-20-700/2021|EPI_ISL_1279075|2021-01-22 0 bp

>HCOV-19/FINLAND/HEL-20-710/2021|EPI_ISL_1279020|2021-01-29 0 bp

>HCOV-19/FINLAND/HEL-22-927/2021|EPI_ISL_1279048|2021-01-31 0 bp

>HCOV-19/FINLAND/HEL-22-935/2021|EPI_ISL_1279055|2021-01-29 0 bp

>HCOV-19/FINLAND/HEL-22-938/2021|EPI_ISL_1279058|2021-01-31 0 bp

>HCOV-19/FINLAND/HEL-22-V568/2021|EPI_ISL_1279059|2021-01-29 0 bp

>HCOV-19/FINLAND/HEL-23-1019/2021|EPI_ISL_1278989|2021-01-31 0 bp

>HCOV-19/FINLAND/HEL-23-1022/2021|EPI_ISL_1278991|2021-01-31 0 bp

>HCOV-19/FINLAND/HEL-23-1051/2021|EPI_ISL_1279017|2021-01-31 0 bp

>HCOV-19/FINLAND/THL-202103865/2021|EPI_ISL_2591210|2021-01-29 0 bp

>HCOV-19/FINLAND/THL-202104005/2021|EPI_ISL_2591408|2021-01-28 0 bp

>HCOV-19/FINLAND/THL-202104025/2021|EPI_ISL_2591442|2021-02-06 0 bp

>HCOV-19/FINLAND/THL-202105103/2021|EPI_ISL_2505203|2021-02-14 0 bp

>HCOV-19/FINLAND/THL-202105705/2021|EPI_ISL_2505248|2021-02-16 0 bp

>HCOV-19/FINLAND/THL-202106226/2021|EPI_ISL_2505366|2021-03-01 0 bp

>HCOV-19/FINLAND/THL-202106237/2021|EPI_ISL_2505375|2021-03-04 0 bp

>HCOV-19/FINLAND/THL-202106298/2021|EPI_ISL_2505424|2021-02-18 0 bp

>HCOV-19/FINLAND/THL-202106372/2021|EPI_ISL_2505493|2021-02-18 0 bp

>HCOV-19/FINLAND/THL-202106382/2021|EPI_ISL_2505503|2021-02-19 0 bp

>HCOV-19/FINLAND/THL-202106418/2021|EPI_ISL_2505537|2021-02-17 0 bp

>HCOV-19/FINLAND/THL-202108858/2021|EPI_ISL_2505962|2021-03-05 0 bp

>HCOV-19/FINLAND/THL-202109012/2021|EPI_ISL_2506087|2021-03-05 0 bp

>HCOV-19/FINLAND/THL-202109206/2021|EPI_ISL_2506244|2021-03-11 0 bp

>HCOV-19/FINLAND/THL-202109327/2021|EPI_ISL_2506328|2021-03-12 0 bp

>HCOV-19/FINLAND/THL-202109332/2021|EPI_ISL_2506332|2021-03-12 0 bp

>HCOV-19/FINLAND/THL-202109414/2021|EPI_ISL_2506399|2021-03-08 0 bp

>HCOV-19/FINLAND/THL-202109719/2021|EPI_ISL_2506641|2021-03-12 0 bp

>HCOV-19/FINLAND/THL-202109720/2021|EPI_ISL_2506642|2021-03-13 0 bp

>HCOV-19/FINLAND/THL-202109739/2021|EPI_ISL_2506656|2021-03-17 0 bp

>HCOV-19/FINLAND/THL-202109801/2021|EPI_ISL_2506688|2021-03-19 0 bp

>HCOV-19/FINLAND/THL-202109806/2021|EPI_ISL_2506693|2021-03-19 0 bp

>HCOV-19/FINLAND/THL-202109975/2021|EPI_ISL_2506833|2021-03-22 0 bp

>HCOV-19/FINLAND/THL-202109978/2021|EPI_ISL_2506836|2021-03-22 0 bp

>HCOV-19/FINLAND/THL-202111491/2021|EPI_ISL_2507417|2021-03-24 0 bp

>HCOV-19/FINLAND/THL-202111494/2021|EPI_ISL_2507420|2021-03-24 0 bp

>HCOV-19/FINLAND/THL-202111495/2021|EPI_ISL_2507421|2021-03-24 0 bp

>HCOV-19/FINLAND/THL-202111500/2021|EPI_ISL_2507425|2021-03-24 0 bp

>HCOV-19/FINLAND/THL-202111546/2021|EPI_ISL_2507466|2021-03-29 0 bp

>HCOV-19/FINLAND/THL-202111549/2021|EPI_ISL_2507469|2021-03-24 0 bp

>HCOV-19/FINLAND/THL-202111559/2021|EPI_ISL_2507479|2021-03-29 0 bp

>HCOV-19/FINLAND/THL-202111561/2021|EPI_ISL_2507481|2021-03-26 0 bp

>HCOV-19/FINLAND/THL-202111571/2021|EPI_ISL_2507490|2021-03-26 0 bp

>HCOV-19/FINLAND/THL-202111575/2021|EPI_ISL_2507494|2021-03-29 0 bp

>HCOV-19/FINLAND/THL-202111622/2021|EPI_ISL_2507534|2021-03-23 0 bp

>HCOV-19/FINLAND/THL-202111659/2021|EPI_ISL_2507569|2021-04-01 0 bp

>HCOV-19/FINLAND/THL-202111678/2021|EPI_ISL_2507582|2021-03-30 0 bp

>HCOV-19/FINLAND/THL-202111704/2021|EPI_ISL_2507602|2021-04-07 0 bp

>HCOV-19/FINLAND/THL-202111710/2021|EPI_ISL_2507608|2021-04-06 0 bp

>HCOV-19/FINLAND/THL-202111720/2021|EPI_ISL_2507617|2021-03-30 0 bp

>HCOV-19/FINLAND/THL-202111917/2021|EPI_ISL_2507761|2021-04-03 0 bp

>HCOV-19/FINLAND/THL-202111920/2021|EPI_ISL_2507764|2021-04-09 0 bp

>HCOV-19/FINLAND/THL-202112142/2021|EPI_ISL_2507935|2021-04-09 0 bp

>HCOV-19/FINLAND/THL-202112148/2021|EPI_ISL_2507941|2021-04-09 0 bp

>HCOV-19/FINLAND/THL-202112152/2021|EPI_ISL_2507944|2021-04-09 0 bp

>HCOV-19/FINLAND/THL-202112288/2021|EPI_ISL_2508049|2021-04-16 0 bp

>HCOV-19/FINLAND/THL-202112329/2021|EPI_ISL_2508085|2021-04-16 0 bp

>HCOV-19/FINLAND/THL-202112413/2021|EPI_ISL_2508149|2021-04-19 0 bp

>HCOV-19/FINLAND/THL-202112414/2021|EPI_ISL_2508150|2021-03-26 0 bp

>HCOV-19/FINLAND/THL-202112530/2021|EPI_ISL_2508234|2021-04-23 0 bp

>HCOV-19/FINLAND/THL-202112548/2021|EPI_ISL_2508248|2021-04-23 0 bp

>HCOV-19/FINLAND/THL-202112550/2021|EPI_ISL_2508250|2021-04-24 0 bp

>HCOV-19/FINLAND/THL-202112567/2021|EPI_ISL_2508263|2021-04-23 0 bp

>HCOV-19/FINLAND/THL-202112570/2021|EPI_ISL_2508265|2021-04-24 0 bp

>HCOV-19/FINLAND/THL-202112571/2021|EPI_ISL_2508266|2021-04-24 0 bp

>HCOV-19/FINLAND/THL-202112600/2021|EPI_ISL_2508286|2021-04-23 0 bp

>HCOV-19/FINLAND/THL-202117074/2021|EPI_ISL_2363875|2021-05-01 0 bp

>HCOV-19/FINLAND/THL-202117104/2021|EPI_ISL_2363900|2021-04-30 0 bp

>HCOV-19/FINLAND/THL-202117131/2021|EPI_ISL_2363923|2021-05-01 0 bp

>HCOV-19/FINLAND/THL-202117256/2021|EPI_ISL_2364020|2021-05-10 0 bp

>HCOV-19/FINLAND/V4981/2021|EPI_ISL_2608445|2021-03-01 0 bp

>HCOV-19/FINLAND/V5034/2021|EPI_ISL_2608484|2021-03-01 0 bp

>HCOV-19/FINLAND/V5040/2021|EPI_ISL_2608488|2021-03-01 0 bp

>HCOV-19/FINLAND/V5043/2021|EPI_ISL_2608490|2021-03-01 0 bp

>HCOV-19/FINLAND/V5983/2021|EPI_ISL_2608686|2021-03-05 0 bp

>HCOV-19/FINLAND/V5986/2021|EPI_ISL_2608687|2021-03-05 0 bp

>HCOV-19/FINLAND/V6267/2021|EPI_ISL_2609424|2021-03-05 0 bp

>HCOV-19/FINLAND/V6283/2021|EPI_ISL_2609438|2021-03-06 0 bp

>HCOV-19/FINLAND/V6310/2021|EPI_ISL_2609462|2021-03-05 0 bp

>HCOV-19/FINLAND/V6485/2021|EPI_ISL_2608556|2021-03-05 0 bp

>HCOV-19/FINLAND/V6501/2021|EPI_ISL_2608568|2021-03-07 0 bp

>HCOV-19/FINLAND/V8495/2021|EPI_ISL_2608630|2021-03-13 0 bp

>HCOV-19/FINLAND/V8508/2021|EPI_ISL_2608638|2021-03-14 0 bp

>HCOV-19/FINLAND/V8547/2021|EPI_ISL_2608658|2021-03-13 0 bp

>HCOV-19/FINLAND/V8596/2021|EPI_ISL_2608600|2021-03-15 0 bp

>HCOV-19/FINLAND/V8678/2021|EPI_ISL_2609063|2021-03-16 0 bp

>HCOV-19/FINLAND/V8698/2021|EPI_ISL_2609078|2021-03-16 0 bp

>HCOV-19/FINLAND/V8732/2021|EPI_ISL_2609105|2021-03-16 0 bp

>HCOV-19/FINLAND/V8748/2021|EPI_ISL_2609120|2021-03-16 0 bp

>HCOV-19/FINLAND/V8758/2021|EPI_ISL_2609130|2021-03-16 0 bp

>HCOV-19/FINLAND/V8782/2021|EPI_ISL_2609184|2021-03-17 0 bp

>HCOV-19/FINLAND/V8798/2021|EPI_ISL_2609198|2021-03-17 0 bp

>HCOV-19/FINLAND/V8811/2021|EPI_ISL_2609208|2021-03-17 0 bp

>HCOV-19/FINLAND/V8840/2021|EPI_ISL_2609229|2021-03-16 0 bp

>HCOV-19/FINLAND/V8848/2021|EPI_ISL_2609237|2021-03-18 0 bp

>HCOV-19/FINLAND/V8877/2021|EPI_ISL_2609260|2021-03-18 0 bp

>HCOV-19/FINLAND/V8879/2021|EPI_ISL_2609262|2021-03-18 0 bp

>HCOV-19/FINLAND/V8898/2021|EPI_ISL_2609277|2021-03-18 0 bp

>HCOV-19/FINLAND/V8926/2021|EPI_ISL_2609302|2021-03-18 0 bp

>HCOV-19/FINLAND/V8938/2021|EPI_ISL_2604544|2021-03-19 0 bp

>HCOV-19/FINLAND/V8952/2021|EPI_ISL_2604558|2021-03-19 0 bp

>HCOV-19/FINLAND/V8955/2021|EPI_ISL_2604561|2021-03-17 0 bp

>HCOV-19/FINLAND/V8985/2021|EPI_ISL_2604583|2021-03-18 0 bp

>HCOV-19/FINLAND/V8986/2021|EPI_ISL_2604584|2021-03-17 0 bp

>HCOV-19/FINLAND/V8998/2021|EPI_ISL_2604594|2021-03-19 0 bp

>HCOV-19/FINLAND/V8999/2021|EPI_ISL_2604595|2021-03-18 0 bp

>HCOV-19/FINLAND/V9001/2021|EPI_ISL_2604597|2021-03-18 0 bp

>HCOV-19/FINLAND/V9058/2021|EPI_ISL_2031202|2021-03-19 0 bp

>HCOV-19/FINLAND/V9235/2021|EPI_ISL_2258547|2021-03-22 0 bp

>HCOV-19/FINLAND/V989/2021|EPI_ISL_2608724|2021-02-06 0 bp
