# Supplementary material for: ClusTRace, a bioinformatic pipeline for analyzing clusters in virus phylogenies
Source: BMC Bioinformatics. 2022 May 28;23:196. doi: 10.1186/s12859-022-04709-8 (PMC9143711; doi:10.1186/s12859-022-04709-8)
Supplement: Supplementary file 2 — Additional file 2: ClusTRace results for Alfa and Beta sequences. Includes all files output by ClusTRace. [file 12859_2022_4709_MOESM2_ESM.zip › FIN-SC2-acc210624/B.1.1.7/mr=20/B.1.1.7.mr=20.cl=166.msa]

>HCOV-19/FINLAND/1223/2021|EPI_ISL_1842242|2021-02-03 0 bp

>HCOV-19/FINLAND/1230/2021|EPI_ISL_1842247|2021-02-03 0 bp

>HCOV-19/FINLAND/1238/2021|EPI_ISL_1842254|2021-02-01 0 bp

>HCOV-19/FINLAND/1278/2021|EPI_ISL_1842290|2021-02-01 0 bp

>HCOV-19/FINLAND/803/2021|EPI_ISL_1842475|2021-02-02 0 bp

>HCOV-19/FINLAND/HEL-11-49/2021|EPI_ISL_995904|2021-01-14 0 bp

>HCOV-19/FINLAND/HEL-14-273/2021|EPI_ISL_1082067|2021-01-23 0 bp

>HCOV-19/FINLAND/HEL-14-350/2021|EPI_ISL_1082078|2021-01-22 0 bp

>HCOV-19/FINLAND/HEL-17-503/2021|EPI_ISL_1082097|2021-01-22 0 bp

>HCOV-19/FINLAND/HEL-17-504/2021|EPI_ISL_1082012|2021-01-25 0 bp

>HCOV-19/FINLAND/HEL-17-514/2021|EPI_ISL_1082014|2021-01-25 0 bp

>HCOV-19/FINLAND/HEL-17-522/2021|EPI_ISL_1082102|2021-01-25 0 bp

>HCOV-19/FINLAND/HEL-18-472/2021|EPI_ISL_1082043|2021-01-23 0 bp

>HCOV-19/FINLAND/HEL-18-474/2021|EPI_ISL_1082044|2021-01-22 0 bp

>HCOV-19/FINLAND/HEL-18-475/2021|EPI_ISL_1082045|2021-01-22 0 bp

>HCOV-19/FINLAND/HEL-18-482/2021|EPI_ISL_1082049|2021-01-22 0 bp

>HCOV-19/FINLAND/HEL-22-922/2021|EPI_ISL_1279044|2021-01-29 0 bp

>HCOV-19/FINLAND/HEL-22-936/2021|EPI_ISL_1279056|2021-01-30 0 bp

>HCOV-19/FINLAND/THL-202100689/2021|EPI_ISL_2589882|2021-01-13 0 bp

>HCOV-19/FINLAND/THL-202109015/2021|EPI_ISL_2506090|2021-03-05 0 bp

>HCOV-19/FINLAND/THL-202109060/2021|EPI_ISL_2506129|2021-03-04 0 bp

>HCOV-19/FINLAND/THL-202110448/2021|EPI_ISL_2507042|2021-03-23 0 bp
