# Supplementary material for: ClusTRace, a bioinformatic pipeline for analyzing clusters in virus phylogenies
Source: BMC Bioinformatics. 2022 May 28;23:196. doi: 10.1186/s12859-022-04709-8 (PMC9143711; doi:10.1186/s12859-022-04709-8)
Supplement: Supplementary file 2 — Additional file 2: ClusTRace results for Alfa and Beta sequences. Includes all files output by ClusTRace. [file 12859_2022_4709_MOESM2_ESM.zip › FIN-SC2-acc210624/B.1.1.7/mr=20/B.1.1.7.mr=20.cl=176.msa]

>HCOV-19/FINLAND/1141/2021|EPI_ISL_1496800|2021-02-05 0 bp

>HCOV-19/FINLAND/1508/2021|EPI_ISL_1496744|2021-02-08 0 bp

>HCOV-19/FINLAND/2660/2021|EPI_ISL_1842106|2021-02-18 0 bp

>HCOV-19/FINLAND/2948/2021|EPI_ISL_1842165|2021-02-15 0 bp

>HCOV-19/FINLAND/2954/2021|EPI_ISL_1842168|2021-02-16 0 bp

>HCOV-19/FINLAND/3356/2021|EPI_ISL_2258419|2021-02-23 0 bp

>HCOV-19/FINLAND/3532/2021|EPI_ISL_2604465|2021-02-26 0 bp

>HCOV-19/FINLAND/HEL-18-470/2021|EPI_ISL_1082042|2021-01-19 0 bp

>HCOV-19/FINLAND/THL-202101647/2021|EPI_ISL_2590239|2021-01-15 0 bp

>HCOV-19/FINLAND/THL-202108484/2021|EPI_ISL_2505670|2021-03-04 0 bp

>HCOV-19/FINLAND/THL-202109131/2021|EPI_ISL_2506186|2021-02-28 0 bp

>HCOV-19/FINLAND/THL-202112181/2021|EPI_ISL_2507967|2021-04-13 0 bp

>HCOV-19/FINLAND/V6306/2021|EPI_ISL_2609458|2021-03-05 0 bp

>HCOV-19/FINLAND/V8696/2021|EPI_ISL_2609077|2021-03-16 0 bp
