# Supplementary material for: ClusTRace, a bioinformatic pipeline for analyzing clusters in virus phylogenies
Source: BMC Bioinformatics. 2022 May 28;23:196. doi: 10.1186/s12859-022-04709-8 (PMC9143711; doi:10.1186/s12859-022-04709-8)
Supplement: Supplementary file 2 — Additional file 2: ClusTRace results for Alfa and Beta sequences. Includes all files output by ClusTRace. [file 12859_2022_4709_MOESM2_ESM.zip › FIN-SC2-acc210624/B.1.1.7/mr=20/B.1.1.7.mr=20.cl=177.msa]

>HCOV-19/FINLAND/1067/2021|EPI_ISL_1496756|2021-02-04 0 bp

>HCOV-19/FINLAND/1069/2021|EPI_ISL_1496758|2021-02-04 0 bp

>HCOV-19/FINLAND/1146/2021|EPI_ISL_1496804|2021-02-05 0 bp

>HCOV-19/FINLAND/1152/2021|EPI_ISL_1496810|2021-02-05 0 bp

>HCOV-19/FINLAND/1185/2021|EPI_ISL_1496829|2021-02-06 0 bp

>HCOV-19/FINLAND/1205/2021|EPI_ISL_1496846|2021-02-06 0 bp

>HCOV-19/FINLAND/1207/2021|EPI_ISL_1496848|2021-02-06 0 bp

>HCOV-19/FINLAND/1231/2021|EPI_ISL_1842248|2021-02-03 0 bp

>HCOV-19/FINLAND/1258/2021|EPI_ISL_1842272|2021-02-01 0 bp

>HCOV-19/FINLAND/1328/2021|EPI_ISL_1496866|2021-02-07 0 bp

>HCOV-19/FINLAND/1333/2021|EPI_ISL_1496870|2021-02-07 0 bp

>HCOV-19/FINLAND/1355/2021|EPI_ISL_1496891|2021-02-07 0 bp

>HCOV-19/FINLAND/1358/2021|EPI_ISL_1496893|2021-02-07 0 bp

>HCOV-19/FINLAND/1367/2021|EPI_ISL_1496900|2021-02-07 0 bp

>HCOV-19/FINLAND/1436/2021|EPI_ISL_1496916|2021-02-08 0 bp

>HCOV-19/FINLAND/1438/2021|EPI_ISL_1496918|2021-02-08 0 bp

>HCOV-19/FINLAND/1445/2021|EPI_ISL_1496925|2021-02-08 0 bp

>HCOV-19/FINLAND/1447/2021|EPI_ISL_1496927|2021-02-08 0 bp

>HCOV-19/FINLAND/1471/2021|EPI_ISL_1496945|2021-02-08 0 bp

>HCOV-19/FINLAND/1476/2021|EPI_ISL_1496950|2021-02-08 0 bp

>HCOV-19/FINLAND/1478/2021|EPI_ISL_1496952|2021-02-08 0 bp

>HCOV-19/FINLAND/1479/2021|EPI_ISL_1496953|2021-02-08 0 bp

>HCOV-19/FINLAND/1480/2021|EPI_ISL_1496954|2021-02-08 0 bp

>HCOV-19/FINLAND/1492/2021|EPI_ISL_1496962|2021-02-08 0 bp

>HCOV-19/FINLAND/1509/2021|EPI_ISL_1496975|2021-02-08 0 bp

>HCOV-19/FINLAND/1545/2021|EPI_ISL_1496995|2021-02-09 0 bp

>HCOV-19/FINLAND/1548/2021|EPI_ISL_1496998|2021-02-09 0 bp

>HCOV-19/FINLAND/1549/2021|EPI_ISL_1496999|2021-02-09 0 bp

>HCOV-19/FINLAND/1550/2021|EPI_ISL_1497000|2021-02-09 0 bp

>HCOV-19/FINLAND/1568/2021|EPI_ISL_1497012|2021-02-09 0 bp

>HCOV-19/FINLAND/1611/2021|EPI_ISL_1497048|2021-02-08 0 bp

>HCOV-19/FINLAND/1654/2021|EPI_ISL_1497062|2021-01-21 0 bp

>HCOV-19/FINLAND/1678/2021|EPI_ISL_1497077|2021-02-10 0 bp

>HCOV-19/FINLAND/1685/2021|EPI_ISL_1497084|2021-02-10 0 bp

>HCOV-19/FINLAND/1696/2021|EPI_ISL_1497094|2021-02-10 0 bp

>HCOV-19/FINLAND/1699/2021|EPI_ISL_1497097|2021-02-10 0 bp

>HCOV-19/FINLAND/1701/2021|EPI_ISL_1497099|2021-02-10 0 bp

>HCOV-19/FINLAND/1702/2021|EPI_ISL_1497100|2021-02-10 0 bp

>HCOV-19/FINLAND/1704/2021|EPI_ISL_1497101|2021-02-10 0 bp

>HCOV-19/FINLAND/1717/2021|EPI_ISL_1497112|2021-02-10 0 bp

>HCOV-19/FINLAND/1734/2021|EPI_ISL_1842519|2021-02-10 0 bp

>HCOV-19/FINLAND/1782/2021|EPI_ISL_1497125|2021-02-11 0 bp

>HCOV-19/FINLAND/1790/2021|EPI_ISL_1497133|2021-02-11 0 bp

>HCOV-19/FINLAND/1794/2021|EPI_ISL_1497137|2021-02-11 0 bp

>HCOV-19/FINLAND/1811/2021|EPI_ISL_1497148|2021-02-11 0 bp

>HCOV-19/FINLAND/1914/2021|EPI_ISL_1842561|2021-02-07 0 bp

>HCOV-19/FINLAND/1916/2021|EPI_ISL_1842563|2021-02-10 0 bp

>HCOV-19/FINLAND/1918/2021|EPI_ISL_1842565|2021-02-10 0 bp

>HCOV-19/FINLAND/1936/2021|EPI_ISL_1842636|2021-02-12 0 bp

>HCOV-19/FINLAND/1948/2021|EPI_ISL_1842590|2021-02-11 0 bp

>HCOV-19/FINLAND/1953/2021|EPI_ISL_1842594|2021-02-11 0 bp

>HCOV-19/FINLAND/2072/2021|EPI_ISL_1841463|2021-02-14 0 bp

>HCOV-19/FINLAND/2075/2021|EPI_ISL_1841466|2021-02-14 0 bp

>HCOV-19/FINLAND/2080/2021|EPI_ISL_1841470|2021-02-14 0 bp

>HCOV-19/FINLAND/2085/2021|EPI_ISL_1841475|2021-02-14 0 bp

>HCOV-19/FINLAND/2086/2021|EPI_ISL_1841476|2021-02-14 0 bp

>HCOV-19/FINLAND/2087/2021|EPI_ISL_1841477|2021-02-14 0 bp

>HCOV-19/FINLAND/2098/2021|EPI_ISL_1841488|2021-02-13 0 bp

>HCOV-19/FINLAND/2100/2021|EPI_ISL_1841490|2021-02-13 0 bp

>HCOV-19/FINLAND/2113/2021|EPI_ISL_1841503|2021-02-13 0 bp

>HCOV-19/FINLAND/2135/2021|EPI_ISL_1841522|2021-02-13 0 bp

>HCOV-19/FINLAND/2147/2021|EPI_ISL_1841533|2021-02-13 0 bp

>HCOV-19/FINLAND/2149/2021|EPI_ISL_1841535|2021-02-13 0 bp

>HCOV-19/FINLAND/2151/2021|EPI_ISL_1841537|2021-02-13 0 bp

>HCOV-19/FINLAND/2157/2021|EPI_ISL_1841542|2021-02-13 0 bp

>HCOV-19/FINLAND/2161/2021|EPI_ISL_1841546|2021-02-13 0 bp

>HCOV-19/FINLAND/2165/2021|EPI_ISL_1841550|2021-02-13 0 bp

>HCOV-19/FINLAND/2166/2021|EPI_ISL_1841551|2021-02-13 0 bp

>HCOV-19/FINLAND/2167/2021|EPI_ISL_1841552|2021-02-13 0 bp

>HCOV-19/FINLAND/2183/2021|EPI_ISL_1841565|2021-02-12 0 bp

>HCOV-19/FINLAND/2185/2021|EPI_ISL_1841567|2021-02-12 0 bp

>HCOV-19/FINLAND/2190/2021|EPI_ISL_1841572|2021-02-12 0 bp

>HCOV-19/FINLAND/2208/2021|EPI_ISL_1841590|2021-02-12 0 bp

>HCOV-19/FINLAND/2209/2021|EPI_ISL_1841591|2021-02-12 0 bp

>HCOV-19/FINLAND/2235/2021|EPI_ISL_1841615|2021-02-13 0 bp

>HCOV-19/FINLAND/2242/2021|EPI_ISL_1841621|2021-02-13 0 bp

>HCOV-19/FINLAND/2253/2021|EPI_ISL_1841631|2021-02-12 0 bp

>HCOV-19/FINLAND/2259/2021|EPI_ISL_1841637|2021-02-12 0 bp

>HCOV-19/FINLAND/2261/2021|EPI_ISL_1841639|2021-02-12 0 bp

>HCOV-19/FINLAND/2268/2021|EPI_ISL_1841646|2021-02-12 0 bp

>HCOV-19/FINLAND/2269/2021|EPI_ISL_1841647|2021-02-12 0 bp

>HCOV-19/FINLAND/2284/2021|EPI_ISL_1841661|2021-02-12 0 bp

>HCOV-19/FINLAND/2288/2021|EPI_ISL_1841665|2021-02-14 0 bp

>HCOV-19/FINLAND/2292/2021|EPI_ISL_1841669|2021-02-14 0 bp

>HCOV-19/FINLAND/2301/2021|EPI_ISL_1841676|2021-02-14 0 bp

>HCOV-19/FINLAND/2321/2021|EPI_ISL_1841693|2021-02-14 0 bp

>HCOV-19/FINLAND/2322/2021|EPI_ISL_1841694|2021-02-14 0 bp

>HCOV-19/FINLAND/2333/2021|EPI_ISL_1841704|2021-02-14 0 bp

>HCOV-19/FINLAND/2588/2021|EPI_ISL_1842020|2021-02-18 0 bp

>HCOV-19/FINLAND/2589/2021|EPI_ISL_1842021|2021-02-18 0 bp

>HCOV-19/FINLAND/2590/2021|EPI_ISL_1842022|2021-02-18 0 bp

>HCOV-19/FINLAND/2591/2021|EPI_ISL_1842023|2021-02-18 0 bp

>HCOV-19/FINLAND/2594/2021|EPI_ISL_1842026|2021-02-18 0 bp

>HCOV-19/FINLAND/2625/2021|EPI_ISL_1842072|2021-02-18 0 bp

>HCOV-19/FINLAND/2629/2021|EPI_ISL_1842076|2021-02-18 0 bp

>HCOV-19/FINLAND/2650/2021|EPI_ISL_1842096|2021-02-19 0 bp

>HCOV-19/FINLAND/2654/2021|EPI_ISL_1842100|2021-02-19 0 bp

>HCOV-19/FINLAND/2656/2021|EPI_ISL_1842102|2021-02-19 0 bp

>HCOV-19/FINLAND/2661/2021|EPI_ISL_1842107|2021-02-18 0 bp

>HCOV-19/FINLAND/2664/2021|EPI_ISL_1841944|2021-02-19 0 bp

>HCOV-19/FINLAND/2667/2021|EPI_ISL_1841947|2021-02-19 0 bp

>HCOV-19/FINLAND/2682/2021|EPI_ISL_1841962|2021-02-18 0 bp

>HCOV-19/FINLAND/2688/2021|EPI_ISL_1841967|2021-02-20 0 bp

>HCOV-19/FINLAND/2700/2021|EPI_ISL_1841978|2021-02-20 0 bp

>HCOV-19/FINLAND/2701/2021|EPI_ISL_1841979|2021-02-19 0 bp

>HCOV-19/FINLAND/2750/2021|EPI_ISL_1841830|2021-02-19 0 bp

>HCOV-19/FINLAND/2766/2021|EPI_ISL_1841844|2021-02-21 0 bp

>HCOV-19/FINLAND/2782/2021|EPI_ISL_1841858|2021-02-19 0 bp

>HCOV-19/FINLAND/2792/2021|EPI_ISL_1841867|2021-02-21 0 bp

>HCOV-19/FINLAND/2799/2021|EPI_ISL_1841873|2021-02-17 0 bp

>HCOV-19/FINLAND/2801/2021|EPI_ISL_1841874|2021-02-17 0 bp

>HCOV-19/FINLAND/2803/2021|EPI_ISL_1841938|2021-02-18 0 bp

>HCOV-19/FINLAND/2805/2021|EPI_ISL_1841728|2021-02-18 0 bp

>HCOV-19/FINLAND/2810/2021|EPI_ISL_1841733|2021-02-18 0 bp

>HCOV-19/FINLAND/2813/2021|EPI_ISL_1841735|2021-02-18 0 bp

>HCOV-19/FINLAND/2817/2021|EPI_ISL_1841738|2021-02-17 0 bp

>HCOV-19/FINLAND/2827/2021|EPI_ISL_1841742|2021-02-18 0 bp

>HCOV-19/FINLAND/2860/2021|EPI_ISL_1841880|2021-02-21 0 bp

>HCOV-19/FINLAND/2862/2021|EPI_ISL_1841882|2021-02-21 0 bp

>HCOV-19/FINLAND/2876/2021|EPI_ISL_1841895|2021-02-20 0 bp

>HCOV-19/FINLAND/2879/2021|EPI_ISL_1841898|2021-02-20 0 bp

>HCOV-19/FINLAND/2881/2021|EPI_ISL_1841900|2021-02-21 0 bp

>HCOV-19/FINLAND/2886/2021|EPI_ISL_2258493|2021-02-21 0 bp

>HCOV-19/FINLAND/2969/2021|EPI_ISL_1842179|2021-02-11 0 bp

>HCOV-19/FINLAND/3010/2021|EPI_ISL_1841772|2021-02-22 0 bp

>HCOV-19/FINLAND/3025/2021|EPI_ISL_1841787|2021-02-22 0 bp

>HCOV-19/FINLAND/3037/2021|EPI_ISL_1841799|2021-02-22 0 bp

>HCOV-19/FINLAND/3064/2021|EPI_ISL_2031245|2021-02-22 0 bp

>HCOV-19/FINLAND/3074/2021|EPI_ISL_2031250|2021-02-22 0 bp

>HCOV-19/FINLAND/3083/2021|EPI_ISL_2031254|2021-02-22 0 bp

>HCOV-19/FINLAND/3084/2021|EPI_ISL_2031255|2021-02-22 0 bp

>HCOV-19/FINLAND/3109/2021|EPI_ISL_1842202|2021-02-15 0 bp

>HCOV-19/FINLAND/3117/2021|EPI_ISL_1842208|2021-02-17 0 bp

>HCOV-19/FINLAND/3119/2021|EPI_ISL_1842210|2021-02-17 0 bp

>HCOV-19/FINLAND/3120/2021|EPI_ISL_1842211|2021-02-17 0 bp

>HCOV-19/FINLAND/3121/2021|EPI_ISL_1842212|2021-02-17 0 bp

>HCOV-19/FINLAND/3129/2021|EPI_ISL_1842220|2021-02-16 0 bp

>HCOV-19/FINLAND/3139/2021|EPI_ISL_1842230|2021-02-15 0 bp

>HCOV-19/FINLAND/3141/2021|EPI_ISL_1842232|2021-02-15 0 bp

>HCOV-19/FINLAND/3143/2021|EPI_ISL_1842233|2021-02-15 0 bp

>HCOV-19/FINLAND/3185/2021|EPI_ISL_1842730|2021-02-23 0 bp

>HCOV-19/FINLAND/3190/2021|EPI_ISL_1842735|2021-02-23 0 bp

>HCOV-19/FINLAND/3200/2021|EPI_ISL_1842745|2021-02-10 0 bp

>HCOV-19/FINLAND/3203/2021|EPI_ISL_1842747|2021-02-11 0 bp

>HCOV-19/FINLAND/3267/2021|EPI_ISL_2604322|2021-02-24 0 bp

>HCOV-19/FINLAND/3269/2021|EPI_ISL_2604324|2021-02-24 0 bp

>HCOV-19/FINLAND/3271/2021|EPI_ISL_2604325|2021-02-24 0 bp

>HCOV-19/FINLAND/3272/2021|EPI_ISL_2604326|2021-02-24 0 bp

>HCOV-19/FINLAND/3275/2021|EPI_ISL_2604328|2021-02-24 0 bp

>HCOV-19/FINLAND/3316/2021|EPI_ISL_2258385|2021-02-24 0 bp

>HCOV-19/FINLAND/3346/2021|EPI_ISL_2258412|2021-02-24 0 bp

>HCOV-19/FINLAND/3347/2021|EPI_ISL_2258413|2021-02-24 0 bp

>HCOV-19/FINLAND/3351/2021|EPI_ISL_2258416|2021-02-24 0 bp

>HCOV-19/FINLAND/3357/2021|EPI_ISL_2258420|2021-02-24 0 bp

>HCOV-19/FINLAND/3366/2021|EPI_ISL_2604340|2021-02-24 0 bp

>HCOV-19/FINLAND/3401/2021|EPI_ISL_2604364|2021-02-25 0 bp

>HCOV-19/FINLAND/3513/2021|EPI_ISL_2604447|2021-02-25 0 bp

>HCOV-19/FINLAND/3517/2021|EPI_ISL_2604451|2021-02-26 0 bp

>HCOV-19/FINLAND/3518/2021|EPI_ISL_2604452|2021-02-26 0 bp

>HCOV-19/FINLAND/3524/2021|EPI_ISL_2604458|2021-02-25 0 bp

>HCOV-19/FINLAND/3527/2021|EPI_ISL_2604460|2021-02-25 0 bp

>HCOV-19/FINLAND/3533/2021|EPI_ISL_2258430|2021-02-26 0 bp

>HCOV-19/FINLAND/3534/2021|EPI_ISL_2258431|2021-02-27 0 bp

>HCOV-19/FINLAND/3556/2021|EPI_ISL_2258452|2021-02-26 0 bp

>HCOV-19/FINLAND/3563/2021|EPI_ISL_2258459|2021-02-26 0 bp

>HCOV-19/FINLAND/3565/2021|EPI_ISL_2258461|2021-02-26 0 bp

>HCOV-19/FINLAND/3584/2021|EPI_ISL_2258478|2021-02-26 0 bp

>HCOV-19/FINLAND/3586/2021|EPI_ISL_2258480|2021-02-26 0 bp

>HCOV-19/FINLAND/3670/2021|EPI_ISL_2258667|2021-02-27 0 bp

>HCOV-19/FINLAND/3672/2021|EPI_ISL_1842753|2021-02-26 0 bp

>HCOV-19/FINLAND/3685/2021|EPI_ISL_1842766|2021-02-26 0 bp

>HCOV-19/FINLAND/3688/2021|EPI_ISL_1842769|2021-02-26 0 bp

>HCOV-19/FINLAND/3720/2021|EPI_ISL_2258678|2021-02-28 0 bp

>HCOV-19/FINLAND/3814/2021|EPI_ISL_2258581|2021-03-01 0 bp

>HCOV-19/FINLAND/3836/2021|EPI_ISL_2258595|2021-03-01 0 bp

>HCOV-19/FINLAND/3841/2021|EPI_ISL_2258600|2021-03-01 0 bp

>HCOV-19/FINLAND/3868/2021|EPI_ISL_2604373|2021-03-02 0 bp

>HCOV-19/FINLAND/3871/2021|EPI_ISL_2604376|2021-03-02 0 bp

>HCOV-19/FINLAND/3882/2021|EPI_ISL_2604386|2021-03-02 0 bp

>HCOV-19/FINLAND/3884/2021|EPI_ISL_2604388|2021-03-02 0 bp

>HCOV-19/FINLAND/4017/2021|EPI_ISL_2604272|2021-03-03 0 bp

>HCOV-19/FINLAND/4076/2021|EPI_ISL_2608729|2021-03-02 0 bp

>HCOV-19/FINLAND/4082/2021|EPI_ISL_2608733|2021-03-02 0 bp

>HCOV-19/FINLAND/4097/2021|EPI_ISL_2608740|2021-03-02 0 bp

>HCOV-19/FINLAND/4386/2021|EPI_ISL_2604296|2021-03-07 0 bp

>HCOV-19/FINLAND/4396/2021|EPI_ISL_2604302|2021-03-07 0 bp

>HCOV-19/FINLAND/4436/2021|EPI_ISL_2608905|2021-03-06 0 bp

>HCOV-19/FINLAND/4533/2021|EPI_ISL_2608938|2021-03-08 0 bp

>HCOV-19/FINLAND/4581/2021|EPI_ISL_2258634|2021-03-06 0 bp

>HCOV-19/FINLAND/4615/2021|EPI_ISL_2608952|2021-03-09 0 bp

>HCOV-19/FINLAND/4618/2021|EPI_ISL_2608954|2021-03-09 0 bp

>HCOV-19/FINLAND/4619/2021|EPI_ISL_2608955|2021-03-09 0 bp

>HCOV-19/FINLAND/4629/2021|EPI_ISL_2030903|2021-03-09 0 bp

>HCOV-19/FINLAND/4634/2021|EPI_ISL_2030908|2021-03-09 0 bp

>HCOV-19/FINLAND/4640/2021|EPI_ISL_2030912|2021-03-09 0 bp

>HCOV-19/FINLAND/4642/2021|EPI_ISL_2030914|2021-03-09 0 bp

>HCOV-19/FINLAND/4663/2021|EPI_ISL_2608959|2021-03-09 0 bp

>HCOV-19/FINLAND/4675/2021|EPI_ISL_1842668|2021-03-09 0 bp

>HCOV-19/FINLAND/4702/2021|EPI_ISL_1842692|2021-03-08 0 bp

>HCOV-19/FINLAND/4712/2021|EPI_ISL_1842702|2021-03-08 0 bp

>HCOV-19/FINLAND/4719/2021|EPI_ISL_1842709|2021-03-08 0 bp

>HCOV-19/FINLAND/4724/2021|EPI_ISL_1842714|2021-03-09 0 bp

>HCOV-19/FINLAND/4732/2021|EPI_ISL_1842722|2021-03-09 0 bp

>HCOV-19/FINLAND/4755/2021|EPI_ISL_2031066|2021-03-10 0 bp

>HCOV-19/FINLAND/4757/2021|EPI_ISL_2031067|2021-03-10 0 bp

>HCOV-19/FINLAND/4767/2021|EPI_ISL_2031077|2021-03-10 0 bp

>HCOV-19/FINLAND/4772/2021|EPI_ISL_2031082|2021-03-10 0 bp

>HCOV-19/FINLAND/4784/2021|EPI_ISL_2608960|2021-03-10 0 bp

>HCOV-19/FINLAND/4788/2021|EPI_ISL_2031090|2021-03-10 0 bp

>HCOV-19/FINLAND/4851/2021|EPI_ISL_2608961|2021-03-10 0 bp

>HCOV-19/FINLAND/4871/2021|EPI_ISL_2608976|2021-03-10 0 bp

>HCOV-19/FINLAND/4962/2021|EPI_ISL_2258980|2021-03-07 0 bp

>HCOV-19/FINLAND/4967/2021|EPI_ISL_2258983|2021-03-10 0 bp

>HCOV-19/FINLAND/5024/2021|EPI_ISL_2259025|2021-03-11 0 bp

>HCOV-19/FINLAND/5106/2021|EPI_ISL_2258699|2021-03-12 0 bp

>HCOV-19/FINLAND/5115/2021|EPI_ISL_2258707|2021-03-12 0 bp

>HCOV-19/FINLAND/5116/2021|EPI_ISL_2258708|2021-03-12 0 bp

>HCOV-19/FINLAND/5132/2021|EPI_ISL_2258723|2021-03-12 0 bp

>HCOV-19/FINLAND/5149/2021|EPI_ISL_2258737|2021-03-12 0 bp

>HCOV-19/FINLAND/5152/2021|EPI_ISL_2258739|2021-03-12 0 bp

>HCOV-19/FINLAND/5161/2021|EPI_ISL_2258747|2021-03-13 0 bp

>HCOV-19/FINLAND/5171/2021|EPI_ISL_2258753|2021-03-12 0 bp

>HCOV-19/FINLAND/5184/2021|EPI_ISL_2030933|2021-03-12 0 bp

>HCOV-19/FINLAND/5210/2021|EPI_ISL_2030953|2021-03-12 0 bp

>HCOV-19/FINLAND/5211/2021|EPI_ISL_2030954|2021-03-12 0 bp

>HCOV-19/FINLAND/5225/2021|EPI_ISL_2030965|2021-03-12 0 bp

>HCOV-19/FINLAND/5279/2021|EPI_ISL_2258837|2021-03-18 0 bp

>HCOV-19/FINLAND/5301/2021|EPI_ISL_2258852|2021-03-17 0 bp

>HCOV-19/FINLAND/5354/2021|EPI_ISL_2609140|2021-03-21 0 bp

>HCOV-19/FINLAND/5369/2021|EPI_ISL_2609154|2021-03-20 0 bp

>HCOV-19/FINLAND/5371/2021|EPI_ISL_2609156|2021-03-20 0 bp

>HCOV-19/FINLAND/5411/2021|EPI_ISL_2258893|2021-03-22 0 bp

>HCOV-19/FINLAND/5413/2021|EPI_ISL_2258895|2021-03-22 0 bp

>HCOV-19/FINLAND/5511/2021|EPI_ISL_2604532|2021-03-25 0 bp

>HCOV-19/FINLAND/5520/2021|EPI_ISL_2258812|2021-03-25 0 bp

>HCOV-19/FINLAND/5525/2021|EPI_ISL_2258816|2021-03-24 0 bp

>HCOV-19/FINLAND/5544/2021|EPI_ISL_2258832|2021-03-27 0 bp

>HCOV-19/FINLAND/5545/2021|EPI_ISL_2258833|2021-03-27 0 bp

>HCOV-19/FINLAND/5633/2021|EPI_ISL_2604624|2021-03-28 0 bp

>HCOV-19/FINLAND/5662/2021|EPI_ISL_2258767|2021-03-28 0 bp

>HCOV-19/FINLAND/5678/2021|EPI_ISL_2258769|2021-03-28 0 bp

>HCOV-19/FINLAND/5701/2021|EPI_ISL_2604659|2021-03-30 0 bp

>HCOV-19/FINLAND/5708/2021|EPI_ISL_2258777|2021-03-29 0 bp

>HCOV-19/FINLAND/5713/2021|EPI_ISL_2258782|2021-03-30 0 bp

>HCOV-19/FINLAND/5715/2021|EPI_ISL_2258784|2021-03-30 0 bp

>HCOV-19/FINLAND/5763/2021|EPI_ISL_2604678|2021-04-01 0 bp

>HCOV-19/FINLAND/5994/2021|EPI_ISL_2604755|2021-04-09 0 bp

>HCOV-19/FINLAND/6211/2021|EPI_ISL_2608513|2021-04-20 0 bp

>HCOV-19/FINLAND/6216/2021|EPI_ISL_2608518|2021-04-20 0 bp

>HCOV-19/FINLAND/6850/2021|EPI_ISL_2608883|2021-05-05 0 bp

>HCOV-19/FINLAND/804/2021|EPI_ISL_1842476|2021-02-02 0 bp

>HCOV-19/FINLAND/851/2021|EPI_ISL_1842313|2021-01-29 0 bp

>HCOV-19/FINLAND/953/2021|EPI_ISL_1497187|2021-02-03 0 bp

>HCOV-19/FINLAND/THL-202102937/2021|EPI_ISL_2590807|2021-02-22 0 bp

>HCOV-19/FINLAND/THL-202102942/2021|EPI_ISL_2590815|2021-02-22 0 bp

>HCOV-19/FINLAND/THL-202102945/2021|EPI_ISL_2590821|2021-02-22 0 bp

>HCOV-19/FINLAND/THL-202102972/2021|EPI_ISL_2590848|2021-02-25 0 bp

>HCOV-19/FINLAND/THL-202105741/2021|EPI_ISL_2505272|2021-02-22 0 bp

>HCOV-19/FINLAND/THL-202106391/2021|EPI_ISL_2505512|2021-02-21 0 bp

>HCOV-19/FINLAND/THL-202106462/2021|EPI_ISL_2505573|2021-02-22 0 bp

>HCOV-19/FINLAND/THL-202108469/2021|EPI_ISL_2505658|2021-03-02 0 bp

>HCOV-19/FINLAND/THL-202108491/2021|EPI_ISL_2505674|2021-03-05 0 bp

>HCOV-19/FINLAND/THL-202108508/2021|EPI_ISL_2505683|2021-02-25 0 bp

>HCOV-19/FINLAND/THL-202108607/2021|EPI_ISL_2505763|2021-02-25 0 bp

>HCOV-19/FINLAND/THL-202108619/2021|EPI_ISL_2505772|2021-02-26 0 bp

>HCOV-19/FINLAND/THL-202108793/2021|EPI_ISL_2505908|2021-02-27 0 bp

>HCOV-19/FINLAND/THL-202108910/2021|EPI_ISL_2506010|2021-03-02 0 bp

>HCOV-19/FINLAND/THL-202108920/2021|EPI_ISL_2506020|2021-03-02 0 bp

>HCOV-19/FINLAND/THL-202108953/2021|EPI_ISL_2506050|2021-02-25 0 bp

>HCOV-19/FINLAND/THL-202108969/2021|EPI_ISL_2506053|2021-03-04 0 bp

>HCOV-19/FINLAND/THL-202108978/2021|EPI_ISL_2506059|2021-03-03 0 bp

>HCOV-19/FINLAND/THL-202109104/2021|EPI_ISL_2506165|2021-03-04 0 bp

>HCOV-19/FINLAND/THL-202109112/2021|EPI_ISL_2506172|2021-03-04 0 bp

>HCOV-19/FINLAND/THL-202109299/2021|EPI_ISL_2506302|2021-03-06 0 bp

>HCOV-19/FINLAND/THL-202109301/2021|EPI_ISL_2506304|2021-03-06 0 bp

>HCOV-19/FINLAND/THL-202109308/2021|EPI_ISL_2506311|2021-03-10 0 bp

>HCOV-19/FINLAND/THL-202109371/2021|EPI_ISL_2506367|2021-03-12 0 bp

>HCOV-19/FINLAND/THL-202109380/2021|EPI_ISL_2506373|2021-03-12 0 bp

>HCOV-19/FINLAND/THL-202109419/2021|EPI_ISL_2506404|2021-03-11 0 bp

>HCOV-19/FINLAND/THL-202109454/2021|EPI_ISL_2506436|2021-03-12 0 bp

>HCOV-19/FINLAND/THL-202109459/2021|EPI_ISL_2506441|2021-03-11 0 bp

>HCOV-19/FINLAND/THL-202109515/2021|EPI_ISL_2506485|2021-03-08 0 bp

>HCOV-19/FINLAND/THL-202109520/2021|EPI_ISL_2506490|2021-03-10 0 bp

>HCOV-19/FINLAND/THL-202109545/2021|EPI_ISL_2506510|2021-03-13 0 bp

>HCOV-19/FINLAND/THL-202109550/2021|EPI_ISL_2506515|2021-03-11 0 bp

>HCOV-19/FINLAND/THL-202109557/2021|EPI_ISL_2506522|2021-03-11 0 bp

>HCOV-19/FINLAND/THL-202109636/2021|EPI_ISL_2506576|2021-03-13 0 bp

>HCOV-19/FINLAND/THL-202109659/2021|EPI_ISL_2506592|2021-03-12 0 bp

>HCOV-19/FINLAND/THL-202109687/2021|EPI_ISL_2506613|2021-03-10 0 bp

>HCOV-19/FINLAND/THL-202109733/2021|EPI_ISL_2506652|2021-03-16 0 bp

>HCOV-19/FINLAND/THL-202109756/2021|EPI_ISL_2506665|2021-03-18 0 bp

>HCOV-19/FINLAND/THL-202109865/2021|EPI_ISL_2506743|2021-03-20 0 bp

>HCOV-19/FINLAND/THL-202109881/2021|EPI_ISL_2506750|2021-03-19 0 bp

>HCOV-19/FINLAND/THL-202110279/2021|EPI_ISL_2506901|2021-03-26 0 bp

>HCOV-19/FINLAND/THL-202110327/2021|EPI_ISL_2506943|2021-03-18 0 bp

>HCOV-19/FINLAND/THL-202110328/2021|EPI_ISL_2506944|2021-03-18 0 bp

>HCOV-19/FINLAND/THL-202110378/2021|EPI_ISL_2506990|2021-03-22 0 bp

>HCOV-19/FINLAND/THL-202110411/2021|EPI_ISL_2507012|2021-03-22 0 bp

>HCOV-19/FINLAND/THL-202110429/2021|EPI_ISL_2507025|2021-03-23 0 bp

>HCOV-19/FINLAND/THL-202110431/2021|EPI_ISL_2507027|2021-03-25 0 bp

>HCOV-19/FINLAND/THL-202110438/2021|EPI_ISL_2507032|2021-03-23 0 bp

>HCOV-19/FINLAND/THL-202111452/2021|EPI_ISL_2507385|2021-03-25 0 bp

>HCOV-19/FINLAND/THL-202111455/2021|EPI_ISL_2507388|2021-03-25 0 bp

>HCOV-19/FINLAND/THL-202111458/2021|EPI_ISL_2507391|2021-03-25 0 bp

>HCOV-19/FINLAND/THL-202111460/2021|EPI_ISL_2507392|2021-03-26 0 bp

>HCOV-19/FINLAND/THL-202111486/2021|EPI_ISL_2507412|2021-03-28 0 bp

>HCOV-19/FINLAND/THL-202111597/2021|EPI_ISL_2507510|2021-04-01 0 bp

>HCOV-19/FINLAND/THL-202111726/2021|EPI_ISL_2507622|2021-03-29 0 bp

>HCOV-19/FINLAND/THL-202111737/2021|EPI_ISL_2507631|2021-04-01 0 bp

>HCOV-19/FINLAND/THL-202111808/2021|EPI_ISL_2507689|2021-04-02 0 bp

>HCOV-19/FINLAND/THL-202111912/2021|EPI_ISL_2507758|2021-04-08 0 bp

>HCOV-19/FINLAND/THL-202111959/2021|EPI_ISL_2507784|2021-04-07 0 bp

>HCOV-19/FINLAND/THL-202112091/2021|EPI_ISL_2507894|2021-04-09 0 bp

>HCOV-19/FINLAND/THL-202112185/2021|EPI_ISL_2507970|2021-04-14 0 bp

>HCOV-19/FINLAND/THL-202112282/2021|EPI_ISL_2508044|2021-04-16 0 bp

>HCOV-19/FINLAND/THL-202112285/2021|EPI_ISL_2508047|2021-04-14 0 bp

>HCOV-19/FINLAND/THL-202112290/2021|EPI_ISL_2508051|2021-04-16 0 bp

>HCOV-19/FINLAND/THL-202112296/2021|EPI_ISL_2508057|2021-04-16 0 bp

>HCOV-19/FINLAND/THL-202112297/2021|EPI_ISL_2508058|2021-04-16 0 bp

>HCOV-19/FINLAND/THL-202112306/2021|EPI_ISL_2508066|2021-04-13 0 bp

>HCOV-19/FINLAND/THL-202112308/2021|EPI_ISL_2508067|2021-04-15 0 bp

>HCOV-19/FINLAND/THL-202112309/2021|EPI_ISL_2508068|2021-04-17 0 bp

>HCOV-19/FINLAND/THL-202112310/2021|EPI_ISL_2508069|2021-04-17 0 bp

>HCOV-19/FINLAND/THL-202112312/2021|EPI_ISL_2508070|2021-04-18 0 bp

>HCOV-19/FINLAND/THL-202112316/2021|EPI_ISL_2508074|2021-04-18 0 bp

>HCOV-19/FINLAND/THL-202112319/2021|EPI_ISL_2508077|2021-04-15 0 bp

>HCOV-19/FINLAND/THL-202112334/2021|EPI_ISL_2508089|2021-04-18 0 bp

>HCOV-19/FINLAND/THL-202112335/2021|EPI_ISL_2508090|2021-04-18 0 bp

>HCOV-19/FINLAND/THL-202112345/2021|EPI_ISL_2508098|2021-04-14 0 bp

>HCOV-19/FINLAND/THL-202112352/2021|EPI_ISL_2508104|2021-04-18 0 bp

>HCOV-19/FINLAND/THL-202112355/2021|EPI_ISL_2508107|2021-04-17 0 bp

>HCOV-19/FINLAND/THL-202112377/2021|EPI_ISL_2363789|2021-04-27 0 bp

>HCOV-19/FINLAND/THL-202112432/2021|EPI_ISL_2508163|2021-04-15 0 bp

>HCOV-19/FINLAND/THL-202112436/2021|EPI_ISL_2508166|2021-04-16 0 bp

>HCOV-19/FINLAND/THL-202112458/2021|EPI_ISL_2508183|2021-04-16 0 bp

>HCOV-19/FINLAND/THL-202112468/2021|EPI_ISL_2508192|2021-04-21 0 bp

>HCOV-19/FINLAND/THL-202112479/2021|EPI_ISL_2508195|2021-04-20 0 bp

>HCOV-19/FINLAND/THL-202112482/2021|EPI_ISL_2508197|2021-04-22 0 bp

>HCOV-19/FINLAND/THL-202112526/2021|EPI_ISL_2508231|2021-04-23 0 bp

>HCOV-19/FINLAND/THL-202112544/2021|EPI_ISL_2508246|2021-04-23 0 bp

>HCOV-19/FINLAND/THL-202112552/2021|EPI_ISL_2508252|2021-04-24 0 bp

>HCOV-19/FINLAND/THL-202112576/2021|EPI_ISL_2508270|2021-04-24 0 bp

>HCOV-19/FINLAND/THL-202112579/2021|EPI_ISL_2508273|2021-04-24 0 bp

>HCOV-19/FINLAND/THL-202112583/2021|EPI_ISL_2363801|2021-04-19 0 bp

>HCOV-19/FINLAND/THL-202112587/2021|EPI_ISL_2363804|2021-04-24 0 bp

>HCOV-19/FINLAND/THL-202112589/2021|EPI_ISL_2363806|2021-04-23 0 bp

>HCOV-19/FINLAND/THL-202112597/2021|EPI_ISL_2508283|2021-04-24 0 bp

>HCOV-19/FINLAND/THL-202113924/2021|EPI_ISL_2363809|2021-04-24 0 bp

>HCOV-19/FINLAND/THL-202114002/2021|EPI_ISL_2363812|2021-04-20 0 bp

>HCOV-19/FINLAND/THL-202114006/2021|EPI_ISL_2363815|2021-04-19 0 bp

>HCOV-19/FINLAND/THL-202114008/2021|EPI_ISL_2363817|2021-04-22 0 bp

>HCOV-19/FINLAND/THL-202114031/2021|EPI_ISL_2363824|2021-05-03 0 bp

>HCOV-19/FINLAND/THL-202114033/2021|EPI_ISL_2363826|2021-05-03 0 bp

>HCOV-19/FINLAND/THL-202114051/2021|EPI_ISL_2363840|2021-04-30 0 bp

>HCOV-19/FINLAND/THL-202114088/2021|EPI_ISL_2363865|2021-05-03 0 bp

>HCOV-19/FINLAND/THL-202114090/2021|EPI_ISL_2363867|2021-05-03 0 bp

>HCOV-19/FINLAND/THL-202117076/2021|EPI_ISL_2363877|2021-05-02 0 bp

>HCOV-19/FINLAND/THL-202117097/2021|EPI_ISL_2363893|2021-05-01 0 bp

>HCOV-19/FINLAND/THL-202117100/2021|EPI_ISL_2363896|2021-05-01 0 bp

>HCOV-19/FINLAND/THL-202117113/2021|EPI_ISL_2363908|2021-05-01 0 bp

>HCOV-19/FINLAND/V4997/2021|EPI_ISL_2608459|2021-03-02 0 bp

>HCOV-19/FINLAND/V5013/2021|EPI_ISL_2608470|2021-03-01 0 bp

>HCOV-19/FINLAND/V5036/2021|EPI_ISL_2608485|2021-03-01 0 bp

>HCOV-19/FINLAND/V5039/2021|EPI_ISL_2608487|2021-03-01 0 bp

>HCOV-19/FINLAND/V5044/2021|EPI_ISL_2608491|2021-03-01 0 bp

>HCOV-19/FINLAND/V5051/2021|EPI_ISL_2608497|2021-03-03 0 bp

>HCOV-19/FINLAND/V5055/2021|EPI_ISL_2608500|2021-03-02 0 bp

>HCOV-19/FINLAND/V5303/2021|EPI_ISL_2031174|2021-03-02 0 bp

>HCOV-19/FINLAND/V5943/2021|EPI_ISL_2608663|2021-03-04 0 bp

>HCOV-19/FINLAND/V5949/2021|EPI_ISL_2608667|2021-03-04 0 bp

>HCOV-19/FINLAND/V5970/2021|EPI_ISL_2608676|2021-03-03 0 bp

>HCOV-19/FINLAND/V5979/2021|EPI_ISL_2608683|2021-03-04 0 bp

>HCOV-19/FINLAND/V6221/2021|EPI_ISL_2609393|2021-03-05 0 bp

>HCOV-19/FINLAND/V6226/2021|EPI_ISL_2609397|2021-03-05 0 bp

>HCOV-19/FINLAND/V6245/2021|EPI_ISL_2609405|2021-03-05 0 bp

>HCOV-19/FINLAND/V6262/2021|EPI_ISL_2609421|2021-03-04 0 bp

>HCOV-19/FINLAND/V6308/2021|EPI_ISL_2609460|2021-03-05 0 bp

>HCOV-19/FINLAND/V6478/2021|EPI_ISL_2608550|2021-03-06 0 bp

>HCOV-19/FINLAND/V8533/2021|EPI_ISL_2608646|2021-03-14 0 bp

>HCOV-19/FINLAND/V8680/2021|EPI_ISL_2609065|2021-03-16 0 bp

>HCOV-19/FINLAND/V8708/2021|EPI_ISL_2609084|2021-03-16 0 bp

>HCOV-19/FINLAND/V8724/2021|EPI_ISL_2609097|2021-03-15 0 bp

>HCOV-19/FINLAND/V8756/2021|EPI_ISL_2609128|2021-03-16 0 bp

>HCOV-19/FINLAND/V8779/2021|EPI_ISL_2609181|2021-03-17 0 bp

>HCOV-19/FINLAND/V8788/2021|EPI_ISL_2609190|2021-03-17 0 bp

>HCOV-19/FINLAND/V8801/2021|EPI_ISL_2609200|2021-03-17 0 bp

>HCOV-19/FINLAND/V8808/2021|EPI_ISL_2609206|2021-03-17 0 bp

>HCOV-19/FINLAND/V8809/2021|EPI_ISL_2609207|2021-03-17 0 bp

>HCOV-19/FINLAND/V8875/2021|EPI_ISL_2609259|2021-03-17 0 bp

>HCOV-19/FINLAND/V8894/2021|EPI_ISL_2609276|2021-03-13 0 bp

>HCOV-19/FINLAND/V8959/2021|EPI_ISL_2604564|2021-03-19 0 bp

>HCOV-19/FINLAND/V8980/2021|EPI_ISL_2604580|2021-03-18 0 bp

>HCOV-19/FINLAND/V8991/2021|EPI_ISL_2604588|2021-03-18 0 bp

>HCOV-19/FINLAND/V9023/2021|EPI_ISL_2604613|2021-03-16 0 bp

>HCOV-19/FINLAND/V9054/2021|EPI_ISL_2031200|2021-03-19 0 bp

>HCOV-19/FINLAND/V9061/2021|EPI_ISL_2031205|2021-03-19 0 bp

>HCOV-19/FINLAND/V9070/2021|EPI_ISL_2031213|2021-03-20 0 bp

>HCOV-19/FINLAND/V9111/2021|EPI_ISL_2031219|2021-03-20 0 bp

>HCOV-19/FINLAND/V9202/2021|EPI_ISL_2258523|2021-03-22 0 bp

>HCOV-19/FINLAND/V9209/2021|EPI_ISL_2258529|2021-03-22 0 bp

>HCOV-19/FINLAND/V9210/2021|EPI_ISL_2258530|2021-03-22 0 bp

>HCOV-19/FINLAND/V9247/2021|EPI_ISL_2258559|2021-03-22 0 bp
