# Supplementary material for: ClusTRace, a bioinformatic pipeline for analyzing clusters in virus phylogenies
Source: BMC Bioinformatics. 2022 May 28;23:196. doi: 10.1186/s12859-022-04709-8 (PMC9143711; doi:10.1186/s12859-022-04709-8)
Supplement: Supplementary file 2 — Additional file 2: ClusTRace results for Alfa and Beta sequences. Includes all files output by ClusTRace. [file 12859_2022_4709_MOESM2_ESM.zip › FIN-SC2-acc210624/B.1.1.7/mr=20/B.1.1.7.mr=20.cl=178.msa]

>HCOV-19/FINLAND/1429/2021|EPI_ISL_1496910|2021-02-08 0 bp

>HCOV-19/FINLAND/1453/2021|EPI_ISL_1496932|2021-02-08 0 bp

>HCOV-19/FINLAND/1577/2021|EPI_ISL_1497019|2021-02-09 0 bp

>HCOV-19/FINLAND/3486/2021|EPI_ISL_2604423|2021-02-26 0 bp

>HCOV-19/FINLAND/4821/2021|EPI_ISL_2031119|2021-03-09 0 bp

>HCOV-19/FINLAND/4859/2021|EPI_ISL_2608965|2021-03-11 0 bp

>HCOV-19/FINLAND/5648/2021|EPI_ISL_2604633|2021-03-26 0 bp

>HCOV-19/FINLAND/5923/2021|EPI_ISL_2604740|2021-04-08 0 bp

>HCOV-19/FINLAND/819/2021|EPI_ISL_1842490|2021-02-02 0 bp

>HCOV-19/FINLAND/977/2021|EPI_ISL_1497208|2021-02-03 0 bp

>HCOV-19/FINLAND/HEL-18-456/2021|EPI_ISL_1082114|2021-01-21 0 bp

>HCOV-19/FINLAND/HEL-22-928/2021|EPI_ISL_1279049|2021-01-30 0 bp

>HCOV-19/FINLAND/THL-202108975/2021|EPI_ISL_2506058|2021-03-03 0 bp

>HCOV-19/FINLAND/THL-202109443/2021|EPI_ISL_2506425|2021-03-06 0 bp

>HCOV-19/FINLAND/V8584/2021|EPI_ISL_2608591|2021-03-15 0 bp

>HCOV-19/FINLAND/V8606/2021|EPI_ISL_2608609|2021-03-15 0 bp

>HCOV-19/FINLAND/V8962/2021|EPI_ISL_2604567|2021-03-18 0 bp

>HCOV-19/FINLAND/V8992/2021|EPI_ISL_2604589|2021-03-19 0 bp
