# Supplementary material for: ClusTRace, a bioinformatic pipeline for analyzing clusters in virus phylogenies
Source: BMC Bioinformatics. 2022 May 28;23:196. doi: 10.1186/s12859-022-04709-8 (PMC9143711; doi:10.1186/s12859-022-04709-8)
Supplement: Supplementary file 2 — Additional file 2: ClusTRace results for Alfa and Beta sequences. Includes all files output by ClusTRace. [file 12859_2022_4709_MOESM2_ESM.zip › FIN-SC2-acc210624/B.1.1.7/mr=20/B.1.1.7.mr=20.cl=200.msa]

>HCOV-19/FINLAND/1940/2021|EPI_ISL_1842583|2021-02-10 0 bp

>HCOV-19/FINLAND/3225/2021|EPI_ISL_2031003|2021-02-22 0 bp

>HCOV-19/FINLAND/3235/2021|EPI_ISL_2031012|2021-02-21 0 bp

>HCOV-19/FINLAND/4617/2021|EPI_ISL_2608953|2021-03-09 0 bp

>HCOV-19/FINLAND/5629/2021|EPI_ISL_2604621|2021-03-26 0 bp

>HCOV-19/FINLAND/HEL-17-506/2021|EPI_ISL_1082098|2021-01-17 0 bp
