# Supplementary material for: ClusTRace, a bioinformatic pipeline for analyzing clusters in virus phylogenies
Source: BMC Bioinformatics. 2022 May 28;23:196. doi: 10.1186/s12859-022-04709-8 (PMC9143711; doi:10.1186/s12859-022-04709-8)
Supplement: Supplementary file 2 — Additional file 2: ClusTRace results for Alfa and Beta sequences. Includes all files output by ClusTRace. [file 12859_2022_4709_MOESM2_ESM.zip › FIN-SC2-acc210624/B.1.1.7/mr=20/B.1.1.7.mr=20.cl=202.msa]

>HCOV-19/FINLAND/1708/2021|EPI_ISL_1497104|2021-02-10 0 bp

>HCOV-19/FINLAND/1740/2021|EPI_ISL_1842524|2021-02-09 0 bp

>HCOV-19/FINLAND/2179/2021|EPI_ISL_1841561|2021-02-12 0 bp

>HCOV-19/FINLAND/2217/2021|EPI_ISL_1841597|2021-02-12 0 bp

>HCOV-19/FINLAND/3211/2021|EPI_ISL_2030991|2021-02-22 0 bp

>HCOV-19/FINLAND/3808/2021|EPI_ISL_2258575|2021-03-01 0 bp

>HCOV-19/FINLAND/4395/2021|EPI_ISL_2604301|2021-03-07 0 bp

>HCOV-19/FINLAND/4444/2021|EPI_ISL_2608912|2021-03-03 0 bp

>HCOV-19/FINLAND/6025/2021|EPI_ISL_2608992|2021-04-12 0 bp

>HCOV-19/FINLAND/THL-202108725/2021|EPI_ISL_2505859|2021-02-26 0 bp

>HCOV-19/FINLAND/THL-202109653/2021|EPI_ISL_2506587|2021-03-17 0 bp

>HCOV-19/FINLAND/V9214/2021|EPI_ISL_2258534|2021-03-22 0 bp
