# Supplementary material for: ClusTRace, a bioinformatic pipeline for analyzing clusters in virus phylogenies
Source: BMC Bioinformatics. 2022 May 28;23:196. doi: 10.1186/s12859-022-04709-8 (PMC9143711; doi:10.1186/s12859-022-04709-8)
Supplement: Supplementary file 3 — Additional file 3: Table 2. Delta sequences from Finland. GISAID accession ids for Delta variant of concern genomic sequences from Finland. [file 12859_2022_4709_MOESM3_ESM.xlsx]

## Sheet: Sheet2
#seqid	length	Ncontent	filter
hCoV-19/Finland/THL-202122712/2021|EPI_ISL_4235822|2021-07-28	29830	0	passed
hCoV-19/Finland/11532/2021|EPI_ISL_4093323|2021-07-23	29856	0	passed
hCoV-19/Finland/THL-202119059/2021|EPI_ISL_3020625|2021-05-28	29855	0	passed
hCoV-19/Finland/9764/2021|EPI_ISL_3135170|2021-07-02	29853	0.02	passed
hCoV-19/Finland/10048/2021|EPI_ISL_3135373|2021-07-10	29830	0	passed
hCoV-19/Finland/12209/2021|EPI_ISL_3645329|2021-07-28	29743	0	passed
hCoV-19/Finland/THL-202122209/2021|EPI_ISL_3831935|2021-07-13	29846	0	passed
hCoV-19/Finland/10320/2021|EPI_ISL_3644859|2021-07-14	29835	0	passed
hCoV-19/Finland/11702/2021|EPI_ISL_3644911|2021-07-28	29853	0	passed
hCoV-19/Finland/THL-202121972/2021|EPI_ISL_3230694|2021-07-06	29851	0	passed
hCoV-19/Finland/11274/2021|EPI_ISL_4093527|2021-07-23	29855	0	passed
hCoV-19/Finland/9095/2021|EPI_ISL_3135830|2021-06-23	29449	0	passed
hCoV-19/Finland/9191/2021|EPI_ISL_3135895|2021-06-25	29832	0	passed
hCoV-19/Finland/THL-202121359/2021|EPI_ISL_3020899|2021-06-21	29853	0	passed
hCoV-19/Finland/THL-202122397/2021|EPI_ISL_3832085|2021-07-25	29850	0	passed
hCoV-19/Finland/THL-202121945/2021|EPI_ISL_3230677|2021-07-05	29851	0	passed
hCoV-19/Finland/9408/2021|EPI_ISL_3135080|2021-06-24	29852	0.73	passed
hCoV-19/Finland/8935/2021|EPI_ISL_3135720|2021-06-21	29857	0	passed
hCoV-19/Finland/11057/2021|EPI_ISL_3644728|2021-07-22	29851	0	passed
hCoV-19/Finland/10847/2021|EPI_ISL_4092962|2021-07-19	29855	0	passed
hCoV-19/Finland/V10977/2021|EPI_ISL_3014970|2021-05-05	29831	0	passed
hCoV-19/Finland/9409/2021|EPI_ISL_3135081|2021-06-24	29845	1.29	passed
hCoV-19/Finland/THL-202121893/2021|EPI_ISL_3230671|2021-07-10	29852	0	passed
hCoV-19/Finland/THL-202121866/2021|EPI_ISL_3230650|2021-07-11	29855	0	passed
hCoV-19/Finland/9026/2021|EPI_ISL_3135781|2021-06-22	29846	0	passed
hCoV-19/Finland/11289/2021|EPI_ISL_4093518|2021-07-23	29855	0	passed
hCoV-19/Finland/10660/2021|EPI_ISL_3135614|2021-07-16	29830	0	passed
hCoV-19/Finland/10918/2021|EPI_ISL_4093007|2021-07-20	29855	0	passed
hCoV-19/Finland/THL-202117235/2021|EPI_ISL_2364004|2021-05-02	29854	0	passed
hCoV-19/Finland/10128/2021|EPI_ISL_3135414|2021-07-10	29828	0	passed
hCoV-19/Finland/THL-202122742/2021|EPI_ISL_4235747|2021-07-30	29831	0	passed
hCoV-19/Finland/THL-202122458/2021|EPI_ISL_3832129|2021-07-21	29852	0	passed
hCoV-19/Finland/10613/2021|EPI_ISL_3135575|2021-07-14	29828	0	passed
hCoV-19/Finland/9985/2021|EPI_ISL_3135361|2021-07-07	29840	0	passed
hCoV-19/Finland/10178/2021|EPI_ISL_3644467|2021-07-12	29588	0	passed
hCoV-19/Finland/THL-202119197/2021|EPI_ISL_3020717|2021-06-05	29827	0	passed
hCoV-19/Finland/11566/2021|EPI_ISL_4093290|2021-07-26	29855	0	passed
hCoV-19/Finland/11167/2021|EPI_ISL_3644661|2021-07-19	29830	0	passed
hCoV-19/Finland/11225/2021|EPI_ISL_3644714|2021-07-23	29843	0	passed
hCoV-19/Finland/11253/2021|EPI_ISL_4093559|2021-07-23	29851	0	passed
hCoV-19/Finland/THL-202122856/2021|EPI_ISL_4235859|2021-07-27	29635	0	passed
hCoV-19/Finland/10436/2021|EPI_ISL_3644812|2021-07-15	29856	0	passed
hCoV-19/Finland/11499/2021|EPI_ISL_4093353|2021-07-25	29855	0	passed
hCoV-19/Finland/9370/2021|EPI_ISL_3135042|2021-06-27	29858	0.45	passed
hCoV-19/Finland/THL-202122038/2021|EPI_ISL_3831887|2021-07-16	29855	0	passed
hCoV-19/Finland/10935/2021|EPI_ISL_4093020|2021-07-20	29855	0	passed
hCoV-19/Finland/12090/2021|EPI_ISL_3644972|2021-07-27	29849	0	passed
hCoV-19/Finland/THL-202122737/2021|EPI_ISL_4235682|2021-07-28	29741	0	passed
hCoV-19/Finland/8871/2021|EPI_ISL_3135680|2021-06-19	29857	0	passed
hCoV-19/Finland/9475/2021|EPI_ISL_4093173|2021-06-24	29855	0	passed
hCoV-19/Finland/THL-202121836/2021|EPI_ISL_3230629|2021-07-08	29855	0.12	passed
hCoV-19/Finland/THL-202122040/2021|EPI_ISL_3831889|2021-07-16	29856	0	passed
hCoV-19/Finland/10184/2021|EPI_ISL_3644604|2021-07-12	29833	0	passed
hCoV-19/Finland/THL-202122137/2021|EPI_ISL_3230418|2021-07-05	29614	0	passed
hCoV-19/Finland/10792/2021|EPI_ISL_4092926|2021-07-19	29855	0	passed
hCoV-19/Finland/THL-202119434/2021|EPI_ISL_3020861|2021-06-14	29853	0	passed
hCoV-19/Finland/10164/2021|EPI_ISL_3644589|2021-07-12	29857	0	passed
hCoV-19/Finland/11526/2021|EPI_ISL_4093329|2021-07-23	29856	0	passed
hCoV-19/Finland/THL-202122153/2021|EPI_ISL_3230381|2021-07-09	29858	0	passed
hCoV-19/Finland/11492/2021|EPI_ISL_4093360|2021-07-25	29854	0	passed
hCoV-19/Finland/9150/2021|EPI_ISL_3135866|2021-06-20	29855	0	passed
hCoV-19/Finland/THL-202118234/2021|EPI_ISL_2645086|2021-05-13	29829	0	passed
hCoV-19/Finland/THL-202121794/2021|EPI_ISL_3230605|2021-07-05	29843	0	passed
hCoV-19/Finland/9988/2021|EPI_ISL_3135364|2021-07-08	29833	0	passed
hCoV-19/Finland/9194/2021|EPI_ISL_3135055|2021-06-27	29832	1.12	passed
hCoV-19/Finland/10668/2021|EPI_ISL_3135621|2021-07-13	29829	0	passed
hCoV-19/Finland/9520/2021|EPI_ISL_4093110|2021-06-29	29855	0	passed
hCoV-19/Finland/8847/2021|EPI_ISL_3135662|2021-06-20	29852	0	passed
hCoV-19/Finland/9341/2021|EPI_ISL_3135022|2021-06-26	29853	0.01	passed
hCoV-19/Finland/THL-202121479/2021|EPI_ISL_3020973|2021-06-22	29851	0	passed
hCoV-19/Finland/12042/2021|EPI_ISL_3644935|2021-07-27	29855	0	passed
hCoV-19/Finland/THL-202122235/2021|EPI_ISL_3831956|2021-07-14	29853	0	passed
hCoV-19/Finland/THL-202122224/2021|EPI_ISL_3831946|2021-07-14	29854	0	passed
hCoV-19/Finland/12171/2021|EPI_ISL_3645027|2021-07-30	29831	0	passed
hCoV-19/Finland/9872/2021|EPI_ISL_3135239|2021-07-08	29829	0.36	passed
hCoV-19/Finland/10377/2021|EPI_ISL_3644887|2021-07-14	29835	0	passed
hCoV-19/Finland/THL-202119090/2021|EPI_ISL_3020651|2021-05-26	29824	0	passed
hCoV-19/Finland/10257/2021|EPI_ISL_3135435|2021-07-13	29830	0	passed
hCoV-19/Finland/8982/2021|EPI_ISL_3135743|2021-06-22	29855	0	passed
hCoV-19/Finland/THL-202121586/2021|EPI_ISL_3230469|2021-06-24	29851	0	passed
hCoV-19/Finland/12103/2021|EPI_ISL_3644983|2021-07-28	29852	0	passed
hCoV-19/Finland/THL-202122017/2021|EPI_ISL_3832271|2021-07-19	29581	0	passed
hCoV-19/Finland/THL-202121922/2021|EPI_ISL_3230304|2021-07-08	29772	0	passed
hCoV-19/Finland/THL-202122275/2021|EPI_ISL_3831990|2021-07-17	29833	0	passed
hCoV-19/Finland/8993/2021|EPI_ISL_3135750|2021-06-22	29855	0	passed
hCoV-19/Finland/8113/2021|EPI_ISL_3014996|2021-05-29	29830	0	passed
hCoV-19/Finland/8883/2021|EPI_ISL_3135689|2021-06-20	29857	0	passed
hCoV-19/Finland/11156/2021|EPI_ISL_3644652|2021-07-19	29832	0	passed
hCoV-19/Finland/10101/2021|EPI_ISL_3135406|2021-07-11	29830	0	passed
hCoV-19/Finland/12078/2021|EPI_ISL_3644965|2021-07-27	29855	0	passed
hCoV-19/Finland/8868/2021|EPI_ISL_3135678|2021-06-20	29857	0	passed
hCoV-19/Finland/11319/2021|EPI_ISL_4093492|2021-07-23	29854	0	passed
hCoV-19/Finland/9170/2021|EPI_ISL_3135883|2021-06-24	29845	0	passed
hCoV-19/Finland/THL-202121411/2021|EPI_ISL_3020934|2021-06-17	29852	0	passed
hCoV-19/Finland/THL-202121669/2021|EPI_ISL_3230514|2021-06-29	29853	0	passed
hCoV-19/Finland/10369/2021|EPI_ISL_3644885|2021-07-14	29845	0	passed
hCoV-19/Finland/8027/2021|EPI_ISL_3014960|2021-05-28	29854	0	passed
hCoV-19/Finland/9635/2021|EPI_ISL_4093225|2021-07-04	29855	0	passed
hCoV-19/Finland/12147/2021|EPI_ISL_3645012|2021-07-30	29833	0	passed
hCoV-19/Finland/8977/2021|EPI_ISL_3135739|2021-06-22	29854	0	passed
hCoV-19/Finland/11322/2021|EPI_ISL_4093490|2021-07-23	29855	0	passed
hCoV-19/Finland/8969/2021|EPI_ISL_3135734|2021-06-22	29856	0	passed
hCoV-19/Finland/12126/2021|EPI_ISL_3644998|2021-07-28	29853	0	passed
hCoV-19/Finland/THL-202121672/2021|EPI_ISL_3230517|2021-07-04	29843	0	passed
hCoV-19/Finland/THL-202122565/2021|EPI_ISL_3832209|2021-07-26	29856	0	passed
hCoV-19/Finland/11219/2021|EPI_ISL_3644710|2021-07-25	29854	0	passed
hCoV-19/Finland/11463/2021|EPI_ISL_4093385|2021-07-20	29855	0	passed
hCoV-19/Finland/6846/2021|EPI_ISL_2608879|2021-05-06	29828	0.7	passed
hCoV-19/Finland/THL-202122639/2021|EPI_ISL_3832258|2021-07-24	29853	0	passed
hCoV-19/Finland/THL-202118418/2021|EPI_ISL_2645205|2021-05-21	29850	0	passed
hCoV-19/Finland/9587/2021|EPI_ISL_3135119|2021-06-30	29839	0.92	passed
hCoV-19/Finland/11410/2021|EPI_ISL_4093434|2021-07-26	29855	0	passed
hCoV-19/Finland/11051/2021|EPI_ISL_3644723|2021-07-22	29857	0	passed
hCoV-19/Finland/9646/2021|EPI_ISL_4093234|2021-06-29	29855	0	passed
hCoV-19/Finland/10411/2021|EPI_ISL_3644798|2021-07-15	29853	0	passed
hCoV-19/Finland/12066/2021|EPI_ISL_3645327|2021-07-26	29756	0	passed
hCoV-19/Finland/THL-202122572/2021|EPI_ISL_3832213|2021-07-26	29819	0	passed
hCoV-19/Finland/10038/2021|EPI_ISL_3135205|2021-07-09	29834	0	passed
hCoV-19/Finland/10268/2021|EPI_ISL_3135442|2021-07-13	29830	0	passed
hCoV-19/Finland/10029/2021|EPI_ISL_3135199|2021-07-08	29845	0	passed
hCoV-19/Finland/11235/2021|EPI_ISL_4093553|2021-07-23	29855	0	passed
hCoV-19/Finland/THL-202122838/2021|EPI_ISL_4235698|2021-07-26	29854	0	passed
hCoV-19/Finland/9130/2021|EPI_ISL_3135853|2021-06-27	29839	0	passed
hCoV-19/Finland/10899/2021|EPI_ISL_4092991|2021-07-20	29855	0	passed
hCoV-19/Finland/THL-202122148/2021|EPI_ISL_3230377|2021-07-11	29861	0	passed
hCoV-19/Finland/10324/2021|EPI_ISL_3644861|2021-07-14	29854	0	passed
hCoV-19/Finland/10148/2021|EPI_ISL_3644575|2021-07-12	29853	0	passed
hCoV-19/Finland/8172/2021|EPI_ISL_3014977|2021-05-31	29841	0	passed
hCoV-19/Finland/12116/2021|EPI_ISL_3644992|2021-07-28	29846	0	passed
hCoV-19/Finland/10224/2021|EPI_ISL_3644635|2021-07-12	29857	0	passed
hCoV-19/Finland/10445/2021|EPI_ISL_3644821|2021-07-15	29832	0	passed
hCoV-19/Finland/9925/2021|EPI_ISL_3135288|2021-07-08	29853	0.19	passed
hCoV-19/Finland/10618/2021|EPI_ISL_3135580|2021-07-15	29829	0	passed
hCoV-19/Finland/8409/2021|EPI_ISL_3015017|2021-06-08	29839	0.17	passed
hCoV-19/Finland/8040/2021|EPI_ISL_3014964|2021-05-28	29842	0	passed
hCoV-19/Finland/THL-202122285/2021|EPI_ISL_3831999|2021-07-19	29854	0	passed
hCoV-19/Finland/10956/2021|EPI_ISL_4093038|2021-07-20	29855	0	passed
hCoV-19/Finland/10823/2021|EPI_ISL_4092954|2021-07-19	29854	0	passed
hCoV-19/Finland/THL-202121482/2021|EPI_ISL_3020974|2021-05-31	29856	0	passed
hCoV-19/Finland/11118/2021|EPI_ISL_3644778|2021-07-22	29834	0	passed
hCoV-19/Finland/11090/2021|EPI_ISL_3644752|2021-07-22	29855	0	passed
hCoV-19/Finland/11101/2021|EPI_ISL_3644763|2021-07-22	29852	0	passed
hCoV-19/Finland/9082/2021|EPI_ISL_3135821|2021-06-23	29853	0	passed
hCoV-19/Finland/9692/2021|EPI_ISL_3135131|2021-07-04	29847	0	passed
hCoV-19/Finland/9478/2021|EPI_ISL_4093176|2021-06-24	29855	0	passed
hCoV-19/Finland/9073/2021|EPI_ISL_3135814|2021-06-23	29853	0	passed
hCoV-19/Finland/10714/2021|EPI_ISL_4092880|2021-07-17	29855	0	passed
hCoV-19/Finland/10204/2021|EPI_ISL_3644620|2021-07-12	29855	0	passed
hCoV-19/Finland/11438/2021|EPI_ISL_4093408|2021-07-21	29855	0	passed
hCoV-19/Finland/11257/2021|EPI_ISL_4093539|2021-07-24	29855	0	passed
hCoV-19/Finland/9659/2021|EPI_ISL_4093246|2021-07-03	29855	0	passed
hCoV-19/Finland/THL-202122885/2021|EPI_ISL_4235686|2021-07-31	29852	0	passed
hCoV-19/Finland/11375/2021|EPI_ISL_4093451|2021-07-26	29855	0	passed
hCoV-19/Finland/9060/2021|EPI_ISL_3135805|2021-06-23	29857	0	passed
hCoV-19/Finland/THL-202122683/2021|EPI_ISL_4235733|2021-07-30	29837	0	passed
hCoV-19/Finland/THL-202126204/2021|EPI_ISL_3230393|2021-07-07	29832	0	passed
hCoV-19/Finland/THL-202122625/2021|EPI_ISL_3832250|2021-07-25	29851	0	passed
hCoV-19/Finland/10316/2021|EPI_ISL_3135481|2021-07-13	29829	0	passed
hCoV-19/Finland/9518/2021|EPI_ISL_3135097|2021-06-28	29854	1.11	passed
hCoV-19/Finland/9327/2021|EPI_ISL_3135009|2021-06-26	29833	1.42	passed
hCoV-19/Finland/V11120/2021|EPI_ISL_3014967|2021-05-13	29832	0	passed
hCoV-19/Finland/11468/2021|EPI_ISL_4093380|2021-07-22	29855	0	passed
hCoV-19/Finland/11307/2021|EPI_ISL_4093502|2021-07-25	29855	0	passed
hCoV-19/Finland/10554/2021|EPI_ISL_3135529|2021-07-18	29830	0	passed
hCoV-19/Finland/11591/2021|EPI_ISL_4093269|2021-07-26	29856	0	passed
hCoV-19/Finland/10604/2021|EPI_ISL_3135566|2021-07-14	29830	0	passed
hCoV-19/Finland/9136/2021|EPI_ISL_3135858|2021-06-26	29839	0	passed
hCoV-19/Finland/9072/2021|EPI_ISL_3135813|2021-06-23	29854	0	passed
hCoV-19/Finland/THL-202122743/2021|EPI_ISL_4235681|2021-07-30	29735	0	passed
hCoV-19/Finland/THL-202122247/2021|EPI_ISL_3831967|2021-07-14	29849	0	passed
hCoV-19/Finland/THL-202121542/2021|EPI_ISL_3230448|2021-06-25	29841	0	passed
hCoV-19/Finland/9622/2021|EPI_ISL_4093215|2021-07-04	29854	0	passed
hCoV-19/Finland/11189/2021|EPI_ISL_3644682|2021-07-18	29831	0	passed
hCoV-19/Finland/THL-202121914/2021|EPI_ISL_3230326|2021-07-12	29847	0	passed
hCoV-19/Finland/10908/2021|EPI_ISL_4092998|2021-07-20	29855	0	passed
hCoV-19/Finland/THL-202122335/2021|EPI_ISL_3832036|2021-07-22	29850	0	passed
hCoV-19/Finland/9601/2021|EPI_ISL_4093200|2021-07-01	29855	0	passed
hCoV-19/Finland/THL-202122802/2021|EPI_ISL_4235790|2021-07-26	29851	0	passed
hCoV-19/Finland/8175/2021|EPI_ISL_3014980|2021-05-31	29830	0	passed
hCoV-19/Finland/THL-202122204/2021|EPI_ISL_3831931|2021-07-13	29827	0	passed
hCoV-19/Finland/THL-202122054/2021|EPI_ISL_3831899|2021-07-16	29854	0	passed
hCoV-19/Finland/9209/2021|EPI_ISL_4093048|2021-06-24	29854	0	passed
hCoV-19/Finland/THL-202121795/2021|EPI_ISL_3230606|2021-07-02	29850	0	passed
hCoV-19/Finland/11873/2021|EPI_ISL_3645287|2021-07-29	29852	0	passed
hCoV-19/Finland/THL-202121755/2021|EPI_ISL_3230576|2021-06-30	29832	0	passed
hCoV-19/Finland/11106/2021|EPI_ISL_3644766|2021-07-22	29856	0	passed
hCoV-19/Finland/12594/2021|EPI_ISL_3645186|2021-07-31	29833	0	passed
hCoV-19/Finland/9693/2021|EPI_ISL_3135132|2021-07-04	29829	0.55	passed
hCoV-19/Finland/9183/2021|EPI_ISL_3135892|2021-06-21	29856	0	passed
hCoV-19/Finland/THL-202121452/2021|EPI_ISL_3020954|2021-06-17	29855	0	passed
hCoV-19/Finland/8130/2021|EPI_ISL_3014892|2021-05-31	29859	0	passed
hCoV-19/Finland/THL-202121966/2021|EPI_ISL_3230690|2021-07-06	29852	0	passed
hCoV-19/Finland/10030/2021|EPI_ISL_3135200|2021-07-08	29833	0	passed
hCoV-19/Finland/THL-202121824/2021|EPI_ISL_3230621|2021-07-05	29842	0	passed
hCoV-19/Finland/9146/2021|EPI_ISL_3135864|2021-06-20	29853	0	passed
hCoV-19/Finland/THL-202122693/2021|EPI_ISL_4235834|2021-07-29	29852	0	passed
hCoV-19/Finland/10381/2021|EPI_ISL_3644891|2021-07-14	29855	0	passed
hCoV-19/Finland/10406/2021|EPI_ISL_3644904|2021-07-14	29855	0	passed
hCoV-19/Finland/9633/2021|EPI_ISL_4093223|2021-07-02	29855	0	passed
hCoV-19/Finland/9424/2021|EPI_ISL_4093132|2021-06-24	29854	0	passed
hCoV-19/Finland/10306/2021|EPI_ISL_3135473|2021-07-06	29830	0	passed
hCoV-19/Finland/10818/2021|EPI_ISL_4092949|2021-07-19	29855	0	passed
hCoV-19/Finland/THL-202121343/2021|EPI_ISL_3020888|2021-06-20	29858	0	passed
hCoV-19/Finland/THL-202122557/2021|EPI_ISL_3832205|2021-07-25	29852	0	passed
hCoV-19/Finland/10672/2021|EPI_ISL_3135625|2021-07-13	29830	0	passed
hCoV-19/Finland/10772/2021|EPI_ISL_4092909|2021-07-16	29855	0	passed
hCoV-19/Finland/THL-202122473/2021|EPI_ISL_3832142|2021-07-19	29850	0	passed
hCoV-19/Finland/THL-202119178/2021|EPI_ISL_3020700|2021-06-03	29825	0	passed
hCoV-19/Finland/9517/2021|EPI_ISL_3135096|2021-06-28	29847	0.52	passed
hCoV-19/Finland/11428/2021|EPI_ISL_4093418|2021-07-22	29855	0	passed
hCoV-19/Finland/9293/2021|EPI_ISL_3134981|2021-06-24	29859	0.55	passed
hCoV-19/Finland/THL-202122025/2021|EPI_ISL_3831878|2021-07-16	29856	0	passed
hCoV-19/Finland/11135/2021|EPI_ISL_3644793|2021-07-22	29839	0	passed
hCoV-19/Finland/THL-202122529/2021|EPI_ISL_3832185|2021-07-24	29856	0	passed
hCoV-19/Finland/THL-202122260/2021|EPI_ISL_3831977|2021-07-14	29854	0	passed
hCoV-19/Finland/THL-202121567/2021|EPI_ISL_3230459|2021-06-28	29824	0	passed
hCoV-19/Finland/11693/2021|EPI_ISL_3644449|2021-07-28	29791	0	passed
hCoV-19/Finland/THL-202122033/2021|EPI_ISL_3832275|2021-07-16	29574	0	passed
hCoV-19/Finland/8459/2021|EPI_ISL_3015027|2021-06-09	29825	0.84	passed
hCoV-19/Finland/THL-202121943/2021|EPI_ISL_3230675|2021-07-05	29852	0	passed
hCoV-19/Finland/11485/2021|EPI_ISL_4093367|2021-07-21	29855	0	passed
hCoV-19/Finland/THL-202118180/2021|EPI_ISL_2645055|2021-05-14	29827	0	passed
hCoV-19/Finland/10403/2021|EPI_ISL_3644903|2021-07-14	29854	0	passed
hCoV-19/Finland/10827/2021|EPI_ISL_4092958|2021-07-19	29855	0	passed
hCoV-19/Finland/11570/2021|EPI_ISL_4093286|2021-07-25	29854	0	passed
hCoV-19/Finland/10936/2021|EPI_ISL_4093021|2021-07-20	29855	0	passed
hCoV-19/Finland/8826/2021|EPI_ISL_3135654|2021-06-18	29857	0	passed
hCoV-19/Finland/9700/2021|EPI_ISL_3135137|2021-07-04	29842	0	passed
hCoV-19/Finland/THL-202122771/2021|EPI_ISL_4235749|2021-07-28	29853	0	passed
hCoV-19/Finland/10658/2021|EPI_ISL_3135612|2021-07-16	29828	0	passed
hCoV-19/Finland/9164/2021|EPI_ISL_3135878|2021-06-22	29853	0	passed
hCoV-19/Finland/10203/2021|EPI_ISL_3644483|2021-07-12	29628	0	passed
hCoV-19/Finland/9413/2021|EPI_ISL_3135085|2021-06-24	29844	0.3	passed
hCoV-19/Finland/11028/2021|EPI_ISL_3644553|2021-07-21	29856	0	passed
hCoV-19/Finland/9023/2021|EPI_ISL_3135778|2021-06-22	29857	0	passed
hCoV-19/Finland/10773/2021|EPI_ISL_4092910|2021-07-16	29855	0	passed
hCoV-19/Finland/9087/2021|EPI_ISL_3135825|2021-06-23	29844	0	passed
hCoV-19/Finland/11585/2021|EPI_ISL_4093275|2021-07-26	29855	0	passed
hCoV-19/Finland/9855/2021|EPI_ISL_3135222|2021-07-08	29829	0	passed
hCoV-19/Finland/THL-202122339/2021|EPI_ISL_3832039|2021-07-22	29824	0	passed
hCoV-19/Finland/THL-202122604/2021|EPI_ISL_3832232|2021-07-28	29850	0	passed
hCoV-19/Finland/9585/2021|EPI_ISL_3135117|2021-06-30	29851	1.35	passed
hCoV-19/Finland/10056/2021|EPI_ISL_3135380|2021-07-09	29830	0	passed
hCoV-19/Finland/THL-202122611/2021|EPI_ISL_3832320|2021-07-30	29714	0	passed
hCoV-19/Finland/THL-202121466/2021|EPI_ISL_3020962|2021-06-21	29854	0	passed
hCoV-19/Finland/12119/2021|EPI_ISL_3644994|2021-07-28	29852	0	passed
hCoV-19/Finland/10212/2021|EPI_ISL_3644627|2021-07-12	29856	0	passed
hCoV-19/Finland/10830/2021|EPI_ISL_4092961|2021-07-19	29856	0	passed
hCoV-19/Finland/9904/2021|EPI_ISL_3135270|2021-07-08	29841	0.2	passed
hCoV-19/Finland/9961/2021|EPI_ISL_3135340|2021-07-06	29845	0	passed
hCoV-19/Finland/8882/2021|EPI_ISL_3135688|2021-06-19	29853	0	passed
hCoV-19/Finland/THL-202122408/2021|EPI_ISL_3832093|2021-07-20	29828	0	passed
hCoV-19/Finland/12201/2021|EPI_ISL_3645044|2021-07-31	29833	0	passed
hCoV-19/Finland/10470/2021|EPI_ISL_3644838|2021-07-15	29856	0	passed
hCoV-19/Finland/10541/2021|EPI_ISL_3135518|2021-07-12	29829	0	passed
hCoV-19/Finland/10574/2021|EPI_ISL_3135544|2021-07-17	29828	0	passed
hCoV-19/Finland/12102/2021|EPI_ISL_3644982|2021-07-28	29855	0	passed
hCoV-19/Finland/THL-202122648/2021|EPI_ISL_3832267|2021-07-19	29845	0	passed
hCoV-19/Finland/THL-202121738/2021|EPI_ISL_3230563|2021-06-30	29850	0	passed
hCoV-19/Finland/V11072/2021|EPI_ISL_3014972|2021-05-12	29831	0	passed
hCoV-19/Finland/10067/2021|EPI_ISL_3135388|2021-07-09	29829	0	passed
hCoV-19/Finland/11299/2021|EPI_ISL_4093508|2021-07-24	29855	0	passed
hCoV-19/Finland/10528/2021|EPI_ISL_3135508|2021-07-12	29830	0	passed
hCoV-19/Finland/11418/2021|EPI_ISL_4093426|2021-07-22	29855	0	passed
hCoV-19/Finland/THL-202122445/2021|EPI_ISL_3832121|2021-07-20	29855	0	passed
hCoV-19/Finland/11430/2021|EPI_ISL_4093416|2021-07-22	29854	0.01	passed
hCoV-19/Finland/THL-202121578/2021|EPI_ISL_3230466|2021-06-21	29827	0	passed
hCoV-19/Finland/THL-202122849/2021|EPI_ISL_4235759|2021-07-27	29830	0	passed
hCoV-19/Finland/9676/2021|EPI_ISL_4093259|2021-07-01	29855	0	passed
hCoV-19/Finland/THL-202122176/2021|EPI_ISL_3831908|2021-07-12	29852	0	passed
hCoV-19/Finland/THL-202122530/2021|EPI_ISL_3832186|2021-07-22	29829	0	passed
hCoV-19/Finland/THL-202121841/2021|EPI_ISL_3230633|2021-07-09	29825	0	passed
hCoV-19/Finland/11346/2021|EPI_ISL_4093474|2021-07-26	29855	0	passed
hCoV-19/Finland/11169/2021|EPI_ISL_3644663|2021-07-19	29832	0	passed
hCoV-19/Finland/10155/2021|EPI_ISL_3644580|2021-07-12	29840	0	passed
hCoV-19/Finland/THL-202122191/2021|EPI_ISL_3831920|2021-07-12	29855	0	passed
hCoV-19/Finland/THL-202122388/2021|EPI_ISL_3832078|2021-07-22	29848	0	passed
hCoV-19/Finland/8904/2021|EPI_ISL_3135704|2021-06-21	29856	0	passed
hCoV-19/Finland/10985/2021|EPI_ISL_3644531|2021-07-21	29834	0	passed
hCoV-19/Finland/THL-202122066/2021|EPI_ISL_3230701|2021-07-07	29853	0	passed
hCoV-19/Finland/9105/2021|EPI_ISL_3135837|2021-06-23	29835	0	passed
hCoV-19/Finland/9227/2021|EPI_ISL_4093062|2021-06-25	29855	0	passed
hCoV-19/Finland/10065/2021|EPI_ISL_3135386|2021-07-11	29828	0	passed
hCoV-19/Finland/9097/2021|EPI_ISL_3135831|2021-06-23	29855	0	passed
hCoV-19/Finland/10440/2021|EPI_ISL_3644816|2021-07-15	29857	0	passed
hCoV-19/Finland/11216/2021|EPI_ISL_3644707|2021-07-25	29855	0	passed
hCoV-19/Finland/9591/2021|EPI_ISL_3135122|2021-06-27	29833	1.32	passed
hCoV-19/Finland/10317/2021|EPI_ISL_3135482|2021-07-13	29830	0	passed
hCoV-19/Finland/THL-202118167/2021|EPI_ISL_2645043|2021-05-11	29856	0	passed
hCoV-19/Finland/THL-202121815/2021|EPI_ISL_3230619|2021-06-29	29853	0	passed
hCoV-19/Finland/10005/2021|EPI_ISL_3135297|2021-07-09	29846	0	passed
hCoV-19/Finland/THL-202122049/2021|EPI_ISL_3831894|2021-07-13	29854	0	passed
hCoV-19/Finland/THL-202119427/2021|EPI_ISL_3020856|2021-06-11	29852	0	passed
hCoV-19/Finland/10944/2021|EPI_ISL_4093556|2021-07-20	29854	0	passed
hCoV-19/Finland/10280/2021|EPI_ISL_3135452|2021-07-13	29830	0	passed
hCoV-19/Finland/9657/2021|EPI_ISL_4093244|2021-07-01	29855	0	passed
hCoV-19/Finland/10942/2021|EPI_ISL_4093026|2021-07-20	29855	0	passed
hCoV-19/Finland/10853/2021|EPI_ISL_4092967|2021-07-19	29855	0	passed
hCoV-19/Finland/11509/2021|EPI_ISL_4093344|2021-07-26	29854	0	passed
hCoV-19/Finland/11437/2021|EPI_ISL_4093409|2021-07-21	29855	0	passed
hCoV-19/Finland/9411/2021|EPI_ISL_3135083|2021-06-24	29851	0.8	passed
hCoV-19/Finland/10219/2021|EPI_ISL_3644633|2021-07-12	29832	0	passed
hCoV-19/Finland/9459/2021|EPI_ISL_4093159|2021-06-25	29854	0	passed
hCoV-19/Finland/9379/2021|EPI_ISL_3135050|2021-06-26	29839	0.34	passed
hCoV-19/Finland/12199/2021|EPI_ISL_3645043|2021-07-31	29832	0	passed
hCoV-19/Finland/THL-202119403/2021|EPI_ISL_3020838|2021-06-13	29850	0	passed
hCoV-19/Finland/10532/2021|EPI_ISL_3135510|2021-07-12	29830	0	passed
hCoV-19/Finland/THL-202122549/2021|EPI_ISL_3832307|2021-07-26	29598	0	passed
hCoV-19/Finland/THL-202122694/2021|EPI_ISL_4235713|2021-07-29	29852	0	passed
hCoV-19/Finland/10892/2021|EPI_ISL_4092988|2021-07-20	29855	0	passed
hCoV-19/Finland/THL-202122725/2021|EPI_ISL_4235714|2021-07-29	29851	0	passed
hCoV-19/Finland/11115/2021|EPI_ISL_3644775|2021-07-22	29855	0	passed
hCoV-19/Finland/THL-202121500/2021|EPI_ISL_3020979|2021-06-24	29857	0	passed
hCoV-19/Finland/THL-202119091/2021|EPI_ISL_3020652|2021-05-23	29828	0	passed
hCoV-19/Finland/THL-202121831/2021|EPI_ISL_3230626|2021-07-08	29839	0.17	passed
hCoV-19/Finland/THL-202122082/2021|EPI_ISL_3230714|2021-07-05	29857	0	passed
hCoV-19/Finland/9140/2021|EPI_ISL_3135860|2021-06-21	29842	0	passed
hCoV-19/Finland/THL-202121940/2021|EPI_ISL_3230673|2021-07-06	29856	0	passed
hCoV-19/Finland/9691/2021|EPI_ISL_3135130|2021-07-04	29839	0.55	passed
hCoV-19/Finland/THL-202121905/2021|EPI_ISL_3230320|2021-07-09	29857	0	passed
hCoV-19/Finland/THL-202122641/2021|EPI_ISL_3832260|2021-07-24	29830	0	passed
hCoV-19/Finland/9892/2021|EPI_ISL_3135258|2021-07-08	29847	0	passed
hCoV-19/Finland/THL-202118273/2021|EPI_ISL_2645108|2021-05-13	29855	0	passed
hCoV-19/Finland/11052/2021|EPI_ISL_3644724|2021-07-22	29854	0	passed
hCoV-19/Finland/THL-202119246/2021|EPI_ISL_3020753|2021-06-01	29825	0	passed
hCoV-19/Finland/10338/2021|EPI_ISL_3644447|2021-07-14	29780	0	passed
hCoV-19/Finland/9028/2021|EPI_ISL_3135783|2021-06-23	29856	0	passed
hCoV-19/Finland/THL-202122868/2021|EPI_ISL_4235836|2021-07-26	29709	0	passed
hCoV-19/Finland/11707/2021|EPI_ISL_3644913|2021-07-28	29854	0	passed
hCoV-19/Finland/9308/2021|EPI_ISL_3134993|2021-06-26	29855	0.38	passed
hCoV-19/Finland/11077/2021|EPI_ISL_3644739|2021-07-22	29852	0	passed
hCoV-19/Finland/11431/2021|EPI_ISL_4093415|2021-07-21	29855	0	passed
hCoV-19/Finland/10013/2021|EPI_ISL_3135304|2021-07-05	29855	0	passed
hCoV-19/Finland/10179/2021|EPI_ISL_3644601|2021-07-12	29854	0	passed
hCoV-19/Finland/THL-202122311/2021|EPI_ISL_3832017|2021-07-19	29854	0	passed
hCoV-19/Finland/THL-202121872/2021|EPI_ISL_3230655|2021-07-11	29845	0	passed
hCoV-19/Finland/10258/2021|EPI_ISL_3135436|2021-07-13	29828	0	passed
hCoV-19/Finland/THL-202122900/2021|EPI_ISL_4235789|2021-07-27	29855	0	passed
hCoV-19/Finland/10299/2021|EPI_ISL_3135468|2021-07-13	29797	0	passed
hCoV-19/Finland/10576/2021|EPI_ISL_3135546|2021-07-17	29830	0	passed
hCoV-19/Finland/THL-202122756/2021|EPI_ISL_4235748|2021-07-28	29852	0	passed
hCoV-19/Finland/11777/2021|EPI_ISL_3644934|2021-07-28	29853	0	passed
hCoV-19/Finland/THL-202122131/2021|EPI_ISL_3230410|2021-07-07	29583	0	passed
hCoV-19/Finland/8907/2021|EPI_ISL_3135706|2021-06-21	29835	0	passed
hCoV-19/Finland/9453/2021|EPI_ISL_4093153|2021-06-25	29855	0	passed
hCoV-19/Finland/11276/2021|EPI_ISL_4093525|2021-07-24	29854	0	passed
hCoV-19/Finland/THL-202122805/2021|EPI_ISL_4235791|2021-07-26	29828	0	passed
hCoV-19/Finland/11738/2021|EPI_ISL_3644425|2021-07-28	29590	0	passed
hCoV-19/Finland/10512/2021|EPI_ISL_3135493|2021-07-13	29830	0	passed
hCoV-19/Finland/11697/2021|EPI_ISL_3644910|2021-07-28	29853	0	passed
hCoV-19/Finland/11576/2021|EPI_ISL_4093282|2021-07-26	29856	0	passed
hCoV-19/Finland/10712/2021|EPI_ISL_4092878|2021-07-17	29856	0	passed
hCoV-19/Finland/11040/2021|EPI_ISL_3644559|2021-07-21	29835	0	passed
hCoV-19/Finland/9009/2021|EPI_ISL_3135764|2021-06-22	29856	0	passed
hCoV-19/Finland/10968/2021|EPI_ISL_3644443|2021-07-21	29786	0	passed
hCoV-19/Finland/TRE26521_7/2021|EPI_ISL_2467936|2021-05-22	29836	0	passed
hCoV-19/Finland/10684/2021|EPI_ISL_4092860|2021-07-18	29857	0	passed
hCoV-19/Finland/11026/2021|EPI_ISL_3644552|2021-07-21	29853	0	passed
hCoV-19/Finland/THL-202122563/2021|EPI_ISL_3832311|2021-07-26	29729	0	passed
hCoV-19/Finland/THL-202122519/2021|EPI_ISL_3832177|2021-07-20	29845	0	passed
hCoV-19/Finland/9046/2021|EPI_ISL_3135795|2021-06-23	29853	0	passed
hCoV-19/Finland/THL-202122202/2021|EPI_ISL_3831929|2021-07-13	29854	0	passed
hCoV-19/Finland/9339/2021|EPI_ISL_3135020|2021-06-26	29852	0.06	passed
hCoV-19/Finland/THL-202121358/2021|EPI_ISL_3020898|2021-06-21	29851	0	passed
hCoV-19/Finland/THL-202122195/2021|EPI_ISL_3831924|2021-07-13	29838	0	passed
hCoV-19/Finland/9485/2021|EPI_ISL_4093182|2021-06-28	29855	0	passed
hCoV-19/Finland/10265/2021|EPI_ISL_3135441|2021-07-12	29830	0	passed
hCoV-19/Finland/9586/2021|EPI_ISL_3135118|2021-06-30	29839	1.14	passed
hCoV-19/Finland/THL-202122219/2021|EPI_ISL_3831942|2021-07-13	29851	0	passed
hCoV-19/Finland/11164/2021|EPI_ISL_3644489|2021-07-19	29825	0	passed
hCoV-19/Finland/11425/2021|EPI_ISL_4092333|2021-07-20	29855	0.28	passed
hCoV-19/Finland/THL-202118192/2021|EPI_ISL_2645065|2021-05-12	29842	0	passed
hCoV-19/Finland/10103/2021|EPI_ISL_3135408|2021-07-11	29821	0	passed
hCoV-19/Finland/8806/2021|EPI_ISL_3135644|2021-06-26	29857	0	passed
hCoV-19/Finland/9863/2021|EPI_ISL_3135230|2021-07-08	29833	0.2	passed
hCoV-19/Finland/10467/2021|EPI_ISL_3644835|2021-07-15	29857	0	passed
hCoV-19/Finland/THL-202122763/2021|EPI_ISL_4235727|2021-07-29	29852	0	passed
hCoV-19/Finland/11258/2021|EPI_ISL_4093538|2021-07-25	29854	0	passed
hCoV-19/Finland/10579/2021|EPI_ISL_3135549|2021-07-17	29830	0	passed
hCoV-19/Finland/11301/2021|EPI_ISL_4093506|2021-07-23	29856	0	passed
hCoV-19/Finland/8780/2021|EPI_ISL_3135635|2021-06-17	29856	0	passed
hCoV-19/Finland/11518/2021|EPI_ISL_4093336|2021-07-25	29855	0	passed
hCoV-19/Finland/11352/2021|EPI_ISL_4093470|2021-07-26	29854	0	passed
hCoV-19/Finland/9396/2021|EPI_ISL_3135071|2021-06-26	29827	0	passed
hCoV-19/Finland/11577/2021|EPI_ISL_4093281|2021-07-26	29855	0	passed
hCoV-19/Finland/12073/2021|EPI_ISL_3644961|2021-07-27	29854	0	passed
hCoV-19/Finland/11886/2021|EPI_ISL_3645297|2021-07-29	29854	0	passed
hCoV-19/Finland/11874/2021|EPI_ISL_3645288|2021-07-29	29824	0	passed
hCoV-19/Finland/THL-202122310/2021|EPI_ISL_3832016|2021-07-15	29829	0	passed
hCoV-19/Finland/THL-202121830/2021|EPI_ISL_3230625|2021-07-10	29855	0	passed
hCoV-19/Finland/10673/2021|EPI_ISL_3135626|2021-07-13	29828	0	passed
hCoV-19/Finland/11552/2021|EPI_ISL_4093303|2021-07-24	29855	0	passed
hCoV-19/Finland/THL-202122538/2021|EPI_ISL_3832192|2021-07-22	29852	0	passed
hCoV-19/Finland/9104/2021|EPI_ISL_3135836|2021-06-23	29835	0	passed
hCoV-19/Finland/10087/2021|EPI_ISL_3135398|2021-07-10	29830	0	passed
hCoV-19/Finland/9500/2021|EPI_ISL_4093190|2021-06-28	29855	0	passed
hCoV-19/Finland/6521/2021|EPI_ISL_2608789|2021-05-02	29852	0	passed
hCoV-19/Finland/THL-202122301/2021|EPI_ISL_3832009|2021-07-13	29854	0	passed
hCoV-19/Finland/THL-202122237/2021|EPI_ISL_3831958|2021-07-14	29851	0	passed
hCoV-19/Finland/12224/2021|EPI_ISL_3644498|2021-07-30	29827	0	passed
hCoV-19/Finland/9498/2021|EPI_ISL_4093188|2021-06-28	29855	0	passed
hCoV-19/Finland/TRE28143_6/2021|EPI_ISL_2975133|2021-06-23	29756	0.22	passed
hCoV-19/Finland/11285/2021|EPI_ISL_4093520|2021-07-26	29856	0	passed
hCoV-19/Finland/10998/2021|EPI_ISL_3644535|2021-07-21	29854	0	passed
hCoV-19/Finland/11018/2021|EPI_ISL_3644548|2021-07-21	29856	0	passed
hCoV-19/Finland/THL-202122503/2021|EPI_ISL_3832165|2021-07-20	29852	0	passed
hCoV-19/Finland/11195/2021|EPI_ISL_3644688|2021-07-20	29853	0	passed
hCoV-19/Finland/10159/2021|EPI_ISL_3644584|2021-07-12	29855	0	passed
hCoV-19/Finland/THL-202118322/2021|EPI_ISL_2645129|2021-05-24	29856	0.5	passed
hCoV-19/Finland/6493/2021|EPI_ISL_2608773|2021-04-30	29842	0	passed
hCoV-19/Finland/THL-202122135/2021|EPI_ISL_3230368|2021-07-05	29839	0	passed
hCoV-19/Finland/10640/2021|EPI_ISL_3135599|2021-07-16	29830	0	passed
hCoV-19/Finland/THL-202122722/2021|EPI_ISL_4235735|2021-07-29	29853	0	passed
hCoV-19/Finland/THL-202118437/2021|EPI_ISL_2645218|2021-05-19	29847	0	passed
hCoV-19/Finland/11592/2021|EPI_ISL_4093268|2021-07-26	29855	0	passed
hCoV-19/Finland/THL-202122505/2021|EPI_ISL_3832167|2021-07-20	29826	0	passed
hCoV-19/Finland/11589/2021|EPI_ISL_4093271|2021-07-26	29855	0	passed
hCoV-19/Finland/9978/2021|EPI_ISL_3135355|2021-07-08	29833	0	passed
hCoV-19/Finland/THL-202122786/2021|EPI_ISL_4235750|2021-07-28	29855	0	passed
hCoV-19/Finland/THL-202122833/2021|EPI_ISL_4235781|2021-07-26	29855	0	passed
hCoV-19/Finland/THL-202122424/2021|EPI_ISL_3832103|2021-07-19	29855	0	passed
hCoV-19/Finland/8036/2021|EPI_ISL_3014963|2021-05-28	29830	0	passed
hCoV-19/Finland/THL-202122344/2021|EPI_ISL_3832043|2021-07-18	29827	0	passed
hCoV-19/Finland/THL-202122653/2021|EPI_ISL_4235897|2021-07-26	29775	0	passed
hCoV-19/Finland/10542/2021|EPI_ISL_3135519|2021-07-12	29830	0	passed
hCoV-19/Finland/THL-202122459/2021|EPI_ISL_3832130|2021-07-20	29855	0	passed
hCoV-19/Finland/10434/2021|EPI_ISL_3644811|2021-07-15	29832	0	passed
hCoV-19/Finland/10494/2021|EPI_ISL_3644857|2021-07-15	29855	0	passed
hCoV-19/Finland/9639/2021|EPI_ISL_4093228|2021-07-01	29855	0	passed
hCoV-19/Finland/THL-202126203/2021|EPI_ISL_3230392|2021-07-09	29831	0	passed
hCoV-19/Finland/THL-202121488/2021|EPI_ISL_3020978|2021-06-24	29855	0	passed
hCoV-19/Finland/10861/2021|EPI_ISL_4092973|2021-07-19	29854	0	passed
hCoV-19/Finland/11240/2021|EPI_ISL_4093549|2021-07-24	29857	0	passed
hCoV-19/Finland/8174/2021|EPI_ISL_3014979|2021-05-31	29831	0	passed
hCoV-19/Finland/THL-202118372/2021|EPI_ISL_2645165|2021-05-17	29855	0	passed
hCoV-19/Finland/10670/2021|EPI_ISL_3135623|2021-07-13	29829	0	passed
hCoV-19/Finland/THL-202122060/2021|EPI_ISL_3832281|2021-07-11	29621	0	passed
hCoV-19/Finland/9672/2021|EPI_ISL_4093585|2021-07-03	29851	0	passed
hCoV-19/Finland/THL-202122073/2021|EPI_ISL_3230706|2021-07-06	29850	0	passed
hCoV-19/Finland/11334/2021|EPI_ISL_4093482|2021-07-26	29856	0	passed
hCoV-19/Finland/10848/2021|EPI_ISL_4092963|2021-07-19	29855	0	passed
hCoV-19/Finland/10513/2021|EPI_ISL_3135494|2021-07-13	29814	0	passed
hCoV-19/Finland/THL-202121782/2021|EPI_ISL_3230597|2021-06-30	29824	0	passed
hCoV-19/Finland/THL-202122302/2021|EPI_ISL_3832010|2021-07-13	29827	0	passed
hCoV-19/Finland/11560/2021|EPI_ISL_4093295|2021-07-26	29855	0	passed
hCoV-19/Finland/10210/2021|EPI_ISL_3644625|2021-07-12	29854	0	passed
hCoV-19/Finland/9286/2021|EPI_ISL_4092319|2021-06-25	29827	0	passed
hCoV-19/Finland/8863/2021|EPI_ISL_3135674|2021-06-19	29855	0	passed
hCoV-19/Finland/8121/2021|EPI_ISL_3014998|2021-05-31	29833	0.09	passed
hCoV-19/Finland/8786/2021|EPI_ISL_3135637|2021-06-17	29854	0	passed
hCoV-19/Finland/12088/2021|EPI_ISL_3644451|2021-07-27	29789	0	passed
hCoV-19/Finland/11456/2021|EPI_ISL_4093392|2021-07-20	29855	0	passed
hCoV-19/Finland/9074/2021|EPI_ISL_3135815|2021-06-23	29831	0	passed
hCoV-19/Finland/10619/2021|EPI_ISL_3135581|2021-07-16	29830	0	passed
hCoV-19/Finland/11377/2021|EPI_ISL_4093449|2021-07-26	29855	0	passed
hCoV-19/Finland/11512/2021|EPI_ISL_4093341|2021-07-25	29855	0	passed
hCoV-19/Finland/THL-202118105/2021|EPI_ISL_2644992|2021-05-12	29829	0.34	passed
hCoV-19/Finland/9319/2021|EPI_ISL_3135002|2021-06-25	29853	0.25	passed
hCoV-19/Finland/THL-202119014/2021|EPI_ISL_3020586|2021-05-27	29830	0	passed
hCoV-19/Finland/9466/2021|EPI_ISL_4093165|2021-06-25	29855	0	passed
hCoV-19/Finland/9918/2021|EPI_ISL_3135281|2021-07-08	29831	0.47	passed
hCoV-19/Finland/10642/2021|EPI_ISL_3135601|2021-07-15	29830	0	passed
hCoV-19/Finland/12109/2021|EPI_ISL_3644989|2021-07-28	29851	0	passed
hCoV-19/Finland/THL-202122042/2021|EPI_ISL_3832277|2021-07-18	29640	0	passed
hCoV-19/Finland/10472/2021|EPI_ISL_3644840|2021-07-15	29856	0	passed
hCoV-19/Finland/THL-202122151/2021|EPI_ISL_3230414|2021-07-09	29615	0	passed
hCoV-19/Finland/THL-202122287/2021|EPI_ISL_3832001|2021-07-13	29851	0	passed
hCoV-19/Finland/10556/2021|EPI_ISL_3135531|2021-07-18	29830	0	passed
hCoV-19/Finland/THL-202122504/2021|EPI_ISL_3832166|2021-07-20	29855	0	passed
hCoV-19/Finland/THL-202122627/2021|EPI_ISL_3832251|2021-07-19	29848	0	passed
hCoV-19/Finland/11454/2021|EPI_ISL_4093394|2021-07-22	29855	0	passed
hCoV-19/Finland/11366/2021|EPI_ISL_4093459|2021-07-26	29855	0	passed
hCoV-19/Finland/10817/2021|EPI_ISL_4092948|2021-07-19	29857	0	passed
hCoV-19/Finland/11089/2021|EPI_ISL_3644751|2021-07-22	29857	0	passed
hCoV-19/Finland/THL-202122281/2021|EPI_ISL_3831996|2021-07-14	29850	0	passed
hCoV-19/Finland/11501/2021|EPI_ISL_4093351|2021-07-23	29854	0	passed
hCoV-19/Finland/THL-202122250/2021|EPI_ISL_3831970|2021-07-14	29854	0	passed
hCoV-19/Finland/THL-202118530/2021|EPI_ISL_3020539|2021-05-24	29852	0	passed
hCoV-19/Finland/9384/2021|EPI_ISL_3135061|2021-06-26	29833	0.76	passed
hCoV-19/Finland/9609/2021|EPI_ISL_4093204|2021-07-04	29855	0	passed
hCoV-19/Finland/THL-202121447/2021|EPI_ISL_3020951|2021-06-20	29855	0	passed
hCoV-19/Finland/THL-202122703/2021|EPI_ISL_4235826|2021-07-29	29837	0	passed
hCoV-19/Finland/10149/2021|EPI_ISL_3644576|2021-07-12	29853	0	passed
hCoV-19/Finland/8893/2021|EPI_ISL_3135697|2021-06-20	29856	0	passed
hCoV-19/Finland/THL-202118375/2021|EPI_ISL_2645168|2021-05-19	29853	0	passed
hCoV-19/Finland/10747/2021|EPI_ISL_4092900|2021-07-17	29855	0	passed
hCoV-19/Finland/11361/2021|EPI_ISL_4093463|2021-07-26	29855	0	passed
hCoV-19/Finland/11066/2021|EPI_ISL_3644734|2021-07-22	29853	0	passed
hCoV-19/Finland/THL-202122692/2021|EPI_ISL_4235838|2021-07-30	29849	0	passed
hCoV-19/Finland/11170/2021|EPI_ISL_3644664|2021-07-19	29844	0	passed
hCoV-19/Finland/10588/2021|EPI_ISL_3135557|2021-07-18	29830	0	passed
hCoV-19/Finland/THL-202122333/2021|EPI_ISL_3832034|2021-07-21	29856	0	passed
hCoV-19/Finland/9908/2021|EPI_ISL_3135273|2021-07-08	29854	0.08	passed
hCoV-19/Finland/9000/2021|EPI_ISL_3135757|2021-06-22	29832	0	passed
hCoV-19/Finland/10061/2021|EPI_ISL_3135382|2021-07-09	29829	0	passed
hCoV-19/Finland/THL-202122203/2021|EPI_ISL_3831930|2021-07-13	29854	0	passed
hCoV-19/Finland/THL-202122610/2021|EPI_ISL_3832319|2021-07-30	29617	0	passed
hCoV-19/Finland/11876/2021|EPI_ISL_3644505|2021-07-29	29819	0	passed
hCoV-19/Finland/THL-202122112/2021|EPI_ISL_3230359|2021-07-11	29834	0	passed
hCoV-19/Finland/10024/2021|EPI_ISL_3135313|2021-07-10	29852	0	passed
hCoV-19/Finland/11559/2021|EPI_ISL_4093296|2021-07-26	29854	0	passed
hCoV-19/Finland/THL-202121975/2021|EPI_ISL_3230407|2021-07-06	29602	0	passed
hCoV-19/Finland/11315/2021|EPI_ISL_4093495|2021-07-23	29855	0	passed
hCoV-19/Finland/8860/2021|EPI_ISL_3135671|2021-06-18	29856	0	passed
hCoV-19/Finland/10782/2021|EPI_ISL_4092918|2021-07-19	29855	0	passed
hCoV-19/Finland/THL-202121623/2021|EPI_ISL_3230488|2021-06-24	29824	0	passed
hCoV-19/Finland/THL-202122720/2021|EPI_ISL_4235797|2021-07-28	29839	0	passed
hCoV-19/Finland/10530/2021|EPI_ISL_3135509|2021-07-13	29829	0	passed
hCoV-19/Finland/10177/2021|EPI_ISL_3644600|2021-07-12	29855	0	passed
hCoV-19/Finland/11444/2021|EPI_ISL_4093403|2021-07-21	29855	0	passed
hCoV-19/Finland/THL-202122071/2021|EPI_ISL_3230704|2021-07-05	29856	0	passed
hCoV-19/Finland/9677/2021|EPI_ISL_4093586|2021-06-30	29848	0	passed
hCoV-19/Finland/9897/2021|EPI_ISL_3135263|2021-07-08	29845	0.2	passed
hCoV-19/Finland/10153/2021|EPI_ISL_3644579|2021-07-12	29856	0	passed
hCoV-19/Finland/11558/2021|EPI_ISL_4093297|2021-07-25	29857	0	passed
hCoV-19/Finland/THL-202122465/2021|EPI_ISL_3832135|2021-07-21	29855	0	passed
hCoV-19/Finland/10201/2021|EPI_ISL_3644618|2021-07-12	29854	0	passed
hCoV-19/Finland/9852/2021|EPI_ISL_3135220|2021-07-08	29852	0	passed
hCoV-19/Finland/THL-202122415/2021|EPI_ISL_3832295|2021-07-24	29586	0	passed
hCoV-19/Finland/THL-202121769/2021|EPI_ISL_3230587|2021-06-30	29827	0	passed
hCoV-19/Finland/12056/2021|EPI_ISL_3644945|2021-07-27	29855	0	passed
hCoV-19/Finland/THL-202122323/2021|EPI_ISL_3832025|2021-07-20	29851	0	passed
hCoV-19/Finland/THL-202122379/2021|EPI_ISL_3832070|2021-07-23	29850	0	passed
hCoV-19/Finland/9491/2021|EPI_ISL_4093184|2021-06-28	29854	0	passed
hCoV-19/Finland/10158/2021|EPI_ISL_3644583|2021-07-12	29853	0	passed
hCoV-19/Finland/THL-202122046/2021|EPI_ISL_3831892|2021-07-16	29855	0	passed
hCoV-19/Finland/THL-202122787/2021|EPI_ISL_4235778|2021-07-28	29854	0	passed
hCoV-19/Finland/10482/2021|EPI_ISL_3644848|2021-07-15	29857	0	passed
hCoV-19/Finland/9129/2021|EPI_ISL_3135852|2021-06-26	29855	0	passed
hCoV-19/Finland/THL-202121474/2021|EPI_ISL_3020970|2021-06-24	29830	0	passed
hCoV-19/Finland/12068/2021|EPI_ISL_3644956|2021-07-27	29831	0	passed
hCoV-19/Finland/THL-202121357/2021|EPI_ISL_3020897|2021-06-22	29830	0	passed
hCoV-19/Finland/8804/2021|EPI_ISL_3135643|2021-06-19	29833	0	passed
hCoV-19/Finland/8921/2021|EPI_ISL_3135713|2021-06-21	29857	0	passed
hCoV-19/Finland/THL-202122673/2021|EPI_ISL_4235752|2021-07-30	29850	0	passed
hCoV-19/Finland/THL-202121778/2021|EPI_ISL_3230594|2021-06-30	29849	0.17	passed
hCoV-19/Finland/TRE29396_10/2021|EPI_ISL_3527789|2021-07-20	29796	0	passed
hCoV-19/Finland/THL-202122837/2021|EPI_ISL_4235718|2021-07-27	29855	0	passed
hCoV-19/Finland/10446/2021|EPI_ISL_3644822|2021-07-15	29856	0	passed
hCoV-19/Finland/THL-202122738/2021|EPI_ISL_4235913|2021-07-27	29833	0	passed
hCoV-19/Finland/9917/2021|EPI_ISL_3135280|2021-07-08	29840	0	passed
hCoV-19/Finland/12132/2021|EPI_ISL_3644452|2021-07-29	29765	0	passed
hCoV-19/Finland/THL-202122544/2021|EPI_ISL_3832196|2021-07-23	29853	0	passed
hCoV-19/Finland/8732/2021|EPI_ISL_3015032|2021-06-15	29854	0	passed
hCoV-19/Finland/10011/2021|EPI_ISL_3135302|2021-07-05	29833	0	passed
hCoV-19/Finland/10675/2021|EPI_ISL_3135628|2021-07-12	29830	0	passed
hCoV-19/Finland/9173/2021|EPI_ISL_3135885|2021-06-23	29832	0	passed
hCoV-19/Finland/THL-202121445/2021|EPI_ISL_3020950|2021-06-15	29830	0	passed
hCoV-19/Finland/9163/2021|EPI_ISL_3135877|2021-06-22	29784	0	passed
hCoV-19/Finland/9148/2021|EPI_ISL_3135865|2021-06-26	29855	0	passed
hCoV-19/Finland/9647/2021|EPI_ISL_4093235|2021-06-29	29856	0	passed
hCoV-19/Finland/10868/2021|EPI_ISL_4092976|2021-07-20	29855	0	passed
hCoV-19/Finland/11293/2021|EPI_ISL_4093514|2021-07-23	29855	0.11	passed
hCoV-19/Finland/11146/2021|EPI_ISL_3644643|2021-07-19	29842	0	passed
hCoV-19/Finland/THL-202121855/2021|EPI_ISL_3230643|2021-07-05	29854	0	passed
hCoV-19/Finland/11715/2021|EPI_ISL_3644917|2021-07-28	29832	0	passed
hCoV-19/Finland/10296/2021|EPI_ISL_3135465|2021-07-13	29830	0	passed
hCoV-19/Finland/9258/2021|EPI_ISL_4093091|2021-06-25	29855	0	passed
hCoV-19/Finland/9416/2021|EPI_ISL_4093125|2021-06-24	29855	0	passed
hCoV-19/Finland/9471/2021|EPI_ISL_4093169|2021-06-24	29855	0	passed
hCoV-19/Finland/THL-202122511/2021|EPI_ISL_3832173|2021-07-20	29853	0	passed
hCoV-19/Finland/THL-202121936/2021|EPI_ISL_3230420|2021-07-05	29619	0	passed
hCoV-19/Finland/11120/2021|EPI_ISL_3644779|2021-07-22	29856	0	passed
hCoV-19/Finland/9428/2021|EPI_ISL_4092320|2021-06-25	29828	0	passed
hCoV-19/Finland/9212/2021|EPI_ISL_4093050|2021-06-24	29855	0	passed
hCoV-19/Finland/11179/2021|EPI_ISL_3644672|2021-07-19	29852	0	passed
hCoV-19/Finland/9641/2021|EPI_ISL_4093230|2021-06-30	29854	0	passed
hCoV-19/Finland/10917/2021|EPI_ISL_4093006|2021-07-20	29855	0	passed
hCoV-19/Finland/10581/2021|EPI_ISL_3135551|2021-07-17	29829	0	passed
hCoV-19/Finland/THL-202119109/2021|EPI_ISL_3020669|2021-05-28	29825	0	passed
hCoV-19/Finland/THL-202121366/2021|EPI_ISL_3020905|2021-06-20	29827	0	passed
hCoV-19/Finland/THL-202121469/2021|EPI_ISL_3020965|2021-06-24	29856	0	passed
hCoV-19/Finland/THL-202122326/2021|EPI_ISL_3832028|2021-07-21	29851	0	passed
hCoV-19/Finland/11567/2021|EPI_ISL_4093289|2021-07-26	29855	0	passed
hCoV-19/Finland/12084/2021|EPI_ISL_3644969|2021-07-27	29836	0	passed
hCoV-19/Finland/8905/2021|EPI_ISL_3135705|2021-06-21	29856	0	passed
hCoV-19/Finland/10931/2021|EPI_ISL_4093017|2021-07-20	29855	0	passed
hCoV-19/Finland/THL-202122586/2021|EPI_ISL_3832222|2021-07-27	29852	0	passed
hCoV-19/Finland/9002/2021|EPI_ISL_3135759|2021-06-22	29628	0	passed
hCoV-19/Finland/10235/2021|EPI_ISL_3135420|2021-07-13	29830	0	passed
hCoV-19/Finland/10748/2021|EPI_ISL_4092901|2021-07-17	29855	0	passed
hCoV-19/Finland/10248/2021|EPI_ISL_3135427|2021-07-13	29830	0	passed
hCoV-19/Finland/9686/2021|EPI_ISL_3135125|2021-07-04	29831	0	passed
hCoV-19/Finland/THL-202121618/2021|EPI_ISL_3230486|2021-06-25	29826	0	passed
hCoV-19/Finland/11163/2021|EPI_ISL_3644658|2021-07-18	29832	0	passed
hCoV-19/Finland/THL-202122399/2021|EPI_ISL_3832087|2021-07-21	29855	0	passed
hCoV-19/Finland/12064/2021|EPI_ISL_3644953|2021-07-28	29857	0	passed
hCoV-19/Finland/11279/2021|EPI_ISL_4093522|2021-07-24	29855	0	passed
hCoV-19/Finland/10023/2021|EPI_ISL_3135312|2021-07-09	29847	0	passed
hCoV-19/Finland/THL-202122532/2021|EPI_ISL_3832188|2021-07-22	29855	0	passed
hCoV-19/Finland/THL-202122540/2021|EPI_ISL_3832305|2021-07-25	29753	0	passed
hCoV-19/Finland/11520/2021|EPI_ISL_4093334|2021-07-25	29855	0	passed
hCoV-19/Finland/THL-202122273/2021|EPI_ISL_3831988|2021-07-16	29854	0	passed
hCoV-19/Finland/THL-202122679/2021|EPI_ISL_4235804|2021-07-29	29850	0	passed
hCoV-19/Finland/9880/2021|EPI_ISL_3135247|2021-07-08	29854	0	passed
hCoV-19/Finland/THL-202118360/2021|EPI_ISL_2645155|2021-05-17	29831	0	passed
hCoV-19/Finland/10138/2021|EPI_ISL_3644567|2021-07-12	29856	0	passed
hCoV-19/Finland/THL-202122378/2021|EPI_ISL_3832069|2021-07-23	29852	0	passed
hCoV-19/Finland/10732/2021|EPI_ISL_4092890|2021-07-18	29855	0	passed
hCoV-19/Finland/10376/2021|EPI_ISL_3644886|2021-07-14	29855	0	passed
hCoV-19/Finland/10729/2021|EPI_ISL_4092888|2021-07-18	29855	0	passed
hCoV-19/Finland/11188/2021|EPI_ISL_3644681|2021-07-19	29840	0	passed
hCoV-19/Finland/THL-202122061/2021|EPI_ISL_3831904|2021-07-17	29854	0	passed
hCoV-19/Finland/THL-202122711/2021|EPI_ISL_4235848|2021-07-29	29691	0	passed
hCoV-19/Finland/9909/2021|EPI_ISL_3135274|2021-07-08	29852	0.06	passed
hCoV-19/Finland/9236/2021|EPI_ISL_4093070|2021-06-25	29855	0	passed
hCoV-19/Finland/THL-202122292/2021|EPI_ISL_3832003|2021-07-14	29842	0	passed
hCoV-19/Finland/9006/2021|EPI_ISL_3135761|2021-06-22	29857	0	passed
hCoV-19/Finland/11521/2021|EPI_ISL_4093333|2021-07-23	29854	0	passed
hCoV-19/Finland/THL-202121812/2021|EPI_ISL_3230617|2021-06-29	29854	0	passed
hCoV-19/Finland/THL-202122368/2021|EPI_ISL_3832060|2021-07-22	29852	0	passed
hCoV-19/Finland/11769/2021|EPI_ISL_3644930|2021-07-28	29856	0	passed
hCoV-19/Finland/THL-202121788/2021|EPI_ISL_3230602|2021-07-05	29825	0	passed
hCoV-19/Finland/THL-202119096/2021|EPI_ISL_3020657|2021-05-24	29828	0	passed
hCoV-19/Finland/THL-202122861/2021|EPI_ISL_4235879|2021-07-27	29607	0	passed
hCoV-19/Finland/THL-202122616/2021|EPI_ISL_3832242|2021-07-21	29827	0	passed
hCoV-19/Finland/THL-202122566/2021|EPI_ISL_3832210|2021-07-26	29832	0	passed
hCoV-19/Finland/THL-202122376/2021|EPI_ISL_3832067|2021-07-20	29833	0.01	passed
hCoV-19/Finland/THL-202121796/2021|EPI_ISL_3230607|2021-06-30	29825	0	passed
hCoV-19/Finland/8887/2021|EPI_ISL_3135691|2021-06-20	29855	0	passed
hCoV-19/Finland/THL-202122145/2021|EPI_ISL_3230375|2021-07-09	29859	0	passed
hCoV-19/Finland/9349/2021|EPI_ISL_3135028|2021-06-26	29831	0.81	passed
hCoV-19/Finland/11450/2021|EPI_ISL_4093397|2021-07-20	29854	0	passed
hCoV-19/Finland/10260/2021|EPI_ISL_3135437|2021-07-12	29830	0	passed
hCoV-19/Finland/THL-202121666/2021|EPI_ISL_3230513|2021-06-30	29838	0	passed
hCoV-19/Finland/THL-202122254/2021|EPI_ISL_3831972|2021-07-15	29829	0	passed
hCoV-19/Finland/THL-202121904/2021|EPI_ISL_3230319|2021-07-11	29858	0	passed
hCoV-19/Finland/8225/2021|EPI_ISL_3014992|2021-06-05	29846	0	passed
hCoV-19/Finland/11046/2021|EPI_ISL_3644564|2021-07-21	29845	0	passed
hCoV-19/Finland/THL-202118353/2021|EPI_ISL_2645149|2021-05-21	29855	0	passed
hCoV-19/Finland/THL-202122283/2021|EPI_ISL_3831998|2021-07-15	29853	0	passed
hCoV-19/Finland/10926/2021|EPI_ISL_4093014|2021-07-20	29856	0	passed
hCoV-19/Finland/THL-202119377/2021|EPI_ISL_3020823|2021-06-09	29843	0	passed
hCoV-19/Finland/12105/2021|EPI_ISL_3644985|2021-07-28	29853	0	passed
hCoV-19/Finland/11496/2021|EPI_ISL_4093356|2021-07-25	29856	0	passed
hCoV-19/Finland/10991/2021|EPI_ISL_3644473|2021-07-10	29630	0	passed
hCoV-19/Finland/9135/2021|EPI_ISL_3135857|2021-06-26	29835	0	passed
hCoV-19/Finland/10418/2021|EPI_ISL_3644805|2021-07-15	29855	0	passed
hCoV-19/Finland/12055/2021|EPI_ISL_3644944|2021-07-27	29854	0	passed
hCoV-19/Finland/9172/2021|EPI_ISL_3135884|2021-06-23	29851	0	passed
hCoV-19/Finland/THL-202121747/2021|EPI_ISL_3230568|2021-06-30	29825	0	passed
hCoV-19/Finland/11459/2021|EPI_ISL_4093389|2021-07-21	29855	0	passed
hCoV-19/Finland/10006/2021|EPI_ISL_3135298|2021-07-09	29849	0	passed
hCoV-19/Finland/11194/2021|EPI_ISL_3644687|2021-07-19	29855	0	passed
hCoV-19/Finland/THL-202119436/2021|EPI_ISL_3020863|2021-06-14	29838	0	passed
hCoV-19/Finland/THL-202122400/2021|EPI_ISL_3832293|2021-07-23	29787	0	passed
hCoV-19/Finland/8197/2021|EPI_ISL_3014505|2021-06-02	29843	1.06	passed
hCoV-19/Finland/9987/2021|EPI_ISL_3135363|2021-07-07	29832	0	passed
hCoV-19/Finland/9047/2021|EPI_ISL_3135796|2021-06-23	29854	0	passed
hCoV-19/Finland/THL-202122897/2021|EPI_ISL_4235811|2021-07-31	29855	0	passed
hCoV-19/Finland/THL-202121645/2021|EPI_ISL_3230497|2021-06-25	29849	0	passed
hCoV-19/Finland/10236/2021|EPI_ISL_3135421|2021-07-13	29829	0	passed
hCoV-19/Finland/THL-202122698/2021|EPI_ISL_4235835|2021-07-30	29715	0	passed
hCoV-19/Finland/THL-202122356/2021|EPI_ISL_3832052|2021-07-17	29852	0	passed
hCoV-19/Finland/THL-202117284/2021|EPI_ISL_2644845|2021-05-06	29846	0.02	passed
hCoV-19/Finland/9447/2021|EPI_ISL_4093148|2021-06-27	29855	0	passed
hCoV-19/Finland/11771/2021|EPI_ISL_3644931|2021-07-28	29853	0	passed
hCoV-19/Finland/10200/2021|EPI_ISL_3644617|2021-07-12	29855	0	passed
hCoV-19/Finland/THL-202122296/2021|EPI_ISL_3832006|2021-07-19	29845	0	passed
hCoV-19/Finland/9878/2021|EPI_ISL_3135245|2021-07-08	29848	0.2	passed
hCoV-19/Finland/9992/2021|EPI_ISL_3135368|2021-07-11	29830	0	passed
hCoV-19/Finland/11536/2021|EPI_ISL_4093319|2021-07-23	29855	0	passed
hCoV-19/Finland/11104/2021|EPI_ISL_3644765|2021-07-22	29853	0	passed
hCoV-19/Finland/9859/2021|EPI_ISL_3135226|2021-07-08	29853	0	passed
hCoV-19/Finland/10066/2021|EPI_ISL_3135387|2021-07-09	29830	0	passed
hCoV-19/Finland/9440/2021|EPI_ISL_4093142|2021-06-25	29856	0	passed
hCoV-19/Finland/10955/2021|EPI_ISL_4093037|2021-07-20	29855	0	passed
hCoV-19/Finland/11519/2021|EPI_ISL_4093335|2021-07-22	29855	0	passed
hCoV-19/Finland/9986/2021|EPI_ISL_3135362|2021-07-07	29830	0	passed
hCoV-19/Finland/THL-202119235/2021|EPI_ISL_3020745|2021-06-01	29860	0.04	passed
hCoV-19/Finland/9301/2021|EPI_ISL_3134987|2021-06-26	29841	0.59	passed
hCoV-19/Finland/11936/2021|EPI_ISL_3644488|2021-07-29	29657	0	passed
hCoV-19/Finland/10250/2021|EPI_ISL_3135429|2021-07-13	29830	0	passed
hCoV-19/Finland/THL-202122531/2021|EPI_ISL_3832187|2021-07-23	29851	0	passed
hCoV-19/Finland/9522/2021|EPI_ISL_4093112|2021-06-29	29855	0	passed
hCoV-19/Finland/10555/2021|EPI_ISL_3135530|2021-07-18	29830	0	passed
hCoV-19/Finland/THL-202122197/2021|EPI_ISL_3832285|2021-07-13	29832	0	passed
hCoV-19/Finland/11012/2021|EPI_ISL_3644544|2021-07-21	29856	0	passed
hCoV-19/Finland/10199/2021|EPI_ISL_3644616|2021-07-12	29855	0	passed
hCoV-19/Finland/THL-202122341/2021|EPI_ISL_3832041|2021-07-18	29851	0	passed
hCoV-19/Finland/9979/2021|EPI_ISL_3135356|2021-07-08	29831	0	passed
hCoV-19/Finland/9563/2021|EPI_ISL_3135106|2021-06-29	29855	0.67	passed
hCoV-19/Finland/9519/2021|EPI_ISL_3135098|2021-06-28	29859	0.5	passed
hCoV-19/Finland/9352/2021|EPI_ISL_3135031|2021-06-25	29831	1.37	passed
hCoV-19/Finland/THL-202119191/2021|EPI_ISL_3020712|2021-06-03	29852	0	passed
hCoV-19/Finland/THL-202122740/2021|EPI_ISL_4235899|2021-07-28	29780	0	passed
hCoV-19/Finland/11033/2021|EPI_ISL_3644557|2021-07-21	29833	0	passed
hCoV-19/Finland/9233/2021|EPI_ISL_4093067|2021-06-25	29855	0	passed
hCoV-19/Finland/THL-202122795/2021|EPI_ISL_4235765|2021-07-26	29852	0	passed
hCoV-19/Finland/THL-202122081/2021|EPI_ISL_3230713|2021-07-05	29855	0	passed
hCoV-19/Finland/11291/2021|EPI_ISL_4093516|2021-07-25	29855	0	passed
hCoV-19/Finland/9776/2021|EPI_ISL_3135181|2021-07-06	29848	0	passed
hCoV-19/Finland/10924/2021|EPI_ISL_4093012|2021-07-20	29855	0	passed
hCoV-19/Finland/THL-202122262/2021|EPI_ISL_3831979|2021-07-14	29854	0	passed
hCoV-19/Finland/10820/2021|EPI_ISL_4092951|2021-07-19	29856	0	passed
hCoV-19/Finland/10477/2021|EPI_ISL_3644843|2021-07-15	29857	0	passed
hCoV-19/Finland/11062/2021|EPI_ISL_3644731|2021-07-21	29831	0	passed
hCoV-19/Finland/THL-202122533/2021|EPI_ISL_3832189|2021-07-23	29853	0	passed
hCoV-19/Finland/THL-202122234/2021|EPI_ISL_3831955|2021-07-14	29824	0	passed
hCoV-19/Finland/11228/2021|EPI_ISL_3644716|2021-07-23	29832	0	passed
hCoV-19/Finland/9158/2021|EPI_ISL_3135873|2021-06-22	29853	0	passed
hCoV-19/Finland/12052/2021|EPI_ISL_3644941|2021-07-27	29854	0	passed
hCoV-19/Finland/10168/2021|EPI_ISL_3644592|2021-07-12	29855	0	passed
hCoV-19/Finland/THL-202122157/2021|EPI_ISL_3230382|2021-07-08	29858	0	passed
hCoV-19/Finland/12081/2021|EPI_ISL_3644366|2021-07-26	29857	0	passed
hCoV-19/Finland/12080/2021|EPI_ISL_3644967|2021-07-27	29852	0	passed
hCoV-19/Finland/9678/2021|EPI_ISL_4093260|2021-06-30	29855	0	passed
hCoV-19/Finland/9711/2021|EPI_ISL_3135145|2021-07-03	29853	1.35	passed
hCoV-19/Finland/THL-202122236/2021|EPI_ISL_3831957|2021-07-14	29851	0	passed
hCoV-19/Finland/11123/2021|EPI_ISL_3644782|2021-07-22	29853	0	passed
hCoV-19/Finland/THL-202122583/2021|EPI_ISL_3832220|2021-07-27	29830	0	passed
hCoV-19/Finland/10916/2021|EPI_ISL_4093005|2021-07-20	29855	0	passed
hCoV-19/Finland/10933/2021|EPI_ISL_4093019|2021-07-20	29855	0	passed
hCoV-19/Finland/8845/2021|EPI_ISL_3135661|2021-06-19	29792	0	passed
hCoV-19/Finland/10584/2021|EPI_ISL_3135554|2021-07-17	29830	0	passed
hCoV-19/Finland/THL-202122500/2021|EPI_ISL_3832299|2021-07-20	29608	0	passed
hCoV-19/Finland/11359/2021|EPI_ISL_4093465|2021-07-26	29855	0	passed
hCoV-19/Finland/11399/2021|EPI_ISL_4093443|2021-07-26	29856	0	passed
hCoV-19/Finland/THL-202122614/2021|EPI_ISL_3832240|2021-07-21	29827	0	passed
hCoV-19/Finland/THL-202122766/2021|EPI_ISL_4235688|2021-07-28	29827	0	passed
hCoV-19/Finland/11870/2021|EPI_ISL_3645284|2021-07-29	29852	0	passed
hCoV-19/Finland/11775/2021|EPI_ISL_3644933|2021-07-28	29840	0	passed
hCoV-19/Finland/11407/2021|EPI_ISL_4093437|2021-07-26	29855	0	passed
hCoV-19/Finland/THL-202122775/2021|EPI_ISL_4235865|2021-07-29	29617	0	passed
hCoV-19/Finland/10496/2021|EPI_ISL_3644858|2021-07-15	29835	0	passed
hCoV-19/Finland/11461/2021|EPI_ISL_4093387|2021-07-21	29855	0	passed
hCoV-19/Finland/10697/2021|EPI_ISL_4093581|2021-07-16	29849	0	passed
hCoV-19/Finland/10754/2021|EPI_ISL_4092904|2021-07-18	29855	0	passed
hCoV-19/Finland/THL-202122825/2021|EPI_ISL_4235825|2021-07-26	29829	0	passed
hCoV-19/Finland/11314/2021|EPI_ISL_4093496|2021-07-23	29854	0	passed
hCoV-19/Finland/11449/2021|EPI_ISL_4093398|2021-07-21	29854	0	passed
hCoV-19/Finland/9434/2021|EPI_ISL_4093137|2021-06-25	29855	0	passed
hCoV-19/Finland/11044/2021|EPI_ISL_3644563|2021-07-21	29857	0	passed
hCoV-19/Finland/10623/2021|EPI_ISL_3135584|2021-07-16	29828	0	passed
hCoV-19/Finland/THL-202122665/2021|EPI_ISL_4235884|2021-07-28	29588	0	passed
hCoV-19/Finland/THL-202122291/2021|EPI_ISL_3832002|2021-07-13	29826	0	passed
hCoV-19/Finland/10804/2021|EPI_ISL_4092937|2021-07-19	29855	0	passed
hCoV-19/Finland/9608/2021|EPI_ISL_4093203|2021-07-04	29855	0	passed
hCoV-19/Finland/THL-202121770/2021|EPI_ISL_3230588|2021-06-30	29851	0	passed
hCoV-19/Finland/THL-202121806/2021|EPI_ISL_3230612|2021-07-05	29845	0	passed
hCoV-19/Finland/THL-202122509/2021|EPI_ISL_3832171|2021-07-20	29853	0	passed
hCoV-19/Finland/THL-202121930/2021|EPI_ISL_3230336|2021-07-06	29861	0	passed
hCoV-19/Finland/9372/2021|EPI_ISL_3135043|2021-06-27	29832	0.47	passed
hCoV-19/Finland/11130/2021|EPI_ISL_3644788|2021-07-22	29854	0	passed
hCoV-19/Finland/9249/2021|EPI_ISL_4093082|2021-06-25	29855	0	passed
hCoV-19/Finland/9325/2021|EPI_ISL_3135007|2021-06-25	29853	1	passed
hCoV-19/Finland/9550/2021|EPI_ISL_4093122|2021-06-28	29855	0	passed
hCoV-19/Finland/10167/2021|EPI_ISL_3644591|2021-07-12	29855	0	passed
hCoV-19/Finland/10032/2021|EPI_ISL_3135202|2021-07-08	29853	0	passed
hCoV-19/Finland/10646/2021|EPI_ISL_3135603|2021-07-15	29830	0	passed
hCoV-19/Finland/9467/2021|EPI_ISL_4093166|2021-06-25	29855	0	passed
hCoV-19/Finland/THL-202121676/2021|EPI_ISL_3230519|2021-06-28	29852	0	passed
hCoV-19/Finland/THL-202121423/2021|EPI_ISL_3020940|2021-06-14	29849	0	passed
hCoV-19/Finland/8979/2021|EPI_ISL_3135741|2021-06-22	29855	0	passed
hCoV-19/Finland/9888/2021|EPI_ISL_3135254|2021-07-08	29855	0.2	passed
hCoV-19/Finland/THL-202122102/2021|EPI_ISL_3230730|2021-07-02	29856	0	passed
hCoV-19/Finland/THL-202122852/2021|EPI_ISL_4235712|2021-07-27	29844	0	passed
hCoV-19/Finland/11091/2021|EPI_ISL_3644753|2021-07-22	29857	0	passed
hCoV-19/Finland/10573/2021|EPI_ISL_3135543|2021-07-17	29829	0	passed
hCoV-19/Finland/10750/2021|EPI_ISL_4092903|2021-07-17	29855	0	passed
hCoV-19/Finland/THL-202118315/2021|EPI_ISL_2557188|2021-05-21	29831	0	passed
hCoV-19/Finland/THL-202121689/2021|EPI_ISL_3230529|2021-07-05	29855	0	passed
hCoV-19/Finland/10357/2021|EPI_ISL_3644877|2021-07-14	29855	0	passed
hCoV-19/Finland/THL-202118442/2021|EPI_ISL_2557201|2021-05-20	29851	0	passed
hCoV-19/Finland/TRE24866_7/2021|EPI_ISL_3527593|2021-04-24	29836	0	passed
hCoV-19/Finland/10044/2021|EPI_ISL_3135211|2021-07-08	29833	0	passed
hCoV-19/Finland/THL-202122065/2021|EPI_ISL_3230700|2021-07-05	29855	0	passed
hCoV-19/Finland/11721/2021|EPI_ISL_3644918|2021-07-28	29855	0	passed
hCoV-19/Finland/10000/2021|EPI_ISL_3135293|2021-07-11	29832	0	passed
hCoV-19/Finland/THL-202121759/2021|EPI_ISL_3230580|2021-06-29	29849	0	passed
hCoV-19/Finland/THL-202119011/2021|EPI_ISL_3020584|2021-05-27	29850	0	passed
hCoV-19/Finland/6517/2021|EPI_ISL_2608815|2021-05-02	29855	0	passed
hCoV-19/Finland/THL-202122482/2021|EPI_ISL_3832297|2021-07-21	29633	0	passed
hCoV-19/Finland/THL-202122334/2021|EPI_ISL_3832035|2021-07-12	29816	0	passed
hCoV-19/Finland/12079/2021|EPI_ISL_3644966|2021-07-27	29849	0	passed
hCoV-19/Finland/10395/2021|EPI_ISL_3644898|2021-07-14	29856	0	passed
hCoV-19/Finland/10380/2021|EPI_ISL_3644890|2021-07-14	29848	0	passed
hCoV-19/Finland/9242/2021|EPI_ISL_4093075|2021-06-25	29856	0	passed
hCoV-19/Finland/THL-202122324/2021|EPI_ISL_3832026|2021-07-20	29825	0	passed
hCoV-19/Finland/10565/2021|EPI_ISL_3135538|2021-07-17	29829	0	passed
hCoV-19/Finland/THL-202121571/2021|EPI_ISL_3230461|2021-06-29	29848	0.13	passed
hCoV-19/Finland/9169/2021|EPI_ISL_3135882|2021-06-25	29852	0	passed
hCoV-19/Finland/10859/2021|EPI_ISL_4092972|2021-07-19	29855	0	passed
hCoV-19/Finland/THL-202122757/2021|EPI_ISL_4235885|2021-07-29	29597	0	passed
hCoV-19/Finland/11114/2021|EPI_ISL_3644774|2021-07-22	29857	0	passed
hCoV-19/Finland/THL-202122347/2021|EPI_ISL_3832045|2021-07-19	29857	0	passed
hCoV-19/Finland/8940/2021|EPI_ISL_3135722|2021-06-21	29856	0	passed
hCoV-19/Finland/THL-202121990/2021|EPI_ISL_3230346|2021-07-05	29861	0	passed
hCoV-19/Finland/10211/2021|EPI_ISL_3644626|2021-07-12	29857	0	passed
hCoV-19/Finland/THL-202122328/2021|EPI_ISL_3832029|2021-07-21	29854	0	passed
hCoV-19/Finland/11530/2021|EPI_ISL_4093325|2021-07-23	29855	0	passed
hCoV-19/Finland/THL-202122338/2021|EPI_ISL_3832038|2021-07-16	29853	0	passed
hCoV-19/Finland/11092/2021|EPI_ISL_3644754|2021-07-22	29854	0	passed
hCoV-19/Finland/THL-202121461/2021|EPI_ISL_3020957|2021-06-22	29854	0	passed
hCoV-19/Finland/9206/2021|EPI_ISL_4093045|2021-06-24	29854	0	passed
hCoV-19/Finland/THL-202122274/2021|EPI_ISL_3831989|2021-07-19	29837	0	passed
hCoV-19/Finland/11227/2021|EPI_ISL_3644715|2021-07-23	29838	0	passed
hCoV-19/Finland/11237/2021|EPI_ISL_4093551|2021-07-24	29857	0	passed
hCoV-19/Finland/10599/2021|EPI_ISL_3135561|2021-07-14	29830	0	passed
hCoV-19/Finland/THL-202122545/2021|EPI_ISL_3832306|2021-07-25	29690	0	passed
hCoV-19/Finland/THL-202122314/2021|EPI_ISL_3832019|2021-07-16	29855	0	passed
hCoV-19/Finland/11096/2021|EPI_ISL_3644758|2021-07-22	29852	0	passed
hCoV-19/Finland/11256/2021|EPI_ISL_4093540|2021-07-23	29854	0	passed
hCoV-19/Finland/THL-202122761/2021|EPI_ISL_4235689|2021-07-29	29851	0	passed
hCoV-19/Finland/9224/2021|EPI_ISL_4093060|2021-06-25	29855	0	passed
hCoV-19/Finland/11342/2021|EPI_ISL_4093477|2021-07-26	29857	0	passed
hCoV-19/Finland/THL-202119440/2021|EPI_ISL_3020866|2021-06-15	29847	0	passed
hCoV-19/Finland/11759/2021|EPI_ISL_3644927|2021-07-28	29857	0	passed
hCoV-19/Finland/11695/2021|EPI_ISL_3644908|2021-07-28	29855	0	passed
hCoV-19/Finland/THL-202122447/2021|EPI_ISL_3832123|2021-07-21	29852	0	passed
hCoV-19/Finland/TRE28468_2/2021|EPI_ISL_2975270|2021-06-24	29796	0	passed
hCoV-19/Finland/10779/2021|EPI_ISL_4092915|2021-07-19	29855	0	passed
hCoV-19/Finland/9395/2021|EPI_ISL_3135070|2021-06-26	29827	0.81	passed
hCoV-19/Finland/11078/2021|EPI_ISL_3644740|2021-07-22	29857	0	passed
hCoV-19/Finland/9952/2021|EPI_ISL_3135332|2021-07-06	29842	0	passed
hCoV-19/Finland/11445/2021|EPI_ISL_4093402|2021-07-20	29855	0	passed
hCoV-19/Finland/10225/2021|EPI_ISL_3644636|2021-07-12	29856	0	passed
hCoV-19/Finland/11537/2021|EPI_ISL_4093318|2021-07-23	29854	0	passed
hCoV-19/Finland/THL-202121485/2021|EPI_ISL_3020976|2021-06-24	29854	0	passed
hCoV-19/Finland/10904/2021|EPI_ISL_4092995|2021-07-20	29857	0	passed
hCoV-19/Finland/THL-202122896/2021|EPI_ISL_4235743|2021-07-31	29837	0	passed
hCoV-19/Finland/9750/2021|EPI_ISL_3135164|2021-07-05	29850	0	passed
hCoV-19/Finland/11110/2021|EPI_ISL_3644770|2021-07-22	29853	0	passed
hCoV-19/Finland/9216/2021|EPI_ISL_4093054|2021-06-25	29855	0	passed
hCoV-19/Finland/9941/2021|EPI_ISL_3135322|2021-07-06	29853	0.03	passed
hCoV-19/Finland/THL-202122469/2021|EPI_ISL_3832138|2021-07-20	29850	0	passed
hCoV-19/Finland/10809/2021|EPI_ISL_4092941|2021-07-19	29855	0	passed
hCoV-19/Finland/8964/2021|EPI_ISL_3135732|2021-06-22	29855	0	passed
hCoV-19/Finland/8850/2021|EPI_ISL_3135665|2021-06-20	29851	0	passed
hCoV-19/Finland/11094/2021|EPI_ISL_3644756|2021-07-22	29853	0	passed
hCoV-19/Finland/10161/2021|EPI_ISL_3644586|2021-07-12	29835	0	passed
hCoV-19/Finland/9159/2021|EPI_ISL_3135874|2021-06-22	29806	0	passed
hCoV-19/Finland/11182/2021|EPI_ISL_3644675|2021-07-19	29853	0	passed
hCoV-19/Finland/THL-202122508/2021|EPI_ISL_3832170|2021-07-20	29836	0	passed
hCoV-19/Finland/THL-202118123/2021|EPI_ISL_2645006|2021-05-16	29826	0.71	passed
hCoV-19/Finland/THL-202118221/2021|EPI_ISL_2557180|2021-05-14	29856	0	passed
hCoV-19/Finland/11084/2021|EPI_ISL_3644746|2021-07-22	29832	0	passed
hCoV-19/Finland/THL-202122851/2021|EPI_ISL_4235837|2021-07-27	29708	0	passed
hCoV-19/Finland/9911/2021|EPI_ISL_3135276|2021-07-08	29833	0.2	passed
hCoV-19/Finland/10027/2021|EPI_ISL_3135197|2021-07-09	29833	0	passed
hCoV-19/Finland/THL-202117237/2021|EPI_ISL_2364006|2021-04-30	29847	1.16	passed
hCoV-19/Finland/THL-202121351/2021|EPI_ISL_3020894|2021-06-20	29852	0	passed
hCoV-19/Finland/10855/2021|EPI_ISL_4092969|2021-07-19	29854	0	passed
hCoV-19/Finland/THL-202121773/2021|EPI_ISL_3230591|2021-06-29	29837	0	passed
hCoV-19/Finland/THL-202118121/2021|EPI_ISL_2645004|2021-05-16	29852	0	passed
hCoV-19/Finland/THL-202122842/2021|EPI_ISL_4235780|2021-07-27	29852	0	passed
hCoV-19/Finland/12223/2021|EPI_ISL_3644497|2021-07-29	29827	0	passed
hCoV-19/Finland/THL-202122608/2021|EPI_ISL_3832236|2021-07-27	29852	0	passed
hCoV-19/Finland/THL-202122276/2021|EPI_ISL_3831991|2021-07-19	29854	0	passed
hCoV-19/Finland/12117/2021|EPI_ISL_3644436|2021-07-28	29832	0	passed
hCoV-19/Finland/10175/2021|EPI_ISL_3644598|2021-07-12	29855	0	passed
hCoV-19/Finland/11491/2021|EPI_ISL_4093361|2021-07-25	29855	0	passed
hCoV-19/Finland/10631/2021|EPI_ISL_3135591|2021-07-14	29829	0	passed
hCoV-19/Finland/10869/2021|EPI_ISL_4092977|2021-07-20	29855	0	passed
hCoV-19/Finland/9866/2021|EPI_ISL_3135233|2021-07-08	29855	0.2	passed
hCoV-19/Finland/THL-202122682/2021|EPI_ISL_4235883|2021-07-28	29595	0	passed
hCoV-19/Finland/8858/2021|EPI_ISL_3135670|2021-06-19	29788	0	passed
hCoV-19/Finland/10974/2021|EPI_ISL_3644525|2021-07-21	29854	0	passed
hCoV-19/Finland/THL-202122729/2021|EPI_ISL_4235724|2021-07-27	29853	0	passed
hCoV-19/Finland/9054/2021|EPI_ISL_3135800|2021-06-23	29853	0	passed
hCoV-19/Finland/11284/2021|EPI_ISL_4093521|2021-07-24	29855	0	passed
hCoV-19/Finland/9732/2021|EPI_ISL_3135158|2021-07-04	29827	0.23	passed
hCoV-19/Finland/11029/2021|EPI_ISL_3644554|2021-07-21	29849	0	passed
hCoV-19/Finland/THL-202119036/2021|EPI_ISL_3020604|2021-05-28	29855	0.32	passed
hCoV-19/Finland/9452/2021|EPI_ISL_4093152|2021-06-25	29855	0	passed
hCoV-19/Finland/THL-202121575/2021|EPI_ISL_3230465|2021-06-28	29824	0.15	passed
hCoV-19/Finland/9883/2021|EPI_ISL_3135250|2021-07-08	29832	0	passed
hCoV-19/Finland/THL-202122727/2021|EPI_ISL_4235805|2021-07-29	29830	0	passed
hCoV-19/Finland/THL-202122496/2021|EPI_ISL_3832159|2021-07-20	29827	0	passed
hCoV-19/Finland/9476/2021|EPI_ISL_4093174|2021-06-24	29855	0	passed
hCoV-19/Finland/9900/2021|EPI_ISL_3135266|2021-06-22	29840	0	passed
hCoV-19/Finland/10819/2021|EPI_ISL_4092950|2021-07-19	29854	0	passed
hCoV-19/Finland/8190/2021|EPI_ISL_3014983|2021-06-02	29826	0.03	passed
hCoV-19/Finland/12065/2021|EPI_ISL_3644954|2021-07-27	29832	0	passed
hCoV-19/Finland/THL-202122394/2021|EPI_ISL_3832292|2021-07-21	29648	0	passed
hCoV-19/Finland/8192/2021|EPI_ISL_3014984|2021-06-01	29828	0	passed
hCoV-19/Finland/11507/2021|EPI_ISL_4093346|2021-07-26	29855	0	passed
hCoV-19/Finland/9687/2021|EPI_ISL_3135126|2021-07-04	29847	0.77	passed
hCoV-19/Finland/9367/2021|EPI_ISL_3135040|2021-06-27	29832	0.79	passed
hCoV-19/Finland/8900/2021|EPI_ISL_3135703|2021-06-21	29855	0	passed
hCoV-19/Finland/9176/2021|EPI_ISL_3135887|2021-06-24	29854	0	passed
hCoV-19/Finland/THL-202122173/2021|EPI_ISL_3832283|2021-07-13	29792	0	passed
hCoV-19/Finland/9649/2021|EPI_ISL_4093237|2021-06-29	29855	0	passed
hCoV-19/Finland/THL-202121978/2021|EPI_ISL_3230339|2021-07-06	29831	0	passed
hCoV-19/Finland/11331/2021|EPI_ISL_4093484|2021-07-26	29854	0	passed
hCoV-19/Finland/11031/2021|EPI_ISL_3644555|2021-07-21	29857	0	passed
hCoV-19/Finland/THL-202121650/2021|EPI_ISL_3230500|2021-06-29	29827	0	passed
hCoV-19/Finland/THL-202122481/2021|EPI_ISL_3832147|2021-07-19	29844	0	passed
hCoV-19/Finland/THL-202122774/2021|EPI_ISL_4235816|2021-07-28	29853	0	passed
hCoV-19/Finland/THL-202121681/2021|EPI_ISL_3230522|2021-07-02	29824	0	passed
hCoV-19/Finland/THL-202122305/2021|EPI_ISL_3832012|2021-07-18	29851	0	passed
hCoV-19/Finland/11298/2021|EPI_ISL_4093509|2021-07-24	29855	0	passed
hCoV-19/Finland/11145/2021|EPI_ISL_3644642|2021-07-19	29855	0	passed
hCoV-19/Finland/11305/2021|EPI_ISL_4093504|2021-07-23	29855	0	passed
hCoV-19/Finland/THL-202121867/2021|EPI_ISL_3230651|2021-07-08	29849	0	passed
hCoV-19/Finland/11932/2021|EPI_ISL_3645318|2021-07-29	29855	0	passed
hCoV-19/Finland/THL-202118183/2021|EPI_ISL_2645057|2021-05-12	29845	0	passed
hCoV-19/Finland/11562/2021|EPI_ISL_4093293|2021-07-25	29855	0	passed
hCoV-19/Finland/11056/2021|EPI_ISL_3644727|2021-07-22	29835	0	passed
hCoV-19/Finland/10363/2021|EPI_ISL_3644882|2021-07-14	29852	0	passed
hCoV-19/Finland/THL-202122277/2021|EPI_ISL_3831992|2021-07-17	29850	0	passed
hCoV-19/Finland/THL-202121678/2021|EPI_ISL_3230421|2021-07-04	29819	0	passed
hCoV-19/Finland/THL-202119251/2021|EPI_ISL_3020757|2021-05-31	29852	0	passed
hCoV-19/Finland/THL-202119018/2021|EPI_ISL_3020589|2021-05-27	29832	0	passed
hCoV-19/Finland/TRE25657_6/2021|EPI_ISL_2467518|2021-04-29	29817	0.05	passed
hCoV-19/Finland/9559/2021|EPI_ISL_3135103|2021-06-29	29832	1.48	passed
hCoV-19/Finland/11233/2021|EPI_ISL_3644721|2021-07-23	29855	0	passed
hCoV-19/Finland/THL-202122471/2021|EPI_ISL_3832140|2021-07-21	29852	0	passed
hCoV-19/Finland/10824/2021|EPI_ISL_4092955|2021-07-19	29857	0	passed
hCoV-19/Finland/11303/2021|EPI_ISL_4093625|2021-07-23	29855	0	passed
hCoV-19/Finland/THL-202122380/2021|EPI_ISL_3832071|2021-07-23	29825	0	passed
hCoV-19/Finland/THL-202121724/2021|EPI_ISL_3230553|2021-06-29	29824	0	passed
hCoV-19/Finland/10540/2021|EPI_ISL_3135517|2021-07-12	29828	0	passed
hCoV-19/Finland/11887/2021|EPI_ISL_3645298|2021-07-29	29850	0	passed
hCoV-19/Finland/THL-202118027/2021|EPI_ISL_2644935|2021-05-08	29853	0	passed
hCoV-19/Finland/THL-202122492/2021|EPI_ISL_3832155|2021-07-21	29855	0	passed
hCoV-19/Finland/THL-202122567/2021|EPI_ISL_3832211|2021-07-26	29851	0	passed
hCoV-19/Finland/10349/2021|EPI_ISL_3644448|2021-07-14	29789	0	passed
hCoV-19/Finland/10189/2021|EPI_ISL_3644608|2021-07-12	29857	0	passed
hCoV-19/Finland/THL-202121981/2021|EPI_ISL_3230340|2021-07-05	29832	0	passed
hCoV-19/Finland/THL-202121548/2021|EPI_ISL_3230453|2021-06-29	29850	0.65	passed
hCoV-19/Finland/THL-202121781/2021|EPI_ISL_3230596|2021-06-29	29824	0.22	passed
hCoV-19/Finland/THL-202119019/2021|EPI_ISL_3020590|2021-05-27	29830	0	passed
hCoV-19/Finland/THL-202122589/2021|EPI_ISL_3832224|2021-07-21	29832	0	passed
hCoV-19/Finland/10360/2021|EPI_ISL_3644879|2021-07-14	29855	0	passed
hCoV-19/Finland/10536/2021|EPI_ISL_3135513|2021-07-13	29830	0	passed
hCoV-19/Finland/THL-202118361/2021|EPI_ISL_2645156|2021-05-21	29847	0.01	passed
hCoV-19/Finland/TRE28143_2/2021|EPI_ISL_2975132|2021-06-21	29796	0	passed
hCoV-19/Finland/10261/2021|EPI_ISL_3135438|2021-07-12	29829	0	passed
hCoV-19/Finland/THL-202122905/2021|EPI_ISL_4235687|2021-07-31	29854	0	passed
hCoV-19/Finland/10197/2021|EPI_ISL_3644614|2021-07-12	29853	0	passed
hCoV-19/Finland/11883/2021|EPI_ISL_3645296|2021-07-29	29851	0	passed
hCoV-19/Finland/10778/2021|EPI_ISL_4092914|2021-07-19	29856	0	passed
hCoV-19/Finland/THL-202121929/2021|EPI_ISL_3230335|2021-07-05	29858	0	passed
hCoV-19/Finland/11565/2021|EPI_ISL_4092328|2021-07-26	29780	0	passed
hCoV-19/Finland/11132/2021|EPI_ISL_3644790|2021-07-21	29856	0	passed
hCoV-19/Finland/10173/2021|EPI_ISL_3644596|2021-07-12	29853	0	passed
hCoV-19/Finland/11484/2021|EPI_ISL_4093368|2021-07-21	29855	0	passed
hCoV-19/Finland/THL-202122543/2021|EPI_ISL_3832195|2021-07-25	29831	0	passed
hCoV-19/Finland/THL-202121517/2021|EPI_ISL_3020986|2021-06-23	29853	0	passed
hCoV-19/Finland/8108/2021|EPI_ISL_3014994|2021-05-30	29852	0.07	passed
hCoV-19/Finland/THL-202122817/2021|EPI_ISL_4235872|2021-07-26	29595	0	passed
hCoV-19/Finland/9884/2021|EPI_ISL_3135251|2021-07-08	29853	0.07	passed
hCoV-19/Finland/12060/2021|EPI_ISL_3644949|2021-07-26	29853	0	passed
hCoV-19/Finland/THL-202122855/2021|EPI_ISL_4235881|2021-07-27	29579	0	passed
hCoV-19/Finland/9854/2021|EPI_ISL_3135221|2021-07-08	29833	0	passed
hCoV-19/Finland/11048/2021|EPI_ISL_3644566|2021-07-21	29840	0	passed
hCoV-19/Finland/11065/2021|EPI_ISL_3644733|2021-07-22	29853	0	passed
hCoV-19/Finland/11506/2021|EPI_ISL_4093347|2021-07-24	29855	0	passed
hCoV-19/Finland/11014/2021|EPI_ISL_3644546|2021-07-20	29847	0	passed
hCoV-19/Finland/9549/2021|EPI_ISL_4093121|2021-06-28	29855	0	passed
hCoV-19/Finland/THL-202122072/2021|EPI_ISL_3230705|2021-07-05	29855	0	passed
hCoV-19/Finland/10521/2021|EPI_ISL_3135502|2021-07-12	29829	0	passed
hCoV-19/Finland/THL-202122644/2021|EPI_ISL_3832263|2021-07-22	29850	0	passed
hCoV-19/Finland/THL-202121698/2021|EPI_ISL_3230537|2021-06-27	29824	0	passed
hCoV-19/Finland/THL-202126209/2021|EPI_ISL_3230394|2021-07-07	29861	0	passed
hCoV-19/Finland/THL-202122877/2021|EPI_ISL_4235830|2021-07-30	29835	0	passed
hCoV-19/Finland/10509/2021|EPI_ISL_3135491|2021-07-12	29830	0	passed
hCoV-19/Finland/9769/2021|EPI_ISL_3135174|2021-07-05	29853	0.2	passed
hCoV-19/Finland/THL-202122350/2021|EPI_ISL_3832048|2021-07-19	29856	0	passed
hCoV-19/Finland/10378/2021|EPI_ISL_3644888|2021-07-14	29833	0	passed
hCoV-19/Finland/THL-202121958/2021|EPI_ISL_3230685|2021-07-05	29825	0	passed
hCoV-19/Finland/8943/2021|EPI_ISL_3135723|2021-06-21	29834	0	passed
hCoV-19/Finland/11318/2021|EPI_ISL_4093493|2021-07-23	29855	0	passed
hCoV-19/Finland/11103/2021|EPI_ISL_3644764|2021-07-22	29854	0	passed
hCoV-19/Finland/10449/2021|EPI_ISL_3644823|2021-07-15	29857	0	passed
hCoV-19/Finland/11354/2021|EPI_ISL_4093469|2021-07-26	29854	0	passed
hCoV-19/Finland/10176/2021|EPI_ISL_3644599|2021-07-12	29849	0	passed
hCoV-19/Finland/9392/2021|EPI_ISL_3135068|2021-06-26	29839	1.49	passed
hCoV-19/Finland/9830/2021|EPI_ISL_3135188|2021-07-07	29856	0	passed
hCoV-19/Finland/THL-202122166/2021|EPI_ISL_3230737|2021-07-10	29827	0	passed
hCoV-19/Finland/9142/2021|EPI_ISL_3135861|2021-06-21	29832	0	passed
hCoV-19/Finland/THL-202121407/2021|EPI_ISL_3020930|2021-06-17	29835	0	passed
hCoV-19/Finland/11583/2021|EPI_ISL_4093603|2021-07-25	29839	0	passed
hCoV-19/Finland/11025/2021|EPI_ISL_3644481|2021-07-21	29628	0	passed
hCoV-19/Finland/THL-202121726/2021|EPI_ISL_3230554|2021-06-28	29833	0	passed
hCoV-19/Finland/11060/2021|EPI_ISL_3644729|2021-07-22	29833	0	passed
hCoV-19/Finland/9856/2021|EPI_ISL_3135223|2021-07-08	29847	0	passed
hCoV-19/Finland/9126/2021|EPI_ISL_3135849|2021-06-25	29835	0	passed
hCoV-19/Finland/10977/2021|EPI_ISL_3644527|2021-07-21	29856	0	passed
hCoV-19/Finland/12093/2021|EPI_ISL_3644975|2021-07-27	29842	0	passed
hCoV-19/Finland/THL-202117286/2021|EPI_ISL_2644847|2021-05-07	29829	0.82	passed
hCoV-19/Finland/11370/2021|EPI_ISL_4093455|2021-07-26	29854	0	passed
hCoV-19/Finland/11708/2021|EPI_ISL_3644464|2021-07-28	29586	0	passed
hCoV-19/Finland/THL-202121933/2021|EPI_ISL_3230337|2021-07-06	29858	0	passed
hCoV-19/Finland/THL-202122438/2021|EPI_ISL_3832296|2021-07-20	29809	0	passed
hCoV-19/Finland/7101/2021|EPI_ISL_3014952|2021-05-11	29857	0	passed
hCoV-19/Finland/10014/2021|EPI_ISL_3135305|2021-07-05	29831	0	passed
hCoV-19/Finland/9848/2021|EPI_ISL_3135218|2021-07-08	29857	0	passed
hCoV-19/Finland/9321/2021|EPI_ISL_3135004|2021-06-26	29853	0.5	passed
hCoV-19/Finland/THL-202122561/2021|EPI_ISL_3832207|2021-07-27	29829	0	passed
hCoV-19/Finland/11696/2021|EPI_ISL_3644909|2021-07-28	29853	0	passed
hCoV-19/Finland/THL-202121903/2021|EPI_ISL_3230318|2021-07-09	29856	0	passed
hCoV-19/Finland/THL-202122778/2021|EPI_ISL_4235737|2021-07-29	29857	0	passed
hCoV-19/Finland/THL-202122443/2021|EPI_ISL_3832120|2021-07-20	29852	0	passed
hCoV-19/Finland/THL-202118178/2021|EPI_ISL_2645053|2021-05-12	29851	0	passed
hCoV-19/Finland/THL-202121652/2021|EPI_ISL_3230502|2021-06-29	29827	0	passed
hCoV-19/Finland/8824/2021|EPI_ISL_3135653|2021-06-20	29855	0	passed
hCoV-19/Finland/10054/2021|EPI_ISL_3135378|2021-07-09	29828	0	passed
hCoV-19/Finland/THL-202121951/2021|EPI_ISL_3230680|2021-07-05	29831	0	passed
hCoV-19/Finland/11230/2021|EPI_ISL_3644718|2021-07-23	29855	0	passed
hCoV-19/Finland/8792/2021|EPI_ISL_3135641|2021-06-17	29856	0	passed
hCoV-19/Finland/10059/2021|EPI_ISL_3135381|2021-07-09	29828	0	passed
hCoV-19/Finland/THL-202122636/2021|EPI_ISL_3832326|2021-07-23	29575	0	passed
hCoV-19/Finland/9112/2021|EPI_ISL_3135842|2021-06-23	29789	0	passed
hCoV-19/Finland/THL-202121838/2021|EPI_ISL_3230279|2021-07-06	29844	1.01	passed
hCoV-19/Finland/THL-202122700/2021|EPI_ISL_4235732|2021-07-31	29842	0	passed
hCoV-19/Finland/12145/2021|EPI_ISL_3645011|2021-07-30	29833	0	passed
hCoV-19/Finland/9504/2021|EPI_ISL_4093595|2021-06-28	29843	0	passed
hCoV-19/Finland/THL-202122210/2021|EPI_ISL_3831936|2021-07-14	29852	0	passed
hCoV-19/Finland/10749/2021|EPI_ISL_4092902|2021-07-17	29854	0	passed
hCoV-19/Finland/THL-202122573/2021|EPI_ISL_3832312|2021-07-26	29617	0	passed
hCoV-19/Finland/10206/2021|EPI_ISL_3644622|2021-07-12	29852	0	passed
hCoV-19/Finland/THL-202122090/2021|EPI_ISL_3230722|2021-07-05	29855	0	passed
hCoV-19/Finland/THL-202122023/2021|EPI_ISL_3831877|2021-07-19	29849	0	passed
hCoV-19/Finland/10787/2021|EPI_ISL_4092921|2021-07-19	29855	0	passed
hCoV-19/Finland/THL-202121948/2021|EPI_ISL_3230679|2021-07-05	29849	0	passed
hCoV-19/Finland/THL-202122340/2021|EPI_ISL_3832040|2021-07-19	29854	0	passed
hCoV-19/Finland/9196/2021|EPI_ISL_3135057|2021-06-25	29846	1.23	passed
hCoV-19/Finland/11337/2021|EPI_ISL_4093481|2021-07-26	29854	0	passed
hCoV-19/Finland/THL-202121592/2021|EPI_ISL_3230473|2021-06-24	29850	0	passed
hCoV-19/Finland/10558/2021|EPI_ISL_3135533|2021-07-17	29830	0	passed
hCoV-19/Finland/THL-202119185/2021|EPI_ISL_3020706|2021-06-03	29837	0	passed
hCoV-19/Finland/9070/2021|EPI_ISL_3135811|2021-06-23	29832	0	passed
hCoV-19/Finland/9564/2021|EPI_ISL_3135107|2021-06-29	29853	0.1	passed
hCoV-19/Finland/11302/2021|EPI_ISL_4093505|2021-07-23	29856	0	passed
hCoV-19/Finland/THL-202121511/2021|EPI_ISL_3020982|2021-06-23	29856	0	passed
hCoV-19/Finland/10183/2021|EPI_ISL_3644603|2021-07-12	29834	0	passed
hCoV-19/Finland/THL-202122113/2021|EPI_ISL_3230360|2021-07-09	29862	0	passed
hCoV-19/Finland/10746/2021|EPI_ISL_4092899|2021-07-16	29855	0	passed
hCoV-19/Finland/THL-202122889/2021|EPI_ISL_4235711|2021-07-31	29845	0	passed
hCoV-19/Finland/THL-202122431/2021|EPI_ISL_3832110|2021-07-24	29853	0	passed
hCoV-19/Finland/9265/2021|EPI_ISL_4093097|2021-06-25	29855	0	passed
hCoV-19/Finland/11142/2021|EPI_ISL_3644640|2021-07-19	29852	0	passed
hCoV-19/Finland/9080/2021|EPI_ISL_3135819|2021-06-23	29586	0	passed
hCoV-19/Finland/THL-202122174/2021|EPI_ISL_3831906|2021-07-15	29852	0	passed
hCoV-19/Finland/9041/2021|EPI_ISL_3135792|2021-06-23	29852	0	passed
hCoV-19/Finland/11877/2021|EPI_ISL_3645290|2021-07-29	29853	0	passed
hCoV-19/Finland/THL-202122788/2021|EPI_ISL_4235745|2021-07-30	29845	0	passed
hCoV-19/Finland/9458/2021|EPI_ISL_4093158|2021-06-25	29854	0	passed
hCoV-19/Finland/9710/2021|EPI_ISL_3135144|2021-07-03	29851	1.13	passed
hCoV-19/Finland/11709/2021|EPI_ISL_3644435|2021-07-28	29844	0	passed
hCoV-19/Finland/11275/2021|EPI_ISL_4093526|2021-07-24	29854	0	passed
hCoV-19/Finland/11413/2021|EPI_ISL_4093431|2021-07-26	29856	0	passed
hCoV-19/Finland/THL-202122227/2021|EPI_ISL_3831949|2021-07-14	29829	0	passed
hCoV-19/Finland/11490/2021|EPI_ISL_4093362|2021-07-25	29855	0	passed
hCoV-19/Finland/9240/2021|EPI_ISL_4093073|2021-06-25	29857	0	passed
hCoV-19/Finland/11347/2021|EPI_ISL_4093473|2021-07-26	29855	0	passed
hCoV-19/Finland/9254/2021|EPI_ISL_4093087|2021-06-25	29855	0	passed
hCoV-19/Finland/THL-202122744/2021|EPI_ISL_4235915|2021-07-28	29854	0	passed
hCoV-19/Finland/THL-202122600/2021|EPI_ISL_3832317|2021-07-27	29720	0	passed
hCoV-19/Finland/11348/2021|EPI_ISL_4093472|2021-07-26	29855	0	passed
hCoV-19/Finland/10507/2021|EPI_ISL_3135489|2021-07-13	29830	0	passed
hCoV-19/Finland/THL-202122768/2021|EPI_ISL_4235758|2021-07-28	29850	0	passed
hCoV-19/Finland/8932/2021|EPI_ISL_3135719|2021-06-21	29857	0	passed
hCoV-19/Finland/11457/2021|EPI_ISL_4093391|2021-07-21	29855	0	passed
hCoV-19/Finland/12070/2021|EPI_ISL_3644958|2021-07-27	29835	0	passed
hCoV-19/Finland/THL-202122634/2021|EPI_ISL_3832325|2021-07-20	29573	0	passed
hCoV-19/Finland/THL-202122336/2021|EPI_ISL_3832290|2021-07-20	29799	0	passed
hCoV-19/Finland/11148/2021|EPI_ISL_3644645|2021-07-20	29833	0	passed
hCoV-19/Finland/9611/2021|EPI_ISL_4093206|2021-07-02	29855	0	passed
hCoV-19/Finland/11898/2021|EPI_ISL_3645303|2021-07-29	29840	0	passed
hCoV-19/Finland/10686/2021|EPI_ISL_4092861|2021-07-16	29855	0	passed
hCoV-19/Finland/10216/2021|EPI_ISL_3644631|2021-07-12	29845	0	passed
hCoV-19/Finland/9556/2021|EPI_ISL_3135102|2021-06-28	29846	0.29	passed
hCoV-19/Finland/THL-202119386/2021|EPI_ISL_3020829|2021-06-08	29835	0	passed
hCoV-19/Finland/9247/2021|EPI_ISL_4093080|2021-06-25	29854	0	passed
hCoV-19/Finland/10821/2021|EPI_ISL_4092952|2021-07-19	29855	0	passed
hCoV-19/Finland/9192/2021|EPI_ISL_3135896|2021-06-27	29855	0	passed
hCoV-19/Finland/8414/2021|EPI_ISL_3015020|2021-06-03	29826	0	passed
hCoV-19/Finland/11744/2021|EPI_ISL_3644923|2021-07-28	29852	0	passed
hCoV-19/Finland/11467/2021|EPI_ISL_4093381|2021-07-22	29854	0.21	passed
hCoV-19/Finland/10803/2021|EPI_ISL_4092936|2021-07-19	29855	0	passed
hCoV-19/Finland/THL-202118318/2021|EPI_ISL_2557190|2021-05-21	29853	0	passed
hCoV-19/Finland/12183/2021|EPI_ISL_3645033|2021-07-30	29832	0	passed
hCoV-19/Finland/10490/2021|EPI_ISL_3644853|2021-07-15	29857	0	passed
hCoV-19/Finland/THL-202121998/2021|EPI_ISL_3230349|2021-07-07	29860	0	passed
hCoV-19/Finland/THL-202118176/2021|EPI_ISL_2645051|2021-05-14	29842	0.04	passed
hCoV-19/Finland/11350/2021|EPI_ISL_4093597|2021-07-26	29843	0	passed
hCoV-19/Finland/THL-202121734/2021|EPI_ISL_3230560|2021-06-28	29824	0	passed
hCoV-19/Finland/9211/2021|EPI_ISL_4093049|2021-06-24	29855	0	passed
hCoV-19/Finland/12138/2021|EPI_ISL_3645005|2021-07-30	29833	0	passed
hCoV-19/Finland/11082/2021|EPI_ISL_3644744|2021-07-22	29857	0	passed
hCoV-19/Finland/11433/2021|EPI_ISL_4093413|2021-07-21	29855	0	passed
hCoV-19/Finland/8123/2021|EPI_ISL_3014999|2021-05-31	29830	0	passed
hCoV-19/Finland/12048/2021|EPI_ISL_3644939|2021-07-27	29855	0	passed
hCoV-19/Finland/THL-202122820/2021|EPI_ISL_4235902|2021-07-27	29831	0	passed
hCoV-19/Finland/THL-202122466/2021|EPI_ISL_3832136|2021-07-21	29851	0	passed
hCoV-19/Finland/THL-202118316/2021|EPI_ISL_2557189|2021-05-21	29855	0	passed
hCoV-19/Finland/9132/2021|EPI_ISL_3135855|2021-06-27	29852	0	passed
hCoV-19/Finland/10408/2021|EPI_ISL_3644906|2021-07-14	29857	0	passed
hCoV-19/Finland/THL-202122198/2021|EPI_ISL_3831926|2021-07-14	29827	0	passed
hCoV-19/Finland/THL-202122776/2021|EPI_ISL_4235851|2021-07-28	29681	0	passed
hCoV-19/Finland/9927/2021|EPI_ISL_3135290|2021-07-08	29844	0.19	passed
hCoV-19/Finland/THL-202119158/2021|EPI_ISL_3020690|2021-06-02	29850	0.1	passed
hCoV-19/Finland/THL-202122278/2021|EPI_ISL_3831993|2021-07-18	29854	0	passed
hCoV-19/Finland/11448/2021|EPI_ISL_4093399|2021-07-21	29856	0	passed
hCoV-19/Finland/9943/2021|EPI_ISL_3135324|2021-07-06	29831	0	passed
hCoV-19/Finland/11453/2021|EPI_ISL_4093395|2021-07-22	29855	0	passed
hCoV-19/Finland/9851/2021|EPI_ISL_3138950|2021-07-08	29843	0	passed
hCoV-19/Finland/THL-202119447/2021|EPI_ISL_3020873|2021-06-17	29853	0	passed
hCoV-19/Finland/10409/2021|EPI_ISL_3644796|2021-07-16	29856	0	passed
hCoV-19/Finland/THL-202122708/2021|EPI_ISL_4235786|2021-07-28	29850	0	passed
hCoV-19/Finland/THL-202126202/2021|EPI_ISL_3230391|2021-07-06	29857	0	passed
hCoV-19/Finland/11373/2021|EPI_ISL_4093453|2021-07-26	29855	0.85	passed
hCoV-19/Finland/10551/2021|EPI_ISL_3135526|2021-07-12	29716	0	passed
hCoV-19/Finland/THL-202121897/2021|EPI_ISL_3230313|2021-07-08	29846	0	passed
hCoV-19/Finland/10251/2021|EPI_ISL_3135430|2021-07-12	29830	0	passed
hCoV-19/Finland/THL-202121807/2021|EPI_ISL_3230613|2021-07-01	29837	0	passed
hCoV-19/Finland/9217/2021|EPI_ISL_4093594|2021-06-25	29846	0	passed
hCoV-19/Finland/10598/2021|EPI_ISL_3135560|2021-07-14	29830	0	passed
hCoV-19/Finland/THL-202122619/2021|EPI_ISL_3832245|2021-07-22	29853	0	passed
hCoV-19/Finland/10663/2021|EPI_ISL_3135616|2021-07-14	29829	0	passed
hCoV-19/Finland/11363/2021|EPI_ISL_4093462|2021-07-26	29855	0	passed
hCoV-19/Finland/THL-202121750/2021|EPI_ISL_3230571|2021-06-30	29836	0	passed
hCoV-19/Finland/THL-202122745/2021|EPI_ISL_4235868|2021-07-29	29620	0	passed
hCoV-19/Finland/11297/2021|EPI_ISL_4093510|2021-07-24	29855	0	passed
hCoV-19/Finland/THL-202121656/2021|EPI_ISL_3230506|2021-06-25	29835	0	passed
hCoV-19/Finland/9946/2021|EPI_ISL_3135327|2021-07-07	29831	0	passed
hCoV-19/Finland/THL-202122244/2021|EPI_ISL_3831964|2021-07-15	29852	0	passed
hCoV-19/Finland/9600/2021|EPI_ISL_4093199|2021-07-01	29855	0	passed
hCoV-19/Finland/11421/2021|EPI_ISL_4093423|2021-07-21	29855	0	passed
hCoV-19/Finland/10561/2021|EPI_ISL_3135535|2021-07-17	29830	0	passed
hCoV-19/Finland/11563/2021|EPI_ISL_4093292|2021-07-26	29855	0	passed
hCoV-19/Finland/11540/2021|EPI_ISL_4093315|2021-07-25	29855	0	passed
hCoV-19/Finland/11041/2021|EPI_ISL_3644560|2021-07-21	29841	0	passed
hCoV-19/Finland/10997/2021|EPI_ISL_3644534|2021-07-21	29853	0	passed
hCoV-19/Finland/9418/2021|EPI_ISL_4093126|2021-06-24	29857	0	passed
hCoV-19/Finland/THL-202122196/2021|EPI_ISL_3831925|2021-07-12	29825	0	passed
hCoV-19/Finland/THL-202121751/2021|EPI_ISL_3230572|2021-06-30	29849	0	passed
hCoV-19/Finland/8821/2021|EPI_ISL_3135651|2021-06-20	29856	0	passed
hCoV-19/Finland/9420/2021|EPI_ISL_4093128|2021-06-24	29855	0	passed
hCoV-19/Finland/THL-202121428/2021|EPI_ISL_3020944|2021-06-20	29850	0	passed
hCoV-19/Finland/THL-202122221/2021|EPI_ISL_3831944|2021-07-12	29853	0	passed
hCoV-19/Finland/THL-202122652/2021|EPI_ISL_3832269|2021-07-24	29845	0	passed
hCoV-19/Finland/11098/2021|EPI_ISL_3644760|2021-07-22	29851	0	passed
hCoV-19/Finland/10905/2021|EPI_ISL_4093672|2021-07-20	29844	0	passed
hCoV-19/Finland/8410/2021|EPI_ISL_3015018|2021-06-08	29851	0	passed
hCoV-19/Finland/12221/2021|EPI_ISL_3645049|2021-07-29	29833	0	passed
hCoV-19/Finland/10910/2021|EPI_ISL_4093000|2021-07-20	29857	0	passed
hCoV-19/Finland/THL-202122470/2021|EPI_ISL_3832139|2021-07-19	29841	0	passed
hCoV-19/Finland/THL-202122013/2021|EPI_ISL_3230357|2021-07-19	29859	0	passed
hCoV-19/Finland/11265/2021|EPI_ISL_4093534|2021-07-23	29857	0	passed
hCoV-19/Finland/10738/2021|EPI_ISL_4092894|2021-07-17	29856	0	passed
hCoV-19/Finland/11478/2021|EPI_ISL_4093373|2021-07-22	29855	0	passed
hCoV-19/Finland/11500/2021|EPI_ISL_4093352|2021-07-22	29856	0	passed
hCoV-19/Finland/11590/2021|EPI_ISL_4093270|2021-07-26	29855	0	passed
hCoV-19/Finland/9195/2021|EPI_ISL_3135056|2021-06-25	29853	0.05	passed
hCoV-19/Finland/9205/2021|EPI_ISL_4093044|2021-06-24	29855	0	passed
hCoV-19/Finland/THL-202121655/2021|EPI_ISL_3230505|2021-06-29	29853	0	passed
hCoV-19/Finland/11137/2021|EPI_ISL_3644794|2021-07-22	29833	0	passed
hCoV-19/Finland/9085/2021|EPI_ISL_3135823|2021-06-23	29855	0	passed
hCoV-19/Finland/9922/2021|EPI_ISL_3135285|2021-07-08	29832	0.64	passed
hCoV-19/Finland/THL-202121610/2021|EPI_ISL_3230483|2021-06-25	29844	0	passed
hCoV-19/Finland/9779/2021|EPI_ISL_3135183|2021-07-06	29855	0	passed
hCoV-19/Finland/THL-202121448/2021|EPI_ISL_3020952|2021-06-18	29838	0	passed
hCoV-19/Finland/9091/2021|EPI_ISL_3135826|2021-06-23	29855	0	passed
hCoV-19/Finland/THL-202119291/2021|EPI_ISL_3020783|2021-06-02	29828	0.16	passed
hCoV-19/Finland/THL-202122295/2021|EPI_ISL_3832288|2021-07-19	29779	0	passed
hCoV-19/Finland/10602/2021|EPI_ISL_3135564|2021-07-14	29830	0	passed
hCoV-19/Finland/11933/2021|EPI_ISL_3645319|2021-07-29	29852	0	passed
hCoV-19/Finland/9269/2021|EPI_ISL_4093100|2021-06-24	29854	0	passed
hCoV-19/Finland/8213/2021|EPI_ISL_3014988|2021-06-03	29851	0	passed
hCoV-19/Finland/9740/2021|EPI_ISL_3135161|2021-07-03	29850	1.23	passed
hCoV-19/Finland/11522/2021|EPI_ISL_4093332|2021-07-23	29854	0	passed
hCoV-19/Finland/11594/2021|EPI_ISL_4093266|2021-07-25	29855	0	passed
hCoV-19/Finland/11097/2021|EPI_ISL_3644759|2021-07-22	29854	0	passed
hCoV-19/Finland/10914/2021|EPI_ISL_4093004|2021-07-20	29854	0	passed
hCoV-19/Finland/11711/2021|EPI_ISL_3644914|2021-07-28	29855	0	passed
hCoV-19/Finland/7669/2021|EPI_ISL_3014954|2021-05-22	29855	0	passed
hCoV-19/Finland/THL-202121625/2021|EPI_ISL_3230490|2021-06-23	29851	0	passed
hCoV-19/Finland/THL-202121991/2021|EPI_ISL_3230409|2021-07-07	29609	0	passed
hCoV-19/Finland/THL-202121785/2021|EPI_ISL_3230600|2021-06-30	29824	0	passed
hCoV-19/Finland/11198/2021|EPI_ISL_3644691|2021-07-20	29832	0	passed
hCoV-19/Finland/THL-202122411/2021|EPI_ISL_3832095|2021-07-23	29850	0	passed
hCoV-19/Finland/11099/2021|EPI_ISL_3644761|2021-07-22	29853	0	passed
hCoV-19/Finland/THL-202121719/2021|EPI_ISL_3230550|2021-06-29	29824	0	passed
hCoV-19/Finland/11557/2021|EPI_ISL_4093298|2021-07-26	29855	0	passed
hCoV-19/Finland/10516/2021|EPI_ISL_3135497|2021-07-14	29828	0	passed
hCoV-19/Finland/THL-202122623/2021|EPI_ISL_3832248|2021-07-23	29830	0	passed
hCoV-19/Finland/11773/2021|EPI_ISL_3644465|2021-07-28	29606	0	passed
hCoV-19/Finland/9958/2021|EPI_ISL_3135337|2021-07-08	29847	0	passed
hCoV-19/Finland/THL-202114022/2021|EPI_ISL_2363818|2021-05-03	29838	0	passed
hCoV-19/Finland/10723/2021|EPI_ISL_4092884|2021-07-17	29855	0	passed
hCoV-19/Finland/10293/2021|EPI_ISL_3135462|2021-07-13	29829	0	passed
hCoV-19/Finland/10335/2021|EPI_ISL_3644866|2021-07-14	29855	0	passed
hCoV-19/Finland/10546/2021|EPI_ISL_3135523|2021-07-12	29830	0	passed
hCoV-19/Finland/THL-202122022/2021|EPI_ISL_3832273|2021-07-15	29794	0	passed
hCoV-19/Finland/11245/2021|EPI_ISL_4093546|2021-07-23	29855	0	passed
hCoV-19/Finland/10350/2021|EPI_ISL_3644874|2021-07-14	29855	0	passed
hCoV-19/Finland/11538/2021|EPI_ISL_4093317|2021-07-23	29855	0	passed
hCoV-19/Finland/8274/2021|EPI_ISL_3015012|2021-06-06	29826	0	passed
hCoV-19/Finland/10323/2021|EPI_ISL_3644860|2021-07-14	29835	0	passed
hCoV-19/Finland/9381/2021|EPI_ISL_3135052|2021-06-26	29830	1.05	passed
hCoV-19/Finland/10141/2021|EPI_ISL_3644569|2021-07-12	29856	0	passed
hCoV-19/Finland/THL-202122371/2021|EPI_ISL_3832062|2021-07-22	29855	0	passed
hCoV-19/Finland/9935/2021|EPI_ISL_3135317|2021-07-06	29832	0	passed
hCoV-19/Finland/THL-202118122/2021|EPI_ISL_2645005|2021-05-17	29846	0.2	passed
hCoV-19/Finland/9775/2021|EPI_ISL_3135180|2021-07-06	29831	0	passed
hCoV-19/Finland/10049/2021|EPI_ISL_3135374|2021-07-10	29828	0	passed
hCoV-19/Finland/12058/2021|EPI_ISL_3644947|2021-07-27	29853	0	passed
hCoV-19/Finland/9675/2021|EPI_ISL_4093258|2021-07-01	29855	0	passed
hCoV-19/Finland/11539/2021|EPI_ISL_4093316|2021-07-23	29854	0	passed
hCoV-19/Finland/9200/2021|EPI_ISL_3135059|2021-06-24	29851	0.67	passed
hCoV-19/Finland/9689/2021|EPI_ISL_3135128|2021-07-04	29852	0	passed
hCoV-19/Finland/THL-202122088/2021|EPI_ISL_3230720|2021-07-05	29855	0	passed
hCoV-19/Finland/THL-202122564/2021|EPI_ISL_3832208|2021-07-27	29851	0	passed
hCoV-19/Finland/THL-202122015/2021|EPI_ISL_3230426|2021-07-19	29850	0.01	passed
hCoV-19/Finland/10508/2021|EPI_ISL_3135490|2021-07-12	29828	0	passed
hCoV-19/Finland/THL-202121912/2021|EPI_ISL_3230428|2021-07-10	29671	0	passed
hCoV-19/Finland/9547/2021|EPI_ISL_4093119|2021-06-28	29856	0	passed
hCoV-19/Finland/THL-202122245/2021|EPI_ISL_3831965|2021-07-14	29824	0	passed
hCoV-19/Finland/9679/2021|EPI_ISL_4093261|2021-06-30	29855	0	passed
hCoV-19/Finland/11249/2021|EPI_ISL_4093543|2021-07-25	29856	0	passed
hCoV-19/Finland/THL-202121780/2021|EPI_ISL_3230595|2021-06-30	29837	0.08	passed
hCoV-19/Finland/9729/2021|EPI_ISL_3135156|2021-07-03	29847	0	passed
hCoV-19/Finland/THL-202122087/2021|EPI_ISL_3230719|2021-07-05	29832	0	passed
hCoV-19/Finland/10885/2021|EPI_ISL_4093593|2021-07-20	29846	0	passed
hCoV-19/Finland/THL-202118257/2021|EPI_ISL_2557185|2021-05-13	29849	0	passed
hCoV-19/Finland/THL-202122588/2021|EPI_ISL_3832223|2021-07-26	29849	0	passed
hCoV-19/Finland/THL-202121444/2021|EPI_ISL_3020949|2021-06-15	29856	0	passed
hCoV-19/Finland/11533/2021|EPI_ISL_4093322|2021-07-23	29855	0	passed
hCoV-19/Finland/THL-202121847/2021|EPI_ISL_3230636|2021-07-09	29829	0	passed
hCoV-19/Finland/THL-202122521/2021|EPI_ISL_3832179|2021-07-20	29852	0	passed
hCoV-19/Finland/THL-202122299/2021|EPI_ISL_3832007|2021-07-18	29850	0	passed
hCoV-19/Finland/11306/2021|EPI_ISL_4093503|2021-07-23	29855	0	passed
hCoV-19/Finland/THL-202122098/2021|EPI_ISL_3230728|2021-07-01	29856	0	passed
hCoV-19/Finland/9358/2021|EPI_ISL_3135034|2021-06-25	29853	0.43	passed
hCoV-19/Finland/9771/2021|EPI_ISL_3135176|2021-07-06	29833	0	passed
hCoV-19/Finland/11173/2021|EPI_ISL_3644666|2021-07-20	29835	0	passed
hCoV-19/Finland/12208/2021|EPI_ISL_3644495|2021-07-31	29826	0	passed
hCoV-19/Finland/10702/2021|EPI_ISL_4092870|2021-07-17	29855	0	passed
hCoV-19/Finland/11263/2021|EPI_ISL_4093536|2021-07-23	29854	0	passed
hCoV-19/Finland/THL-202122229/2021|EPI_ISL_3831951|2021-07-14	29852	0	passed
hCoV-19/Finland/11571/2021|EPI_ISL_4093285|2021-07-26	29855	0	passed
hCoV-19/Finland/THL-202122258/2021|EPI_ISL_3831975|2021-07-13	29854	0	passed
hCoV-19/Finland/11922/2021|EPI_ISL_3645314|2021-07-29	29855	0	passed
hCoV-19/Finland/THL-202119430/2021|EPI_ISL_3020859|2021-06-11	29850	0	passed
hCoV-19/Finland/THL-202122028/2021|EPI_ISL_3831881|2021-07-17	29850	0	passed
hCoV-19/Finland/8788/2021|EPI_ISL_3135639|2021-06-17	29857	0	passed
hCoV-19/Finland/10915/2021|EPI_ISL_4092330|2021-07-20	29746	0	passed
hCoV-19/Finland/8909/2021|EPI_ISL_3135708|2021-06-21	29856	0	passed
hCoV-19/Finland/10156/2021|EPI_ISL_3644581|2021-07-12	29832	0	passed
hCoV-19/Finland/10852/2021|EPI_ISL_4092966|2021-07-19	29857	0	passed
hCoV-19/Finland/THL-202122308/2021|EPI_ISL_3832014|2021-07-13	29849	0	passed
hCoV-19/Finland/THL-202119113/2021|EPI_ISL_3020673|2021-05-28	29825	0	passed
hCoV-19/Finland/11882/2021|EPI_ISL_3645295|2021-07-29	29832	0	passed
hCoV-19/Finland/11440/2021|EPI_ISL_4093407|2021-07-20	29855	0	passed
hCoV-19/Finland/9891/2021|EPI_ISL_3135257|2021-07-08	29832	0	passed
hCoV-19/Finland/12160/2021|EPI_ISL_3645018|2021-07-30	29833	0	passed
hCoV-19/Finland/9957/2021|EPI_ISL_3135336|2021-07-07	29828	0	passed
hCoV-19/Finland/THL-202121692/2021|EPI_ISL_3230532|2021-06-30	29852	0	passed
hCoV-19/Finland/THL-202122779/2021|EPI_ISL_4235773|2021-07-29	29856	0	passed
hCoV-19/Finland/THL-202122039/2021|EPI_ISL_3831888|2021-07-16	29856	0	passed
hCoV-19/Finland/10430/2021|EPI_ISL_3644810|2021-07-15	29846	0	passed
hCoV-19/Finland/11545/2021|EPI_ISL_4093310|2021-07-24	29855	0	passed
hCoV-19/Finland/9503/2021|EPI_ISL_4093192|2021-06-28	29855	0	passed
hCoV-19/Finland/9306/2021|EPI_ISL_3134991|2021-06-27	29833	1.35	passed
hCoV-19/Finland/11208/2021|EPI_ISL_3644700|2021-07-20	29835	0	passed
hCoV-19/Finland/THL-202121756/2021|EPI_ISL_3230577|2021-06-29	29825	0	passed
hCoV-19/Finland/THL-202121573/2021|EPI_ISL_3230463|2021-06-30	29827	0	passed
hCoV-19/Finland/9926/2021|EPI_ISL_3135289|2021-07-08	29831	0	passed
hCoV-19/Finland/11087/2021|EPI_ISL_3644749|2021-07-22	29853	0	passed
hCoV-19/Finland/8202/2021|EPI_ISL_3014986|2021-06-03	29828	0	passed
hCoV-19/Finland/10147/2021|EPI_ISL_3644574|2021-07-12	29842	0	passed
hCoV-19/Finland/10578/2021|EPI_ISL_3135548|2021-07-17	29830	0	passed
hCoV-19/Finland/10244/2021|EPI_ISL_3135423|2021-07-13	29828	0	passed
hCoV-19/Finland/11596/2021|EPI_ISL_4093264|2021-07-26	29854	0	passed
hCoV-19/Finland/10580/2021|EPI_ISL_3135550|2021-07-17	29830	0	passed
hCoV-19/Finland/THL-202122506/2021|EPI_ISL_3832168|2021-07-21	29851	0	passed
hCoV-19/Finland/11024/2021|EPI_ISL_3644551|2021-07-21	29854	0	passed
hCoV-19/Finland/THL-202122007/2021|EPI_ISL_3230354|2021-07-13	29836	0	passed
hCoV-19/Finland/THL-202121607/2021|EPI_ISL_3230480|2021-06-23	29825	0	passed
hCoV-19/Finland/10469/2021|EPI_ISL_3644837|2021-07-15	29857	0	passed
hCoV-19/Finland/THL-202121802/2021|EPI_ISL_3230610|2021-06-29	29848	0	passed
hCoV-19/Finland/THL-202121654/2021|EPI_ISL_3230504|2021-06-29	29851	0	passed
hCoV-19/Finland/11126/2021|EPI_ISL_3644785|2021-07-22	29854	0	passed
hCoV-19/Finland/10298/2021|EPI_ISL_3135467|2021-07-13	29829	0	passed
hCoV-19/Finland/8939/2021|EPI_ISL_3135721|2021-06-21	29856	0	passed
hCoV-19/Finland/10480/2021|EPI_ISL_3644846|2021-07-15	29854	0	passed
hCoV-19/Finland/10550/2021|EPI_ISL_3135525|2021-07-12	29830	0	passed
hCoV-19/Finland/11168/2021|EPI_ISL_3644662|2021-07-19	29831	0	passed
hCoV-19/Finland/THL-202119092/2021|EPI_ISL_3020653|2021-05-24	29825	0	passed
hCoV-19/Finland/THL-202118166/2021|EPI_ISL_2645042|2021-05-19	29866	0.04	passed
hCoV-19/Finland/11575/2021|EPI_ISL_4093283|2021-07-25	29855	0	passed
hCoV-19/Finland/10534/2021|EPI_ISL_3135512|2021-07-14	29830	0	passed
hCoV-19/Finland/THL-202122412/2021|EPI_ISL_3832294|2021-07-24	29609	0.01	passed
hCoV-19/Finland/THL-202118476/2021|EPI_ISL_2557210|2021-05-19	29853	0	passed
hCoV-19/Finland/9765/2021|EPI_ISL_3135171|2021-07-01	29853	0	passed
hCoV-19/Finland/11587/2021|EPI_ISL_4093273|2021-07-25	29855	0	passed
hCoV-19/Finland/12196/2021|EPI_ISL_3644478|2021-07-31	29623	0	passed
hCoV-19/Finland/10704/2021|EPI_ISL_4092872|2021-07-18	29854	0	passed
hCoV-19/Finland/9648/2021|EPI_ISL_4093236|2021-06-29	29857	0	passed
hCoV-19/Finland/10745/2021|EPI_ISL_4092898|2021-07-16	29855	0	passed
hCoV-19/Finland/9273/2021|EPI_ISL_4093101|2021-06-24	29854	0	passed
hCoV-19/Finland/12106/2021|EPI_ISL_3644986|2021-07-28	29840	0	passed
hCoV-19/Finland/10703/2021|EPI_ISL_4092871|2021-07-18	29854	0	passed
hCoV-19/Finland/10736/2021|EPI_ISL_4092892|2021-07-17	29855	0	passed
hCoV-19/Finland/9121/2021|EPI_ISL_4092321|2021-06-23	29820	0	passed
hCoV-19/Finland/11896/2021|EPI_ISL_3645302|2021-07-29	29844	0	passed
hCoV-19/Finland/11888/2021|EPI_ISL_3645299|2021-07-29	29853	0	passed
hCoV-19/Finland/9251/2021|EPI_ISL_4093084|2021-06-25	29855	0	passed
hCoV-19/Finland/THL-202122372/2021|EPI_ISL_3832063|2021-07-21	29827	0	passed
hCoV-19/Finland/THL-202119429/2021|EPI_ISL_3020858|2021-06-11	29851	0	passed
hCoV-19/Finland/9643/2021|EPI_ISL_4093232|2021-06-30	29854	0	passed
hCoV-19/Finland/10741/2021|EPI_ISL_4092896|2021-07-18	29854	0	passed
hCoV-19/Finland/11756/2021|EPI_ISL_3645328|2021-07-28	29745	0	passed
hCoV-19/Finland/9021/2021|EPI_ISL_3135776|2021-06-22	29855	0	passed
hCoV-19/Finland/12111/2021|EPI_ISL_3644990|2021-07-28	29852	0	passed
hCoV-19/Finland/THL-202122409/2021|EPI_ISL_3832094|2021-07-25	29832	0	passed
hCoV-19/Finland/9103/2021|EPI_ISL_3135835|2021-06-23	29857	0	passed
hCoV-19/Finland/THL-202122812/2021|EPI_ISL_4235787|2021-07-26	29838	0	passed
hCoV-19/Finland/9391/2021|EPI_ISL_3135067|2021-06-26	29833	1.07	passed
hCoV-19/Finland/11339/2021|EPI_ISL_4093479|2021-07-26	29855	0	passed
hCoV-19/Finland/11183/2021|EPI_ISL_3644676|2021-07-19	29853	0	passed
hCoV-19/Finland/11224/2021|EPI_ISL_3644713|2021-07-22	29855	0	passed
hCoV-19/Finland/THL-202122714/2021|EPI_ISL_4235918|2021-07-29	29852	1.43	passed
hCoV-19/Finland/THL-202122255/2021|EPI_ISL_3831973|2021-07-15	29849	0	passed
hCoV-19/Finland/11584/2021|EPI_ISL_4093276|2021-07-26	29855	0	passed
hCoV-19/Finland/9155/2021|EPI_ISL_3135870|2021-06-20	29835	0	passed
hCoV-19/Finland/THL-202122759/2021|EPI_ISL_4235757|2021-07-28	29852	0	passed
hCoV-19/Finland/THL-202121859/2021|EPI_ISL_3230647|2021-07-12	29826	0	passed
hCoV-19/Finland/THL-202121531/2021|EPI_ISL_3230440|2021-06-27	29837	0.39	passed
hCoV-19/Finland/THL-202122697/2021|EPI_ISL_4235860|2021-07-29	29657	0	passed
hCoV-19/Finland/THL-202121915/2021|EPI_ISL_3230280|2021-07-12	29862	0	passed
hCoV-19/Finland/11871/2021|EPI_ISL_3645285|2021-07-29	29851	0	passed
hCoV-19/Finland/11579/2021|EPI_ISL_4093279|2021-07-25	29857	0	passed
hCoV-19/Finland/9053/2021|EPI_ISL_3135799|2021-06-23	29830	0	passed
hCoV-19/Finland/THL-202119063/2021|EPI_ISL_3020629|2021-05-27	29829	0	passed
hCoV-19/Finland/9896/2021|EPI_ISL_3135262|2021-07-08	29853	0.2	passed
hCoV-19/Finland/12161/2021|EPI_ISL_3645019|2021-07-30	29832	0	passed
hCoV-19/Finland/10474/2021|EPI_ISL_3644841|2021-07-15	29835	0	passed
hCoV-19/Finland/THL-202119105/2021|EPI_ISL_3020665|2021-05-27	29825	0	passed
hCoV-19/Finland/10295/2021|EPI_ISL_3135464|2021-07-13	29829	0	passed
hCoV-19/Finland/11477/2021|EPI_ISL_4093374|2021-07-22	29856	0	passed
hCoV-19/Finland/9244/2021|EPI_ISL_4093077|2021-06-25	29855	0	passed
hCoV-19/Finland/8822/2021|EPI_ISL_3135652|2021-06-18	29622	0	passed
hCoV-19/Finland/THL-202122622/2021|EPI_ISL_3832321|2021-07-19	29615	0	passed
hCoV-19/Finland/THL-202122062/2021|EPI_ISL_3230697|2021-07-06	29855	0	passed
hCoV-19/Finland/THL-202121792/2021|EPI_ISL_3230604|2021-07-03	29843	0	passed
hCoV-19/Finland/THL-202122294/2021|EPI_ISL_3832005|2021-07-14	29854	0	passed
hCoV-19/Finland/9219/2021|EPI_ISL_4093056|2021-06-25	29856	0	passed
hCoV-19/Finland/10246/2021|EPI_ISL_3135425|2021-07-13	29830	0	passed
hCoV-19/Finland/9652/2021|EPI_ISL_4093240|2021-06-30	29855	0	passed
hCoV-19/Finland/11210/2021|EPI_ISL_3644702|2021-07-18	29851	0	passed
hCoV-19/Finland/THL-202122686/2021|EPI_ISL_4235746|2021-07-30	29825	0	passed
hCoV-19/Finland/THL-202122177/2021|EPI_ISL_3831909|2021-07-16	29854	0	passed
hCoV-19/Finland/9360/2021|EPI_ISL_3135036|2021-06-27	29855	1.07	passed
hCoV-19/Finland/THL-202122128/2021|EPI_ISL_3230366|2021-07-08	29859	0	passed
hCoV-19/Finland/11489/2021|EPI_ISL_4093363|2021-07-25	29855	0	passed
hCoV-19/Finland/10460/2021|EPI_ISL_3644829|2021-07-15	29853	0	passed
hCoV-19/Finland/10864/2021|EPI_ISL_4092974|2021-07-19	29854	0	passed
hCoV-19/Finland/9626/2021|EPI_ISL_4093217|2021-07-03	29854	0	passed
hCoV-19/Finland/9898/2021|EPI_ISL_3135264|2021-07-08	29831	0.2	passed
hCoV-19/Finland/9218/2021|EPI_ISL_4093055|2021-06-25	29855	0	passed
hCoV-19/Finland/10829/2021|EPI_ISL_4092960|2021-07-19	29855	0	passed
hCoV-19/Finland/11941/2021|EPI_ISL_3645322|2021-07-29	29851	0	passed
hCoV-19/Finland/THL-202121525/2021|EPI_ISL_3230437|2021-06-28	29849	0.36	passed
hCoV-19/Finland/9024/2021|EPI_ISL_3135779|2021-06-22	29833	0	passed
hCoV-19/Finland/11899/2021|EPI_ISL_3645304|2021-07-29	29852	0	passed
hCoV-19/Finland/THL-202122079/2021|EPI_ISL_3230711|2021-07-05	29855	0	passed
hCoV-19/Finland/10625/2021|EPI_ISL_3135586|2021-07-15	29830	0	passed
hCoV-19/Finland/THL-202121877/2021|EPI_ISL_3230658|2021-07-08	29851	0	passed
hCoV-19/Finland/THL-202122869/2021|EPI_ISL_4235817|2021-07-27	29851	0	passed
hCoV-19/Finland/THL-202126210/2021|EPI_ISL_3230395|2021-07-07	29860	0	passed
hCoV-19/Finland/11357/2021|EPI_ISL_4093467|2021-07-26	29855	0	passed
hCoV-19/Finland/10526/2021|EPI_ISL_3135507|2021-07-12	29829	0	passed
hCoV-19/Finland/THL-202122026/2021|EPI_ISL_3831879|2021-07-19	29856	0	passed
hCoV-19/Finland/9257/2021|EPI_ISL_4093090|2021-06-25	29856	0	passed
hCoV-19/Finland/11199/2021|EPI_ISL_3644692|2021-07-18	29832	0	passed
hCoV-19/Finland/THL-202122548/2021|EPI_ISL_3832198|2021-07-22	29838	0	passed
hCoV-19/Finland/10438/2021|EPI_ISL_3644814|2021-07-15	29847	0	passed
hCoV-19/Finland/THL-202122860/2021|EPI_ISL_4235716|2021-07-27	29850	0	passed
hCoV-19/Finland/THL-202122383/2021|EPI_ISL_3832074|2021-07-21	29855	0	passed
hCoV-19/Finland/THL-202122748/2021|EPI_ISL_4235722|2021-07-28	29830	0	passed
hCoV-19/Finland/THL-202121512/2021|EPI_ISL_3020983|2021-06-24	29857	0	passed
hCoV-19/Finland/THL-202122398/2021|EPI_ISL_3832086|2021-07-25	29855	0	passed
hCoV-19/Finland/THL-202122606/2021|EPI_ISL_3832234|2021-07-28	29828	0	passed
hCoV-19/Finland/THL-202122823/2021|EPI_ISL_4235900|2021-07-26	29860	0	passed
hCoV-19/Finland/9382/2021|EPI_ISL_3135053|2021-06-26	29852	0.33	passed
hCoV-19/Finland/9581/2021|EPI_ISL_3135115|2021-06-30	29837	1.39	passed
hCoV-19/Finland/9106/2021|EPI_ISL_3135838|2021-06-23	29853	0	passed
hCoV-19/Finland/THL-202122618/2021|EPI_ISL_3832244|2021-07-23	29830	0	passed
hCoV-19/Finland/9887/2021|EPI_ISL_3135253|2021-07-08	29853	0.2	passed
hCoV-19/Finland/THL-202119023/2021|EPI_ISL_3020593|2021-05-27	29854	0.47	passed
hCoV-19/Finland/THL-202121535/2021|EPI_ISL_3230442|2021-06-28	29855	0	passed
hCoV-19/Finland/11495/2021|EPI_ISL_4093357|2021-07-22	29854	0	passed
hCoV-19/Finland/THL-202121908/2021|EPI_ISL_3230400|2021-07-12	29801	0	passed
hCoV-19/Finland/9997/2021|EPI_ISL_3135371|2021-07-08	29847	0	passed
hCoV-19/Finland/THL-202122253/2021|EPI_ISL_3831971|2021-07-14	29853	0	passed
hCoV-19/Finland/9762/2021|EPI_ISL_3135168|2021-06-26	29833	0.19	passed
hCoV-19/Finland/10939/2021|EPI_ISL_4093023|2021-07-20	29855	0	passed
hCoV-19/Finland/THL-202121840/2021|EPI_ISL_3230632|2021-07-07	29856	0	passed
hCoV-19/Finland/11266/2021|EPI_ISL_4093533|2021-07-25	29855	0	passed
hCoV-19/Finland/THL-202117234/2021|EPI_ISL_2364003|2021-04-26	29853	0.69	passed
hCoV-19/Finland/12118/2021|EPI_ISL_3644993|2021-07-29	29853	0	passed
hCoV-19/Finland/9931/2021|EPI_ISL_3135316|2021-07-06	29832	0	passed
hCoV-19/Finland/THL-202126201/2021|EPI_ISL_3230390|2021-07-07	29859	0	passed
hCoV-19/Finland/THL-202121547/2021|EPI_ISL_3230452|2021-06-25	29825	0	passed
hCoV-19/Finland/THL-202121857/2021|EPI_ISL_3230645|2021-07-06	29855	0	passed
hCoV-19/Finland/10302/2021|EPI_ISL_3135469|2021-07-13	29830	0	passed
hCoV-19/Finland/THL-202122348/2021|EPI_ISL_3832046|2021-07-24	29827	0	passed
hCoV-19/Finland/THL-202122162/2021|EPI_ISL_3230385|2021-07-08	29859	0	passed
hCoV-19/Finland/THL-202121710/2021|EPI_ISL_3230545|2021-06-29	29824	0	passed
hCoV-19/Finland/10815/2021|EPI_ISL_4092946|2021-07-19	29855	0	passed
hCoV-19/Finland/9008/2021|EPI_ISL_3135763|2021-06-22	29854	0	passed
hCoV-19/Finland/THL-202122706/2021|EPI_ISL_4235853|2021-07-30	29682	0	passed
hCoV-19/Finland/9351/2021|EPI_ISL_3135030|2021-06-26	29852	0.42	passed
hCoV-19/Finland/THL-202121896/2021|EPI_ISL_3230312|2021-07-11	29858	0	passed
hCoV-19/Finland/9461/2021|EPI_ISL_4093161|2021-06-24	29855	0	passed
hCoV-19/Finland/THL-202122205/2021|EPI_ISL_3831932|2021-07-12	29850	0	passed
hCoV-19/Finland/10262/2021|EPI_ISL_3135439|2021-07-13	29830	0	passed
hCoV-19/Finland/TRE29396_5/2021|EPI_ISL_3527787|2021-07-19	29796	0	passed
hCoV-19/Finland/THL-202119448/2021|EPI_ISL_3020874|2021-06-17	29838	0	passed
hCoV-19/Finland/11414/2021|EPI_ISL_4093430|2021-07-26	29855	0	passed
hCoV-19/Finland/8876/2021|EPI_ISL_3135685|2021-06-20	29853	0	passed
hCoV-19/Finland/12216/2021|EPI_ISL_3645048|2021-07-30	29833	0	passed
hCoV-19/Finland/THL-202122217/2021|EPI_ISL_3831941|2021-07-14	29828	0	passed
hCoV-19/Finland/10873/2021|EPI_ISL_4092980|2021-07-20	29855	0	passed
hCoV-19/Finland/THL-202122044/2021|EPI_ISL_3832278|2021-07-15	29707	0	passed
hCoV-19/Finland/11059/2021|EPI_ISL_3644476|2021-07-22	29622	0	passed
hCoV-19/Finland/9058/2021|EPI_ISL_3135803|2021-06-23	29853	0	passed
hCoV-19/Finland/THL-202121761/2021|EPI_ISL_3230581|2021-06-29	29851	0	passed
hCoV-19/Finland/8963/2021|EPI_ISL_3135731|2021-06-22	29855	0	passed
hCoV-19/Finland/9422/2021|EPI_ISL_4093130|2021-06-24	29855	0	passed
hCoV-19/Finland/9899/2021|EPI_ISL_3135265|2021-07-08	29853	0	passed
hCoV-19/Finland/10073/2021|EPI_ISL_3135392|2021-07-09	29830	0	passed
hCoV-19/Finland/THL-202121468/2021|EPI_ISL_3020964|2021-06-22	29829	0	passed
hCoV-19/Finland/THL-202122575/2021|EPI_ISL_3832313|2021-07-26	29732	0	passed
hCoV-19/Finland/THL-202118356/2021|EPI_ISL_2645151|2021-05-21	29830	0	passed
hCoV-19/Finland/THL-202122048/2021|EPI_ISL_3832279|2021-07-16	29608	0	passed
hCoV-19/Finland/11780/2021|EPI_ISL_3644365|2021-07-28	29676	0	passed
hCoV-19/Finland/THL-202121874/2021|EPI_ISL_3230656|2021-07-12	29852	0	passed
hCoV-19/Finland/THL-202118320/2021|EPI_ISL_2557191|2021-05-21	29853	0	passed
hCoV-19/Finland/THL-202119187/2021|EPI_ISL_3020708|2021-06-04	29849	0	passed
hCoV-19/Finland/9263/2021|EPI_ISL_4093095|2021-06-25	29855	0	passed
hCoV-19/Finland/10263/2021|EPI_ISL_3135440|2021-07-13	29830	0	passed
hCoV-19/Finland/THL-202112515/2021|EPI_ISL_2508228|2021-04-22	29844	0	passed
hCoV-19/Finland/9731/2021|EPI_ISL_3135157|2021-07-02	29830	0	passed
hCoV-19/Finland/11088/2021|EPI_ISL_3644750|2021-07-22	29855	0	passed
hCoV-19/Finland/9312/2021|EPI_ISL_3134997|2021-06-26	29833	1.26	passed
hCoV-19/Finland/10491/2021|EPI_ISL_3644854|2021-07-15	29855	0	passed
hCoV-19/Finland/THL-202118124/2021|EPI_ISL_2645007|2021-05-16	29851	0	passed
hCoV-19/Finland/11111/2021|EPI_ISL_3644771|2021-07-22	29854	0	passed
hCoV-19/Finland/THL-202122645/2021|EPI_ISL_3832264|2021-07-24	29851	0	passed
hCoV-19/Finland/THL-202121950/2021|EPI_ISL_3230427|2021-07-05	29675	0	passed
hCoV-19/Finland/THL-202121520/2021|EPI_ISL_3230435|2021-06-22	29851	0	passed
hCoV-19/Finland/11913/2021|EPI_ISL_3644472|2021-07-29	29624	0	passed
hCoV-19/Finland/THL-202122331/2021|EPI_ISL_3832032|2021-07-21	29853	0	passed
hCoV-19/Finland/10654/2021|EPI_ISL_3135609|2021-07-16	29830	0	passed
hCoV-19/Finland/11915/2021|EPI_ISL_3645310|2021-07-29	29854	0	passed
hCoV-19/Finland/10051/2021|EPI_ISL_3135375|2021-07-10	29828	0	passed
hCoV-19/Finland/THL-202122266/2021|EPI_ISL_3831983|2021-07-14	29847	0	passed
hCoV-19/Finland/THL-202122329/2021|EPI_ISL_3832030|2021-07-20	29853	0	passed
hCoV-19/Finland/THL-202122322/2021|EPI_ISL_3832024|2021-07-15	29853	0	passed
hCoV-19/Finland/12226/2021|EPI_ISL_3644462|2021-07-29	29809	0	passed
hCoV-19/Finland/10964/2021|EPI_ISL_3644520|2021-07-22	29854	0	passed
hCoV-19/Finland/THL-202121953/2021|EPI_ISL_3230682|2021-07-05	29825	0	passed
hCoV-19/Finland/THL-202122850/2021|EPI_ISL_4235705|2021-07-27	29830	0	passed
hCoV-19/Finland/THL-202122799/2021|EPI_ISL_4235760|2021-07-26	29836	0	passed
hCoV-19/Finland/10215/2021|EPI_ISL_3644630|2021-07-12	29854	0	passed
hCoV-19/Finland/10424/2021|EPI_ISL_3644808|2021-07-15	29834	0	passed
hCoV-19/Finland/THL-202122841/2021|EPI_ISL_4235871|2021-07-27	29630	0	passed
hCoV-19/Finland/11916/2021|EPI_ISL_3645311|2021-07-29	29855	0	passed
hCoV-19/Finland/8848/2021|EPI_ISL_3135663|2021-06-20	29853	0	passed
hCoV-19/Finland/9403/2021|EPI_ISL_3135078|2021-06-24	29838	1.81	passed
hCoV-19/Finland/10195/2021|EPI_ISL_3644612|2021-07-12	29854	0	passed
hCoV-19/Finland/10669/2021|EPI_ISL_3135622|2021-07-13	29830	0	passed
hCoV-19/Finland/9630/2021|EPI_ISL_4093220|2021-06-29	29856	0	passed
hCoV-19/Finland/THL-202122021/2021|EPI_ISL_3831876|2021-07-13	29856	0	passed
hCoV-19/Finland/9858/2021|EPI_ISL_3135225|2021-07-08	29853	0	passed
hCoV-19/Finland/9001/2021|EPI_ISL_3135758|2021-06-22	29855	0	passed
hCoV-19/Finland/8423/2021|EPI_ISL_3015025|2021-05-21	29825	0	passed
hCoV-19/Finland/10124/2021|EPI_ISL_3135413|2021-07-09	29830	0	passed
hCoV-19/Finland/V11174/2021|EPI_ISL_3014974|2021-05-16	29839	0	passed
hCoV-19/Finland/9208/2021|EPI_ISL_4093047|2021-06-24	29854	0	passed
hCoV-19/Finland/THL-202122279/2021|EPI_ISL_3831994|2021-07-18	29854	0	passed
hCoV-19/Finland/10957/2021|EPI_ISL_4093039|2021-07-20	29856	0	passed
hCoV-19/Finland/8030/2021|EPI_ISL_3014961|2021-05-27	29838	0	passed
hCoV-19/Finland/THL-202121674/2021|EPI_ISL_3230518|2021-06-30	29851	0	passed
hCoV-19/Finland/THL-202122498/2021|EPI_ISL_3832161|2021-07-20	29849	0	passed
hCoV-19/Finland/11308/2021|EPI_ISL_4093501|2021-07-25	29855	0	passed
hCoV-19/Finland/8733/2021|EPI_ISL_3014885|2021-06-15	29814	0	passed
hCoV-19/Finland/9929/2021|EPI_ISL_3135292|2021-07-08	29851	0	passed
hCoV-19/Finland/7326/2021|EPI_ISL_3014891|2021-05-03	29861	0	passed
hCoV-19/Finland/10984/2021|EPI_ISL_3644530|2021-07-20	29855	0	passed
hCoV-19/Finland/11100/2021|EPI_ISL_3644762|2021-07-22	29856	0	passed
hCoV-19/Finland/10393/2021|EPI_ISL_3644897|2021-07-14	29856	0	passed
hCoV-19/Finland/9916/2021|EPI_ISL_3135279|2021-07-08	29829	0.06	passed
hCoV-19/Finland/10501/2021|EPI_ISL_3135484|2021-07-14	29829	0	passed
hCoV-19/Finland/THL-202122631/2021|EPI_ISL_3832252|2021-07-21	29853	0	passed
hCoV-19/Finland/THL-202121651/2021|EPI_ISL_3230501|2021-06-29	29848	0	passed
hCoV-19/Finland/THL-202121849/2021|EPI_ISL_3230637|2021-07-10	29849	0	passed
hCoV-19/Finland/9048/2021|EPI_ISL_3135797|2021-06-23	29855	0	passed
hCoV-19/Finland/10198/2021|EPI_ISL_3644615|2021-07-12	29855	0	passed
hCoV-19/Finland/11079/2021|EPI_ISL_3644741|2021-07-21	29854	0	passed
hCoV-19/Finland/10313/2021|EPI_ISL_3135479|2021-07-12	29751	0	passed
hCoV-19/Finland/9621/2021|EPI_ISL_4093214|2021-07-01	29855	0	passed
hCoV-19/Finland/9865/2021|EPI_ISL_3135232|2021-07-08	29851	0	passed
hCoV-19/Finland/10452/2021|EPI_ISL_3644824|2021-07-15	29835	0	passed
hCoV-19/Finland/THL-202121545/2021|EPI_ISL_3230433|2021-06-21	29855	0	passed
hCoV-19/Finland/10790/2021|EPI_ISL_4092924|2021-07-19	29854	0	passed
hCoV-19/Finland/10611/2021|EPI_ISL_3135573|2021-07-16	29828	0	passed
hCoV-19/Finland/10052/2021|EPI_ISL_3135376|2021-07-10	29828	0	passed
hCoV-19/Finland/11155/2021|EPI_ISL_3644651|2021-07-18	29856	0	passed
hCoV-19/Finland/THL-202122726/2021|EPI_ISL_4235736|2021-07-29	29855	0	passed
hCoV-19/Finland/THL-202122684/2021|EPI_ISL_4235895|2021-07-30	29772	0	passed
hCoV-19/Finland/9893/2021|EPI_ISL_3135259|2021-07-08	29847	0	passed
hCoV-19/Finland/12123/2021|EPI_ISL_3644996|2021-07-28	29856	0	passed
hCoV-19/Finland/THL-202122831/2021|EPI_ISL_4235704|2021-07-27	29855	0	passed
hCoV-19/Finland/10462/2021|EPI_ISL_3644831|2021-07-15	29854	0	passed
hCoV-19/Finland/10064/2021|EPI_ISL_3135385|2021-07-10	29830	0	passed
hCoV-19/Finland/11741/2021|EPI_ISL_3644922|2021-07-28	29856	0	passed
hCoV-19/Finland/10271/2021|EPI_ISL_3135444|2021-07-13	29829	0	passed
hCoV-19/Finland/10990/2021|EPI_ISL_3644532|2021-07-15	29856	0	passed
hCoV-19/Finland/THL-202121612/2021|EPI_ISL_3230484|2021-06-25	29836	0	passed
hCoV-19/Finland/11543/2021|EPI_ISL_4093312|2021-07-23	29855	0	passed
hCoV-19/Finland/11412/2021|EPI_ISL_4093432|2021-07-26	29855	0	passed
hCoV-19/Finland/9850/2021|EPI_ISL_3135219|2021-07-08	29830	0	passed
hCoV-19/Finland/THL-202121934/2021|EPI_ISL_3230338|2021-07-07	29837	0	passed
hCoV-19/Finland/10315/2021|EPI_ISL_3135480|2021-07-13	29830	0	passed
hCoV-19/Finland/10783/2021|EPI_ISL_4092919|2021-07-19	29855	0	passed
hCoV-19/Finland/THL-202118187/2021|EPI_ISL_2645061|2021-05-14	29854	0	passed
hCoV-19/Finland/THL-202122425/2021|EPI_ISL_3832104|2021-07-22	29852	0	passed
hCoV-19/Finland/10544/2021|EPI_ISL_3135521|2021-07-13	29828	0	passed
hCoV-19/Finland/11341/2021|EPI_ISL_4093478|2021-07-26	29854	0	passed
hCoV-19/Finland/THL-202122908/2021|EPI_ISL_4235755|2021-07-29	29826	0	passed
hCoV-19/Finland/9654/2021|EPI_ISL_4093242|2021-06-30	29855	0	passed
hCoV-19/Finland/12182/2021|EPI_ISL_3645032|2021-07-30	29833	0	passed
hCoV-19/Finland/10950/2021|EPI_ISL_4093033|2021-07-20	29855	0	passed
hCoV-19/Finland/THL-202118472/2021|EPI_ISL_2557209|2021-05-20	29855	0	passed
hCoV-19/Finland/12054/2021|EPI_ISL_3644943|2021-07-27	29853	0	passed
hCoV-19/Finland/11176/2021|EPI_ISL_3644669|2021-07-18	29838	0	passed
hCoV-19/Finland/9748/2021|EPI_ISL_3135162|2021-07-05	29833	0	passed
hCoV-19/Finland/8233/2021|EPI_ISL_3015008|2021-06-05	29851	0	passed
hCoV-19/Finland/THL-202122129/2021|EPI_ISL_3230413|2021-07-08	29619	0	passed
hCoV-19/Finland/THL-202122617/2021|EPI_ISL_3832243|2021-07-19	29832	0	passed
hCoV-19/Finland/9871/2021|EPI_ISL_3135238|2021-07-08	29853	0.18	passed
hCoV-19/Finland/THL-202121393/2021|EPI_ISL_3020920|2021-06-17	29839	0	passed
hCoV-19/Finland/11023/2021|EPI_ISL_3644512|2021-07-21	29852	0	passed
hCoV-19/Finland/11327/2021|EPI_ISL_4093486|2021-07-26	29855	0	passed
hCoV-19/Finland/THL-202121846/2021|EPI_ISL_3230635|2021-07-08	29824	0.52	passed
hCoV-19/Finland/11443/2021|EPI_ISL_4093404|2021-07-21	29855	0	passed
hCoV-19/Finland/10312/2021|EPI_ISL_3135478|2021-07-13	29830	0	passed
hCoV-19/Finland/THL-202121965/2021|EPI_ISL_3230689|2021-07-10	29850	0	passed
hCoV-19/Finland/10822/2021|EPI_ISL_4092953|2021-07-19	29855	0	passed
hCoV-19/Finland/9479/2021|EPI_ISL_4093177|2021-06-24	29854	0	passed
hCoV-19/Finland/THL-202121695/2021|EPI_ISL_3230534|2021-07-05	29851	0	passed
hCoV-19/Finland/9715/2021|EPI_ISL_3135148|2021-07-03	29853	0.41	passed
hCoV-19/Finland/9213/2021|EPI_ISL_4093051|2021-06-24	29855	0	passed
hCoV-19/Finland/9378/2021|EPI_ISL_3135049|2021-06-27	29833	0	passed
hCoV-19/Finland/THL-202122194/2021|EPI_ISL_3831923|2021-07-13	29852	0	passed
hCoV-19/Finland/THL-202121727/2021|EPI_ISL_3230555|2021-06-28	29824	0	passed
hCoV-19/Finland/11338/2021|EPI_ISL_4093480|2021-07-26	29856	0	passed
hCoV-19/Finland/10492/2021|EPI_ISL_3644855|2021-07-15	29835	0	passed
hCoV-19/Finland/9707/2021|EPI_ISL_3135142|2021-07-03	29832	1.07	passed
hCoV-19/Finland/9477/2021|EPI_ISL_4093175|2021-06-24	29855	0	passed
hCoV-19/Finland/11597/2021|EPI_ISL_4093263|2021-07-26	29855	0	passed
hCoV-19/Finland/9688/2021|EPI_ISL_3135127|2021-07-04	29839	0.18	passed
hCoV-19/Finland/10174/2021|EPI_ISL_3644597|2021-07-12	29854	0	passed
hCoV-19/Finland/9203/2021|EPI_ISL_3135060|2021-06-25	29845	0.63	passed
hCoV-19/Finland/TRE26521_5/2021|EPI_ISL_2467935|2021-05-16	29836	0	passed
hCoV-19/Finland/10143/2021|EPI_ISL_3644571|2021-07-12	29854	0	passed
hCoV-19/Finland/THL-202122464/2021|EPI_ISL_3832134|2021-07-21	29833	0	passed
hCoV-19/Finland/11937/2021|EPI_ISL_3645321|2021-07-29	29838	0	passed
hCoV-19/Finland/THL-202121885/2021|EPI_ISL_3230665|2021-07-06	29855	0	passed
hCoV-19/Finland/THL-202122785/2021|EPI_ISL_4235803|2021-07-30	29856	0	passed
hCoV-19/Finland/THL-202121604/2021|EPI_ISL_3230477|2021-06-25	29826	0	passed
hCoV-19/Finland/10893/2021|EPI_ISL_4092989|2021-07-20	29855	0	passed
hCoV-19/Finland/10379/2021|EPI_ISL_3644889|2021-07-14	29855	0	passed
hCoV-19/Finland/11008/2021|EPI_ISL_3644541|2021-07-21	29842	0	passed
hCoV-19/Finland/11713/2021|EPI_ISL_3644916|2021-07-28	29853	0	passed
hCoV-19/Finland/11036/2021|EPI_ISL_3644442|2021-07-21	29772	0	passed
hCoV-19/Finland/THL-202121752/2021|EPI_ISL_3230573|2021-06-30	29823	0	passed
hCoV-19/Finland/THL-202119294/2021|EPI_ISL_3020784|2021-06-08	29828	0	passed
hCoV-19/Finland/10410/2021|EPI_ISL_3644797|2021-07-15	29850	0	passed
hCoV-19/Finland/THL-202121876/2021|EPI_ISL_3230657|2021-07-12	29852	0	passed
hCoV-19/Finland/9011/2021|EPI_ISL_3135766|2021-06-22	29625	0	passed
hCoV-19/Finland/11426/2021|EPI_ISL_4093420|2021-07-20	29855	0	passed
hCoV-19/Finland/11000/2021|EPI_ISL_3644537|2021-07-21	29857	0	passed
hCoV-19/Finland/THL-202118329/2021|EPI_ISL_2557192|2021-05-20	29852	0	passed
hCoV-19/Finland/10205/2021|EPI_ISL_3644621|2021-07-12	29855	0	passed
hCoV-19/Finland/THL-202118914/2021|EPI_ISL_3020543|2021-05-30	29827	0	passed
hCoV-19/Finland/10166/2021|EPI_ISL_3644590|2021-07-12	29853	0	passed
hCoV-19/Finland/THL-202121653/2021|EPI_ISL_3230503|2021-06-29	29825	0	passed
hCoV-19/Finland/THL-202122780/2021|EPI_ISL_4235777|2021-07-29	29854	0	passed
hCoV-19/Finland/THL-202121688/2021|EPI_ISL_3230528|2021-07-03	29850	0	passed
hCoV-19/Finland/10871/2021|EPI_ISL_4092978|2021-07-20	29854	0	passed
hCoV-19/Finland/10478/2021|EPI_ISL_3644844|2021-07-15	29854	0	passed
hCoV-19/Finland/THL-202122553/2021|EPI_ISL_3832201|2021-07-26	29855	0	passed
hCoV-19/Finland/11946/2021|EPI_ISL_3645324|2021-07-29	29831	0	passed
hCoV-19/Finland/THL-202118346/2021|EPI_ISL_2645142|2021-05-22	29831	0	passed
hCoV-19/Finland/10637/2021|EPI_ISL_3135596|2021-07-16	29830	0	passed
hCoV-19/Finland/THL-202117361/2021|EPI_ISL_2644898|2021-05-07	29838	0	passed
hCoV-19/Finland/THL-202118467/2021|EPI_ISL_2557206|2021-05-19	29854	0	passed
hCoV-19/Finland/THL-202121602/2021|EPI_ISL_3230476|2021-06-25	29825	0	passed
hCoV-19/Finland/9840/2021|EPI_ISL_3135215|2021-07-08	29853	0	passed
hCoV-19/Finland/11947/2021|EPI_ISL_3645325|2021-07-29	29856	0	passed
hCoV-19/Finland/THL-202122332/2021|EPI_ISL_3832033|2021-07-19	29851	0	passed
hCoV-19/Finland/10004/2021|EPI_ISL_3135296|2021-07-10	29830	0	passed
hCoV-19/Finland/11016/2021|EPI_ISL_3644547|2021-07-21	29855	0	passed
hCoV-19/Finland/THL-202121969/2021|EPI_ISL_3230692|2021-07-06	29852	0	passed
hCoV-19/Finland/11177/2021|EPI_ISL_3644670|2021-07-18	29831	0	passed
hCoV-19/Finland/10586/2021|EPI_ISL_3135555|2021-07-17	29824	0	passed
hCoV-19/Finland/8405/2021|EPI_ISL_3015015|2021-06-07	29849	0	passed
hCoV-19/Finland/11578/2021|EPI_ISL_4093280|2021-07-26	29855	0	passed
hCoV-19/Finland/9656/2021|EPI_ISL_4093243|2021-06-30	29854	0	passed
hCoV-19/Finland/11246/2021|EPI_ISL_4093545|2021-07-23	29855	0	passed
hCoV-19/Finland/THL-202122448/2021|EPI_ISL_3832124|2021-07-21	29853	0	passed
hCoV-19/Finland/11180/2021|EPI_ISL_3644673|2021-07-19	29853	0	passed
hCoV-19/Finland/8188/2021|EPI_ISL_3015006|2021-06-02	29844	0	passed
hCoV-19/Finland/9460/2021|EPI_ISL_4093160|2021-06-25	29855	0	passed
hCoV-19/Finland/9882/2021|EPI_ISL_3135249|2021-07-08	29853	0.2	passed
hCoV-19/Finland/9665/2021|EPI_ISL_4093252|2021-06-30	29854	0	passed
hCoV-19/Finland/THL-202122676/2021|EPI_ISL_4235844|2021-07-29	29706	0	passed
hCoV-19/Finland/8924/2021|EPI_ISL_3135716|2021-06-21	29855	0	passed
hCoV-19/Finland/THL-202121753/2021|EPI_ISL_3230574|2021-06-30	29838	0	passed
hCoV-19/Finland/10552/2021|EPI_ISL_3135527|2021-07-18	29830	0	passed
hCoV-19/Finland/THL-202122875/2021|EPI_ISL_4235820|2021-07-31	29855	0	passed
hCoV-19/Finland/9315/2021|EPI_ISL_3135000|2021-06-26	29830	1.29	passed
hCoV-19/Finland/9481/2021|EPI_ISL_4093179|2021-06-24	29854	0	passed
hCoV-19/Finland/THL-202122136/2021|EPI_ISL_3230369|2021-07-03	29839	0	passed
hCoV-19/Finland/THL-202122656/2021|EPI_ISL_4235846|2021-07-26	29700	0	passed
hCoV-19/Finland/THL-202122539/2021|EPI_ISL_3832304|2021-07-22	29780	0.01	passed
hCoV-19/Finland/THL-202118098/2021|EPI_ISL_2557178|2021-05-12	29857	0	passed
hCoV-19/Finland/10444/2021|EPI_ISL_3644820|2021-07-15	29855	0	passed
hCoV-19/Finland/11872/2021|EPI_ISL_3645286|2021-07-29	29829	0	passed
hCoV-19/Finland/11703/2021|EPI_ISL_3644490|2021-07-28	29826	0	passed
hCoV-19/Finland/10699/2021|EPI_ISL_4092867|2021-07-16	29855	0	passed
hCoV-19/Finland/11427/2021|EPI_ISL_4093419|2021-07-22	29855	0	passed
hCoV-19/Finland/THL-202122106/2021|EPI_ISL_3230734|2021-07-03	29853	0	passed
hCoV-19/Finland/11580/2021|EPI_ISL_4093278|2021-07-25	29855	0	passed
hCoV-19/Finland/THL-202122246/2021|EPI_ISL_3831966|2021-07-14	29852	0	passed
hCoV-19/Finland/10577/2021|EPI_ISL_3135547|2021-07-17	29830	0	passed
hCoV-19/Finland/THL-202121917/2021|EPI_ISL_3230328|2021-07-12	29860	0	passed
hCoV-19/Finland/11460/2021|EPI_ISL_4093388|2021-07-21	29855	0	passed
hCoV-19/Finland/11582/2021|EPI_ISL_4093277|2021-07-26	29855	0	passed
hCoV-19/Finland/8975/2021|EPI_ISL_3135737|2021-06-22	29856	0	passed
hCoV-19/Finland/8062/2021|EPI_ISL_3014894|2021-05-29	29844	0.72	passed
hCoV-19/Finland/THL-202122751/2021|EPI_ISL_4235847|2021-07-28	29686	0	passed
hCoV-19/Finland/9619/2021|EPI_ISL_4093212|2021-07-01	29856	0	passed
hCoV-19/Finland/THL-202119244/2021|EPI_ISL_3020751|2021-06-02	29824	0	passed
hCoV-19/Finland/THL-202121605/2021|EPI_ISL_3230478|2021-06-25	29854	0	passed
hCoV-19/Finland/10390/2021|EPI_ISL_3644896|2021-07-14	29856	0	passed
hCoV-19/Finland/THL-202121541/2021|EPI_ISL_3230447|2021-06-24	29824	0	passed
hCoV-19/Finland/THL-202121475/2021|EPI_ISL_3020971|2021-06-25	29831	0	passed
hCoV-19/Finland/THL-202121401/2021|EPI_ISL_3020926|2021-06-17	29851	0	passed
hCoV-19/Finland/11063/2021|EPI_ISL_3644732|2021-07-21	29839	0	passed
hCoV-19/Finland/9177/2021|EPI_ISL_3135888|2021-06-24	29833	0	passed
hCoV-19/Finland/8807/2021|EPI_ISL_3135645|2021-06-20	29856	0	passed
hCoV-19/Finland/THL-202119449/2021|EPI_ISL_3020875|2021-06-17	29850	0	passed
hCoV-19/Finland/THL-202122472/2021|EPI_ISL_3832141|2021-07-21	29829	0	passed
hCoV-19/Finland/THL-202118917/2021|EPI_ISL_3020546|2021-05-28	29846	0	passed
hCoV-19/Finland/THL-202121396/2021|EPI_ISL_3020923|2021-06-18	29853	0	passed
hCoV-19/Finland/THL-202122330/2021|EPI_ISL_3832031|2021-07-21	29856	0	passed
hCoV-19/Finland/12164/2021|EPI_ISL_3645021|2021-07-31	29833	0	passed
hCoV-19/Finland/THL-202121888/2021|EPI_ISL_3230668|2021-07-06	29857	0	passed
hCoV-19/Finland/11553/2021|EPI_ISL_4093302|2021-07-25	29854	0	passed
hCoV-19/Finland/THL-202121856/2021|EPI_ISL_3230644|2021-07-09	29856	0	passed
hCoV-19/Finland/11480/2021|EPI_ISL_4093371|2021-07-22	29855	0	passed
hCoV-19/Finland/11513/2021|EPI_ISL_4093340|2021-07-25	29855	0	passed
hCoV-19/Finland/9578/2021|EPI_ISL_3135112|2021-06-30	29853	0.96	passed
hCoV-19/Finland/THL-202118431/2021|EPI_ISL_2557198|2021-05-21	29851	0	passed
hCoV-19/Finland/10163/2021|EPI_ISL_3644588|2021-07-12	29853	0	passed
hCoV-19/Finland/9037/2021|EPI_ISL_3135790|2021-06-23	29583	0	passed
hCoV-19/Finland/THL-202122522/2021|EPI_ISL_3832180|2021-07-29	29830	0	passed
hCoV-19/Finland/THL-202122161/2021|EPI_ISL_3230384|2021-07-08	29859	0	passed
hCoV-19/Finland/9912/2021|EPI_ISL_3135277|2021-07-08	29853	0.2	passed
hCoV-19/Finland/10185/2021|EPI_ISL_3644605|2021-07-12	29855	0	passed
hCoV-19/Finland/9704/2021|EPI_ISL_3135140|2021-07-03	29857	1.22	passed
hCoV-19/Finland/10304/2021|EPI_ISL_3135471|2021-07-13	29829	0	passed
hCoV-19/Finland/9078/2021|EPI_ISL_3135817|2021-06-23	29857	0	passed
hCoV-19/Finland/8852/2021|EPI_ISL_3135667|2021-06-18	29855	0	passed
hCoV-19/Finland/11367/2021|EPI_ISL_4093458|2021-07-26	29855	0	passed
hCoV-19/Finland/11080/2021|EPI_ISL_3644742|2021-07-22	29853	0	passed
hCoV-19/Finland/9433/2021|EPI_ISL_4093136|2021-06-25	29855	0	passed
hCoV-19/Finland/THL-202122214/2021|EPI_ISL_3831939|2021-07-12	29853	0	passed
hCoV-19/Finland/10961/2021|EPI_ISL_3644519|2021-07-20	29857	0	passed
hCoV-19/Finland/THL-202121982/2021|EPI_ISL_3230341|2021-07-06	29830	0	passed
hCoV-19/Finland/10282/2021|EPI_ISL_3135454|2021-07-13	29830	0	passed
hCoV-19/Finland/9304/2021|EPI_ISL_3134989|2021-06-27	29833	1.45	passed
hCoV-19/Finland/9867/2021|EPI_ISL_3135234|2021-07-08	29841	0	passed
hCoV-19/Finland/THL-202122441/2021|EPI_ISL_3832118|2021-07-21	29852	0	passed
hCoV-19/Finland/THL-202121670/2021|EPI_ISL_3230515|2021-06-29	29851	0	passed
hCoV-19/Finland/12072/2021|EPI_ISL_3644960|2021-07-28	29853	0	passed
hCoV-19/Finland/9385/2021|EPI_ISL_3135062|2021-06-26	29848	0.77	passed
hCoV-19/Finland/9613/2021|EPI_ISL_4093207|2021-07-04	29856	0	passed
hCoV-19/Finland/10017/2021|EPI_ISL_3135308|2021-07-05	29855	0	passed
hCoV-19/Finland/THL-202121970/2021|EPI_ISL_3230693|2021-07-06	29851	0	passed
hCoV-19/Finland/9119/2021|EPI_ISL_3135847|2021-06-23	29856	0	passed
hCoV-19/Finland/THL-202122651/2021|EPI_ISL_3832268|2021-07-24	29827	0	passed
hCoV-19/Finland/THL-202122603/2021|EPI_ISL_3832231|2021-07-20	29832	0	passed
hCoV-19/Finland/11312/2021|EPI_ISL_4093498|2021-07-23	29856	0	passed
hCoV-19/Finland/THL-202122036/2021|EPI_ISL_3831885|2021-07-18	29856	0	passed
hCoV-19/Finland/THL-202122791/2021|EPI_ISL_4235809|2021-07-29	29852	0	passed
hCoV-19/Finland/12121/2021|EPI_ISL_3644995|2021-07-28	29838	0	passed
hCoV-19/Finland/THL-202122361/2021|EPI_ISL_3832056|2021-07-26	29855	0	passed
hCoV-19/Finland/10514/2021|EPI_ISL_3135495|2021-07-13	29828	0	passed
hCoV-19/Finland/THL-202122615/2021|EPI_ISL_3832241|2021-07-20	29850	0	passed
hCoV-19/Finland/11093/2021|EPI_ISL_3644755|2021-07-22	29831	0	passed
hCoV-19/Finland/8989/2021|EPI_ISL_3135746|2021-06-22	29856	0	passed
hCoV-19/Finland/10441/2021|EPI_ISL_3644817|2021-07-15	29835	0	passed
hCoV-19/Finland/11324/2021|EPI_ISL_4093488|2021-07-23	29855	0	passed
hCoV-19/Finland/10656/2021|EPI_ISL_3135610|2021-07-15	29607	0	passed
hCoV-19/Finland/THL-202122880/2021|EPI_ISL_4235880|2021-07-31	29604	0	passed
hCoV-19/Finland/11875/2021|EPI_ISL_3645289|2021-07-29	29852	0	passed
hCoV-19/Finland/10019/2021|EPI_ISL_3135310|2021-07-05	29844	0	passed
hCoV-19/Finland/11124/2021|EPI_ISL_3644783|2021-07-22	29854	0	passed
hCoV-19/Finland/THL-202122845/2021|EPI_ISL_4235875|2021-07-27	29609	0	passed
hCoV-19/Finland/THL-202122139/2021|EPI_ISL_3230370|2021-07-10	29850	0	passed
hCoV-19/Finland/THL-202121608/2021|EPI_ISL_3230481|2021-06-25	29840	0	passed
hCoV-19/Finland/THL-202121886/2021|EPI_ISL_3230666|2021-07-07	29829	0	passed
hCoV-19/Finland/THL-202122057/2021|EPI_ISL_3831901|2021-07-17	29852	0	passed
hCoV-19/Finland/12094/2021|EPI_ISL_3644976|2021-07-27	29852	0	passed
hCoV-19/Finland/THL-202121926/2021|EPI_ISL_3230309|2021-07-07	29769	0	passed
hCoV-19/Finland/8856/2021|EPI_ISL_3135669|2021-06-19	29855	0	passed
hCoV-19/Finland/10851/2021|EPI_ISL_4092965|2021-07-19	29856	0	passed
hCoV-19/Finland/THL-202121916/2021|EPI_ISL_3230327|2021-07-09	29839	0	passed
hCoV-19/Finland/9260/2021|EPI_ISL_4093093|2021-06-25	29855	0	passed
hCoV-19/Finland/9153/2021|EPI_ISL_3135868|2021-06-20	29853	0	passed
hCoV-19/Finland/9397/2021|EPI_ISL_3135072|2021-06-26	29857	0.65	passed
hCoV-19/Finland/THL-202118913/2021|EPI_ISL_3020542|2021-05-28	29828	0	passed
hCoV-19/Finland/THL-202121994/2021|EPI_ISL_3230348|2021-07-07	29857	0	passed
hCoV-19/Finland/8187/2021|EPI_ISL_3015005|2021-06-02	29833	0	passed
hCoV-19/Finland/THL-202122895/2021|EPI_ISL_4235788|2021-07-31	29853	0	passed
hCoV-19/Finland/10347/2021|EPI_ISL_3644872|2021-07-14	29846	0	passed
hCoV-19/Finland/THL-202117227/2021|EPI_ISL_2363998|2021-04-28	29855	0	passed
hCoV-19/Finland/THL-202122155/2021|EPI_ISL_3230412|2021-07-06	29612	0	passed
hCoV-19/Finland/THL-202121790/2021|EPI_ISL_3230603|2021-07-03	29825	0	passed
hCoV-19/Finland/10196/2021|EPI_ISL_3644613|2021-07-12	29835	0	passed
hCoV-19/Finland/8951/2021|EPI_ISL_3135725|2021-06-21	29855	0	passed
hCoV-19/Finland/11211/2021|EPI_ISL_3644703|2021-07-25	29847	0	passed
hCoV-19/Finland/11528/2021|EPI_ISL_4093327|2021-07-25	29855	0	passed
hCoV-19/Finland/THL-202122351/2021|EPI_ISL_3832049|2021-07-21	29852	0	passed
hCoV-19/Finland/THL-202122239/2021|EPI_ISL_3831960|2021-07-14	29846	0	passed
hCoV-19/Finland/10727/2021|EPI_ISL_4092887|2021-07-18	29856	0	passed
hCoV-19/Finland/9972/2021|EPI_ISL_3135350|2021-07-06	29833	0	passed
hCoV-19/Finland/11728/2021|EPI_ISL_3644919|2021-07-28	29833	0	passed
hCoV-19/Finland/10780/2021|EPI_ISL_4092916|2021-07-19	29855	0	passed
hCoV-19/Finland/10297/2021|EPI_ISL_3135466|2021-07-13	29828	0	passed
hCoV-19/Finland/THL-202117287/2021|EPI_ISL_2644848|2021-05-07	29842	0.02	passed
hCoV-19/Finland/12204/2021|EPI_ISL_3645045|2021-07-31	29833	0	passed
hCoV-19/Finland/11068/2021|EPI_ISL_3644736|2021-07-21	29854	0	passed
hCoV-19/Finland/THL-202122687/2021|EPI_ISL_4235700|2021-07-28	29827	0	passed
hCoV-19/Finland/11241/2021|EPI_ISL_4093548|2021-07-25	29855	0	passed
hCoV-19/Finland/THL-202122269/2021|EPI_ISL_3831985|2021-07-16	29854	0	passed
hCoV-19/Finland/10413/2021|EPI_ISL_3644800|2021-07-15	29854	0	passed
hCoV-19/Finland/9668/2021|EPI_ISL_4093254|2021-06-30	29856	0	passed
hCoV-19/Finland/11019/2021|EPI_ISL_3644444|2021-07-21	29789	0	passed
hCoV-19/Finland/THL-202121963/2021|EPI_ISL_3230687|2021-07-10	29850	0	passed
hCoV-19/Finland/9337/2021|EPI_ISL_3135018|2021-06-27	29852	0	passed
hCoV-19/Finland/10786/2021|EPI_ISL_4092920|2021-07-19	29855	0	passed
hCoV-19/Finland/THL-202122495/2021|EPI_ISL_3832158|2021-07-21	29839	0	passed
hCoV-19/Finland/THL-202121657/2021|EPI_ISL_3230507|2021-06-25	29844	0	passed
hCoV-19/Finland/11694/2021|EPI_ISL_3644907|2021-07-28	29852	0	passed
hCoV-19/Finland/THL-202121791/2021|EPI_ISL_3230431|2021-06-27	29822	0.71	passed
hCoV-19/Finland/9313/2021|EPI_ISL_3134998|2021-06-26	29859	0	passed
hCoV-19/Finland/12144/2021|EPI_ISL_3645010|2021-07-30	29831	0	passed
hCoV-19/Finland/THL-202122280/2021|EPI_ISL_3831995|2021-07-15	29854	0	passed
hCoV-19/Finland/THL-202118186/2021|EPI_ISL_2645060|2021-05-12	29855	0	passed
hCoV-19/Finland/9592/2021|EPI_ISL_4093194|2021-07-01	29855	0	passed
hCoV-19/Finland/8895/2021|EPI_ISL_3135699|2021-06-21	29857	0	passed
hCoV-19/Finland/11140/2021|EPI_ISL_3644638|2021-07-18	29833	0	passed
hCoV-19/Finland/10466/2021|EPI_ISL_3644834|2021-07-15	29840	0	passed
hCoV-19/Finland/12107/2021|EPI_ISL_3644987|2021-07-28	29853	0	passed
hCoV-19/Finland/9838/2021|EPI_ISL_3135195|2021-07-07	29853	0.18	passed
hCoV-19/Finland/9399/2021|EPI_ISL_3135074|2021-06-24	29838	1.44	passed
hCoV-19/Finland/9661/2021|EPI_ISL_4093248|2021-07-01	29855	0	passed
hCoV-19/Finland/9309/2021|EPI_ISL_3134994|2021-06-26	29844	1.16	passed
hCoV-19/Finland/9594/2021|EPI_ISL_4093196|2021-07-01	29855	0	passed
hCoV-19/Finland/THL-202122554/2021|EPI_ISL_3832202|2021-07-26	29829	0	passed
hCoV-19/Finland/9414/2021|EPI_ISL_4093123|2021-06-24	29855	0	passed
hCoV-19/Finland/THL-202122109/2021|EPI_ISL_3230307|2021-07-05	29786	0	passed
hCoV-19/Finland/10627/2021|EPI_ISL_3135588|2021-07-17	29830	0	passed
hCoV-19/Finland/10615/2021|EPI_ISL_3135577|2021-07-15	29830	0	passed
hCoV-19/Finland/9993/2021|EPI_ISL_3135369|2021-07-11	29829	0	passed
hCoV-19/Finland/TRE26145_9/2021|EPI_ISL_2466841|2021-05-12	29836	0	passed
hCoV-19/Finland/10946/2021|EPI_ISL_4093029|2021-07-20	29855	0	passed
hCoV-19/Finland/THL-202121745/2021|EPI_ISL_3230567|2021-06-30	29823	0	passed
hCoV-19/Finland/THL-202121701/2021|EPI_ISL_3230539|2021-07-02	29825	0	passed
hCoV-19/Finland/THL-202122462/2021|EPI_ISL_3832132|2021-07-19	29852	0	passed
hCoV-19/Finland/8810/2021|EPI_ISL_3135646|2021-06-20	29857	0	passed
hCoV-19/Finland/10241/2021|EPI_ISL_3135422|2021-07-13	29830	0	passed
hCoV-19/Finland/11548/2021|EPI_ISL_4093307|2021-07-24	29855	0	passed
hCoV-19/Finland/10793/2021|EPI_ISL_4092927|2021-07-19	29855	0	passed
hCoV-19/Finland/11472/2021|EPI_ISL_4093378|2021-07-21	29855	0	passed
hCoV-19/Finland/11178/2021|EPI_ISL_3644671|2021-07-18	29854	0	passed
hCoV-19/Finland/9930/2021|EPI_ISL_3135315|2021-07-04	29844	0	passed
hCoV-19/Finland/9474/2021|EPI_ISL_4093172|2021-06-24	29854	0	passed
hCoV-19/Finland/12085/2021|EPI_ISL_3644970|2021-07-26	29846	0	passed
hCoV-19/Finland/THL-202121722/2021|EPI_ISL_3230552|2021-06-29	29845	0	passed
hCoV-19/Finland/7325/2021|EPI_ISL_3014904|2021-05-04	29829	0	passed
hCoV-19/Finland/THL-202121962/2021|EPI_ISL_3230686|2021-07-09	29849	0	passed
hCoV-19/Finland/9703/2021|EPI_ISL_3135139|2021-07-03	29827	0.59	passed
hCoV-19/Finland/10930/2021|EPI_ISL_4093016|2021-07-20	29854	0	passed
hCoV-19/Finland/THL-202118171/2021|EPI_ISL_2645047|2021-05-10	29845	0	passed
hCoV-19/Finland/11588/2021|EPI_ISL_4093272|2021-07-26	29854	0	passed
hCoV-19/Finland/THL-202122037/2021|EPI_ISL_3831886|2021-07-15	29852	0	passed
hCoV-19/Finland/TRE28143_9/2021|EPI_ISL_2975134|2021-06-23	29796	0	passed
hCoV-19/Finland/THL-202122685/2021|EPI_ISL_4235896|2021-07-30	29785	0.01	passed
hCoV-19/Finland/9421/2021|EPI_ISL_4093129|2021-06-24	29856	0	passed
hCoV-19/Finland/THL-202122059/2021|EPI_ISL_3831903|2021-07-16	29849	0	passed
hCoV-19/Finland/THL-202122304/2021|EPI_ISL_3832011|2021-07-16	29824	0	passed
hCoV-19/Finland/11061/2021|EPI_ISL_3644730|2021-07-22	29856	0	passed
hCoV-19/Finland/9864/2021|EPI_ISL_3135231|2021-07-08	29852	0	passed
hCoV-19/Finland/10399/2021|EPI_ISL_3644901|2021-07-14	29856	0	passed
hCoV-19/Finland/10340/2021|EPI_ISL_3644868|2021-07-14	29854	0	passed
hCoV-19/Finland/10940/2021|EPI_ISL_4093024|2021-07-20	29854	0	passed
hCoV-19/Finland/THL-202121864/2021|EPI_ISL_3230649|2021-07-12	29826	0	passed
hCoV-19/Finland/11529/2021|EPI_ISL_4093326|2021-07-23	29855	0	passed
hCoV-19/Finland/THL-202122520/2021|EPI_ISL_3832178|2021-07-24	29838	0	passed
hCoV-19/Finland/THL-202121417/2021|EPI_ISL_3020936|2021-06-16	29845	0	passed
hCoV-19/Finland/10046/2021|EPI_ISL_3135213|2021-07-10	29833	0.27	passed
hCoV-19/Finland/12069/2021|EPI_ISL_3644957|2021-07-27	29850	0	passed
hCoV-19/Finland/THL-202121324/2021|EPI_ISL_3020878|2021-06-17	29855	0	passed
hCoV-19/Finland/9631/2021|EPI_ISL_4093221|2021-06-29	29855	0	passed
hCoV-19/Finland/9579/2021|EPI_ISL_3135113|2021-06-30	29861	0.83	passed
hCoV-19/Finland/10144/2021|EPI_ISL_3644572|2021-07-12	29832	0	passed
hCoV-19/Finland/THL-202122345/2021|EPI_ISL_3832044|2021-07-21	29837	0	passed
hCoV-19/Finland/8891/2021|EPI_ISL_3135695|2021-06-18	29855	0	passed
hCoV-19/Finland/10151/2021|EPI_ISL_3644578|2021-07-12	29857	0	passed
hCoV-19/Finland/10608/2021|EPI_ISL_3135570|2021-07-16	29830	0	passed
hCoV-19/Finland/THL-202121454/2021|EPI_ISL_3020955|2021-06-17	29856	0	passed
hCoV-19/Finland/11113/2021|EPI_ISL_3644773|2021-07-22	29857	0	passed
hCoV-19/Finland/10488/2021|EPI_ISL_3644851|2021-07-15	29852	0	passed
hCoV-19/Finland/THL-202122818/2021|EPI_ISL_4235701|2021-07-26	29852	0	passed
hCoV-19/Finland/11422/2021|EPI_ISL_4093422|2021-07-21	29855	0	passed
hCoV-19/Finland/THL-202122605/2021|EPI_ISL_3832233|2021-07-28	29850	0	passed
hCoV-19/Finland/THL-202122349/2021|EPI_ISL_3832047|2021-07-04	29853	0	passed
hCoV-19/Finland/THL-202122485/2021|EPI_ISL_3832148|2021-07-20	29852	0	passed
hCoV-19/Finland/9664/2021|EPI_ISL_4093251|2021-07-01	29854	0	passed
hCoV-19/Finland/9662/2021|EPI_ISL_4093249|2021-07-01	29854	0	passed
hCoV-19/Finland/10502/2021|EPI_ISL_3135485|2021-07-13	29828	0	passed
hCoV-19/Finland/THL-202121743/2021|EPI_ISL_3230566|2021-06-30	29855	0	passed
hCoV-19/Finland/9279/2021|EPI_ISL_4093107|2021-06-24	29855	0	passed
hCoV-19/Finland/9822/2021|EPI_ISL_3135184|2021-07-07	29832	0	passed
hCoV-19/Finland/9355/2021|EPI_ISL_3135033|2021-06-27	29831	1.55	passed
hCoV-19/Finland/THL-202122086/2021|EPI_ISL_3230718|2021-07-07	29851	0	passed
hCoV-19/Finland/9330/2021|EPI_ISL_3135012|2021-06-26	29851	0.6	passed
hCoV-19/Finland/THL-202122881/2021|EPI_ISL_4235753|2021-07-30	29851	0	passed
hCoV-19/Finland/THL-202121986/2021|EPI_ISL_3230344|2021-07-05	29834	0	passed
hCoV-19/Finland/THL-202122375/2021|EPI_ISL_3832066|2021-07-20	29825	0	passed
hCoV-19/Finland/THL-202122582/2021|EPI_ISL_3832219|2021-07-21	29846	0.01	passed
hCoV-19/Finland/9350/2021|EPI_ISL_3135029|2021-06-26	29853	1.07	passed
hCoV-19/Finland/THL-202118518/2021|EPI_ISL_3020527|2021-05-26	29855	0	passed
hCoV-19/Finland/9470/2021|EPI_ISL_4093168|2021-06-27	29855	0	passed
hCoV-19/Finland/10287/2021|EPI_ISL_3135458|2021-07-13	29830	0	passed
hCoV-19/Finland/8173/2021|EPI_ISL_3014978|2021-05-31	29853	0	passed
hCoV-19/Finland/12142/2021|EPI_ISL_3645008|2021-07-31	29833	0	passed
hCoV-19/Finland/9449/2021|EPI_ISL_4093149|2021-06-25	29855	0	passed
hCoV-19/Finland/THL-202118464/2021|EPI_ISL_2557205|2021-05-20	29856	0	passed
hCoV-19/Finland/10283/2021|EPI_ISL_3135455|2021-07-13	29830	0	passed
hCoV-19/Finland/THL-202122353/2021|EPI_ISL_3832050|2021-07-07	29856	0	passed
hCoV-19/Finland/10222/2021|EPI_ISL_3644634|2021-07-12	29853	0	passed
hCoV-19/Finland/10326/2021|EPI_ISL_3644862|2021-07-14	29857	0	passed
hCoV-19/Finland/10099/2021|EPI_ISL_3135405|2021-07-11	29828	0	passed
hCoV-19/Finland/THL-202118463/2021|EPI_ISL_2557204|2021-05-20	29855	0	passed
hCoV-19/Finland/11215/2021|EPI_ISL_3644706|2021-07-25	29832	0	passed
hCoV-19/Finland/THL-202122613/2021|EPI_ISL_3832239|2021-07-23	29836	0	passed
hCoV-19/Finland/8812/2021|EPI_ISL_3135647|2021-06-18	29855	0	passed
hCoV-19/Finland/THL-202122387/2021|EPI_ISL_3832077|2021-07-23	29838	0	passed
hCoV-19/Finland/11206/2021|EPI_ISL_3644699|2021-07-20	29851	0	passed
hCoV-19/Finland/10517/2021|EPI_ISL_3135498|2021-07-13	29830	0	passed
hCoV-19/Finland/11122/2021|EPI_ISL_3644781|2021-07-22	29855	0	passed
hCoV-19/Finland/THL-202121587/2021|EPI_ISL_3230470|2021-06-21	29842	0	passed
hCoV-19/Finland/THL-202122493/2021|EPI_ISL_3832156|2021-07-20	29850	0	passed
hCoV-19/Finland/THL-202122489/2021|EPI_ISL_3832152|2021-07-20	29831	0	passed
hCoV-19/Finland/10062/2021|EPI_ISL_3135383|2021-07-09	29830	0	passed
hCoV-19/Finland/10720/2021|EPI_ISL_4092883|2021-07-18	29855	0	passed
hCoV-19/Finland/9347/2021|EPI_ISL_3135026|2021-06-26	29843	0.64	passed
hCoV-19/Finland/8834/2021|EPI_ISL_3135658|2021-06-20	29857	0	passed
hCoV-19/Finland/11534/2021|EPI_ISL_4093321|2021-07-23	29855	0	passed
hCoV-19/Finland/12047/2021|EPI_ISL_3644938|2021-07-27	29855	0	passed
hCoV-19/Finland/11192/2021|EPI_ISL_3644685|2021-07-19	29834	0	passed
hCoV-19/Finland/9489/2021|EPI_ISL_4093183|2021-06-28	29855	0	passed
hCoV-19/Finland/9875/2021|EPI_ISL_3135242|2021-07-08	29850	0.19	passed
hCoV-19/Finland/THL-202122551/2021|EPI_ISL_3832308|2021-07-27	29786	0	passed
hCoV-19/Finland/10095/2021|EPI_ISL_3135403|2021-07-11	29828	0	passed
hCoV-19/Finland/11157/2021|EPI_ISL_3644653|2021-07-19	29845	0	passed
hCoV-19/Finland/THL-202122123/2021|EPI_ISL_3230432|2021-07-08	29717	0	passed
hCoV-19/Finland/10724/2021|EPI_ISL_4092885|2021-07-17	29855	0	passed
hCoV-19/Finland/9960/2021|EPI_ISL_3135339|2021-07-02	29853	0	passed
hCoV-19/Finland/THL-202121956/2021|EPI_ISL_3230684|2021-07-05	29837	0	passed
hCoV-19/Finland/10909/2021|EPI_ISL_4092999|2021-07-20	29856	0	passed
hCoV-19/Finland/11466/2021|EPI_ISL_4093382|2021-07-22	29855	0	passed
hCoV-19/Finland/THL-202121988/2021|EPI_ISL_3230345|2021-07-05	29839	0	passed
hCoV-19/Finland/11474/2021|EPI_ISL_4093376|2021-07-21	29855	0	passed
hCoV-19/Finland/THL-202121642/2021|EPI_ISL_3230495|2021-06-29	29852	0	passed
hCoV-19/Finland/9178/2021|EPI_ISL_3135889|2021-06-24	29853	0	passed
hCoV-19/Finland/10343/2021|EPI_ISL_3644870|2021-07-14	29856	0	passed
hCoV-19/Finland/9721/2021|EPI_ISL_3135151|2021-07-02	29847	0	passed
hCoV-19/Finland/11498/2021|EPI_ISL_4093354|2021-07-24	29855	0	passed
hCoV-19/Finland/THL-202121487/2021|EPI_ISL_3020977|2021-06-26	29833	0	passed
hCoV-19/Finland/9593/2021|EPI_ISL_4093195|2021-07-01	29855	0	passed
hCoV-19/Finland/11905/2021|EPI_ISL_3645307|2021-07-29	29852	0	passed
hCoV-19/Finland/THL-202118469/2021|EPI_ISL_2557207|2021-05-19	29855	0	passed
hCoV-19/Finland/THL-202122574/2021|EPI_ISL_3832214|2021-07-27	29855	0	passed
hCoV-19/Finland/THL-202122442/2021|EPI_ISL_3832119|2021-07-19	29854	0	passed
hCoV-19/Finland/10700/2021|EPI_ISL_4092868|2021-07-17	29855	0	passed
hCoV-19/Finland/8996/2021|EPI_ISL_3135753|2021-06-22	29856	0	passed
hCoV-19/Finland/10999/2021|EPI_ISL_3644536|2021-07-21	29853	0	passed
hCoV-19/Finland/8831/2021|EPI_ISL_3135656|2021-06-19	29857	0	passed
hCoV-19/Finland/11220/2021|EPI_ISL_3644711|2021-07-25	29832	0	passed
hCoV-19/Finland/THL-202122854/2021|EPI_ISL_4235878|2021-07-26	29607	0	passed
hCoV-19/Finland/9221/2021|EPI_ISL_4093057|2021-06-25	29855	0	passed
hCoV-19/Finland/8865/2021|EPI_ISL_3135675|2021-06-20	29854	0	passed
hCoV-19/Finland/10274/2021|EPI_ISL_3135447|2021-07-13	29829	0	passed
hCoV-19/Finland/10169/2021|EPI_ISL_3644593|2021-07-12	29854	0	passed
hCoV-19/Finland/10634/2021|EPI_ISL_3135593|2021-07-14	29829	0	passed
hCoV-19/Finland/11736/2021|EPI_ISL_3644486|2021-07-28	29844	0	passed
hCoV-19/Finland/THL-202122609/2021|EPI_ISL_3832237|2021-07-26	29852	0	passed
hCoV-19/Finland/THL-202122633/2021|EPI_ISL_3832254|2021-07-19	29845	0	passed
hCoV-19/Finland/11329/2021|EPI_ISL_4093485|2021-07-26	29855	0	passed
hCoV-19/Finland/11234/2021|EPI_ISL_4093554|2021-07-24	29856	0	passed
hCoV-19/Finland/9823/2021|EPI_ISL_3135185|2021-07-07	29853	0	passed
hCoV-19/Finland/10202/2021|EPI_ISL_3644619|2021-07-12	29853	0	passed
hCoV-19/Finland/THL-202122580/2021|EPI_ISL_3832315|2021-07-26	29522	0	passed
hCoV-19/Finland/11202/2021|EPI_ISL_3644695|2021-07-19	29851	0	passed
hCoV-19/Finland/8879/2021|EPI_ISL_3135687|2021-06-18	29856	0	passed
hCoV-19/Finland/THL-202122367/2021|EPI_ISL_3832059|2021-07-20	29831	0	passed
hCoV-19/Finland/THL-202122343/2021|EPI_ISL_3832042|2021-07-19	29826	0	passed
hCoV-19/Finland/9902/2021|EPI_ISL_3135268|2021-07-08	29844	0.08	passed
hCoV-19/Finland/THL-202121554/2021|EPI_ISL_3230457|2021-06-27	29851	0	passed
hCoV-19/Finland/10767/2021|EPI_ISL_4092905|2021-07-18	29857	0	passed
hCoV-19/Finland/10142/2021|EPI_ISL_3644570|2021-07-12	29853	0	passed
hCoV-19/Finland/8420/2021|EPI_ISL_3015024|2021-05-28	29838	0	passed
hCoV-19/Finland/11586/2021|EPI_ISL_4093274|2021-07-26	29855	0	passed
hCoV-19/Finland/9131/2021|EPI_ISL_3135854|2021-06-27	29853	0	passed
hCoV-19/Finland/11212/2021|EPI_ISL_3644704|2021-07-25	29853	0	passed
hCoV-19/Finland/10943/2021|EPI_ISL_4093027|2021-07-20	29855	0	passed
hCoV-19/Finland/THL-202122892/2021|EPI_ISL_4235762|2021-07-30	29851	0	passed
hCoV-19/Finland/10979/2021|EPI_ISL_3644528|2021-07-21	29853	0	passed
hCoV-19/Finland/11434/2021|EPI_ISL_4093412|2021-07-21	29855	0	passed
hCoV-19/Finland/THL-202122182/2021|EPI_ISL_3831914|2021-07-12	29854	0	passed
hCoV-19/Finland/THL-202122083/2021|EPI_ISL_3230715|2021-07-06	29850	0	passed
hCoV-19/Finland/THL-202117285/2021|EPI_ISL_2644846|2021-05-06	29851	0.02	passed
hCoV-19/Finland/10344/2021|EPI_ISL_3644871|2021-07-14	29855	0	passed
hCoV-19/Finland/11473/2021|EPI_ISL_4093377|2021-07-21	29855	0	passed
hCoV-19/Finland/10275/2021|EPI_ISL_3135448|2021-07-12	29830	0	passed
hCoV-19/Finland/THL-202121580/2021|EPI_ISL_3230467|2021-06-26	29825	0	passed
hCoV-19/Finland/THL-202122146/2021|EPI_ISL_3230376|2021-07-09	29859	0	passed
hCoV-19/Finland/V10981/2021|EPI_ISL_3014971|2021-05-05	29838	0	passed
hCoV-19/Finland/8361/2021|EPI_ISL_3014486|2021-06-07	29829	2.25	passed
hCoV-19/Finland/THL-202122045/2021|EPI_ISL_3831891|2021-07-16	29855	0	passed
hCoV-19/Finland/9965/2021|EPI_ISL_3135344|2021-07-07	29831	0	passed
hCoV-19/Finland/THL-202122911/2021|EPI_ISL_4235831|2021-07-30	29852	0	passed
hCoV-19/Finland/10018/2021|EPI_ISL_3135309|2021-07-05	29855	0	passed
hCoV-19/Finland/THL-202117309/2021|EPI_ISL_2557176|2021-05-05	29851	0	passed
hCoV-19/Finland/THL-202122746/2021|EPI_ISL_4235850|2021-07-28	29680	0	passed
hCoV-19/Finland/9625/2021|EPI_ISL_4093216|2021-06-30	29855	0	passed
hCoV-19/Finland/THL-202121405/2021|EPI_ISL_3020929|2021-06-19	29846	0	passed
hCoV-19/Finland/THL-202122024/2021|EPI_ISL_3832274|2021-07-14	29771	0	passed
hCoV-19/Finland/10857/2021|EPI_ISL_4092971|2021-07-19	29855	0	passed
hCoV-19/Finland/10661/2021|EPI_ISL_3135615|2021-07-16	29826	0	passed
hCoV-19/Finland/THL-202121910/2021|EPI_ISL_3230323|2021-07-10	29860	0	passed
hCoV-19/Finland/10887/2021|EPI_ISL_4092986|2021-07-20	29855	0	passed
hCoV-19/Finland/THL-202121892/2021|EPI_ISL_3230670|2021-07-06	29855	0	passed
hCoV-19/Finland/11419/2021|EPI_ISL_4093425|2021-07-22	29855	0	passed
hCoV-19/Finland/10563/2021|EPI_ISL_3135536|2021-07-17	29829	0	passed
hCoV-19/Finland/9052/2021|EPI_ISL_3135798|2021-06-23	29786	0	passed
hCoV-19/Finland/9185/2021|EPI_ISL_3135893|2021-06-21	29834	0	passed
hCoV-19/Finland/9860/2021|EPI_ISL_3135227|2021-07-08	29833	0.27	passed
hCoV-19/Finland/THL-202122315/2021|EPI_ISL_3832020|2021-07-13	29856	0	passed
hCoV-19/Finland/THL-202121754/2021|EPI_ISL_3230575|2021-07-02	29846	0	passed
hCoV-19/Finland/THL-202126212/2021|EPI_ISL_3230397|2021-07-07	29856	0	passed
hCoV-19/Finland/11133/2021|EPI_ISL_3644791|2021-07-22	29833	0	passed
hCoV-19/Finland/THL-202122078/2021|EPI_ISL_3230710|2021-07-06	29831	0	passed
hCoV-19/Finland/11032/2021|EPI_ISL_3644556|2021-07-21	29857	0	passed
hCoV-19/Finland/THL-202122460/2021|EPI_ISL_3832131|2021-07-21	29855	0	passed
hCoV-19/Finland/THL-202121513/2021|EPI_ISL_3020984|2021-06-23	29847	0	passed
hCoV-19/Finland/8872/2021|EPI_ISL_3135681|2021-06-19	29854	0	passed
hCoV-19/Finland/TRE29396_3/2021|EPI_ISL_3527786|2021-07-19	29796	0	passed
hCoV-19/Finland/9280/2021|EPI_ISL_4093108|2021-06-24	29854	0	passed
hCoV-19/Finland/10489/2021|EPI_ISL_3644852|2021-07-15	29855	0	passed
hCoV-19/Finland/10620/2021|EPI_ISL_3135582|2021-07-17	29829	0	passed
hCoV-19/Finland/9439/2021|EPI_ISL_4093141|2021-06-25	29855	0	passed
hCoV-19/Finland/9252/2021|EPI_ISL_4093085|2021-06-25	29855	0	passed
hCoV-19/Finland/THL-202122168/2021|EPI_ISL_3230388|2021-07-09	29861	0	passed
hCoV-19/Finland/THL-202122064/2021|EPI_ISL_3230699|2021-07-05	29856	0	passed
hCoV-19/Finland/11482/2021|EPI_ISL_4093369|2021-07-22	29855	0	passed
hCoV-19/Finland/11441/2021|EPI_ISL_4093406|2021-07-21	29854	0	passed
hCoV-19/Finland/TRE28468_6/2021|EPI_ISL_2975273|2021-07-01	29796	0	passed
hCoV-19/Finland/THL-202121927/2021|EPI_ISL_3230334|2021-07-12	29856	0	passed
hCoV-19/Finland/12089/2021|EPI_ISL_3644971|2021-07-27	29832	0	passed
hCoV-19/Finland/11404/2021|EPI_ISL_4093439|2021-07-26	29855	0	passed
hCoV-19/Finland/11561/2021|EPI_ISL_4093294|2021-07-26	29855	0	passed
hCoV-19/Finland/THL-202122828/2021|EPI_ISL_4235889|2021-07-27	29810	0	passed
hCoV-19/Finland/9157/2021|EPI_ISL_3135872|2021-06-21	29853	0	passed
hCoV-19/Finland/TRE29396_1/2021|EPI_ISL_3527772|2021-07-15	29796	0	passed
hCoV-19/Finland/THL-202122101/2021|EPI_ISL_3230729|2021-07-02	29855	0	passed
hCoV-19/Finland/9334/2021|EPI_ISL_3135016|2021-06-26	29852	0.3	passed
hCoV-19/Finland/10850/2021|EPI_ISL_4092964|2021-07-19	29854	0	passed
hCoV-19/Finland/9435/2021|EPI_ISL_4093138|2021-06-25	29855	0	passed
hCoV-19/Finland/THL-202122094/2021|EPI_ISL_3230725|2021-07-09	29853	0	passed
hCoV-19/Finland/THL-202121887/2021|EPI_ISL_3230667|2021-07-08	29856	0	passed
hCoV-19/Finland/11369/2021|EPI_ISL_4093456|2021-07-26	29856	0	passed
hCoV-19/Finland/THL-202122479/2021|EPI_ISL_3832145|2021-07-20	29853	0	passed
hCoV-19/Finland/THL-202119035/2021|EPI_ISL_3020603|2021-05-29	29853	0	passed
hCoV-19/Finland/11479/2021|EPI_ISL_4093372|2021-07-22	29855	0	passed
[truncated: 1,569 more rows]
